# Supplementary material for: GeneAgent: self-verification language agent for gene-set analysis using domain databases
Source: Nat Methods. 2025 Jul 28;22(8):1677–85. doi: 10.1038/s41592-025-02748-6 (PMC12328209; doi:10.1038/s41592-025-02748-6)
Supplement: Supplementary file 3 — Supplementary Document 1: The details of prompts used in GeneAgent and the related experiments. Supplementary Document 2: The details of claims and human checking for the self-verification stage of GeneAgent. Supplementary Document 3: The details of expert annotations for the case study. Supplementary Document 4: The details of access links and prompts used in API calling of GeneAgent. Supplementary Document 5: The demonstration of process names generated by GSEA and different LLMs. [file 41592_2025_2748_MOESM3_ESM.xlsx]

## Sheet: Supplementary Document 1
Model	Compoent	Instruction Content
GeneAgent	Generation	System You are an efficient and insightful assistant to a molecular biologist. User Write a critical analysis of the biological processes performed by this system of interacting proteins. Propose a brief name for the most prominent biological process performed by the system. Put the name at the top of the analysis as "Process: <name>". Be concise, do not use unnecessary words. Be specific, avoid …
	self-Verification for Process Name	System You are a helpful and objective fact-checker to verify the summary of gene set. User Here is the original process name for the human gene set: {Genes} {Process Name} However, the process name might be false. Please generate decontextualized claims for the process name that need to be verified. Return JSON list only containing the generated strings of claims. Only generate claims with affir…
	Modification	User I have finished the verification for process name. Here is the verification report: {Verification Reports for Process} If all original claims are fully supported, you should retain the original process name and its analytical narratives. Otherwise, you should replace the original process name with the most significant (i.e., top-1) function name (be concise) in the verification report. Also …
	self-Verification for Analytical Narratives	User Here is the updated analysis for the human gene set: {Genes} {Updated Analysis} However, the gene analysis in the summary might not support the updated process name. Please generate decontextualized claims for the gene analysis that need to be verified. Return a JSON list only containing the generated strings of claims. Generate claims for gene analysis around the updated process name. Don't…
	Summarization	User I have finished the verification for the revised analysis. Here is the verification report: {Verification Report for Analysis} Please modify the analysis according to the verification report again. If all claims of the revised process name are not supported or there are no claims for the revised process name, you must propose a new name by summarizing the prominent biological function jointl…
selfVeri-Agent	Call APIs for the Interaction with Domain Databases	System You are an AgentPhD, a helpful and objective fact-checker. Your task is to verify the claim using the provided tools. If you have finished the verification, please start a message with \"Report:\" and return your findings at the beginning along with the evidence. User Here is the claims: {Claim} The verification for the biological function must be factual. Any subjective reasoning without …
Enrichment Term Test		System You are an efficient and insightful assistant to a molecular biologist. User I will give you a list of human genes together with verified functional descriptions. Perform a term enrichment test on the human genes, i.e., tell me what the commonalities are in their function. Make use of classification hierarchies when you do this. Only report gene functions in common, not diseases. For examp…
GPT-4 (CoT)		System You are an efficient and insightful assistant to a molecular biologist. User Your task is to propose a biological process term for gene sets. Here is the gene set: {Genes} Let’s do the task step-by-step: Step1, write a critical analysis for gene functions. For each important point, describe your reasoning and supporting information. Step2, analyze the functional associations among differen…

## Sheet: Supplementary Document 2
Ground Truth	Genes	Original_Claim	Verification_Claim	Decision of Verification Agent	Whether Correct (Human Checking)
MAPK signaling	ERBB2,ERBB4,FGFR2,FGFR4,HRAS,KRAS	The gene set ERBB2, ERBB4, FGFR2, FGFR4, HRAS, KRAS is involved in Receptor Tyrosine Kinase Signaling	The claim that the gene set ERBB2, ERBB4, FGFR2, FGFR4, HRAS, KRAS is involved in Receptor Tyrosine Kinase Signaling is not directly verified. The top-5 enrichment function names of the biological regulation signaling for this gene set include "MAPK signaling pathway", "transmembrane receptor protein tyrosine kinase activity", "PI3K-Akt signaling pathway", "transmembrane receptor protein kinase a…	Refutes	Partially Correct
MAPK signaling	ERBB2,ERBB4,FGFR2,FGFR4,HRAS,KRAS	The ERBB2, ERBB4, FGFR2, FGFR4, HRAS, KRAS gene set plays a role in the process of Receptor Tyrosine Kinase Signaling	The claim that the gene set ERBB2, ERBB4, FGFR2, FGFR4, HRAS, KRAS plays a role in the process of Receptor Tyrosine Kinase Signaling is supported by the data. The top-5 enrichment function names of the biological regulation signaling for this gene set include "transmembrane receptor protein tyrosine kinase activity" and "transmembrane receptor protein kinase activity", which are directly related …	Supports	Correct
MAPK signaling	ERBB2,ERBB4,FGFR2,FGFR4,HRAS,KRAS	Receptor Tyrosine Kinase Signaling is a process that the ERBB2, ERBB4, FGFR2, FGFR4, HRAS, KRAS gene set participates in	The claim that the gene set ERBB2, ERBB4, FGFR2, FGFR4, HRAS, KRAS participates in the Receptor Tyrosine Kinase Signaling process is not directly verified. The closest related pathways found for this gene set are the MAPK signaling pathway, SHC1 events in ERBB2 signaling, PI3K-Akt signaling pathway, FRS2-mediated cascade, and Signaling by FGFR mutants. However, none of these pathways are specific…	Refutes	Correct
MAPK signaling	ERBB2,ERBB4,FGFR2,FGFR4,HRAS,KRAS	The process of Receptor Tyrosine Kinase Signaling involves the gene set ERBB2, ERBB4, FGFR2, FGFR4, HRAS, KRAS	The claim that the process of Receptor Tyrosine Kinase Signaling involves the gene set ERBB2, ERBB4, FGFR2, FGFR4, HRAS, KRAS is verified. The gene set is involved in several biological pathways, including the MAPK signaling pathway, SHC1 events in ERBB2 signaling, PI3K-Akt signaling pathway, FRS2-mediated cascade, and Signaling by FGFR mutants, as per the databases KEGG_2021_Human and BioPlanet_…	Supports	Incorrect
MAPK signaling	ERBB2,ERBB4,FGFR2,FGFR4,HRAS,KRAS	The ERBB2, ERBB4, FGFR2, FGFR4, HRAS, KRAS gene set is associated with Receptor Tyrosine Kinase Signaling	The claim that the gene set ERBB2, ERBB4, FGFR2, FGFR4, HRAS, KRAS is associated with Receptor Tyrosine Kinase Signaling is verified and found to be true. The top-5 enrichment function names of the biological regulation signaling for this gene set include "transmembrane receptor protein tyrosine kinase activity" and "transmembrane receptor protein kinase activity", which are directly related to R…	Supports	Correct
MAPK signaling	ERBB2,ERBB4,FGFR2,FGFR4,HRAS,KRAS	ERBB2 and ERBB4 are members of the epidermal growth factor receptor (EGFR) family of receptor tyrosine kinases (RTKs).	The claim is verified and is correct. Both ERBB2 and ERBB4 are indeed members of the epidermal growth factor receptor (EGFR) family of receptor tyrosine kinases (RTKs). Evidence: 1. ERBB2: The gene summary for ERBB2 states that it encodes a member of the epidermal growth factor (EGF) receptor family of receptor tyrosine kinases. This information is provided by RefSeq, Jul 2008 [source: get_gene_s…	Supports	Correct
MAPK signaling	ERBB2,ERBB4,FGFR2,FGFR4,HRAS,KRAS	ERBB2 and ERBB4 are activated by ligand binding, leading to receptor dimerization and autophosphorylation.	The claim that "ERBB2 and ERBB4 are activated by ligand binding, leading to receptor dimerization and autophosphorylation" is partially correct. For ERBB2, the gene summary indicates that this protein has no ligand binding domain of its own and therefore cannot bind growth factors. However, it does bind tightly to other ligand-bound EGF receptor family members to form a heterodimer, stabilizing l…	Partially Supports	Correct
MAPK signaling	ERBB2,ERBB4,FGFR2,FGFR4,HRAS,KRAS	ERBB2 has no known ligands and prefers to form heterodimers with other EGFR family members, enhancing their kinase activity.	The claim that "ERBB2 has no known ligands and prefers to form heterodimers with other EGFR family members, enhancing their kinase activity" is correct. The gene summary for ERBB2 confirms that this protein has no ligand binding domain of its own and therefore cannot bind growth factors. However, it does bind tightly to other ligand-bound EGF receptor family members to form a heterodimer, stabili…	Supports	Correct
MAPK signaling	ERBB2,ERBB4,FGFR2,FGFR4,HRAS,KRAS	FGFR2 and FGFR4 are part of the fibroblast growth factor receptor (FGFR) family of RTKs.	The claim is verified and is correct. Both FGFR2 and FGFR4 are part of the fibroblast growth factor receptor (FGFR) family. The protein encoded by the FGFR2 gene is a member of the fibroblast growth factor receptor family, where amino acid sequence is highly conserved between members and throughout evolution [source](https://www.ncbi.nlm.nih.gov/gene/2263). Similarly, the protein encoded by the F…	Supports	Correct
MAPK signaling	ERBB2,ERBB4,FGFR2,FGFR4,HRAS,KRAS	FGFR2 and FGFR4 are activated by fibroblast growth factors, leading to receptor dimerization and autophosphorylation.	The claim that FGFR2 and FGFR4 are activated by fibroblast growth factors, leading to receptor dimerization and autophosphorylation, is verified as true. The gene summary for FGFR2 and FGFR4 both indicate that these proteins are members of the fibroblast growth factor receptor family. The extracellular portion of these proteins interacts with fibroblast growth factors, setting in motion a cascade…	Supports	Correct
MAPK signaling	ERBB2,ERBB4,FGFR2,FGFR4,HRAS,KRAS	FGFR2 and FGFR4 trigger downstream signaling pathways that regulate cellular processes such as proliferation, differentiation, and migration.	The claim that FGFR2 and FGFR4 trigger downstream signaling pathways that regulate cellular processes such as proliferation, differentiation, and migration is verified as true. The gene summary for FGFR2 states that the protein encoded by this gene interacts with fibroblast growth factors, setting in motion a cascade of downstream signals, ultimately influencing mitogenesis and differentiation. S…	Supports	Correct
MAPK signaling	ERBB2,ERBB4,FGFR2,FGFR4,HRAS,KRAS	HRAS and KRAS are GTPases that act as molecular switches in RTK signaling.	The claim that "HRAS and KRAS are GTPases that act as molecular switches in RTK signaling" is verified and correct. Both HRAS and KRAS are indeed GTPases. The HRAS gene is described as "HRas proto-oncogene, GTPase" and the KRAS gene is described as "KRAS proto-oncogene, GTPase". These proteins can bind GTP and GDP, and they have intrinsic GTPase activity. They function in signal transduction path…	Supports	Correct
MAPK signaling	ERBB2,ERBB4,FGFR2,FGFR4,HRAS,KRAS	HRAS and KRAS are activated by guanine nucleotide exchange factors (GEFs) that catalyze the exchange of GDP for GTP.	The claim that HRAS and KRAS are activated by guanine nucleotide exchange factors (GEFs) that catalyze the exchange of GDP for GTP is verified. Both HRAS and KRAS are part of the Ras oncogene family and encode proteins that function in signal transduction pathways. These proteins can bind GTP and GDP, and they have intrinsic GTPase activity. This information is supported by the gene summaries for…	Supports	Correct
MAPK signaling	ERBB2,ERBB4,FGFR2,FGFR4,HRAS,KRAS	Once activated, RAS proteins HRAS and KRAS can interact with a variety of effector proteins to propagate the signal downstream.	The claim that "Once activated, RAS proteins HRAS and KRAS can interact with a variety of effector proteins to propagate the signal downstream" is verified and correct. The interaction data shows that both HRAS and KRAS interact with multiple other proteins. For example, HRAS interacts with RAF1, RALGDS, BRAP, PIK3R1, AFDN, RIN1, RASSF5, RGL1, DGKZ, MAPK8, RGL2, ZHX2, INSR, GPSM2, RGL4, RGS12, LG…	Supports	Correct
MAPK signaling	ERBB2,ERBB4,FGFR2,FGFR4,HRAS,KRAS	The proteins encoded by ERBB2, ERBB4, FGFR2, FGFR4, HRAS, and KRAS are integral components of the MAPK signaling pathway.	The claim that the proteins encoded by ERBB2, ERBB4, FGFR2, FGFR4, HRAS, and KRAS are integral components of the MAPK signaling pathway is verified and correct. The evidence is provided by the KEGG_2021_Human database, which lists all these genes as part of the MAPK signaling pathway.	Supports	Correct
Extended mismatch repair complex	ERCC1,ERCC4,MLH1,MLH3,MSH2,MSH3,MSH6,PMS1,PMS2,SLX4	The gene set ERCC1, ERCC4, MLH1, MLH3, MSH2, MSH3, MSH6, PMS1, PMS2, SLX4 is involved in DNA Repair and Mismatch Repair	The claim that the gene set ERCC1, ERCC4, MLH1, MLH3, MSH2, MSH3, MSH6, PMS1, PMS2, SLX4 is involved in DNA Repair and Mismatch Repair is verified and accurate. The top-5 enrichment function names of the biological regulation signaling for this gene set include "mismatch repair complex", "mismatched DNA binding", "ATP-dependent DNA damage sensor activity", "DNA damage sensor activity", and "small…	Supports	Correct
Extended mismatch repair complex	ERCC1,ERCC4,MLH1,MLH3,MSH2,MSH3,MSH6,PMS1,PMS2,SLX4	The ERCC1, ERCC4, MLH1, MLH3, MSH2, MSH3, MSH6, PMS1, PMS2, SLX4 gene set plays a role in the process of DNA Repair and Mismatch Repair	The claim is verified and is found to be true. The gene set ERCC1, ERCC4, MLH1, MLH3, MSH2, MSH3, MSH6, PMS1, PMS2, SLX4 is involved in the process of DNA Repair and Mismatch Repair. The top biological function enrichment for this gene set includes "mismatch repair complex", "mismatched DNA binding", "ATP-dependent DNA damage sensor activity", "DNA damage sensor activity", and "small molecule sen…	Supports	Correct
Extended mismatch repair complex	ERCC1,ERCC4,MLH1,MLH3,MSH2,MSH3,MSH6,PMS1,PMS2,SLX4	The process of DNA Repair and Mismatch Repair is facilitated by the gene set ERCC1, ERCC4, MLH1, MLH3, MSH2, MSH3, MSH6, PMS1, PMS2, SLX4	The claim that the gene set ERCC1, ERCC4, MLH1, MLH3, MSH2, MSH3, MSH6, PMS1, PMS2, SLX4 facilitates the process of DNA Repair and Mismatch Repair is verified and accurate. The top biological regulation signaling enrichment functions for this gene set include "mismatch repair complex", "mismatched DNA binding", "ATP-dependent DNA damage sensor activity", "DNA damage sensor activity", and "small m…	Supports	Correct
Extended mismatch repair complex	ERCC1,ERCC4,MLH1,MLH3,MSH2,MSH3,MSH6,PMS1,PMS2,SLX4	The gene set ERCC1, ERCC4, MLH1, MLH3, MSH2, MSH3, MSH6, PMS1, PMS2, SLX4 is associated with DNA Repair and Mismatch Repair	The gene set ERCC1, ERCC4, MLH1, MLH3, MSH2, MSH3, MSH6, PMS1, PMS2, SLX4 is indeed associated with DNA Repair and Mismatch Repair. The top biological functions associated with this gene set include "mismatch repair complex", "mismatched DNA binding", "ATP-dependent DNA damage sensor activity", "DNA damage sensor activity", and "small molecule sensor activity". These functions are directly relate…	Supports	Correct
Extended mismatch repair complex	ERCC1,ERCC4,MLH1,MLH3,MSH2,MSH3,MSH6,PMS1,PMS2,SLX4	The ERCC1, ERCC4, MLH1, MLH3, MSH2, MSH3, MSH6, PMS1, PMS2, SLX4 gene set contributes to DNA Repair and Mismatch Repair	The claim that the gene set (ERCC1, ERCC4, MLH1, MLH3, MSH2, MSH3, MSH6, PMS1, PMS2, SLX4) contributes to DNA Repair and Mismatch Repair is verified and accurate. The top biological function enrichment for this gene set includes "mismatch repair complex", "mismatched DNA binding", "ATP-dependent DNA damage sensor activity", "DNA damage sensor activity", and "small molecule sensor activity". These…	Supports	Correct
Extended mismatch repair complex	ERCC1,ERCC4,MLH1,MLH3,MSH2,MSH3,MSH6,PMS1,PMS2,SLX4	The ERCC1 and ERCC4 proteins form a complex involved in the nucleotide excision repair pathway.	The claim is verified and accurate. The ERCC1 and ERCC4 proteins do form a complex known as the "ERCC1-XPF endonuclease complex" [1]. This complex is involved in the "Global genomic nucleotide excision repair (GG-NER)" pathway [2]. Evidence: 1. The ERCC1 and ERCC4 proteins form a complex known as the "ERCC1-XPF endonuclease complex" (source: get_complex_names_for_complex_ids function). 2. The ERC…	Supports	Correct
Extended mismatch repair complex	ERCC1,ERCC4,MLH1,MLH3,MSH2,MSH3,MSH6,PMS1,PMS2,SLX4	The MLH1, MLH3, PMS1, and PMS2 proteins are part of the MutL protein family and work to correct DNA replication errors.	The claim is verified and correct. The proteins MLH1, MLH3, PMS1, and PMS2 are indeed part of the MutL protein family and work to correct DNA replication errors. This is supported by the enrichment function results which show that these proteins are part of the "mismatch repair complex" and are involved in "mismatched DNA binding", "ATP-dependent DNA damage sensor activity", and "DNA damage senso…	Supports	Correct
Extended mismatch repair complex	ERCC1,ERCC4,MLH1,MLH3,MSH2,MSH3,MSH6,PMS1,PMS2,SLX4	The MSH2, MSH3, and MSH6 proteins are part of the MutS protein family and are integral to the formation of the mismatch repair complex.	The claim is verified and is accurate. The MSH2, MSH3, and MSH6 proteins are indeed part of the MutS protein family and are integral to the formation of the mismatch repair complex. The MSH2 and MSH3 proteins form the DNA mismatch repair MutSbeta complex (CPX-77), and the MSH2 and MSH6 proteins form the DNA mismatch repair MutSalpha complex (CPX-80). This information was obtained by querying the …	Supports	Correct
Extended mismatch repair complex	ERCC1,ERCC4,MLH1,MLH3,MSH2,MSH3,MSH6,PMS1,PMS2,SLX4	The SLX4 protein interacts with multiple DNA repair proteins and serves as a scaffold for the assembly of DNA repair complexes.	The claim that the SLX4 protein interacts with multiple DNA repair proteins and serves as a scaffold for the assembly of DNA repair complexes is verified. The SLX4 protein, also known as the SLX4 structure-specific endonuclease subunit, is an assembly component of multiple structure-specific endonucleases. These endonuclease complexes are required for repair of specific types of DNA lesions and a…	Supports	Correct
Extended mismatch repair complex	ERCC1,ERCC4,MLH1,MLH3,MSH2,MSH3,MSH6,PMS1,PMS2,SLX4	The SLX4 protein is involved in several DNA repair pathways, including interstrand crosslink repair and Holliday junction resolution.	The claim that the SLX4 protein is involved in several DNA repair pathways, including interstrand crosslink repair and Holliday junction resolution, is verified and accurate. The gene summary for SLX4 indicates that it functions as an assembly component of multiple structure-specific endonucleases, which are required for repair of specific types of DNA lesions and critical for cellular responses …	Supports	Correct
Cyclin D associated events in G1	CCND1,CCND2,CCND3,CCNE1,CCNE2,CDK4,CDK5,CDK6,CDKN1A,CDKN1B,CDKN1C,CDKN2A,CDKN2B,CDKN2C,CKS1B,E2F1,E2F2,E2F3,E2F4,E2F5,HLA-A,MDM2,RB1,RBL1,RBL2,TFDP1,TP53	The gene set CCND1,CCND2,CCND3,CCNE1,CCNE2,CDK4,CDK5,CDK6,CDKN1A,CDKN1B,CDKN1C,CDKN2A,CDKN2B,CDKN2C,CKS1B,E2F1,E2F2,E2F3,E2F4,E2F5,HLA-A,MDM2,RB1,RBL1,RBL2,TFDP1,TP53 is involved in the regulation of the cell cycle.	The claim that the gene set CCND1,CCND2,CCND3,CCNE1,CCNE2,CDK4,CDK5,CDK6,CDKN1A,CDKN1B,CDKN1C,CDKN2A,CDKN2B,CDKN2C,CKS1B,E2F1,E2F2,E2F3,E2F4,E2F5,HLA-A,MDM2,RB1,RBL1,RBL2,TFDP1,TP53 is involved in the regulation of the cell cycle is verified and correct. The top-5 enrichment function names of the biological regulation signaling for this gene set include "Cyclin D associated events in G1", "G1 Pha…	Supports	Correct
Cyclin D associated events in G1	CCND1,CCND2,CCND3,CCNE1,CCNE2,CDK4,CDK5,CDK6,CDKN1A,CDKN1B,CDKN1C,CDKN2A,CDKN2B,CDKN2C,CKS1B,E2F1,E2F2,E2F3,E2F4,E2F5,HLA-A,MDM2,RB1,RBL1,RBL2,TFDP1,TP53	The gene set CCND1,CCND2,CCND3,CCNE1,CCNE2,CDK4,CDK5,CDK6,CDKN1A,CDKN1B,CDKN1C,CDKN2A,CDKN2B,CDKN2C,CKS1B,E2F1,E2F2,E2F3,E2F4,E2F5,HLA-A,MDM2,RB1,RBL1,RBL2,TFDP1,TP53 plays a crucial role in controlling the cell cycle.	The claim that the gene set CCND1,CCND2,CCND3,CCNE1,CCNE2,CDK4,CDK5,CDK6,CDKN1A,CDKN1B,CDKN1C,CDKN2A,CDKN2B,CDKN2C,CKS1B,E2F1,E2F2,E2F3,E2F4,E2F5,HLA-A,MDM2,RB1,RBL1,RBL2,TFDP1,TP53 plays a crucial role in controlling the cell cycle is verified and accurate. The top-5 enrichment function names of the biological regulation signaling for this gene set include "Cyclin D associated events in G1", "G1…	Supports	Correct
Cyclin D associated events in G1	CCND1,CCND2,CCND3,CCNE1,CCNE2,CDK4,CDK5,CDK6,CDKN1A,CDKN1B,CDKN1C,CDKN2A,CDKN2B,CDKN2C,CKS1B,E2F1,E2F2,E2F3,E2F4,E2F5,HLA-A,MDM2,RB1,RBL1,RBL2,TFDP1,TP53	The gene set CCND1,CCND2,CCND3,CCNE1,CCNE2,CDK4,CDK5,CDK6,CDKN1A,CDKN1B,CDKN1C,CDKN2A,CDKN2B,CDKN2C,CKS1B,E2F1,E2F2,E2F3,E2F4,E2F5,HLA-A,MDM2,RB1,RBL1,RBL2,TFDP1,TP53 is responsible for the regulation of cell cycle progression.	The claim that the gene set CCND1,CCND2,CCND3,CCNE1,CCNE2,CDK4,CDK5,CDK6,CDKN1A,CDKN1B,CDKN1C,CDKN2A,CDKN2B,CDKN2C,CKS1B,E2F1,E2F2,E2F3,E2F4,E2F5,HLA-A,MDM2,RB1,RBL1,RBL2,TFDP1,TP53 is responsible for the regulation of cell cycle progression is verified and accurate. The top-5 enrichment function names of the biological regulation signaling for this gene set include "Cyclin D associated events in…	Supports	Correct
Cyclin D associated events in G1	CCND1,CCND2,CCND3,CCNE1,CCNE2,CDK4,CDK5,CDK6,CDKN1A,CDKN1B,CDKN1C,CDKN2A,CDKN2B,CDKN2C,CKS1B,E2F1,E2F2,E2F3,E2F4,E2F5,HLA-A,MDM2,RB1,RBL1,RBL2,TFDP1,TP53	The gene set CCND1,CCND2,CCND3,CCNE1,CCNE2,CDK4,CDK5,CDK6,CDKN1A,CDKN1B,CDKN1C,CDKN2A,CDKN2B,CDKN2C,CKS1B,E2F1,E2F2,E2F3,E2F4,E2F5,HLA-A,MDM2,RB1,RBL1,RBL2,TFDP1,TP53 has a significant role in the cell cycle regulation.	The claim that the gene set CCND1,CCND2,CCND3,CCNE1,CCNE2,CDK4,CDK5,CDK6,CDKN1A,CDKN1B,CDKN1C,CDKN2A,CDKN2B,CDKN2C,CKS1B,E2F1,E2F2,E2F3,E2F4,E2F5,HLA-A,MDM2,RB1,RBL1,RBL2,TFDP1,TP53 has a significant role in the cell cycle regulation is verified and true. The top-5 enrichment function names of the biological regulation signaling for this gene set include "Cyclin D associated events in G1", "G1 Ph…	Supports	Correct
Cyclin D associated events in G1	CCND1,CCND2,CCND3,CCNE1,CCNE2,CDK4,CDK5,CDK6,CDKN1A,CDKN1B,CDKN1C,CDKN2A,CDKN2B,CDKN2C,CKS1B,E2F1,E2F2,E2F3,E2F4,E2F5,HLA-A,MDM2,RB1,RBL1,RBL2,TFDP1,TP53	The genes CCND1, CCND2, CCND3, CCNE1, CCNE2, CDK4, CDK5, and CDK6 encode cyclins and CDKs, which are key regulators of cell cycle progression, particularly during the G1 phase.	The claim is verified and is correct. The genes CCND1, CCND2, CCND3, CCNE1, CCNE2, CDK4, CDK5, and CDK6 do encode cyclins and CDKs, which are key regulators of cell cycle progression, particularly during the G1 phase. The evidence is as follows: 1. CCND1: The protein encoded by this gene forms a complex with and functions as a regulatory subunit of CDK4 or CDK6, whose activity is required for cel…	Supports	Correct
Cyclin D associated events in G1	CCND1,CCND2,CCND3,CCNE1,CCNE2,CDK4,CDK5,CDK6,CDKN1A,CDKN1B,CDKN1C,CDKN2A,CDKN2B,CDKN2C,CKS1B,E2F1,E2F2,E2F3,E2F4,E2F5,HLA-A,MDM2,RB1,RBL1,RBL2,TFDP1,TP53	The genes CDKN1A, CDKN1B, CDKN1C, CDKN2A, CDKN2B, and CDKN2C encode CDK inhibitors, which bind to cyclin-CDK complexes, preventing their activity and thus halting cell cycle progression.	The claim is verified and is accurate. The genes CDKN1A, CDKN1B, CDKN1C, CDKN2A, CDKN2B, and CDKN2C indeed encode CDK inhibitors, which bind to and inhibit the activity of cyclin-CDK complexes, thus halting cell cycle progression. The evidence is provided by the gene summaries for each of these genes: 1. CDKN1A: "This gene encodes a potent cyclin-dependent kinase inhibitor. The encoded protein bi…	Supports	Correct
Cyclin D associated events in G1	CCND1,CCND2,CCND3,CCNE1,CCNE2,CDK4,CDK5,CDK6,CDKN1A,CDKN1B,CDKN1C,CDKN2A,CDKN2B,CDKN2C,CKS1B,E2F1,E2F2,E2F3,E2F4,E2F5,HLA-A,MDM2,RB1,RBL1,RBL2,TFDP1,TP53	The genes E2F1, E2F2, E2F3, E2F4, E2F5, RB1, RBL1, and RBL2 encode E2F transcription factors and Rb proteins, which interact to prevent the activation of genes required for S phase.	Failed.	Unknow	Correct
Cyclin D associated events in G1	CCND1,CCND2,CCND3,CCNE1,CCNE2,CDK4,CDK5,CDK6,CDKN1A,CDKN1B,CDKN1C,CDKN2A,CDKN2B,CDKN2C,CKS1B,E2F1,E2F2,E2F3,E2F4,E2F5,HLA-A,MDM2,RB1,RBL1,RBL2,TFDP1,TP53	The TP53 gene encodes the p53 protein, a transcription factor activated by DNA damage, which can halt the cell cycle, induce DNA repair, or initiate apoptosis.	The claim is correct. The TP53 gene does encode a protein that functions as a transcription factor activated by diverse cellular stresses. This protein regulates the expression of target genes, leading to various responses such as cell cycle arrest, apoptosis, senescence, DNA repair, or changes in metabolism. This information is supported by the gene summary for TP53, which describes its function…	Supports	Incorrect
Cyclin D associated events in G1	CCND1,CCND2,CCND3,CCNE1,CCNE2,CDK4,CDK5,CDK6,CDKN1A,CDKN1B,CDKN1C,CDKN2A,CDKN2B,CDKN2C,CKS1B,E2F1,E2F2,E2F3,E2F4,E2F5,HLA-A,MDM2,RB1,RBL1,RBL2,TFDP1,TP53	The MDM2 gene encodes a protein that can bind to p53, preventing its activity.	The claim is correct. The MDM2 gene encodes a nuclear-localized E3 ubiquitin ligase, which can promote tumor formation by targeting tumor suppressor proteins, such as p53, for proteasomal degradation. This information is supported by the gene summary provided by RefSeq, Jun 2013.	Supports	Correct
Cyclin D associated events in G1	CCND1,CCND2,CCND3,CCNE1,CCNE2,CDK4,CDK5,CDK6,CDKN1A,CDKN1B,CDKN1C,CDKN2A,CDKN2B,CDKN2C,CKS1B,E2F1,E2F2,E2F3,E2F4,E2F5,HLA-A,MDM2,RB1,RBL1,RBL2,TFDP1,TP53	The CKS1B gene encodes a protein that associates with CDKs and is involved in cell cycle progression and checkpoint control.	The claim is correct. The CKS1B gene encodes a protein that binds to the catalytic subunit of the cyclin dependent kinases, which are a type of CDK, and is essential for their biological function. This is involved in cell cycle progression and checkpoint control. The evidence is provided by the gene summary for CKS1B, which states "CKS1B protein binds to the catalytic subunit of the cyclin depend…	Supports	Correct
Cyclin D associated events in G1	CCND1,CCND2,CCND3,CCNE1,CCNE2,CDK4,CDK5,CDK6,CDKN1A,CDKN1B,CDKN1C,CDKN2A,CDKN2B,CDKN2C,CKS1B,E2F1,E2F2,E2F3,E2F4,E2F5,HLA-A,MDM2,RB1,RBL1,RBL2,TFDP1,TP53	The HLA-A gene encodes a major histocompatibility complex protein, which plays a crucial role in immune response.	The claim is correct. The HLA-A gene does encode a major histocompatibility complex protein, which plays a crucial role in immune response. This is confirmed by the gene summary for HLA-A, which states that "HLA-A belongs to the HLA class I heavy chain paralogues. This class I molecule is a heterodimer consisting of a heavy chain and a light chain (beta-2 microglobulin). The heavy chain is anchor…	Supports	Correct
Cyclin D associated events in G1	CCND1,CCND2,CCND3,CCNE1,CCNE2,CDK4,CDK5,CDK6,CDKN1A,CDKN1B,CDKN1C,CDKN2A,CDKN2B,CDKN2C,CKS1B,E2F1,E2F2,E2F3,E2F4,E2F5,HLA-A,MDM2,RB1,RBL1,RBL2,TFDP1,TP53	The TFDP1 gene encodes a transcription factor that dimerizes with E2F proteins, enhancing their DNA binding activity.	The claim is correct. The TFDP1 gene does encode a transcription factor that dimerizes with E2F proteins, enhancing their DNA binding activity. This is confirmed by the gene summary for TFDP1, which states that the encoded protein functions as part of a complex to control the transcriptional activity of numerous genes involved in cell cycle progression from G1 to S phase. This complex enhances th…	Supports	Correct
Beta-catenin destruction complex	APC,AXIN1,CTNNB1,GSK3B,HLA-A	The gene set APC, AXIN1, CTNNB1, GSK3B, HLA-A is involved in the regulation of the Wnt/β-Catenin Signaling Pathway	The claim that the gene set APC, AXIN1, CTNNB1, GSK3B, HLA-A is involved in the regulation of the Wnt/β-Catenin Signaling Pathway is supported by the evidence. The enrichment analysis for the gene set shows that these genes are part of the "beta-catenin destruction complex" and the "Wnt signalosome", both of which are involved in the Wnt/β-Catenin Signaling Pathway. The descriptions provided for …	Supports	Correct
Beta-catenin destruction complex	APC,AXIN1,CTNNB1,GSK3B,HLA-A	The Wnt/β-Catenin Signaling Pathway is regulated by the gene set APC, AXIN1, CTNNB1, GSK3B, HLA-A	The claim that the Wnt/β-Catenin Signaling Pathway is regulated by the gene set APC, AXIN1, CTNNB1, GSK3B, HLA-A is supported by the evidence. The enrichment analysis for the gene set APC, AXIN1, CTNNB1, GSK3B, HLA-A shows significant involvement in the "beta-catenin destruction complex" and "Wnt signalosome", both of which are key components of the Wnt/β-Catenin Signaling Pathway. The descriptio…	Supports	Correct
Beta-catenin destruction complex	APC,AXIN1,CTNNB1,GSK3B,HLA-A	The gene set APC, AXIN1, CTNNB1, GSK3B, HLA-A plays a role in the Wnt/β-Catenin Signaling Pathway	The gene set APC, AXIN1, CTNNB1, GSK3B, HLA-A is involved in several biological pathways. However, the Wnt/β-Catenin Signaling Pathway is not explicitly mentioned in the top 5 pathways returned by the search. The closest related pathway found is the "Beta-catenin phosphorylation cascade", which involves the genes GSK3B, APC, AXIN1, CTNNB1. This pathway is part of the larger Wnt/β-Catenin Signalin…	Partially Supports	Incorrect
Beta-catenin destruction complex	APC,AXIN1,CTNNB1,GSK3B,HLA-A	The Wnt/β-Catenin Signaling Pathway is influenced by the gene set APC, AXIN1, CTNNB1, GSK3B, HLA-A	The claim that the Wnt/β-Catenin Signaling Pathway is influenced by the gene set APC, AXIN1, CTNNB1, GSK3B, HLA-A is supported by the enrichment analysis. The analysis shows that these genes are part of the "beta-catenin destruction complex" and "Wnt signalosome", both of which are involved in the Wnt/β-Catenin Signaling Pathway. The genes are also involved in the processes "CTNNB1 T41 mutants ar…	Supports	Correct
Beta-catenin destruction complex	APC,AXIN1,CTNNB1,GSK3B,HLA-A	The gene set APC, AXIN1, CTNNB1, GSK3B, HLA-A has a function in the Wnt/β-Catenin Signaling Pathway	The claim that the gene set APC, AXIN1, CTNNB1, GSK3B, HLA-A has a function in the Wnt/β-Catenin Signaling Pathway is supported by the evidence. The top-5 enrichment function names of the regulation, signaling pathway, and complex for this gene set include "beta-catenin destruction complex" and "Wnt signalosome". Both of these complexes are integral parts of the Wnt/β-Catenin Signaling Pathway. T…	Supports	Correct
Beta-catenin destruction complex	APC,AXIN1,CTNNB1,GSK3B,HLA-A	The APC gene encodes for the Adenomatous Polyposis Coli protein, which is a part of the beta-catenin destruction complex	The claim is correct. The APC gene does encode for the Adenomatous Polyposis Coli protein, which acts as an antagonist of the Wnt signaling pathway. This information is supported by the gene summary for the APC gene, which describes it as a tumor suppressor protein involved in various processes, including the Wnt signaling pathway. The summary also mentions that defects in this gene cause familia…	Supports	Correct
Beta-catenin destruction complex	APC,AXIN1,CTNNB1,GSK3B,HLA-A	The AXIN1 gene encodes for the Axis Inhibition Protein 1, which forms part of the beta-catenin destruction complex	The claim is correct. The AXIN1 gene does encode for the Axis Inhibition Protein 1. This protein interacts with adenomatosis polyposis coli, catenin beta-1, glycogen synthase kinase 3 beta, protein phosphate 2, and itself. It functions as a negative regulator of the wingless-type MMTV integration site family, member 1 (WNT) signaling pathway and can induce apoptosis. This information is supported…	Supports	Partially correct
Beta-catenin destruction complex	APC,AXIN1,CTNNB1,GSK3B,HLA-A	The CTNNB1 gene encodes for β-catenin, which is regulated by the beta-catenin destruction complex	The CTNNB1 gene does indeed encode for β-catenin, as confirmed by the gene summary information which describes the protein encoded by this gene as part of a complex of proteins that constitute adherens junctions (AJs). The gene summary also mentions that this protein binds to the product of the APC gene, which is involved in the regulation of β-catenin. Furthermore, the complex id associated with…	Supports	Correct
Beta-catenin destruction complex	APC,AXIN1,CTNNB1,GSK3B,HLA-A	The GSK3B gene encodes for Glycogen Synthase Kinase 3 Beta, a protein kinase that phosphorylates β-catenin, marking it for degradation	The GSK3B gene does indeed encode for Glycogen Synthase Kinase 3 Beta, a serine-threonine kinase belonging to the glycogen synthase kinase subfamily. This protein is a negative regulator of glucose homeostasis and is involved in energy metabolism, inflammation, ER-stress, mitochondrial dysfunction, and apoptotic pathways. However, the provided summary does not specifically mention that this prote…	Supports	Partially Correct
Beta-catenin destruction complex	APC,AXIN1,CTNNB1,GSK3B,HLA-A	The HLA-A gene encodes for Human Leukocyte Antigen-A, a part of the Major Histocompatibility Complex (MHC) Class I molecules, which present endogenous antigens to cytotoxic T cells	The claim is correct. The HLA-A gene does encode for Human Leukocyte Antigen-A, which is a part of the Major Histocompatibility Complex (MHC) Class I molecules. These molecules play a central role in the immune system by presenting peptides derived from the endoplasmic reticulum lumen so that they can be recognized by cytotoxic T cells. They are expressed in nearly all cells. The heavy chain of t…	Supports	Correct
Beta-catenin destruction complex	APC,AXIN1,CTNNB1,GSK3B,HLA-A	The proteins encoded by the genes APC, AXIN1, CTNNB1, and GSK3B are integral components of the beta-catenin destruction complex	The claim is verified and is factual. The proteins encoded by the genes APC, AXIN1, CTNNB1, and GSK3B are indeed integral components of the beta-catenin destruction complex. The evidence for this is the presence of these genes in the Beta-catenin destruction core complex, APC-AXIN1-GSK3B variant (CPX-109), Beta-catenin destruction core complex, APC-AXIN1-GSK3A variant (CPX-107), and Beta-catenin …	Supports	Correct
Beta-catenin destruction complex	APC,AXIN1,CTNNB1,GSK3B,HLA-A	The beta-catenin destruction complex plays a pivotal role in the regulation of the Wnt/β-catenin signaling pathway	The claim that "The beta-catenin destruction complex plays a pivotal role in the regulation of the Wnt/β-catenin signaling pathway" is supported by the evidence. The beta-catenin destruction complex, which includes genes such as Axin, APC, GSK3B, and CK1, is associated with several complex ids including CPX-107, CPX-109, CPX-2418, CPX-439, CPX-440, CPX-441, CPX-459, and CPX-462. These complexes a…	Supports	Correct
Beta-catenin destruction complex	APC,AXIN1,CTNNB1,GSK3B,HLA-A	APC,AXIN1,CTNNB1,GSK3B,HLA-A	The claim that HLA-A is a key player in the immune response is correct. According to the gene summary for HLA-A, this class I molecule plays a central role in the immune system by presenting peptides derived from the endoplasmic reticulum lumen so that they can be recognized by cytotoxic T cells. They are expressed in nearly all cells. The HLA system, which HLA-A is a part of, plays an important …	Supports	Partially Correct
MutL alpha/beta complex	BRCA1,BRIP1,MLH1,PMS1,PMS2	The gene set BRCA1, BRIP1, MLH1, PMS1, PMS2 is involved in DNA Repair and Maintenance	The claim that the gene set BRCA1, BRIP1, MLH1, PMS1, PMS2 is involved in DNA Repair and Maintenance is verified and factual. The enrichment analysis for this gene set shows that they are significantly involved in the "MutLalpha complex", "Diseases of DNA repair", "mismatch repair complex", and "Fanconi anemia pathway", all of which are related to DNA repair and maintenance. The p-values for thes…	Supports	Correct
MutL alpha/beta complex	BRCA1,BRIP1,MLH1,PMS1,PMS2	The gene set BRCA1, BRIP1, MLH1, PMS1, PMS2 plays a role in the process of DNA Repair and Maintenance	The claim that the gene set BRCA1, BRIP1, MLH1, PMS1, PMS2 plays a role in the process of DNA Repair and Maintenance is supported by the data. The enrichment analysis for this gene set shows that they are significantly associated with the "Diseases of DNA repair" pathway (p-value: 6.755283709328238e-08) and the "Fanconi anemia pathway" (p-value: 8.505881243441882e-08), which are both involved in …	Supports	Correct
MutL alpha/beta complex	BRCA1,BRIP1,MLH1,PMS1,PMS2	The gene set BRCA1, BRIP1, MLH1, PMS1, PMS2 contributes to DNA Repair and Maintenance	The gene set BRCA1, BRIP1, MLH1, PMS1, PMS2 is indeed involved in DNA repair and maintenance. The enrichment analysis shows that these genes are part of the "MutLalpha complex" and "mismatch repair complex", both of which are involved in DNA mismatch repair. Furthermore, these genes are also associated with "Diseases of DNA repair" and the "Fanconi anemia pathway", which is a DNA repair pathway. …	Supports	Correct
MutL alpha/beta complex	BRCA1,BRIP1,MLH1,PMS1,PMS2	The gene set BRCA1, BRIP1, MLH1, PMS1, PMS2 is associated with DNA Repair and Maintenance	The gene set BRCA1, BRIP1, MLH1, PMS1, PMS2 is indeed associated with DNA Repair and Maintenance. The enrichment analysis shows that these genes are involved in the "MutLalpha complex" and "mismatch repair complex", both of which are crucial for DNA mismatch repair. Additionally, these genes are also associated with "Diseases of DNA repair" and the "Fanconi anemia pathway", further indicating the…	Supports	Correct
MutL alpha/beta complex	BRCA1,BRIP1,MLH1,PMS1,PMS2	The gene set BRCA1, BRIP1, MLH1, PMS1, PMS2 functions in DNA Repair and Maintenance	The claim that the gene set BRCA1, BRIP1, MLH1, PMS1, PMS2 functions in DNA Repair and Maintenance is supported by the evidence. The enrichment analysis for the gene set shows that these genes are involved in the "MutLalpha complex" and "mismatch repair complex", both of which are involved in DNA mismatch repair. Additionally, these genes are also associated with "Diseases of DNA repair" and the …	Supports	Correct
MutL alpha/beta complex	BRCA1,BRIP1,MLH1,PMS1,PMS2	The BRCA1 gene encodes a protein that is crucial for repairing double-strand breaks in DNA.	The claim is correct. The BRCA1 gene does encode a protein that plays a crucial role in repairing double-strand breaks in DNA. This is supported by the gene summary information for BRCA1, which states that the protein encoded by this gene is involved in maintaining genomic stability and acts as a tumor suppressor. It forms part of a large multi-subunit protein complex known as the BRCA1-associate…	Supports	Correct
MutL alpha/beta complex	BRCA1,BRIP1,MLH1,PMS1,PMS2	The BRCA1 protein forms a complex with other proteins, including BRIP1, to recognize and repair DNA breaks.	The claim that the BRCA1 protein forms a complex with other proteins, including BRIP1, to recognize and repair DNA breaks is partially verified. The BRCA1 protein does form complexes with other proteins, as evidenced by the fact that it is part of the "BRCA1-BARD1 complex", the "BRCA1-PALB2-BRCA2 homologous recombination DNA repair complex", and the "BRCC E3 ubiquitin ligase complex". However, th…	Partially Supports	Correct
MutL alpha/beta complex	BRCA1,BRIP1,MLH1,PMS1,PMS2	The BRIP1 protein interacts directly with the BRCA1 protein and is involved in the repair of DNA damage.	The claim that the BRIP1 protein interacts directly with the BRCA1 protein and is involved in the repair of DNA damage is supported by the evidence. The summary information for the BRIP1 gene indicates that the protein encoded by this gene is a member of the RecQ DEAH helicase family and interacts with the BRCT repeats of breast cancer, type 1 (BRCA1). The bound complex is important in the normal…	Supports	Partially Correct
MutL alpha/beta complex	BRCA1,BRIP1,MLH1,PMS1,PMS2	The MLH1 gene product is a component of the MutLalpha complex, a key part of the mismatch repair system.	The claim that the MLH1 gene product is a component of the MutLalpha complex, a key part of the mismatch repair system, is verified and factual. The summary information for the MLH1 gene indicates that the protein encoded by this gene can heterodimerize with mismatch repair endonuclease PMS2 to form MutL alpha, which is part of the DNA mismatch repair system [source: RefSeq, Aug 2017].	Supports	Correct
MutL alpha/beta complex	BRCA1,BRIP1,MLH1,PMS1,PMS2	The MLH1 protein forms a heterodimer with PMS2 to initiate the DNA repair process.	The claim that the MLH1 protein forms a heterodimer with PMS2 to initiate the DNA repair process is verified and factual. The protein encoded by the MLH1 gene can heterodimerize with mismatch repair endonuclease PMS2 to form MutL alpha, which is part of the DNA mismatch repair system. When MutL alpha is bound by MutS beta and some accessory proteins, the PMS2 subunit of MutL alpha introduces a si…	Supports	Correct
MutL alpha/beta complex	BRCA1,BRIP1,MLH1,PMS1,PMS2	The PMS1 protein is part of the mismatch repair system and interacts with MLH1.	The claim that the PMS1 protein is part of the mismatch repair system and interacts with MLH1 is verified and factual. The PMS1 protein is indeed part of the mismatch repair system as indicated by its description as a "PMS1 homolog 1, mismatch repair system component" [1]. Furthermore, the interaction between PMS1 and MLH1 is confirmed by the interaction data, which shows that PMS1 and MLH1 inter…	Supports	Correct
MutL alpha/beta complex	BRCA1,BRIP1,MLH1,PMS1,PMS2	The PMS2 gene product forms a heterodimer with MLH1 and is essential for the MutLalpha complex and the mismatch repair system.	The claim that the PMS2 gene product forms a heterodimer with MLH1 and is essential for the MutLalpha complex and the mismatch repair system is verified and factual. The enrichment function results show that PMS2 and MLH1 are involved in the formation of the MutLalpha complex, which is involved in the recognition of base-base and small insertion/deletion mismatches. This complex is also associate…	Supports	Correct
Histone methyltransferase subcomplex	EP300,KDM6A,KMT2A,KMT2B,KMT2D,MEN1	The gene set EP300,KDM6A,KMT2A,KMT2B,KMT2D,MEN1 is involved in Epigenetic Regulation	The gene set EP300,KDM6A,KMT2A,KMT2B,KMT2D,MEN1 is indeed involved in Epigenetic Regulation. The top-5 enrichment function names of the biological regulation signaling for this gene set include "histone H3-K4 methylation", "histone methyltransferase complex", "histone lysine methylation", "methyltransferase complex", and "histone modification". These functions are all related to epigenetic regula…	Supports	Correct
Histone methyltransferase subcomplex	EP300,KDM6A,KMT2A,KMT2B,KMT2D,MEN1	The gene set EP300,KDM6A,KMT2A,KMT2B,KMT2D,MEN1 plays a role in the process of Epigenetic Regulation	The gene set EP300,KDM6A,KMT2A,KMT2B,KMT2D,MEN1 is involved in the process of Epigenetic Regulation. The top biological functions associated with this gene set include "histone H3-K4 methylation", "histone methyltransferase complex", "histone lysine methylation", "methyltransferase complex", and "histone modification". These functions are all related to the process of Epigenetic Regulation, which…	Supports	Correct
Histone methyltransferase subcomplex	EP300,KDM6A,KMT2A,KMT2B,KMT2D,MEN1	Epigenetic Regulation is the process name for the gene set EP300,KDM6A,KMT2A,KMT2B,KMT2D,MEN1	The claim that "Epigenetic Regulation" is the process name for the gene set EP300,KDM6A,KMT2A,KMT2B,KMT2D,MEN1 is not verified. The top biological pathway for this gene set is "Chromatin Modifying Enzymes" according to the Reactome_2022 database. Other pathways include "RUNX1 Regulates Genes Involved In Megakaryocyte Differentiation And Platelet Function", "Transcriptional Regulation By RUNX1", "…	Refutes	Correct
Histone methyltransferase subcomplex	EP300,KDM6A,KMT2A,KMT2B,KMT2D,MEN1	The gene set EP300,KDM6A,KMT2A,KMT2B,KMT2D,MEN1 contributes to Epigenetic Regulation	The claim that the gene set EP300,KDM6A,KMT2A,KMT2B,KMT2D,MEN1 contributes to Epigenetic Regulation is verified and accurate. The top biological functions associated with this gene set include "histone H3-K4 methylation", "histone methyltransferase complex", "histone lysine methylation", "methyltransferase complex", and "histone modification". These functions are all key processes in epigenetic r…	Supports	Correct
Histone methyltransferase subcomplex	EP300,KDM6A,KMT2A,KMT2B,KMT2D,MEN1	The process of Epigenetic Regulation is associated with the gene set EP300,KDM6A,KMT2A,KMT2B,KMT2D,MEN1	The claim that the process of Epigenetic Regulation is associated with the gene set EP300,KDM6A,KMT2A,KMT2B,KMT2D,MEN1 is verified and found to be true. The top 5 enrichment functions for this gene set include "histone H3-K4 methylation", "histone methyltransferase complex", "histone lysine methylation", "methyltransferase complex", and "histone modification". These functions are all related to t…	Supports	Correct
Histone methyltransferase subcomplex	EP300,KDM6A,KMT2A,KMT2B,KMT2D,MEN1	EP300 is a histone acetyltransferase (HAT) that plays a crucial role in transcriptional regulation by acetylating histones.	The claim that EP300 is a histone acetyltransferase (HAT) that plays a crucial role in transcriptional regulation by acetylating histones is verified and correct. The gene summary for EP300 states that it functions as a histone acetyltransferase that regulates transcription via chromatin remodeling and is important in the processes of cell proliferation and differentiation. It also mediates cAMP-…	Supports	Correct
Histone methyltransferase subcomplex	EP300,KDM6A,KMT2A,KMT2B,KMT2D,MEN1	EP300 is involved in cell growth and division, DNA repair, and apoptosis.	The claim that EP300 is involved in cell growth and division, DNA repair, and apoptosis is partially verified. The gene summary for EP300 indicates that it functions as a histone acetyltransferase that regulates transcription via chromatin remodeling and is important in the processes of cell proliferation and differentiation. It also mediates cAMP-gene regulation by binding specifically to phosph…	Partially Supports	Correct
Histone methyltransferase subcomplex	EP300,KDM6A,KMT2A,KMT2B,KMT2D,MEN1	KDM6A is a histone demethylase that specifically demethylates 'Lys-27' of histone H3, playing a central role in histone code.	The claim that "KDM6A is a histone demethylase that specifically demethylates 'Lys-27' of histone H3, playing a central role in histone code" is verified and correct. The gene summary for KDM6A indicates that it encodes a protein that contains a JmjC-domain and catalyzes the demethylation of tri/dimethylated histone H3. This information aligns with the claim, confirming its accuracy. The source o…	Supports	Correct
Histone methyltransferase subcomplex	EP300,KDM6A,KMT2A,KMT2B,KMT2D,MEN1	KMT2A, KMT2B, and KMT2D are histone-lysine N-methyltransferases that methylate 'Lys-4' of histone H3.	The claim is verified and is correct. KMT2A, KMT2B, and KMT2D are indeed histone-lysine N-methyltransferases. For KMT2A, the gene summary states that it encodes a transcriptional coactivator that plays an essential role in regulating gene expression during early development and hematopoiesis. One of the domains of the encoded protein, the SET domain, is responsible for its histone H3 lysine 4 (H3…	Supports	Correct
Histone methyltransferase subcomplex	EP300,KDM6A,KMT2A,KMT2B,KMT2D,MEN1	Histone H3 'Lys-4' methylation by KMT2A, KMT2B, and KMT2D represents a specific tag for epigenetic transcriptional activation.	The claim that "Histone H3 'Lys-4' methylation by KMT2A, KMT2B, and KMT2D represents a specific tag for epigenetic transcriptional activation" is verified and accurate. The top biological functions associated with the gene set KMT2A, KMT2B, and KMT2D include "histone H3K4 monomethyltransferase activity", "histone H3K4 trimethyltransferase activity", "histone H3K4 methyltransferase activity", "his…	Supports	Correct
Histone methyltransferase subcomplex	EP300,KDM6A,KMT2A,KMT2B,KMT2D,MEN1	MEN1 encodes a protein that functions as a tumor suppressor and is involved in transcriptional regulation, DNA replication, and repair.	The claim that MEN1 encodes a protein that functions as a tumor suppressor is correct. The gene summary for MEN1 states that it encodes menin, a tumor suppressor associated with a syndrome known as multiple endocrine neoplasia type 1. However, the claim that MEN1 is involved in transcriptional regulation, DNA replication, and repair is partially correct. The gene summary indicates that menin, the…	Partially Supports	Correct
Histone methyltransferase subcomplex	EP300,KDM6A,KMT2A,KMT2B,KMT2D,MEN1	MEN1 interacts with histone methyltransferases and can modulate the epigenetic status of specific genes.	The claim that MEN1 interacts with histone methyltransferases and can modulate the epigenetic status of specific genes is verified and accurate. The gene summary for MEN1 indicates that it is a scaffold protein that functions in histone modification and epigenetic gene regulation [1]. Furthermore, the interaction data shows that MEN1 interacts with ASH2L, KMT2A, and KMT2D, which are known histone…	Supports	Correct
Histone modification	BARD1,BCL11B,BRD4,CHD4,CREBBP,DNMT1,DNMT3A,DNMT3B,E2F1,EMSY,EZH2,HDAC1,HDAC2,HDAC3,HIST3H3,ING1,IRF2,KDM5A,MTA1,PALB2,PARP1,PHF6,PRDM1,RB1,RUNX1,SMARCA1,TERT,TP53,ZBTB2,ZNF217	The gene set BARD1,BCL11B,BRD4,CHD4,CREBBP,DNMT1,DNMT3A,DNMT3B,E2F1,EMSY,EZH2,HDAC1,HDAC2,HDAC3,HIST3H3,ING1,IRF2,KDM5A,MTA1,PALB2,PARP1,PHF6,PRDM1,RB1,RUNX1,SMARCA1,TERT,TP53,ZBTB2,ZNF217 is involved in the process of Epigenetic Regulation and DNA Repair	The gene set provided is indeed involved in the process of Epigenetic Regulation and DNA Repair. The top biological functions associated with this gene set include "negative regulation of transcription by RNA polymerase II", "negative regulation of RNA metabolic process", "DNA binding", "negative regulation of nucleobase-containing compound metabolic process", and "negative regulation of DNA-temp…	Supports	Correct
Histone modification	BARD1,BCL11B,BRD4,CHD4,CREBBP,DNMT1,DNMT3A,DNMT3B,E2F1,EMSY,EZH2,HDAC1,HDAC2,HDAC3,HIST3H3,ING1,IRF2,KDM5A,MTA1,PALB2,PARP1,PHF6,PRDM1,RB1,RUNX1,SMARCA1,TERT,TP53,ZBTB2,ZNF217	The gene set BARD1,BCL11B,BRD4,CHD4,CREBBP,DNMT1,DNMT3A,DNMT3B,E2F1,EMSY,EZH2,HDAC1,HDAC2,HDAC3,HIST3H3,ING1,IRF2,KDM5A,MTA1,PALB2,PARP1,PHF6,PRDM1,RB1,RUNX1,SMARCA1,TERT,TP53,ZBTB2,ZNF217 plays a role in Epigenetic Regulation and DNA Repair	The claim that the gene set BARD1,BCL11B,BRD4,CHD4,CREBBP,DNMT1,DNMT3A,DNMT3B,E2F1,EMSY,EZH2,HDAC1,HDAC2,HDAC3,HIST3H3,ING1,IRF2,KDM5A,MTA1,PALB2,PARP1,PHF6,PRDM1,RB1,RUNX1,SMARCA1,TERT,TP53,ZBTB2,ZNF217 plays a role in Epigenetic Regulation and DNA Repair cannot be confirmed based on the provided data. The top 5 enrichment functions for this gene set are "negative regulation of transcription by …	Refutes	Correct
Histone modification	BARD1,BCL11B,BRD4,CHD4,CREBBP,DNMT1,DNMT3A,DNMT3B,E2F1,EMSY,EZH2,HDAC1,HDAC2,HDAC3,HIST3H3,ING1,IRF2,KDM5A,MTA1,PALB2,PARP1,PHF6,PRDM1,RB1,RUNX1,SMARCA1,TERT,TP53,ZBTB2,ZNF217	Epigenetic Regulation and DNA Repair is a process that the gene set BARD1,BCL11B,BRD4,CHD4,CREBBP,DNMT1,DNMT3A,DNMT3B,E2F1,EMSY,EZH2,HDAC1,HDAC2,HDAC3,HIST3H3,ING1,IRF2,KDM5A,MTA1,PALB2,PARP1,PHF6,PRDM1,RB1,RUNX1,SMARCA1,TERT,TP53,ZBTB2,ZNF217 is associated with	The claim that the gene set BARD1,BCL11B,BRD4,CHD4,CREBBP,DNMT1,DNMT3A,DNMT3B,E2F1,EMSY,EZH2,HDAC1,HDAC2,HDAC3,HIST3H3,ING1,IRF2,KDM5A,MTA1,PALB2,PARP1,PHF6,PRDM1,RB1,RUNX1,SMARCA1,TERT,TP53,ZBTB2,ZNF217 is associated with the process of Epigenetic Regulation and DNA Repair is not directly supported by the data. The top 5 enrichment functions for this gene set are: 1. Negative regulation of trans…	Refutes	Correct
Histone modification	BARD1,BCL11B,BRD4,CHD4,CREBBP,DNMT1,DNMT3A,DNMT3B,E2F1,EMSY,EZH2,HDAC1,HDAC2,HDAC3,HIST3H3,ING1,IRF2,KDM5A,MTA1,PALB2,PARP1,PHF6,PRDM1,RB1,RUNX1,SMARCA1,TERT,TP53,ZBTB2,ZNF217	The gene set BARD1,BCL11B,BRD4,CHD4,CREBBP,DNMT1,DNMT3A,DNMT3B,E2F1,EMSY,EZH2,HDAC1,HDAC2,HDAC3,HIST3H3,ING1,IRF2,KDM5A,MTA1,PALB2,PARP1,PHF6,PRDM1,RB1,RUNX1,SMARCA1,TERT,TP53,ZBTB2,ZNF217 contributes to the process of Epigenetic Regulation and DNA Repair	The claim that the gene set BARD1,BCL11B,BRD4,CHD4,CREBBP,DNMT1,DNMT3A,DNMT3B,E2F1,EMSY,EZH2,HDAC1,HDAC2,HDAC3,HIST3H3,ING1,IRF2,KDM5A,MTA1,PALB2,PARP1,PHF6,PRDM1,RB1,RUNX1,SMARCA1,TERT,TP53,ZBTB2,ZNF217 contributes to the process of Epigenetic Regulation and DNA Repair is not directly supported by the data. The top 5 enrichment functions for this gene set are "negative regulation of transcriptio…	Refutes	Correct
Histone modification	BARD1,BCL11B,BRD4,CHD4,CREBBP,DNMT1,DNMT3A,DNMT3B,E2F1,EMSY,EZH2,HDAC1,HDAC2,HDAC3,HIST3H3,ING1,IRF2,KDM5A,MTA1,PALB2,PARP1,PHF6,PRDM1,RB1,RUNX1,SMARCA1,TERT,TP53,ZBTB2,ZNF217	DNMT1 is involved in the process of Negative Regulation of Transcription by RNA Polymerase II	The claim that DNMT1 is involved in the process of "Negative Regulation of Transcription by RNA Polymerase II" cannot be verified based on the available data. The data shows that DNMT1 is involved in the process of "Cytosine methylation", but there is no direct evidence to support the claim.	Refutes	Correct
Histone modification	BARD1,BCL11B,BRD4,CHD4,CREBBP,DNMT1,DNMT3A,DNMT3B,E2F1,EMSY,EZH2,HDAC1,HDAC2,HDAC3,HIST3H3,ING1,IRF2,KDM5A,MTA1,PALB2,PARP1,PHF6,PRDM1,RB1,RUNX1,SMARCA1,TERT,TP53,ZBTB2,ZNF217	DNMT3A plays a role in the Negative Regulation of Transcription by RNA Polymerase II	The claim that "DNMT3A plays a role in the Negative Regulation of Transcription by RNA Polymerase II" cannot be verified based on the available data. The gene summary for DNMT3A indicates that it is a DNA methyltransferase that is thought to function in de novo methylation. The enrichment data for DNMT3A shows its involvement in miRNA functions, protein-cysteine methyltransferase activity, and pa…	Refutes	Correct
Histone modification	BARD1,BCL11B,BRD4,CHD4,CREBBP,DNMT1,DNMT3A,DNMT3B,E2F1,EMSY,EZH2,HDAC1,HDAC2,HDAC3,HIST3H3,ING1,IRF2,KDM5A,MTA1,PALB2,PARP1,PHF6,PRDM1,RB1,RUNX1,SMARCA1,TERT,TP53,ZBTB2,ZNF217	DNMT3B contributes to the Negative Regulation of Transcription by RNA Polymerase II	The claim that "DNMT3B contributes to the Negative Regulation of Transcription by RNA Polymerase II" cannot be verified based on the available data. The gene summary for DNMT3B indicates that it is a DNA methyltransferase which is thought to function in de novo methylation. The top-5 enrichment functions for DNMT3B include "DNA (cytosine-5-)-methyltransferase activity, acting on CpG substrates", …	Refutes	Correct
Histone modification	BARD1,BCL11B,BRD4,CHD4,CREBBP,DNMT1,DNMT3A,DNMT3B,E2F1,EMSY,EZH2,HDAC1,HDAC2,HDAC3,HIST3H3,ING1,IRF2,KDM5A,MTA1,PALB2,PARP1,PHF6,PRDM1,RB1,RUNX1,SMARCA1,TERT,TP53,ZBTB2,ZNF217	EZH2 is a part of the process of Negative Regulation of Transcription by RNA Polymerase II	The claim that "EZH2 is a part of the process of Negative Regulation of Transcription by RNA Polymerase II" cannot be verified based on the available data. The enrichment function for the gene EZH2 does not list "Negative Regulation of Transcription by RNA Polymerase II" as one of its functions. The functions listed for EZH2 include "hepatocyte homeostasis", "histone H3K27 trimethyltransferase ac…	Refutes	Correct
Histone modification	BARD1,BCL11B,BRD4,CHD4,CREBBP,DNMT1,DNMT3A,DNMT3B,E2F1,EMSY,EZH2,HDAC1,HDAC2,HDAC3,HIST3H3,ING1,IRF2,KDM5A,MTA1,PALB2,PARP1,PHF6,PRDM1,RB1,RUNX1,SMARCA1,TERT,TP53,ZBTB2,ZNF217	HDAC1 is involved in the Negative Regulation of Transcription by RNA Polymerase II	The claim that HDAC1 is involved in the Negative Regulation of Transcription by RNA Polymerase II is not directly supported by the available data. The gene summary for HDAC1 indicates that it is a component of the histone deacetylase complex and plays a key role in the regulation of eukaryotic gene expression. It also interacts with retinoblastoma tumor-suppressor protein and this complex is a ke…	Refutes	Correct
Histone modification	BARD1,BCL11B,BRD4,CHD4,CREBBP,DNMT1,DNMT3A,DNMT3B,E2F1,EMSY,EZH2,HDAC1,HDAC2,HDAC3,HIST3H3,ING1,IRF2,KDM5A,MTA1,PALB2,PARP1,PHF6,PRDM1,RB1,RUNX1,SMARCA1,TERT,TP53,ZBTB2,ZNF217	HDAC2 plays a role in the Negative Regulation of Transcription by RNA Polymerase II	The claim that "HDAC2 plays a role in the Negative Regulation of Transcription by RNA Polymerase II" cannot be directly verified based on the available data. The gene summary for HDAC2 indicates that it is part of the histone deacetylase family and plays an important role in transcriptional regulation, cell cycle progression, and developmental events. However, it does not specifically mention a r…	Refutes	Correct
Histone modification	BARD1,BCL11B,BRD4,CHD4,CREBBP,DNMT1,DNMT3A,DNMT3B,E2F1,EMSY,EZH2,HDAC1,HDAC2,HDAC3,HIST3H3,ING1,IRF2,KDM5A,MTA1,PALB2,PARP1,PHF6,PRDM1,RB1,RUNX1,SMARCA1,TERT,TP53,ZBTB2,ZNF217	HDAC3 contributes to the Negative Regulation of Transcription by RNA Polymerase II	The claim that "HDAC3 contributes to the Negative Regulation of Transcription by RNA Polymerase II" is supported by the available data. The gene summary for HDAC3 indicates that it has histone deacetylase activity and represses transcription when tethered to a promoter. It may participate in the regulation of transcription through its binding with the zinc-finger transcription factor YY1. This pr…	Supports	Correct
Histone modification	BARD1,BCL11B,BRD4,CHD4,CREBBP,DNMT1,DNMT3A,DNMT3B,E2F1,EMSY,EZH2,HDAC1,HDAC2,HDAC3,HIST3H3,ING1,IRF2,KDM5A,MTA1,PALB2,PARP1,PHF6,PRDM1,RB1,RUNX1,SMARCA1,TERT,TP53,ZBTB2,ZNF217	KDM5A is a part of the process of Negative Regulation of Transcription by RNA Polymerase II	The claim that "KDM5A is a part of the process of Negative Regulation of Transcription by RNA Polymerase II" cannot be verified. The function get_enrichment_for_gene_set, when called with the parameter 'KDM5A', returned an empty list, indicating that there is no available data to support the claim.	Refutes	Correct
Histone modification	BARD1,BCL11B,BRD4,CHD4,CREBBP,DNMT1,DNMT3A,DNMT3B,E2F1,EMSY,EZH2,HDAC1,HDAC2,HDAC3,HIST3H3,ING1,IRF2,KDM5A,MTA1,PALB2,PARP1,PHF6,PRDM1,RB1,RUNX1,SMARCA1,TERT,TP53,ZBTB2,ZNF217	BARD1 is involved in DNA repair pathways, not primarily in the Negative Regulation of Transcription by RNA Polymerase II	The claim that BARD1 is involved in DNA repair pathways is verified and correct. The gene summary for BARD1 indicates that it encodes a protein which interacts with the N-terminal region of BRCA1, a protein known for its role in DNA repair. This interaction is disrupted by tumorigenic amino acid substitutions in BRCA1, implying that the formation of a stable complex between these proteins may be …	Partially Supports	Correct
Histone modification	BARD1,BCL11B,BRD4,CHD4,CREBBP,DNMT1,DNMT3A,DNMT3B,E2F1,EMSY,EZH2,HDAC1,HDAC2,HDAC3,HIST3H3,ING1,IRF2,KDM5A,MTA1,PALB2,PARP1,PHF6,PRDM1,RB1,RUNX1,SMARCA1,TERT,TP53,ZBTB2,ZNF217	BRCA2 (indicated by PALB2) is involved in DNA repair pathways, not primarily in the Negative Regulation of Transcription by RNA Polymerase II	The claim that BRCA2 (indicated by PALB2) is involved in DNA repair pathways is verified and correct. The gene summary for BRCA2 indicates that it is involved in the maintenance of genome stability, specifically the homologous recombination pathway for double-strand DNA repair [source: get_gene_summary_for_single_gene function]. The enrichment for the BRCA2 gene set also shows its involvement in …	Partially Supports	Correct
Histone modification	BARD1,BCL11B,BRD4,CHD4,CREBBP,DNMT1,DNMT3A,DNMT3B,E2F1,EMSY,EZH2,HDAC1,HDAC2,HDAC3,HIST3H3,ING1,IRF2,KDM5A,MTA1,PALB2,PARP1,PHF6,PRDM1,RB1,RUNX1,SMARCA1,TERT,TP53,ZBTB2,ZNF217	PARP1 is involved in DNA repair pathways, not primarily in the Negative Regulation of Transcription by RNA Polymerase II	The claim that PARP1 is involved in DNA repair pathways is supported by the gene summary for PARP1, which states that this enzyme is involved in the regulation of various important cellular processes such as differentiation, proliferation, and tumor transformation and also in the regulation of the molecular events involved in the recovery of cell from DNA damage. However, the claim that PARP1 is …	Partially Supports	Correct
Histone modification	BARD1,BCL11B,BRD4,CHD4,CREBBP,DNMT1,DNMT3A,DNMT3B,E2F1,EMSY,EZH2,HDAC1,HDAC2,HDAC3,HIST3H3,ING1,IRF2,KDM5A,MTA1,PALB2,PARP1,PHF6,PRDM1,RB1,RUNX1,SMARCA1,TERT,TP53,ZBTB2,ZNF217	TP53 is involved in DNA repair pathways, not primarily in the Negative Regulation of Transcription by RNA Polymerase II	The claim that TP53 is involved in DNA repair pathways is supported by the gene summary for TP53, which states that the protein encoded by this gene "responds to diverse cellular stresses to regulate expression of target genes, thereby inducing cell cycle arrest, apoptosis, senescence, DNA repair, or changes in metabolism." However, the claim that TP53 is not primarily involved in the Negative Re…	Partially Supports	Correct
Foxo signaling	AKT1,AR,CDKN1B,CREBBP,EP300,FOXO3,RARA,SMAD4,SMARCB1,VHL	The gene set AKT1,AR,CDKN1B,CREBBP,EP300,FOXO3,RARA,SMAD4,SMARCB1,VHL is involved in the Androgen Receptor Signaling Pathway	The claim that the gene set AKT1,AR,CDKN1B,CREBBP,EP300,FOXO3,RARA,SMAD4,SMARCB1,VHL is involved in the Androgen Receptor Signaling Pathway cannot be verified. The top 5 biological pathways involving this gene set, as returned by the function 'get_pathway_for_gene_set', do not include the Androgen Receptor Signaling Pathway. The pathways returned are "FOXO-mediated Transcription", "Pathways in ca…	Refutes	Correct
Foxo signaling	AKT1,AR,CDKN1B,CREBBP,EP300,FOXO3,RARA,SMAD4,SMARCB1,VHL	The Androgen Receptor Signaling Pathway is the process name for the gene set AKT1,AR,CDKN1B,CREBBP,EP300,FOXO3,RARA,SMAD4,SMARCB1,VHL	The claim that the Androgen Receptor Signaling Pathway is the process name for the gene set AKT1,AR,CDKN1B,CREBBP,EP300,FOXO3,RARA,SMAD4,SMARCB1,VHL is not verified. The top 5 biological pathways for this gene set are "FOXO-mediated Transcription", "Pathways in cancer", "SMAD2/3 nuclear pathway", "FoxO signaling pathway", and "FoxO family signaling". The Androgen Receptor Signaling Pathway is not…	Refutes	Correct
Foxo signaling	AKT1,AR,CDKN1B,CREBBP,EP300,FOXO3,RARA,SMAD4,SMARCB1,VHL	The gene set AKT1,AR,CDKN1B,CREBBP,EP300,FOXO3,RARA,SMAD4,SMARCB1,VHL participates in the Androgen Receptor Signaling Pathway	The claim that the gene set AKT1,AR,CDKN1B,CREBBP,EP300,FOXO3,RARA,SMAD4,SMARCB1,VHL participates in the Androgen Receptor Signaling Pathway is not verified. The top 5 biological pathways for this gene set, as returned by the function, are "FOXO-mediated Transcription", "Pathways in cancer", "SMAD2/3 nuclear pathway", "FoxO signaling pathway", and "FoxO family signaling". The Androgen Receptor Si…	Refutes	Correct
Foxo signaling	AKT1,AR,CDKN1B,CREBBP,EP300,FOXO3,RARA,SMAD4,SMARCB1,VHL	The Androgen Receptor Signaling Pathway is activated by the gene set AKT1,AR,CDKN1B,CREBBP,EP300,FOXO3,RARA,SMAD4,SMARCB1,VHL	The claim that the Androgen Receptor Signaling Pathway is activated by the gene set AKT1,AR,CDKN1B,CREBBP,EP300,FOXO3,RARA,SMAD4,SMARCB1,VHL is not verified. The top-5 biological pathway names returned for this gene set do not include the Androgen Receptor Signaling Pathway. The pathways returned are "FOXO-mediated Transcription", "Pathways in cancer", "SMAD2/3 nuclear pathway", "FoxO signaling p…	Refutes	Correct
Foxo signaling	AKT1,AR,CDKN1B,CREBBP,EP300,FOXO3,RARA,SMAD4,SMARCB1,VHL	The gene set AKT1,AR,CDKN1B,CREBBP,EP300,FOXO3,RARA,SMAD4,SMARCB1,VHL plays a role in the Androgen Receptor Signaling Pathway	The claim that the gene set AKT1,AR,CDKN1B,CREBBP,EP300,FOXO3,RARA,SMAD4,SMARCB1,VHL plays a role in the Androgen Receptor Signaling Pathway cannot be verified. The top-5 biological pathway names for this gene set, as returned by the function `get_pathway_for_gene_set`, do not include the Androgen Receptor Signaling Pathway. The returned pathways are "FOXO-mediated Transcription", "Pathways in ca…	Refutes	Correct
Foxo signaling	AKT1,AR,CDKN1B,CREBBP,EP300,FOXO3,RARA,SMAD4,SMARCB1,VHL	FOXO3 is a transcription factor that can be inhibited by AKT1.	The claim that "FOXO3 is a transcription factor that can be inhibited by AKT1" is supported by the information obtained from the gene summaries of both FOXO3 and AKT1. FOXO3 is indeed a transcription factor, as indicated by its description as a member of the forkhead family of transcription factors, which are characterized by a distinct forkhead domain. This gene likely functions as a trigger for…	Supports	Partially Correct
Foxo signaling	AKT1,AR,CDKN1B,CREBBP,EP300,FOXO3,RARA,SMAD4,SMARCB1,VHL	AKT1 is a serine/threonine kinase that plays a key role in multiple cellular processes such as glucose metabolism, apoptosis, cell proliferation, transcription, and cell migration.	The claim that AKT1 is a serine/threonine kinase that plays a key role in multiple cellular processes such as glucose metabolism, apoptosis, cell proliferation, transcription, and cell migration is verified and correct. The gene summary for AKT1 indicates that it is indeed a serine/threonine kinase and is involved in a wide variety of cellular functions including cell proliferation, survival, met…	Supports	Correct
Foxo signaling	AKT1,AR,CDKN1B,CREBBP,EP300,FOXO3,RARA,SMAD4,SMARCB1,VHL	AKT1 phosphorylates and inhibits FOXO3 in the context of FOXO-mediated transcription.	The claim that "AKT1 phosphorylates and inhibits FOXO3 in the context of FOXO-mediated transcription" is supported by the available data. The gene summary for AKT1 indicates that it is a serine/threonine protein kinase that phosphorylates and inactivates components of the apoptotic machinery, which can suppress apoptosis. The gene summary for FOXO3 indicates that it likely functions as a trigger …	Supports	Partially Correct
Foxo signaling	AKT1,AR,CDKN1B,CREBBP,EP300,FOXO3,RARA,SMAD4,SMARCB1,VHL	The Androgen Receptor (AR) can interact with FOXO3 and modulate its transcriptional activity.	The claim that the Androgen Receptor (AR) can interact with FOXO3 is not supported by the data returned from the interaction search. The list of interacting genes for both AR and FOXO3 does not include each other. Therefore, based on the available data, the claim is incorrect.	Refutes	Correct
Foxo signaling	AKT1,AR,CDKN1B,CREBBP,EP300,FOXO3,RARA,SMAD4,SMARCB1,VHL	CDKN1B is a cyclin-dependent kinase inhibitor that regulates cell cycle progression and is a target gene of the FOXO-mediated transcription.	The claim that "CDKN1B is a cyclin-dependent kinase inhibitor that regulates cell cycle progression and is a target gene of the FOXO-mediated transcription" is partially correct. The first part of the claim is verified. CDKN1B is indeed a cyclin-dependent kinase inhibitor that regulates cell cycle progression. This is supported by the gene summary for CDKN1B, which states that the protein encoded…	Partially Supports	Correct
Foxo signaling	AKT1,AR,CDKN1B,CREBBP,EP300,FOXO3,RARA,SMAD4,SMARCB1,VHL	CREBBP and EP300 are histone acetyltransferases that can enhance FOXO3 transcriptional activity by acetylating histones at FOXO3 target gene promoters.	The claim that "CREBBP and EP300 are histone acetyltransferases that can enhance FOXO3 transcriptional activity by acetylating histones at FOXO3 target gene promoters" cannot be fully verified based on the available data. The gene summaries for CREBBP and EP300 confirm that they are indeed histone acetyltransferases. The CREBBP gene is involved in the transcriptional coactivation of many differen…	Partially Supports	Correct
Foxo signaling	AKT1,AR,CDKN1B,CREBBP,EP300,FOXO3,RARA,SMAD4,SMARCB1,VHL	RARA, the retinoic acid receptor alpha, can form heterodimers with FOXO3 and inhibit its transcriptional activity.	The claim that RARA, the retinoic acid receptor alpha, can form heterodimers with FOXO3 and inhibit its transcriptional activity cannot be verified based on the available data. The interaction data for the gene set RARA and FOXO3 does not show any direct interaction between these two genes. The data shows interactions of RARA and FOXO3 with other genes, but not with each other. Therefore, the cla…	refutes	Correct
Foxo signaling	AKT1,AR,CDKN1B,CREBBP,EP300,FOXO3,RARA,SMAD4,SMARCB1,VHL	SMAD4 is a mediator of the transforming growth factor-beta (TGF-beta) signaling pathway and can interact with FOXO3 and enhance its transcriptional activity.	The claim that SMAD4 is a mediator of the transforming growth factor-beta (TGF-beta) signaling pathway and can interact with FOXO3 and enhance its transcriptional activity is partially verified. The gene summary for SMAD4 confirms that it is a mediator of the TGF-beta signaling pathway. It states that "Smad proteins are phosphorylated and activated by transmembrane serine-threonine receptor kinas…	Partially Supports	Correct
Foxo signaling	AKT1,AR,CDKN1B,CREBBP,EP300,FOXO3,RARA,SMAD4,SMARCB1,VHL	SMARCB1 is a component of the SWI/SNF chromatin remodeling complex and can interact with FOXO3 and modulate its transcriptional activity.	The claim that SMARCB1 is a component of the SWI/SNF chromatin remodeling complex is verified as true. The gene summary for SMARCB1 indicates that the protein encoded by this gene is part of a complex that relieves repressive chromatin structures, allowing the transcriptional machinery to access its targets more effectively [source: get_gene_summary_for_single_gene function]. However, the claim t…	Partially Supports	Correct
Foxo signaling	AKT1,AR,CDKN1B,CREBBP,EP300,FOXO3,RARA,SMAD4,SMARCB1,VHL	VHL is a component of the ubiquitin-proteasome system and can ubiquitinate FOXO3 and target it for proteasomal degradation, thus negatively regulating FOXO-mediated transcription.	The claim that "VHL is a component of the ubiquitin-proteasome system and can ubiquitinate FOXO3 and target it for proteasomal degradation, thus negatively regulating FOXO-mediated transcription" cannot be verified based on the available data. The gene summary for VHL indicates that it is indeed a component of a ubiquitination complex and is involved in the ubiquitination and degradation of hypox…	Refutes	Correct
Endoplasmic Reticulum protein processing	ARFRP1,CALR,EGFR,SEC23B,TRAF3,TUSC3	The gene set ARFRP1, CALR, EGFR, SEC23B, TRAF3, TUSC3 is involved in Intracellular Protein Transport	The claim that the gene set ARFRP1, CALR, EGFR, SEC23B, TRAF3, TUSC3 is involved in Intracellular Protein Transport is not verified. The top-5 enrichment function names of the biological regulation signaling for this gene set include "membrane protein complex", "organelle subcompartment", "Protein processing in endoplasmic reticulum", "ubiquitin protein ligase binding", and "ubiquitin-like protei…	Refutes	Correct
Endoplasmic Reticulum protein processing	ARFRP1,CALR,EGFR,SEC23B,TRAF3,TUSC3	The gene set ARFRP1, CALR, EGFR, SEC23B, TRAF3, TUSC3 plays a role in Signal Transduction	The claim that the gene set ARFRP1, CALR, EGFR, SEC23B, TRAF3, TUSC3 plays a role in Signal Transduction cannot be verified based on the provided data. The top-5 enrichment function names for the biological regulation signaling of this gene set include "membrane protein complex", "organelle subcompartment", "Protein processing in endoplasmic reticulum", "ubiquitin protein ligase binding", and "ub…	Refutes	Correct
Endoplasmic Reticulum protein processing	ARFRP1,CALR,EGFR,SEC23B,TRAF3,TUSC3	Intracellular Protein Transport is a process facilitated by the gene set ARFRP1, CALR, EGFR, SEC23B, TRAF3, TUSC3	The claim that the gene set ARFRP1, CALR, EGFR, SEC23B, TRAF3, TUSC3 facilitates the process of Intracellular Protein Transport is not verified. The top biological pathways associated with this gene set include "Protein processing in the endoplasmic reticulum", "Infectious Disease R-HSA-5663205", "Asparagine N-linked glycosylation", and "Androgen receptor signaling, proteolysis, and transcription…	Refutes	Correct
Endoplasmic Reticulum protein processing	ARFRP1,CALR,EGFR,SEC23B,TRAF3,TUSC3	The gene set ARFRP1, CALR, EGFR, SEC23B, TRAF3, TUSC3 contributes to Signal Transduction	The gene set ARFRP1, CALR, EGFR, SEC23B, TRAF3, TUSC3 does not directly contribute to Signal Transduction based on the top-5 enrichment function names of the biological regulation signaling. The top 5 enrichment functions for this gene set are "membrane protein complex", "organelle subcompartment", "Protein processing in endoplasmic reticulum", "ubiquitin protein ligase binding", and "ubiquitin-l…	Refutes	Correct
Endoplasmic Reticulum protein processing	ARFRP1,CALR,EGFR,SEC23B,TRAF3,TUSC3	Signal Transduction is a process that the gene set ARFRP1, CALR, EGFR, SEC23B, TRAF3, TUSC3 is associated with	The claim that the gene set ARFRP1, CALR, EGFR, SEC23B, TRAF3, TUSC3 is associated with the process of Signal Transduction is not verified. The top 5 enrichment functions for this gene set are "membrane protein complex", "organelle subcompartment", "Protein processing in endoplasmic reticulum", "ubiquitin protein ligase binding", and "ubiquitin-like protein ligase binding". None of these function…	Refutes	Correct
Endoplasmic Reticulum protein processing	ARFRP1,CALR,EGFR,SEC23B,TRAF3,TUSC3	The gene set ARFRP1, CALR, EGFR, SEC23B, TRAF3, TUSC3 is implicated in Intracellular Protein Transport	The claim that the gene set ARFRP1, CALR, EGFR, SEC23B, TRAF3, TUSC3 is implicated in Intracellular Protein Transport is not directly supported by the top-5 enrichment function names of the biological regulation signaling. The closest related functions are "membrane protein complex", "organelle subcompartment", "Protein processing in endoplasmic reticulum", "ubiquitin protein ligase binding", and…	Refutes	Correct
Endoplasmic Reticulum protein processing	ARFRP1,CALR,EGFR,SEC23B,TRAF3,TUSC3	ARFRP1 is involved in vesicle-mediated transport and is essential for the trans-Golgi network function and post-Golgi trafficking.	The claim that ARFRP1 is involved in vesicle-mediated transport and is essential for the trans-Golgi network function and post-Golgi trafficking is verified as true. The gene summary for ARFRP1 states that this gene plays a role in membrane trafficking between the trans-Golgi network and endosomes. This information is provided by RefSeq, a reputable source for gene information.	Supports	Correct
Endoplasmic Reticulum protein processing	ARFRP1,CALR,EGFR,SEC23B,TRAF3,TUSC3	CALR functions as a major Ca2+-binding protein in the lumen of the endoplasmic reticulum and is involved in the quality control of protein folding.	The claim that "CALR functions as a major Ca2+-binding protein in the lumen of the endoplasmic reticulum and is involved in the quality control of protein folding" is verified and accurate. The gene summary for CALR (calreticulin) states that it is a highly conserved chaperone protein which resides primarily in the endoplasmic reticulum. It is involved in a variety of cellular processes, includin…	Supports	Correct
Endoplasmic Reticulum protein processing	ARFRP1,CALR,EGFR,SEC23B,TRAF3,TUSC3	EGFR is a transmembrane protein that is activated by binding of its specific ligands, leading to cellular proliferation, differentiation, and survival.	The claim is verified and accurate. The EGFR gene encodes a transmembrane glycoprotein that is part of the protein kinase superfamily. This protein is a receptor for members of the epidermal growth factor family. When EGFR binds to epidermal growth factor, it induces receptor dimerization and tyrosine autophosphorylation, which leads to cell proliferation. This information is supported by the gen…	Supports	Correct
Endoplasmic Reticulum protein processing	ARFRP1,CALR,EGFR,SEC23B,TRAF3,TUSC3	SEC23B is part of the COPII-coated vesicles that transport proteins from the rough endoplasmic reticulum to the Golgi apparatus.	The claim is correct. The gene SEC23B encodes a protein that is a member of the SEC23 subfamily of the SEC23/SEC24 family, which is involved in vesicle trafficking. This protein has similarity to yeast Sec23p component of COPII. COPII is the coat protein complex responsible for vesicle budding from the ER. The function of this gene product has been implicated in cargo selection and concentration.…	Supports	Correct
Endoplasmic Reticulum protein processing	ARFRP1,CALR,EGFR,SEC23B,TRAF3,TUSC3	TRAF3 mediates signal transduction from various receptors of the TNF receptor superfamily, playing a critical role in normal immune and inflammatory responses.	The claim that "TRAF3 mediates signal transduction from various receptors of the TNF receptor superfamily, playing a critical role in normal immune and inflammatory responses" is verified and accurate. The gene summary for TRAF3 (TNF receptor associated factor 3) confirms that this protein is a member of the TNF receptor associated factor (TRAF) protein family. TRAF proteins associate with, and m…	Supports	Correct
Endoplasmic Reticulum protein processing	ARFRP1,CALR,EGFR,SEC23B,TRAF3,TUSC3	TUSC3 is a probable component of the oligosaccharyltransferase complex which catalyzes a pivotal step in the protein N-glycosylation process and plays a role in ER-associated degradation pathway.	The claim that "TUSC3 is a probable component of the oligosaccharyltransferase complex which catalyzes a pivotal step in the protein N-glycosylation process and plays a role in ER-associated degradation pathway" cannot be verified based on the available data. The gene summary for TUSC3 does not provide any information. Additionally, no complex ids were found for the gene set 'TUSC3'. The interact…	Refutes	Correct
Apoptosis Regulation	BCL2,BCL2L1,BCL2L11,BCL2L2,CASP8,FAS,IFNGR1,MCL1,MS4A1,PARP1,PTPN13,TBX3,TP53	The gene set BCL2,BCL2L1,BCL2L11,BCL2L2,CASP8,FAS,IFNGR1,MCL1,MS4A1,PARP1,PTPN13,TBX3,TP53 is involved in the regulation of apoptosis	The claim is verified and is correct. The gene set BCL2,BCL2L1,BCL2L11,BCL2L2,CASP8,FAS,IFNGR1,MCL1,MS4A1,PARP1,PTPN13,TBX3,TP53 is indeed involved in the regulation of apoptosis. The top biological function enrichment for this gene set includes "Apoptosis" with a p-value of 8.379126884787414e-13, "Apoptosis modulation and signaling" with a p-value of 6.062946395863707e-12, and another "Apoptosis…	Supports	Correct
Apoptosis Regulation	BCL2,BCL2L1,BCL2L11,BCL2L2,CASP8,FAS,IFNGR1,MCL1,MS4A1,PARP1,PTPN13,TBX3,TP53	The gene set BCL2,BCL2L1,BCL2L11,BCL2L2,CASP8,FAS,IFNGR1,MCL1,MS4A1,PARP1,PTPN13,TBX3,TP53 plays a role in controlling cell death	The claim that the gene set BCL2,BCL2L1,BCL2L11,BCL2L2,CASP8,FAS,IFNGR1,MCL1,MS4A1,PARP1,PTPN13,TBX3,TP53 plays a role in controlling cell death is verified and accurate. The top biological function enrichment for this gene set includes "Apoptosis" and "Apoptosis modulation and signaling", both of which are directly related to the control of cell death. The p-values for these enrichments are extr…	Supports	Correct
Apoptosis Regulation	BCL2,BCL2L1,BCL2L11,BCL2L2,CASP8,FAS,IFNGR1,MCL1,MS4A1,PARP1,PTPN13,TBX3,TP53	The gene set BCL2,BCL2L1,BCL2L11,BCL2L2,CASP8,FAS,IFNGR1,MCL1,MS4A1,PARP1,PTPN13,TBX3,TP53 is associated with the process of apoptosis regulation	The claim that the gene set BCL2,BCL2L1,BCL2L11,BCL2L2,CASP8,FAS,IFNGR1,MCL1,MS4A1,PARP1,PTPN13,TBX3,TP53 is associated with the process of apoptosis regulation is verified and correct. The top biological function enrichment for this gene set includes "Apoptosis" with a p-value of 8.379126884787414e-13, "Apoptosis modulation and signaling" with a p-value of 6.062946395863707e-12, and another "Apo…	Supports	Correct
Apoptosis Regulation	BCL2,BCL2L1,BCL2L11,BCL2L2,CASP8,FAS,IFNGR1,MCL1,MS4A1,PARP1,PTPN13,TBX3,TP53	The gene set BCL2,BCL2L1,BCL2L11,BCL2L2,CASP8,FAS,IFNGR1,MCL1,MS4A1,PARP1,PTPN13,TBX3,TP53 contributes to the regulation of programmed cell death	The claim that the gene set BCL2,BCL2L1,BCL2L11,BCL2L2,CASP8,FAS,IFNGR1,MCL1,MS4A1,PARP1,PTPN13,TBX3,TP53 contributes to the regulation of programmed cell death is verified and accurate. The top biological function enrichment for this gene set includes "Apoptosis" and "Apoptosis modulation and signaling", both of which are directly related to the regulation of programmed cell death. The p-values …	Supports	Correct
Apoptosis Regulation	BCL2,BCL2L1,BCL2L11,BCL2L2,CASP8,FAS,IFNGR1,MCL1,MS4A1,PARP1,PTPN13,TBX3,TP53	The gene set BCL2,BCL2L1,BCL2L11,BCL2L2,CASP8,FAS,IFNGR1,MCL1,MS4A1,PARP1,PTPN13,TBX3,TP53 is linked to the control of apoptosis	The claim that the gene set BCL2,BCL2L1,BCL2L11,BCL2L2,CASP8,FAS,IFNGR1,MCL1,MS4A1,PARP1,PTPN13,TBX3,TP53 is linked to the control of apoptosis is verified and accurate. The top biological function enrichment for this gene set includes "Apoptosis" with a p-value of 8.379126884787414e-13, "Apoptosis modulation and signaling" with a p-value of 6.062946395863707e-12, and another "Apoptosis" with a p…	Supports	Correct
Apoptosis Regulation	BCL2,BCL2L1,BCL2L11,BCL2L2,CASP8,FAS,IFNGR1,MCL1,MS4A1,PARP1,PTPN13,TBX3,TP53	BCL2, BCL2L1, BCL2L2, and MCL1 encode anti-apoptotic proteins that prevent the release of mitochondrial cytochrome c, inhibiting apoptosis.	The claim is verified and found to be true. The genes BCL2, BCL2L1, BCL2L2, and MCL1 do encode anti-apoptotic proteins that prevent the release of mitochondrial cytochrome c, inhibiting apoptosis. Evidence: 1. BCL2: The gene encodes an integral outer mitochondrial membrane protein that blocks the apoptotic death of some cells such as lymphocytes [source](https://www.ncbi.nlm.nih.gov/gene/596). 2.…	Supports	Correct
Apoptosis Regulation	BCL2,BCL2L1,BCL2L11,BCL2L2,CASP8,FAS,IFNGR1,MCL1,MS4A1,PARP1,PTPN13,TBX3,TP53	BCL2L11 encodes a pro-apoptotic protein that promotes cytochrome c release, promoting apoptosis.	The claim that "BCL2L11 encodes a pro-apoptotic protein that promotes cytochrome c release, promoting apoptosis" is verified and correct. The gene summary for BCL2L11 indicates that the protein encoded by this gene belongs to the BCL-2 protein family, which are known to act as anti- or pro-apoptotic regulators involved in a wide variety of cellular activities. Specifically, the protein encoded by…	Supports	Correct
Apoptosis Regulation	BCL2,BCL2L1,BCL2L11,BCL2L2,CASP8,FAS,IFNGR1,MCL1,MS4A1,PARP1,PTPN13,TBX3,TP53	CASP8 encodes caspase-8, an initiator caspase that triggers the caspase cascade, leading to cell death.	The claim is correct. The gene CASP8 does indeed encode for caspase-8, which is a member of the cysteine-aspartic acid protease (caspase) family. The sequential activation of caspases plays a central role in the execution-phase of cell apoptosis, which leads to cell death. This is confirmed by the gene summary for CASP8, which states that this protein is involved in the programmed cell death indu…	Supports	Correct
Apoptosis Regulation	BCL2,BCL2L1,BCL2L11,BCL2L2,CASP8,FAS,IFNGR1,MCL1,MS4A1,PARP1,PTPN13,TBX3,TP53	PARP1 encodes poly (ADP-ribose) polymerase 1, which is involved in DNA repair and can induce apoptosis when overactivated.	The claim that PARP1 encodes poly (ADP-ribose) polymerase 1, which is involved in DNA repair and can induce apoptosis when overactivated, is partially verified. The gene PARP1 is indeed associated with poly (ADP-ribose) polymerase 1. The gene's involvement in DNA repair is suggested by its enrichment in functions such as "NAD+-protein-tyrosine ADP-ribosyltransferase activity", "NAD+-protein-histi…	Partially Supports	Correct
Apoptosis Regulation	BCL2,BCL2L1,BCL2L11,BCL2L2,CASP8,FAS,IFNGR1,MCL1,MS4A1,PARP1,PTPN13,TBX3,TP53	FAS encodes a death receptor that can trigger apoptosis upon ligand binding.	The claim is correct. The FAS gene encodes a member of the TNF-receptor superfamily, which contains a death domain. This receptor plays a central role in the physiological regulation of programmed cell death (apoptosis). The interaction of this receptor with its ligand allows the formation of a death-inducing signaling complex that includes Fas-associated death domain protein (FADD), caspase 8, a…	Supports	Correct
Apoptosis Regulation	BCL2,BCL2L1,BCL2L11,BCL2L2,CASP8,FAS,IFNGR1,MCL1,MS4A1,PARP1,PTPN13,TBX3,TP53	IFNGR1 encodes the interferon-gamma receptor 1, which can induce apoptosis in response to interferon-gamma.	The claim that IFNGR1 encodes the interferon-gamma receptor 1 is correct as per the gene summary information obtained. However, the summary does not provide any information about IFNGR1 inducing apoptosis in response to interferon-gamma. Therefore, the claim is partially verified. The gene IFNGR1 does encode the interferon-gamma receptor 1, but there is no available evidence in the summary to sup…	Supports	Correct
Apoptosis Regulation	BCL2,BCL2L1,BCL2L11,BCL2L2,CASP8,FAS,IFNGR1,MCL1,MS4A1,PARP1,PTPN13,TBX3,TP53	TP53 encodes the tumor protein p53, a transcription factor that can induce apoptosis in response to DNA damage.	The claim is correct. The TP53 gene does encode the tumor protein p53. This protein is a transcription factor that responds to diverse cellular stresses to regulate the expression of target genes, thereby inducing cell cycle arrest, apoptosis, senescence, DNA repair, or changes in metabolism. This information is supported by the gene summary for TP53 provided by RefSeq, Dec 2016.	Supports	Correct
Apoptosis Regulation	BCL2,BCL2L1,BCL2L11,BCL2L2,CASP8,FAS,IFNGR1,MCL1,MS4A1,PARP1,PTPN13,TBX3,TP53	PTPN13 encodes a protein tyrosine phosphatase involved in cell growth and apoptosis.	The claim that PTPN13 encodes a protein tyrosine phosphatase involved in cell growth and apoptosis is verified and correct. The gene summary for PTPN13 indicates that it is a member of the protein tyrosine phosphatase (PTP) family, which are signaling molecules that regulate a variety of cellular processes including cell growth. This PTP was found to interact with, and dephosphorylate, Fas recept…	Supports	Correct
Apoptosis Regulation	BCL2,BCL2L1,BCL2L11,BCL2L2,CASP8,FAS,IFNGR1,MCL1,MS4A1,PARP1,PTPN13,TBX3,TP53	TBX3 is a transcription factor that can inhibit apoptosis.	The gene TBX3 is indeed a transcription factor as per the gene summary information. However, there is no direct evidence provided in the summary that TBX3 can inhibit apoptosis. The summary mentions that TBX3 is a transcriptional repressor and is thought to play a role in the anterior/posterior axis of the tetrapod forelimb. It also mentions that mutations in this gene cause ulnar-mammary syndrom…	Partially Supports	Correct
Apoptosis Regulation	BCL2,BCL2L1,BCL2L11,BCL2L2,CASP8,FAS,IFNGR1,MCL1,MS4A1,PARP1,PTPN13,TBX3,TP53	MS4A1 encodes CD20, a protein expressed on B cells, potentially involved in the regulation of cell cycle and survival.	The claim is correct. The MS4A1 gene does encode a B-lymphocyte surface molecule, which is involved in the development and differentiation of B-cells into plasma cells. This information is supported by the gene summary for MS4A1, which states that this gene "encodes a B-lymphocyte surface molecule which plays a role in the development and differentiation of B-cells into plasma cells." The gene is…	Supports	Correct

## Sheet: Supplementary Document 3
ID	Gene Set	Output A	Output B	Better One (Human Checking)					Annotator
				Relevant (whether the content about genes is relevant to their functions for biologists )	Readable (whether the writing is fluent and readable )	Consistent (whether the analytical text is coherent with the Process Name)	Comprehensive (whether the narratives are comprehensive for the gene functions)	Final Decision
mmu05171	Rpl8/Rps9/Rplp1/Rps15a/Isg15/Rps16/Rpl10a/Fau/Rpl12/Rps21/Rpl7/Rpl9/Rps8/Rpl29/Rpl36al/Rps10/Rpl32/Rpl23a/Rpl18/Rpl35a/Rps17/Rps12/Rpl7a/Rplp0/Rpl39/Rps13/Rpl41/Rpl24/Rps24/Rplp2/Rpl14/Rps20/Rps3/Rps4x/Rpsa/Rps29	Process: Ribosomal Protein Synthesis The gene set provided primarily consists of ribosomal proteins (RPs) and a few other related proteins. The most prominent biological process performed by this system is Ribosomal Protein Synthesis. 1. Ribosomal Protein Synthesis: The majority of the genes listed (Rpl8, Rps9, Rplp1, Rps15a, Rps16, Rpl10a, Rpl12, Rps21, Rpl7, Rpl9, Rps8, Rpl29, Rpl36al, Rps10, R…	Process: Cytosolic Ribosome and Protein Synthesis The gene set provided primarily consists of ribosomal proteins (RPs) and a few other related proteins. The most prominent biological process performed by this system is Cytosolic Ribosome and Protein Synthesis. 1. Cytosolic Ribosome and Protein Synthesis: The majority of the genes listed (Rpl8, Rps9, Rplp1, Rps15a, Rps16, Rpl10a, Rpl12, Rps21, Rpl…	Both Output A and B generated sufficient and relevant categorization and functional description of the genes. Output B gave statistics in gene number, which can be a useful information.	Both Output A and B generated intelligible statements with sufficient clarity.	Both Output A and B generated statements coherent with the name of the process.	Both Output A and B generated comprehensive statements in the categories and function of the genes.	Output A and B generated statement with equal quality, but Output B provide the statistics of gene number.	Expert A
				Output A : This description is less detailed but gives enough information to interpret the enriched processes. Output B: this description is slightly more detailed and lists the genes for each process. The detail added to process 1 is not could be useful for biological interpretation and may better direct hypothesis generation. Additionally, while listing the genes implcated in a partcilar proces…	Output A: is easily comprehended. Output B: Is a little longer but still to the point and easily comprehended.	Output A: The text is consistent with the process names. Output B: this is also very consistent with process name.	Output A and B are equally comprehensive. They describe the enriched processes but only delve into the individual roles of two factors. Genes enriched within process 1 may require further literature searches to full understand how those factors function within process 1.	Output B is ultimately better because for biological interpretation as it provides more specificity while remaining concise.	Expert B
mmu03010	Rpl8/Rps9/Rplp1/Rps15a/Rps16/Rpl10a/Fau/Rpl12/Rps21/Rpl7/Rpl9/Rps8/Rpl29/Rpl36al/Rps10/Rpl32/Rpl23a/Rpl18/Rpl35a/Rps17/Rps12/Rpl7a/Rplp0/Rpl39/Rps13/Rpl41/Rpl24/Rps24/Rplp2/Rpl14/Rps20/Rps3/Rps4x/Rpsa/Rps29	Process: Ribosomal Protein Synthesis and Assembly The gene set provided is primarily composed of ribosomal proteins (RPs) and a few other related proteins. The most prominent biological process performed by this system is ribosomal protein synthesis and assembly, which is crucial for protein biosynthesis. 1. Ribosomal Protein Synthesis: The genes Rpl8, Rps9, Rplp1, Rps15a, Rps16, Rpl10a, Rpl12, R…	Process: Cytosolic Ribosome The gene set provided, including Rpl8, Rps9, Rplp1, Rps15a, Rps16, Rpl10a, Fau, Rpl12, Rps21, Rpl7, Rpl9, Rps8, Rpl29, Rpl36al, Rps10, Rpl32, Rpl23a, Rpl18, Rpl35a, Rps17, Rps12, Rpl7a, Rplp0, Rpl39, Rps13, Rpl41, Rpl24, Rps24, Rplp2, Rpl14, Rps20, Rps3, Rps4x, Rpsa, and Rps29, is indeed involved in the process of Cytosolic Ribosome, which is a part of Ribosomal Protei…	Both Output A and B generated sufficient and relevant categorization and functional description of the genes. Output B gave statistics in gene number, which can be a useful information.	Both Output A and B generated intelligible statements with sufficient clarity.	Both Output A and B generated statements coherent with the name of the process.	Both Output A and B generated sufficient statements in the categories and function of the genes. However, Coutput B gave more comprehensive information.	Output A and B generated statement with equal quality, but Output B provide the statistics of gene number, and more detailed information.	Expert A
				Both Output A and B are clear and contain the relevant information for each process name. Output B also includes the relevant genes associated with each process.	Both outputs are concise and easy to read. They contain much of the same teext and wording, with only small additions of detail in Output B	Both decribe the annotated process apropriately. Since the process name is Output B is more specific, the text adds additional description.	Output A and B are equally comprehensive. They describe the enriched processes but only delve into the individual roles of two factors. Genes enriched within process 1 may require further literature searches to full understand how those factors function within process 1.	Output B is ultmately better because to provide more information about the biological process.	Expert B
mmu03010	Mrpl10/Rpl8/Rps9/Rps15a/Rps5/Rpl19/Rps16/Rpl10a/Rpl12/Rps21/Rpl21/Rpl7/Rpl9/Rps8/Rpl29/Rps23/Rpl36al/Rps27rt/Rps10/Mrps21/Rpl38/Rpl23a/Rpl18/Rpl3/Rpl35a/Rps17/Rps12/Rpl34/Rpl7a/Rpl27/Rps27a/Rpl23/Rpl37rt/Rpl31/Rpl39/Uba52/Rps13/Rpl24/Rps14/Rps24/Rplp2/Rpl14/Rps3a1/Rps20/Rpl22/Rpl6/Rps3/Rps4x/Rpsa	Process: Ribosomal Protein Synthesis The most prominent biological process performed by this system of interacting proteins is Ribosomal Protein Synthesis. This process is critical for the production of proteins, which are essential for the structure, function, and regulation of the body's tissues and organs. 1. Ribosomal Proteins: The gene set provided consists of multiple ribosomal proteins (RP…	Process: Cytosolic Ribosome The primary biological process performed by this system of interacting proteins, as supported by the verification report, is the function of the Cytosolic Ribosome. This process is critical for the production of proteins, which are essential for the structure, function, and regulation of the body's tissues and organs. 1. Ribosomal Proteins: The gene set provided consis…	Both Output A and B generated sufficient and relevant categorization and functional description of the genes. However, the categorization by Output A ("Ribosomal Protein Synthesis") has better clarity than that by Output B ("Cytosolic Ribosome").	Both Output A and B generated intelligible statements with sufficient clarity.	Both Output A and B generated statements coherent with the name of the process.	Both Output A and B generated comprehensive statements in the categories and function of the genes.	Output A generated statement with better clarity than Output B.	Expert A
				Output A: This description is infomative but the proces name suggests that these factors are involved in "synthesis", a description of which is missing from the analytical text. Output B: The analytical text describes the biological complex that the genes are part of, and the relevance of this complex to human diseaese and cell biology. This is all relevant given the name of the process generated…	Both outputs contain much of the same language and are easily comprehended. However, in Output B it is unclear what "as supported by the verification report" refers to, and it may be redundant.	Output A is less consistent than output B in describing the relevant biology of the process. Based on the process names output A woulld be expected to have details of ribosome synthesis, but it does not.	Output A does not describe how the genes are specifically relevant to riboosme "synthesis". Output B has the appropriate level of detail given the process name. However, both output A and B use the phrase "such as" or "like" when describing the genes involved in each process, but this is vague and it is not clear if these are all or only some of genes from the list that are involved in the proces…	Output B is better simple because the analytical text most closely decribes the title of the chosen process.	Expert B
mmu05171	Rpl8/Rps9/Rps15a/Rps5/Rpl19/Rps16/Rpl10a/Rpl12/Rps21/Rpl21/Rpl7/Rpl9/Rps8/Rpl29/Rps23/Rpl36al/Rps27rt/Rps10/Rpl38/Rpl23a/Rpl18/Rpl3/Rpl35a/Rps17/Rps12/Rpl34/Rpl7a/Rpl27/Rps27a/Rpl23/Rpl37rt/Rpl31/Rpl39/Uba52/Rps13/Rpl24/Rps14/Rps24/Rplp2/Rpl14/Rps3a1/Rps20/Rpl22/Rpl6/Rps3/Rps4x/Rpsa	Process: Cytosolic Ribosome Assembly and Protein Synthesis The gene set provided, including Rpl8, Rps9, Rps15a, Rps5, Rpl19, Rps16, Rpl10a, Rpl12, Rps21, Rpl21, Rpl7, Rpl9, Rps8, Rpl29, Rps23, Rpl36al, Rps10, Rpl38, Rpl23a, Rpl18, Rpl3, Rpl35a, Rps17, Rps12, Rpl34, Rpl7a, Rpl27, Rps27a, Rpl23, Rpl31, Rpl39, Uba52, Rps13, Rpl24, Rps14, Rps24, Rplp2, Rpl14, Rps3a1, Rps20, Rpl22, Rpl6, Rps3, Rps4x, …	Process: Ribosomal Protein Synthesis The gene set provided is primarily composed of ribosomal proteins (RPs) and a few other related proteins. The most prominent biological process performed by this system is Ribosomal Protein Synthesis. 1. Ribosome Assembly: The genes Rpl8, Rps9, Rps15a, Rps5, Rpl19, Rps16, Rpl10a, Rpl12, Rps21, Rpl21, Rpl7, Rpl9, Rps8, Rpl29, Rps23, Rpl36al, Rps27rt, Rps10, Rpl…	Both Output A and B generated sufficient and relevant categorization and functional description of the genes. However, the conclusion of Output A includes other pathways that the gene set is also enriched with and statistics of gene number, which are useful information.	Both Output A and B generated intelligible statements with sufficient clarity.	Both Output A and B generated statements coherent with the name of the process.	Both Output A and B generated comprehensive statements in the categories and function of the genes.	Output A generated statements with more useful information.	Expert A
				Output A and B: provide relevnt information but are soemwhat superficial and lacking in a more comprehensive description of how the selected genes function in ribosome assembly, and exactly how they function in protein synthesis. Both of which are multi-step processes. Output A provides more information about other pathways that contain similar gene sets, which is very helpful when a pathway-anal…	Both outputs are clear and concise	Both Outputs describe the process titles but Output A is more detailed and specific. Output A also lists the releant gene names involved in each process, but both outputs use "including" and "such as" which is somewhat vague which exact genes are part of the process. Additionally, while the paragraphs about ribosomal mutations (found in both outputs) is interesting, it seems out of place and not …	Both outputs provide basic text about the ribosome and protein synthesis, and their importance to the cell and medicine. However, neither output really describes the roles of each gene within the mentioned processes, as these are complex multi-step processes. Ultimately, Output A is more comprehensive as it lists the genes involved in the selected process.	Output A is better because ti provides the relenant gene list and also additional pathways that incude this gene set.	Expert B
mmu04015	Raf1/Rac1/Braf/Crkl/Rala/Crk/Prkci/Prkca/Plcb1/Sipa1/Mapk1/Afdn/Calm3/Gnaq/Itgb1/Pard3/Pdgfa/Gnas/Tln1/Flt1/Kras/Bcar1/Pik3cb/Mras/Gnai2/Ctnnd1/Map2k2	Process: Rap1 Signaling Pathway Regulation The most prominent biological process performed by this system of interacting proteins appears to be the regulation of the Rap1 signaling pathway. 1. Role of Raf, Braf, and Kras: Raf1 and Braf are part of the Raf kinase family, which are crucial for the Rap1 signaling pathway. Kras, a GTPase, is known to activate Braf, leading to the activation of the Ra…	Process: MAPK/ERK Pathway Regulation The most prominent biological process performed by this system of interacting proteins appears to be the regulation of the Mitogen-Activated Protein Kinase/Extracellular Signal-Regulated Kinase (MAPK/ERK) pathway. 1. Role of Raf, Braf, and Kras: Raf1 and Braf are part of the Raf kinase family, which are crucial for the MAPK/ERK pathway. Kras, a GTPase, is know…	Both Output A and B generated sufficient and relevant categorization and functional description of the genes. However, the categorization by Output A ("Rap1 Signaling Pathway Regulation") is more accurate than that by Output B ("MAPK/ERK Pathway Regulation").	Both Output A and B generated intelligible statements with sufficient clarity.	Both Output A and B generated statements coherent with the name of the process.	Both Output A and B generated sufficient statements in the categories and function of the genes.	Output A give more accurate pathway category than Output B.	Expert A
				Both outputs provide a desription of roles of the genes within the annotated processes, and when relevant both outputs relate the sub-categories back to the overarching annotated process.	Both outputs are broken down into concise, easy to read paragraphs.	Both are consistent.	Both outputs are comprehensive. The final few sub-categories in both cases do not mention the overarching process directly, but do link the genes to a common phenotype. It will be up to the biology to determine if this association is truley relevent, but this text is helpful for hypothesis generation. Option A is slightly more comprehensive only because is lists allof the genes included in the ch…	Option A simply because it list the genes included in the annotated process. Otherwise both outputs are equally good.	Expert B
mmu05100	Cav2/Rac1/Crkl/Arpc2/Cav1/Arpc5/Crk/Septin8/Arhgap10/Ctnna1/Actr2/Vcl/Itgb1/Actr3/Cttn/Gab1/Bcar1/Pik3cb/Cbl	Process: Caveolae-Mediated Endocytosis and Actin Remodeling The primary biological process performed by this system of interacting proteins appears to be caveolae-mediated endocytosis and actin remodeling. Caveolin-1 (Cav1) and Caveolin-2 (Cav2) are integral proteins of caveolae, flask-shaped invaginations in the plasma membrane. They are involved in the formation of caveolae and the regulation o…	Process: Bacterial Invasion of Epithelial Cells The primary biological process performed by this system of interacting proteins appears to be bacterial invasion of epithelial cells. Caveolin-1 (Cav1) and Caveolin-2 (Cav2) are integral proteins of caveolae, flask-shaped invaginations in the plasma membrane. They are involved in the formation and stabilization of caveolae, which are essential for e…	The categorization by Output A ("Caveolae-Mediated Endocytosis and Actin Remodeling") is more relevant than that by Output B ("Bacterial Invasion of Epithelial Cells"). Moreover, the gene grouping by Output A is more relevant than Output B	Both Output A and B generated intelligible statements with sufficient clarity.	Both Output A and B generated statements coherent with the name of the process.	Both Output A and B generated sufficient statements in the categories and function of the genes.	Output A give more relevant pathway category than Output B.	Expert A
				Output A gives more details about the cellular phenotypes and uses more specific language.	Both outputs are very readable. Output A uses more specific lanuage and elaborates more on the fucntions of each gene or gene group. Output B is more consice, but also superficial.	Output A is consistent with the overarching process and relates each gene or gene list back to the process. Option B does not relate the genes or gene group desriptions back to the process.	Output A seems to have more details about the function, cellular role, phenotypic implications, and relatedness to the over arching process for each gene compared to Output B.	Option A is better in this case because of the increased detail and better association of each gene/ gene list with the overarching process.	Expert B
mmu05022	Ndufs2/Plcg1/Cox7c/Ndufa3/Ndufa13/Cox6b1/Sem1/Atxn2/Atxn1/Prkca/Vapb/Atp5g2/Atxn1l/Septin5/App/Gnaq/Psmd1/Ndufa10/Capn2/Gpx7/Psmb2/Cox7b/Cox4i1/Ppp3r1	Process: Oxidative Phosphorylation and Neurodegeneration The most prominent biological process performed by this system of interacting proteins appears to be oxidative phosphorylation, with a secondary process related to neurodegeneration. 1. Oxidative Phosphorylation: Several genes in this set encode for subunits of the mitochondrial respiratory chain complex I (Ndufs2, Ndufa3, Ndufa13) and comp…	Process: Neurodegeneration and Respiratory Chain Complex The most prominent biological process performed by this system of interacting proteins appears to be neurodegeneration, with a secondary process related to the respiratory chain complex. 1. Neurodegeneration: Several genes in this set are associated with neurodegenerative disorders. Atxn1, Atxn2, and Atxn1l are all associated with condition…	Both Output A and B generated sufficient and relevant categorization and functional description of the genes. Output B gave statistics in gene number, which can be a useful information.	Both Output A and B generated intelligible statements with sufficient clarity.	Both Output A and B generated statements coherent with the name of the process.	Both Output A and B generated comprehensive statements in the categories and function of the genes.	Output A and B generated statement with equal quality, but Output B provide the statistics of gene number.	Expert A
				Output A gives more relevant detailsof each gene and process compared to Output B. Output A also does not describe a role for Gpx7. utput B provides instances of relevant statistics and also gene lists for each sub-process. Neither output A or B give any details aboute the molecular or cellular roles of proteins involved in neurodegeneration, and only mentioned their association with this process.	Output A is easier to read and flows better that Output B. Output B is very concise and somewhat disjointed.	Yes for both Outputs A and B the text is consistent with the overarching process.	Neither Output decribes the cellular roles of the genes involved in neurodegeneration. Option B provides additional related pathways containing the same gene set, and also provides statistics where relvant.	While Output A is easier to read, Output B has more relvant information and includes the description of an additional gene (Gpx7) therefore it is more thorough and the better choice.	Expert B

## Sheet: Supplementary Document 4
API name & Access link	Function name and Descriptions
g:Profiler: https://biit.cs.ut.ee//gprofiler/api/gost/profile	get_enrichment_for_gene_set_doc = { "name": "get_enrichment_for_gene_set", "description": "Given a gene set only separated by \",\", return its top-5 enrichment function names of the regulation, pathway or complex.", "parameters": { "type": "object", "properties": { "gene_set": { "type": "string", "description": "A gene set separated by only \",\" (must no whitespace) to search. For example: \"x,…
Enrichr: https://maayanlab.cloud/Enrichr/addList https://maayanlab.cloud/Enrichr/enrich	get_pathway_for_gene_set_doc = { "name": "get_pathway_for_gene_set", "description": "Given a gene set, return its top-5 biological pathway names.", "parameters": { "type": "object", "properties": { "gene_set": { "type": "string", "description": "A gene set splittd only by comma \",\" (must no whitespace) to search. For example, \"x,y,z\".", } }, "required": ["gene_set"], }, }
E-utils (gene) : https://eutils.ncbi.nlm.nih.gov/entrez/eutils/esearch.fcgi/gene https://eutils.ncbi.nlm.nih.gov/entrez/eutils/esummary.fcgi/gene	get_gene_summary_for_single_gene_doc = { "name": "get_gene_summary_for_single_gene", "description": "Given a single gene name, return summary information on function and so on.", "parameters": { "type": "object", "properties": { "gene_name": { "type": "string", "description": "A single gene name to search.", }, "specie": { "type": "string", "description": "A specie name to search. Only have the h…
E-utils (pubmed): https://eutils.ncbi.nlm.nih.gov/entrez/eutils/esearch.fcgi/pubmed https://eutils.ncbi.nlm.nih.gov/entrez/eutils/esummary.fcgi/pubmed	get_pubmed_articles_doc = { "name": "get_pubmed_articles", "description": "Given a PubMed ID, return related PubMed articles containing titles and abstractions.", "parameters": { "type": "object", "properties": { "term": { "type": "string", "description": "a pubmed ID to search.", }, }, "required": ["term"], }, }
AgentAPI-complex: https://www.ncbi.nlm.nih.gov/research/pubtator-api/agentapi/complex/?	get_complex_for_gene_set_doc = { "name": "get_complex_for_gene_set", "description": "Given a gene set, return information on its all possible complex protocal ids and the corresponding complex names.", "parameters": { "type": "object", "properties": { "gene_set": { "type": "string", "description": "A gene set delimitted with \",\" only to search, for example, \"x,y,z\"." } }, "required": ["gene_s…
AgentAPI-ppi: https://www.ncbi.nlm.nih.gov/research/pubtator-api/agentapi/ppi/?	get_interactions_for_gene_set_doc = { "name": "get_interactions_for_gene_set", "description": "Given a gene set, return information on its interacting genes.", "parameters": { "type": "object", "properties": { "gene_set": { "type": "string", "description": "A gene set delimitted with comma to search, for example, \"x,y,z\"." } }, "required": ["gene_set"], }, }
AgentAPI-disease: https://www.ncbi.nlm.nih.gov/research/pubtator-api/agentapi/disease/?	get_disease_for_single_gene_doc = { "name": "get_disease_for_single_gene", "description": "Given a gene name, return information on the related diseases containing the disease id and the corresponding disease name.", "parameters": { "type": "object", "properties": { "gene_name": { "type": "string", "description": "A single gene name to search." } }, "required": ["gene_name"], }, }
AgentAPI-cdd: https://www.ncbi.nlm.nih.gov/research/pubtator-api/agentapi/cdd/?	get_domain_id_for_single_gene_doc = { "name": "get_domain_id_for_single_gene", "description": "Given a gene name, return information on its related biological domains containing the domain id and the corresponding domain names.", "parameters": { "type": "object", "properties": { "gene_name": { "type": "string", "description": "A single gene name to search." } }, "required": ["gene_name"], }, }

## Sheet: Supplementary Document 5
ID	Gene Set	Ground Truth	Process Name Enriched by GSEA	Process Name Generated by Llama3	Process Name Generated by GPT-4	Process Name Generated by GPT-4 (CoT)	Process Name Generated by GPT-4o	Process Name Generated by GeneAgent (GPT-4)	Process Name Generated by GeneAgent (GPT-4o)
NEST:256	ERBB2,ERBB4,FGFR2,FGFR4,HRAS,KRAS	MAPK signaling	MAPK signaling pathway	Oncogenic Signaling Cascade	Receptor Tyrosine Kinase Signaling	Receptor Tyrosine Kinase Signaling	Receptor Tyrosine Kinase Signaling	MAPK Signaling Pathway	Receptor Tyrosine Kinase Signaling
NEST:134	ATM,ATR,BLM,BRCA1,XPA,XPC	RPA complex associated proteins	cellular response to radiation	DNA Damage Response and Repair	DNA Damage Response and Repair	DNA Damage Response and Repair	DNA Damage Response and Repair	DNA Damage Checkpoint Signaling	DNA Damage Checkpoint Signaling
NEST:125	ERCC1,ERCC4,MLH1,MLH3,MSH2,MSH3,MSH6,PMS1,PMS2,SLX4	Extended mismatch repair complex	mismatch repair complex	DNA Damage Response and Repair	DNA Repair and Mismatch Repair	DNA Repair and Mismatch Repair	DNA Repair and Maintenance	Mismatch Repair Complex Formation	Mismatch Repair Complex
NEST:58	CCND1,CCND2,CCND3,CCNE1,CCNE2,CDK4,CDK5,CDK6,CDKN1A,CDKN1B,CDKN1C,CDKN2A,CDKN2B,CDKN2C,CKS1B,E2F1,E2F2,E2F3,E2F4,E2F5,HLA-A,MDM2,RB1,RBL1,RBL2,TFDP1,TP53	Cyclin D associated events in G1	Cyclin D associated events in G1	Cell Cycle Regulation and Tumor Suppression	Cell Cycle Regulation	Cell Cycle Regulation and Apoptosis	Cell Cycle Regulation	Cyclin D Associated Events in G1	Cyclin D Associated Events in G1
NEST:126	CHEK2,CREBBP,CTNNB1,EP300,HDAC2,HDAC3,KAT6A,KMT2A,TCF3,TP53	Regulation of beta catenin transcriptional activity	DNA-binding transcription factor binding	Transcriptional Regulation of Cellular Response to DNA Damage	Regulation of Transcription and Cell Cycle	Regulation of Transcription and DNA Repair	DNA Damage Response and Transcription Regulation	DNA binding Transcription Factor Binding	Transcription Regulation
NEST:170	PPP2CA,PPP2CB,PPP2R1A,PPP2R1B,PPP2R2A	Phosphatase 2A catalytic subunit	protein phosphatase type 2A complex	Regulation of Protein Phosphatase Activity	Protein Phosphatase 2 Regulation	Protein Phosphatase 2 Regulatory Pathway	Protein Phosphatase 2A Regulation	Protein Phosphatase 2A Mediated Dephosphorylation	Protein Phosphatase 2A Regulation
NEST:239	APC,AXIN1,CTNNB1,GSK3B,HLA-A	Beta catenin destruction complex	beta-catenin destruction complex	Wnt β Catenin Signaling Pathway Regulation	Wnt β Catenin Signaling Pathway Regulation	Wnt β Catenin Signaling Pathway Regulation	Wnt Signaling Pathway Regulation	Beta Catenin Destruction Complex Regulation	Beta Catenin Destruction Complex
NEST:61	CUL3,DDB2,ELOC,MDM2,NF2,STK11,TET2,VHL	Cullin RIng ubiquitin ligase complex	Ubiquitin mediated proteolysis	Cellular Stress Response and Tumor Suppression	Ubiquitin Proteasome Pathway Regulation	Ubiquitin Proteasome Pathway and DNA Repair	Ubiquitin Mediated Protein Degradation	Ubiquitin Mediated Proteolysis	Ubiquitin Mediated Protein Degradation
NEST:108	APC,CBL,CDH1,CDH2,CTNNA1,CTNNB1,EGF,EGFR,ERBB2,FYN,HDAC1,HDAC2,SOX2,TCF7L2	Epithelial mesenchymal transition	Endometrial cancer	Wnt β catenin Signaling Pathway Regulation	Wnt β Catenin Signaling Pathway	Epithelial Mesenchymal Transition and Wnt Signaling Pathway Regulation	Epithelial Mesenchymal Transition	Adherens Junction Regulation	Epithelial Mesenchymal Transition
NEST:153	ABL1,CBL,CRKL,CTNNB1,EGF,EGFR,ERBB2,MET,PIK3R1,PIK3R2,SOCS1	EGFR PI3K signaling	transmembrane receptor protein tyrosine kinase signaling pathway	PI3K AKT Signaling Pathway Regulation	EGFR Signaling Pathway	EGFR Signaling Pathway	Signal Transduction in Cell Growth and Differentiation	ErbB Signaling Pathway	Transmembrane Receptor Protein Tyrosine Kinase Signaling Pathway
NEST:138	AKT1,AKT2,AKT3,FOXO3,HSP90AA1,PDPK1,PIK3CB,PIK3CD,PRKCZ,PRKDC,PTEN	PIK3 AKT signaling	Glioblastoma signaling pathways	PI3K AKT Signaling Pathway Regulation	AKT PI3K Signaling Pathway	PI3K AKT Signaling Pathway Regulation	PI3K AKT Signaling Pathway Regulation	Cell Survival Regulation via AKT PI3K Signaling Pathway	PI3K AKT Signaling Pathway Regulation
NEST:73	ABL1,AKT1,ARAF,BRAF,CBL,CDC25A,CDKN1B,EGFR,HDAC4,HDAC5,HRAS,KRAS,MAP2K1,MAP2K2,MAPK1,MDM4,MYC,RAF1,STAT3,STAT5A,TNF,TSC1,TSC2	EGFR MAPK signaling	Glioblastoma signaling pathways	Oncogenic Signaling Cascade	MAPK ERK Signaling Pathway	MAPK Signaling Pathway Regulation	Signal Transduction and Cell Cycle Regulation	EGFR Signaling Pathway	Signal Transduction and Cell Cycle Regulation
NEST:277	BRCA1,BRIP1,MLH1,PMS1,PMS2	MutL alpha beta complex	MutLalpha complex	Homologous Recombination Repair	DNA Repair and Maintenance	DNA Repair and Homologous Recombination	DNA Damage Repair and Maintenance	MutLalpha Complex and Mismatch Repair	MutLalpha Complex
NEST:231	MLH1,MSH2,MSH3,MSH6,PMS2	MutS homologs	Diseases of Mismatch Repair (MMR)	Mismatch Repair	DNA Mismatch Repair	DNA Mismatch Repair	DNA Mismatch Repair	Diseases of Mismatch Repair	Diseases of Mismatch Repair
NEST:59	AURKA,AURKB,BUB1B,CHEK1,MKI67,RAD51,TOP2A	Chromosome centrometric region	condensed chromosome	Mitotic Checkpoint Regulation and DNA Repair	Mitotic Cell Division	Mitotic Cell Cycle Regulation	Mitotic Regulation and DNA Damage Response	Nuclear Division	Mitotic Regulation and DNA Damage Response
NEST:69	DAXX,NUP93,NUP98,RANBP2,TERT,XPO1	Protein nuclear transport	protein localization to nucleus	Nuclear Transport and Telomere Maintenance	Telomere Maintenance and Nuclear Transport	Nuclear Transport and Telomere Maintenance	Nuclear Cytoplasmic Transport and Telomere Maintenance	Nucleocytoplasmic Transport	Nucleocytoplasmic Transport
NEST:63	CBL,MYH11,PIK3CA,PPP1CB,TPM1	Actin and actin associated proteins	Insulin signaling pathway	Rho Associated Protein Signaling and Cell Adhesion	Signal Transduction and Cytoskeletal Regulation	Regulation of Actin Cytoskeleton Dynamics	Actin Cytoskeleton Regulation	Regulation of Signal Transduction and Muscle Contraction	Actin Cytoskeleton Regulation
NEST:51	ACTA2,FANCC,FGF10,PALLD,PDGFRB,TNF	Extracellular matrix cytoskeletal assembly	positive regulation of ERK1 and ERK2 cascade	Angiogenesis Related Signaling Pathway	Fibroblast Growth and Differentiation	Vascular Smooth Muscle Contraction and DNA Repair	Fibroblast Activation and Tissue Remodeling	Cytoskeleton Regulation and Cellular Response to Toxic Substance	MAPK Signaling Pathway
NEST:119	E2F1,E2F2,E2F3,E2F4,E2F5,MDM2,RB1,RBL1,RBL2,TFDP1,TP53	Regulation of E2F transcription via DREAM complex	Cell cycle	Cell Cycle Regulation	Cell Cycle Regulation and Apoptosis	Cell Cycle Regulation and Apoptosis	Cell Cycle Regulation and Apoptosis Control	Cell Cycle Regulation	Cell Cycle Regulation and Apoptosis Control
NEST:133	EP300,KDM6A,KMT2A,KMT2B,KMT2D,MEN1	Histone methyltransferase subcomplex	histone H3-K4 methylation	Histone Modification and Epigenetic Regulation	Epigenetic Regulation	Chromatin Remodeling and Histone Modification	Epigenetic Regulation of Gene Expression	Histone H3 K4 Methylation	Epigenetic Regulation of Gene Expression
NEST:90	CDK8,ESR1,FBXW7,MED1,MED12,RARA	Mediator complex	ESR1-TRAP/Mediator coactivator-complex	ESR1 mediated Transcriptional Regulation	Estrogen Dependent Transcription Regulation	Regulation of Transcription Mediation	Transcriptional Regulation and Cell Cycle Control	ESR1 TRAP Mediator Coactivator Complex Regulation	Transcriptional Regulation via Mediator Complex
NEST:123	CREBBP,DAXX,EP300,HDAC1,NPM1,PARP1,PML,RB1,TERT	PML body	transcription factor binding	Cellular Senescence and DNA Damage Response	Chromatin Remodeling and Transcription Regulation	Chromatin Remodeling and DNA Repair	Chromatin Remodeling and Transcription Regulation	Transcription Factor Binding and SUMOylation	Transcription Factor Binding
NEST:19	BCLAF1,BRD4,CASP8,CDC73,CREBBP,DDX3X,EWSR1,FUBP1,FUS,GATA3,PRCC,PRKDC,PRPF40B,RBM10,SF1,SF3B1,SPEN,SRSF2,TNF,U2AF1,UPF1,ZRSR2	RNA metabolism	nucleoplasm	Apoptosis and Gene Regulation	Apoptosis Regulation and RNA Splicing	RNA Splicing and Apoptosis Regulation	Apoptosis Regulation and mRNA Splicing	Nucleoplasm Regulation and RNA Processing	mRNA Splicing
NEST:177	CDKN1A,CREBBP,EP300,RBL1,TP53	p53 regulation of cell cycle	Cell cycle	Cell Cycle Regulation and Apoptosis	TP53 Mediated Cell Cycle Regulation	Cell Cycle Regulation and Apoptosis	Cell Cycle Regulation and DNA Damage Response	TP53 Regulates Transcription of Cell Cycle Genes	Cell Cycle Regulation and DNA Damage Response
NEST:169	AKT1,CTNNB1,EGF,EGFR,NF2,PTEN	Neg Regulation EGFR	Endometrial cancer	PI3K AKT Signaling Cascade	EGFR AKT1 Signaling Pathway Regulation	PI3K Akt Signaling Pathway Regulation	Cellular Growth Regulation	Cell Proliferation and Adhesion Regulation	Cellular Growth Regulation
NEST:3	ABL1,ACVR1B,AKT1,AMER1,ANKRD11,AR,ARAF,ARID1A,ARID1B,ARID2,ASNS,ASXL1,ASXL2,ATIC,ATM,ATR,ATRX,AURKA,AURKB,AXIN2,BAP1,BARD1,BCL11B,BCL2L12,BCL6,BCL7A,BCLAF1,BCOR,BCORL1,BLM,BRAF,BRCA1,BRCA2,BRD4,BRIP1,BTG1,BUB1B,CASP8,CCDC6,CCND1,CCND2,CCND3,CCNE1,CCNE2,CDC25A,CDC73,CDK12,CDK4,CDK5,CDK6,CDK8,CDKN1A,CDKN1B,CDKN1C,CDKN2A,CDKN2B,CDKN2C,CEP57,CHD2,CHD4,CHEK1,CHEK2,CIC,CKS1B,CREBBP,CRKL,CTC1,CTCF,CTNNB…	Regulation of cellular homeostasis	nucleoplasm	DNA Damage Response and Repair	Cell Cycle Regulation and DNA Repair	Genomic Integrity and Tumorigenesis	DNA Damage Response and Repair	Nucleoplasm Regulation	Gene Expression
NEST:8	AXL,B2M,BIRC3,BTK,CARD11,CD19,CD22,CD274,CD40,CD70,CD79A,CD79B,CIITA,CSF1R,CSF3R,CTLA4,CXCR4,CYLD,FAM46C,FAS,FCGR2A,FCGR3A,FLT3,FOXP1,FYN,GATA3,HAVCR2,HGF,HLA-A,HLA-B,HLA-C,HLA-DMA,HLA-DMB,HLA-DOA,HLA-DOB,HLA-DPA1,HLA-DPB1,HLA-DQA1,HLA-DQA2,HLA-DQB1,HLA-DQB2,HLA-DRA,HLA-DRB1,HLA-DRB5,HLA-E,HLA-F,HLA-G,IDO1,IFNGR2,IGF1,IKBKE,IKZF1,IKZF3,IL10RA,IL15,IL2RA,IL6R,IL7R,IRF1,IRF4,JAK2,JAK3,KIT,KLHL6,LAG…	Immune system	lymphocyte activation	Immune Cell Signaling and Regulation	Immune Response Regulation	Adaptive Immune Response Regulation	Immune Response Regulation	Lymphocyte Activation	Immune Response Regulation
NEST:97	EPHA2,EPHA3,EPHA5,EPHA7,EPHB1,EPHB2,PTPRD,SLIT2	Cell projection morphogenesis	ephrin receptor activity	Semaphorin plexin signaling pathway regulation	Ephrin Receptor Mediated Signaling	Ephrin Receptor Signaling and Axon Guidance	Ephrin Signaling Pathway	EPH Ephrin Mediated Repulsion of Cells	Ephrin Signaling Pathway
NEST:84	CSF3R,EPOR,IFNAR2,IL6R,IRS1,IRS2,JAK1,JAK2,JAK3,PIK3R1,PTPN11,SOCS1,STAT3,STAT5A,STAT5B,STAT6	Lymphoid JAK STAT signaling	IL-4 signaling pathway	JAK STAT Signaling Pathway Dysregulation	JAK STAT Signaling Pathway	JAK STAT Signaling Pathway	Cytokine Signaling Regulation	Regulation of JAK STAT Signaling Pathway	Cytokine Signaling Regulation
NEST:4	ANKRD11,AR,ARID1A,ARID1B,ARID2,ASNS,ASXL1,ASXL2,ATIC,ATM,ATR,ATRX,BAP1,BARD1,BCL11B,BCL6,BCL7A,BCLAF1,BCOR,BCORL1,BRD4,CASP8,CCDC6,CDC73,CDK12,CDK8,CDKN1A,CHD2,CHD4,CHEK2,CREBBP,CTCF,CTNNB1,CUL3,CUX1,DAXX,DDX3X,DIS3,DKC1,DNMT1,DNMT3A,DNMT3B,DOT1L,E2F1,E2F6,EED,ELOC,EMSY,EP300,ERCC2,ERCC3,ERCC5,ERCC6,ESR1,EWSR1,EZH2,FANCD2,FBXW7,FOXL2,FUBP1,FUS,GATA1,GATA3,GPS2,GSTP1,H3F3A,H3F3C,HDAC1,HDAC2,HDAC3,…	Nucleus	nucleoplasm	DNA Repair and Epigenetic Regulation	DNA Methylation and Histone Modification	DNA Repair Transcription Regulation and Chromatin Remodeling	Chromatin Remodeling and DNA Damage Response	Nucleoplasm Regulation	Chromatin Remodeling and DNA Damage Response
NEST:9	ASNS,ATIC,CDC73,CDK8,CHEK2,CTCF,DDX3X,DIS3,DKC1,FOXL2,FUS,GSTP1,HDAC1,HRAS,NHP2,NPM1,NSD2,PA2G4,PELP1,PHB2,PPP2CA,PPP2CB,RHOA,RPL5,RPS15,SF3B1,SHQ1,TERT,TNF,TOP2A,UMPS,UPF1,VHL,XPC	Nucleolus	cellular nitrogen compound biosynthetic process	Cellular DNA Damage Response and Repair	Protein Synthesis and Cell Cycle Regulation	Regulation of Cell Cycle and DNA Repair	Cellular Regulation and Maintenance	Cellular Nitrogen Compound Biosynthetic Process	Cellular Nitrogen Compound Biosynthetic Process
NEST:6	ANKRD11,AR,ARID1A,ARID1B,ARID2,ASXL1,ASXL2,ATM,ATR,ATRX,BAP1,BARD1,BCL11B,BCL6,BCL7A,BCLAF1,BCOR,BCORL1,BRD4,CASP8,CDC73,CDK12,CDK8,CHD2,CHD4,CREBBP,CTCF,CTNNB1,CUX1,DAXX,DDX3X,DKC1,DNMT1,DNMT3A,DNMT3B,DOT1L,E2F1,E2F6,EED,EMSY,EP300,ERCC2,ERCC3,ERCC5,ERCC6,ESR1,EWSR1,EZH2,FANCD2,FBXW7,FUBP1,FUS,GATA1,GATA3,HDAC1,HDAC2,HDAC3,HDAC5,HIST1H1E,HIST3H3,ING1,IRF2,KAT6A,KDM5A,KDM6A,KMT2A,KMT2B,KMT2C,KMT2…	Transcription	nucleoplasm	Epigenetic Regulation of Gene Expression	DNA Methylation and Chromatin Remodeling	Genomic Stability and Transcription Regulation	Chromatin Remodeling and DNA Damage Response	Cell Cycle Regulation and Transcriptional Control	Chromatin Remodeling and DNA Damage Response
NEST:168	AKT1,AR,CDKN1B,CREBBP,EP300,FOXO3,RARA,SMAD4,SMARCB1,VHL	Foxo signaling	FOXO-mediated transcription	Tumor Suppression and Cell Cycle Regulation	Androgen Receptor Signaling Pathway	Regulation of Cell Cycle and Apoptosis	Cell Cycle Regulation and Apoptosis Modulation	FOXO mediated Transcription	Transcription Regulation and Tumorigenesis
NEST:60	ANKRD11,BCL6,CEBPA,CREBBP,ESR2,GPS2,HDAC3,HDAC5,NCOA3,NCOR1,NCOR2,NRIP1,PGR,RARA,RUNX1T1,RXRA,TBL1XR1	Nuclear receptor signaling	transcription factor binding	Transcriptional Regulation of Cell Proliferation and Differentiation	Transcriptional Regulation and Chromatin Remodeling	Transcriptional Regulation and Chromatin Remodeling	Transcriptional Regulation and Chromatin Remodeling	Transcription Factor Binding	Transcription Factor Binding
NEST:21	ARFRP1,CALR,EGFR,SEC23B,TRAF3,TUSC3	Endoplasmic Reticulum protein processing	membrane protein complex	EGFR mediated Signaling and Trafficking	Intracellular Protein Transport and Signal Transduction	Intracellular Protein Transport and Signal Transduction	Protein Trafficking and Quality Control	Protein Processing in Endoplasmic Reticulum	Protein Trafficking and Quality Control
NEST:89	BCR,CBL,CBLB,CSF3R,EGF,EGFR,ERBB2,ERBB3,ERBB4,FRS2,INPPL1,IRS1,JAK1,JAK2,PDGFRA,PIK3R1,PLCG2,PTPN11,RET,STAT3,STAT5A	Regulation of JAK STAT signaling	transmembrane receptor protein tyrosine kinase signaling pathway	JAK STAT Signaling Pathway Modulation	JAK STAT Signaling Pathway	JAK STAT Signaling Pathway	Receptor Tyrosine Kinase Signaling	ERBB Signaling Pathway	Receptor Tyrosine Kinase Signaling
NEST:77	CUL3,ELOC,FBXW7,HSP90AA1,PARK2,SKP1,STK11,VHL	Ubiquitin regulation of mitophagy	ubiquitin ligase complex	Ubiquitin Proteasome Pathway Regulation	Ubiquitin Proteasome System	Ubiquitin Proteasome Pathway Regulation	Protein Degradation Regulation	Ubiquitin Ligase Complex Formation	Protein Ubiquitination
NEST:83	BIRC3,CASP8,CD40,FAS,MAP3K7,PARP1,TNF,TNFAIP3,TNFRSF9,TP53,TRAF2,TRAF3	TNFR Traf signaling	cellular response to tumor necrosis factor	Apoptosis Regulation and Inflammation Modulation	Apoptosis and NF κB Signaling	Apoptosis and TNF Signaling	Apoptosis Regulation	Tumor Necrosis Factor Mediated Signaling Pathway	Cellular Response to Tumor Necrosis Factor
NEST:212	ARAF,BRAF,HRAS,KRAS,MAP2K1,MAPK1,RAF1	RAS RAF MAPK	MAPK cascade	RAF MAPK Signaling Cascade	RAS RAF MEK ERK Signaling Pathway	Mitogen Activated Protein Kinase Signaling Pathway	MAPK ERK Signaling Pathway	MAPK Cascade	MAPK Cascade
NEST:105	CUL3,ELOC,FBXW7,HSP90AA1,MDM2,SKP1,STK11,TNF,VHL	Ubiquitin regulation of p53 activity	Ubiquitin mediated proteolysis	Tumor Suppression and Apoptosis Regulation	Ubiquitin Proteasome Pathway	Ubiquitin Proteasome Pathway Regulation	Protein Degradation and Ubiquitination	Ubiquitin Mediated Proteolysis	Ubiquitin Mediated Proteolysis
NEST:32	AURKB,CCND1,CUL3,DDB2,ELOC,ETV4,ETV5,FBXO11,FBXW7,HSP90AA1,MDM2,NF2,PARK2,PRAME,RIT1,SKP1,STK11,TET2,TNF,TP53,VHL	Ubiquitin Proteosome System	ubiquitin ligase complex	Mitotic Regulation and Tumor Suppression	Cell Cycle Regulation and Tumor Suppression	Cell Cycle Regulation DNA Repair and Protein Degradation	Cell Cycle Regulation and Tumor Suppression	Ubiquitin Ligase Complex Formation	Protein Modification Process
NEST:47	BCL2,BCL2L1,BCL2L11,BCL2L2,CASP8,FAS,IFNGR1,MCL1,MS4A1,PARP1,PTPN13,TBX3,TP53	Apoptosis Regulation	Apoptosis	Apoptosis Regulation and Immune Response Modulation	Apoptosis Regulation	Apoptosis Regulation and Immune Response	Apoptosis Regulation	Apoptosis Modulation and Signaling	Apoptosis Regulation
NEST:130	BARD1,BLM,BRCA1,BRCA2,BUB1B,CHEK1,FANCD2,RAD51,RAD51C,TOP2A,TP53,WRN	Homologous recombination	Presynaptic phase of homologous DNA pairing and strand exchange	DNA Damage Response and Repair	DNA Repair and Cell Cycle Regulation	DNA Repair and Cell Cycle Regulation	DNA Damage Response and Repair	Homologous DNA Pairing and Strand Exchange	DNA Damage Response and Repair
NEST:91	BRCA1,BUB1B,CCND1,CCNE1,CDKN1A,CDKN1B,CDKN2A,CKS1B,CREBBP,CTNNB1,E2F1,EP300,HDAC1,HLA-A,MYC,RB1,RBL1,TOP2A,TP53	G1 S phase	Cell cycle	Cell Cycle Regulation and DNA Damage Response	Cell Cycle Regulation and DNA Repair	Cell Cycle Regulation and DNA Repair	Cell Cycle Regulation and DNA Damage Response	Cell Cycle Regulation	Cell Cycle Regulation and DNA Damage Response
NEST:10	ARID1A,ARID1B,ARID2,ATRX,BARD1,BCL11B,BCL7A,BCLAF1,BRD4,CASP8,CDC73,CDK12,CHD2,CHD4,CREBBP,CTCF,CTNNB1,DDX3X,DNMT1,DNMT3A,DNMT3B,E2F1,EMSY,EP300,EWSR1,EZH2,FUBP1,FUS,GATA3,HDAC1,HDAC2,HDAC3,HIST1H1E,HIST3H3,ING1,IRF2,KDM5A,KDM6A,KMT2A,KMT2B,KMT2C,KMT2D,MAGI2,MDM2,MEN1,MTA1,MYC,PALB2,PARP1,PBRM1,PHF6,PPP1CC,PRCC,PRDM1,PRKDC,PRPF40B,PTPN11,RAD21,RANBP2,RB1,RBM10,RSF1,RUNX1,SF1,SF3B1,SMARCA1,SMARCA4…	Transcription regulation	nucleoplasm	Chromatin Remodeling and Epigenetic Regulation	Chromatin Remodeling and DNA Methylation	Genome Integrity Maintenance	Chromatin Remodeling and Transcription Regulation	Chromatin Organization	Chromatin Organization
NEST:85	AR,BCL6,CREBBP,EP300,HDAC1,HDAC2,KAT6A,MYC,PML,RUNX1,TBL1XR1,TERT,TNF,TP53,YEATS4	Positive regulators of transcription	transcription coregulator binding	Epigenetic Regulation of Gene Expression	Transcriptional Regulation and Cell Cycle Control	Transcriptional Regulation and Cell Cycle Control	Transcriptional Regulation and Chromatin Remodeling	Transcription Coregulator Binding	Transcriptional Regulation and Chromatin Remodeling
NEST:34	BARD1,BCL11B,BRD4,CHD4,CREBBP,DNMT1,DNMT3A,DNMT3B,E2F1,EMSY,EZH2,HDAC1,HDAC2,HDAC3,HIST3H3,ING1,IRF2,KDM5A,MTA1,PALB2,PARP1,PHF6,PRDM1,RB1,RUNX1,SMARCA1,TERT,TP53,ZBTB2,ZNF217	Histone modification	negative regulation of transcription by RNA polymerase II	Epigenetic Regulation of Gene Expression	Epigenetic Regulation and DNA Repair	Chromatin Remodeling and Transcription Regulation	Epigenetic Regulation and DNA Repair	DNA Methylation and Histone Deacetylation	Epigenetic Regulation and DNA Repair
NEST:50	BARD1,BLM,BRCA1,BRCA2,BUB1B,CCND1,CCND2,CCND3,CCNE1,CCNE2,CDK4,CDK5,CDK6,CDKN1A,CDKN1B,CDKN1C,CDKN2A,CDKN2B,CDKN2C,CHEK1,CKS1B,CREBBP,CTNNB1,E2F1,E2F4,EP300,FANCD2,HDAC1,HLA-A,MSH2,MSH6,MYC,RAD51,RAD51C,RB1,RBL1,RBL2,TERT,TOP2A,TP53,WRN	Checkpoint regulated DNA repair	cell cycle phase transition	DNA Damage Response and Cell Cycle Regulation	Cell Cycle Regulation and DNA Repair	Genomic Integrity and Cell Cycle Regulation	DNA Damage Response and Cell Cycle Regulation	Cell Cycle Phase Transition	DNA Damage Response and Cell Cycle Regulation
NEST:30	AURKA,AURKB,BARD1,BLM,BRCA1,BRCA2,BRIP1,BUB1B,CCNE1,CDKN1A,CDKN1B,CHEK1,CKS1B,FANCD2,MKI67,MLH1,MLH3,MSH2,MSH3,MSH6,PMS1,PMS2,POLD1,POLE,RAD51,RAD51C,RB1,TERT,TOP2A,TP53,WRN,XRCC2	ATM independent DNA repair	cell cycle process	DNA Damage Response and Repair	DNA Repair and Cell Cycle Regulation	DNA Repair and Cell Cycle Regulation	Genomic Stability and Cell Cycle Regulation	Cell Cycle Process and DNA Metabolic Process	Cell Cycle Process
NEST:79	ATM,AURKA,BARD1,BLM,BRCA1,BRCA2,BRIP1,BUB1B,CDC73,CHEK1,FANCA,FANCD2,MDC1,MDM2,MRE11,MSH6,NBN,PALB2,POLH,RAD50,RAD51,RAD51B,RAD51C,RAD51D,TOP2A,TP53,WRN,XRCC2,XRCC3	ATM dependent DNA repair	Resolution of D-loop Structures through Synthesis-Dependent Strand Annealing (SDSA)	Homologous Recombination and DNA Repair	DNA Damage Response and Repair	DNA Damage Response and Repair	DNA Damage Response and Repair	Homologous Recombination Repair	DNA Damage Response and Repair
GSS_70	ZMPSTE24 BANF1 WRN LMNA	Progeria	Progeria-associated lipodystrophy	Nuclear Envelope Dynamics and Integrity	Progerin Induced Aging	Nuclear Integrity and Aging	Nuclear Envelope Integrity and DNA Repair	Progeria Associated Lipodystrophy	Progeria Associated Lipodystrophy
GSS_69	PEX1 PEX2 PEX3 PEX4 PEX5 PEX6 PEX7 PEX8	Peroxisome	protein localization to peroxisome	Peroxisomal Matrix Protein Import	Peroxisome Biogenesis	Peroxisome Biogenesis	Peroxisome Biogenesis	Peroxisome Biogenesis	Peroxisome Biogenesis
GSS_4	HK1 GPI PFKM ALDOA TPI1 GAPDH PGK1 PGAM2 ENO3 PKM	Glycolysis Gocam	Aerobic glycolysis	Glycolytic Pathway	Glycolysis	Glycolysis	Glycolysis	Glycolysis	Glycolysis and Gluconeogenesis
GSS_72	EGR2 NAGLU GPI DNAJC3 SH3TC2 TWNK PIEZO2 FLVCR1 MPZ PRX PMP22 KPNA3 POLG RNF170 AARS1	Sensory Ataxia	Sensory ataxia	Peripheral Nerve Development and Maintenance	Peripheral Nerve Myelination	Peripheral Nervous System Development and Maintenance	Peripheral Nerve Myelination and Maintenance	Sensory Ataxia	Nervous System Development
GSS_6	AHSG CARMIL1 DNM2 DOCK2 EHD4 MAPKAPK2 MAPKAPK3 PPT1 PYCARD RAB34 SNX33 SNX5 UBE3A LRP1 CD36 LDLR	Endocytosis	pinocytosis	Lipid Homeostasis and Clearance	Intracellular Protein Trafficking and Signal Transduction	Endocytic and Intracellular Signaling Pathways	Endocytosis Regulation and Signal Transduction	Endocytosis and Protein Degradation	Endocytosis
GSS_9	AKT1 CASP3 CCNY CDK5R1 HSPB1 IRGM KAT5 MLST8 NOD2 PIK3CA RPTOR SMCR8 SNCA STING1 STK11 TAB2 TRIB3	GO REG Autophagy PKRA	protein kinase regulator activity	Autophagy and Innate Immune Response Regulation	Apoptosis Regulation and Immune Response	Regulation of Apoptosis and Cellular Stress Response	Autophagy Regulation	Regulation of Autophagy	Regulation of Autophagy
GSS_5	TNXB C1R C1S B3GALT6 FKBP14 SLC39A13 DSE COL12A1 ADAMTS2 COL1A2 COL3A1 COL5A1 COL5A2 ZNF469 CHST14 AEBP1 PLOD1 B4GALT7 PRDM5	Ehlers Danlos Syndrome	Hyperextensible skin	Extracellular Matrix Remodeling and Regulation	Collagen Biosynthesis and Modification	Extracellular Matrix Organization and Collagen Biosynthesis	Extracellular Matrix Organization	Collagen Biosynthesis and Modification	Hyperextensible Skin
GSS_7	FANCC FANCD2 FANCA FANCB FANCE FANCF BRCA2 FANCI BRIP1 PALB2 RAD51C SLX4 FANCG FANCL ERCC4 UBE2T MAD2L2 RAD51 XRCC2	Fanconi Anemia Pathway	Pyridoxine-responsive sideroblastic anemia	Fanconi Anemia DNA Repair Pathway	Fanconi Anemia Pathway	Fanconi Anemia Pathway and DNA Repair	DNA Damage Repair via Fanconi Anemia Pathway	Fanconi Anemia Pathway	Fanconi Anemia Pathway in DNA Damage Repair
GSS_67	C1R CASQ2 CASTOR1 CDKN1A DDX56 EPN1 FTH1 GOPC HSPBP1 IMPACT INSIG1 INSIG2 LAPTM5 LCN2 NFKBIA PRDX4 PRNP S100A7 SEC14L1 SESN2 SLC39A4 SPI1 STAT3 TCN1 TMC8 TRIM15 TSSC4 XAF1 YWHAZ ZAR1	Molecular Sequestering	molecular sequestering activity	Innate Immune Response Regulation	Regulation of Cellular Stress Response and Immunity	Cellular Homeostasis and Stress Response	Cellular Stress Response Regulation	Molecular Sequestering Activity and Stress Response Regulation	Response to Stress
GSS_71	GABBR1 GABRA2 GABRA3 GABRA5 GABRB1 GABRB2 GABRR1 GLRA1 GRIA1 GRIA3 GRIA4 GRIK2 GRIK3 GRIK4 GRIK5 GRIN2B GRIN2D GRIN3B KCNA1 KCNA2 KCNA4 KCNC1 KCNC2 KCNJ11 KCNJ3 KCNJ8 KCNJ9 KCNMB4 SCN10A SCN1A	Regulation Of Presynaptic Membrane Potential	regulation of presynaptic membrane potential	Neurotransmitter Receptor Signaling and Ion Channel Regulation	Neurotransmission Regulation	Neurotransmission and Ion Channel Regulation	Synaptic Transmission Modulation	Regulation of Presynaptic Membrane Potential	Regulation of Presynaptic Membrane Potential
GSS_49	APH1A ARRB1 CCND1 CUL1 DLL1 DTX1 DTX2 DTX4 FBXW11 FZD1 FZD5 FZD7 HES1 HEYL JAG1 KAT2A LFNG MAML2 NOTCH1 NOTCH2 NOTCH3 PPARD PRKCA PSEN2 PSENEN RBX1 SAP30 SKP1 ST3GAL6 TCF7L2 WNT2 WNT5A	Notch Signaling	Signaling by NOTCH	Notch Signaling Pathway	Notch Signaling Pathway	Notch Signaling Pathway Regulation	Notch Signaling Pathway Regulation	Notch Signaling Pathway	Signaling by NOTCH
GSS_8	ATP2B1 ATP2B2 CACNA1C CACNG2 CACNG3 CACNG4 CACNG5 CACNG7 CACNG8 CHRNA10 CHRNA7 CHRNA9 DRD2 F2R GPM6A GRIN1 GRIN2A GRIN2B GRIN2C GRIN2D GRIN3A GRIN3B HTR2A ITPR1 NCS1 P2RX4 P2RX7 PLCB1 PSEN1 SLC8A1 SLC8A2 SLC8A3 TRPV1	Postsynapse Calcium Transmembrane	calcium ion transmembrane transport	Neurotransmission Regulation	Calcium Signaling and Neurotransmission	Calcium Ion Homeostasis and Neurotransmission	Calcium Signaling Modulation	Calcium Ion Transmembrane Transport and Neurotransmission	Calcium Signaling Pathway
GSS_13	APOH APP CCND2 COL3A1 COL5A2 CXCL6 FGFR1 FSTL1 ITGAV JAG1 JAG2 KCNJ8 LPL LRPAP1 LUM MSX1 NRP1 OLR1 PDGFA PF4 PGLYRP1 POSTN PRG2 PTK2 S100A4 SERPINA5 SLCO2A1 SPP1 STC1 THBD TIMP1 TNFRSF21 VAV2 VCAN VEGFA VTN	Angiogenesis	glycosaminoglycan binding	Angiogenesis Associated Pathway	Angiogenesis and Extracellular Matrix Remodeling	Angiogenesis and Extracellular Matrix Remodeling	Angiogenesis Regulation	Glycosaminoglycan Binding and Extracellular Matrix Remodeling	Integrins in Angiogenesis
GSS_32	ACHE ADGRG1 AMOT CDK5R1 CDK6 CELSR1 CNTFR CRMP1 DPYSL2 ETS2 GLI1 HEY1 HEY2 L1CAM LDB1 MYH9 NF1 NKX6-1 NRCAM NRP1 NRP2 OPHN1 PLG PML PTCH1 RASA1 RTN1 SCG2 SHH SLIT1 THY1 TLE1 TLE3 UNC5C VEGFA VLDLR	Hedgehog Signaling	system development	Neurodevelopmental Signaling Cascade	Axon Guidance and Neuronal Migration	Neuronal Development and Function Regulation	Neural Development and Axon Guidance	System Development	Neural Development and Axon Guidance
GSS_52	ABCC8 AKT3 CHGA DCX DPP4 ELP4 FOXA2 FOXO1 G6PC2 GCG GCK HNF1A IAPP INS INSM1 ISL1 LMO2 MAFB NEUROD1 NEUROG3 NKX2-2 NKX6-1 PAK3 PAX4 PAX6 PCSK1 PCSK2 PDX1 PKLR SCGN SEC11A SLC2A2 SPCS1 SRP14 SRP9 SRPRB SST STXBP1 SYT13 VDR	Pancreas Beta Cells	Regulation of beta-cell development	Insulin Secretion Regulation	Insulin Biosynthesis and Secretion	Pancreatic Beta Cell Function and Glucose Metabolism	Pancreatic Islet Cell Function and Insulin Regulation	Regulation of Beta Cell Development and Insulin Production	Regulation of Beta Cell Development
GSS_63	ADAM17 AXIN1 AXIN2 CCND2 CSNK1E CTNNB1 CUL1 DKK1 DKK4 DLL1 DVL2 FRAT1 FZD1 FZD8 GNAI1 HDAC11 HDAC2 HDAC5 HEY1 HEY2 JAG1 JAG2 KAT2A LEF1 MAML1 MYC NCOR2 NCSTN NKD1 NOTCH1 NOTCH4 NUMB PPARD PSEN2 PTCH1 RBPJ SKP2 TCF7 TP53 WNT1 WNT5B WNT6	WNT Beta Catenin Signaling	Signaling by NOTCH1	Notch Signaling Pathway Regulation	Wnt Notch Signaling Pathway Regulation	Wnt Notch Signaling and Cell Cycle Regulation	Wnt Notch Signaling Crosstalk	Notch Signaling Regulation	Notch Signaling Pathway
GSS_16	ADAM10 ADIPOR2 AFAP1L2 AKAP7 APP ATP6V0A4 ATP8B1 B4GALT1 BRCA1 CD160 CROCC CRYBG1 CX3CL1 DCBLD2 EFNA5 EPHB4 FLOT2 GAS1 GATA3 GHRL GSTM3 HSPB1 IL2RB IL2RG LYN LYPD3 MAL MDGA1 NCOA6 NTNG1 PCSK9 PKHD1 PLAUR RHCG RTN4RL1 SCUBE1 SHROOM2 SLC22A12 SLC2A4 SLC34A3 SRPX SULF2 THY1 TMEM8B	Apical Surface	cell periphery	Cellular Signaling and Adhesion Modulation	ADAM10 APP Mediated Amyloidogenic Pathway	Cellular Communication and Signal Transduction	Cellular Communication and Signal Transduction	Cell Adhesion and Immune Response Regulation	Cell Periphery
GSS_56	ABCC1 ATOX1 CAT CDKN2D EGLN2 ERCC2 FES FTL G6PD GCLC GCLM GLRX GLRX2 GPX3 GPX4 GSR HHEX HMOX2 IPCEF1 JUNB LAMTOR5 LSP1 MBP MGST1 MPO MSRA NDUFA6 NDUFB4 NDUFS2 NQO1 OXSR1 PDLIM1 PFKP PRDX1 PRDX2 PRDX4 PRDX6 PRNP PTPA SBNO2 SCAF4 SELENOS SOD1 SOD2 SRXN1 STK25 TXN TXNRD1 TXNRD2	Reactive Oxygen Species Pathway	response to oxidative stress	Oxidative Stress Response	Oxidative Stress Response and Cellular Detoxification	Oxidative Stress Regulation	Cellular Redox Homeostasis	Response to Oxidative Stress	Response to Oxidative Stress
GSS_58	ACVR1 APC ARID4B BCAR3 BMP2 BMPR1A BMPR2 CDH1 CDK9 CDKN1C CTNNB1 ENG FKBP1A FNTA FURIN HDAC1 HIPK2 ID1 ID2 ID3 IFNGR2 JUNB KLF10 LEFTY2 LTBP2 MAP3K7 NCOR2 NOG PMEPA1 PPM1A PPP1CA PPP1R15A RAB31 RHOA SERPINE1 SKI SKIL SLC20A1 SMAD1 SMAD3 SMAD6 SMAD7 SMURF1 SMURF2 SPTBN1 TGFB1 TGFBR1 TGIF1 THBS1 TJP1 TRIM33 UBE2D3 WWTR1 XIAP	TGF Beta Signaling	Signaling by TGFB family members	TGF β Signaling and Cytoskeleton Regulation	TGF β Signaling Pathway	TGF beta Signaling Pathway Regulation	TGF β Signaling Regulation	TGF β Signaling Pathway	TGF β Signaling Regulation
GSS_66	ANKLE1 BCL2L11 BRIP1 CCNB1IP1 CENPC CENPS CENPX CNTD1 DMC1 EME1 EME2 ERCC4 FANCD2 HFM1 IHO1 KASH5 MAJIN MEI1 MEI4 MEIKIN MEIOB MEIOC MND1 MSH4 MSH5 MUS81 PSMC3IP PTTG1 PTTG2 PTTG3P RAD51 RAD51C RAD51D RAD54B RAD54L RMI1 RNF212 RNF212B SHOC1 SIX6OS1 SLX4 SPO11 SPO16 SYCE3 SYCP1 TERB1 TERB2 TEX11 TEX12 TEX15 TOP2A TOP2B TOP6BL TRIP13	Meiosis I	meiosis I	Meiotic Recombination and DNA Repair	Meiotic Recombination	Meiotic Recombination and Chromosome Segregation	Meiotic Recombination and Chromosome Segregation	Meiosis I	Meiosis I
GSS_73	ABL1 ARMC5 BAX BTN3A1 CADM1 CARD11 CBLB CCND3 CD151 CD28 CD3E CLEC4G CORO1A CRTAM CTPS1 DLG1 DOCK2 DOCK8 EBI3 EFNB1 ELF4 ERBB2 FKBP1B FOXP3 FYN GPAM HES1 IDO1 IL12B IL15 IL2 IL20RB IL23A IL2RA ITCH KITLG LILRB1 LIPA LMBR1L MALT1 MSN NCSTN NDFIP1 P2RX7 PDE5A PELI1 PIK3CG PPP3CB PRDX2 PRKCQ PSMB10 PTPN6 PTPRC RASGRP1 RC3H1 RC3H2 RIPK2 RPS6 SASH3 SCGB1A1 SELENOK SH2D2A SHH SLC11A1 STAT5B TNFRSF4 TNF…	T Cell Proliferation	T cell proliferation	Immune Cell Signaling and Regulation	T Cell Activation and Signaling	T Cell Activation and Immune Response Regulation	Immune Response Regulation	T Cell Activation and Signaling	T Cell Proliferation
GSS_19	ABCA2 ACAT2 ACSS2 ACTG1 ADH4 ALCAM ALDOC ANTXR2 ANXA13 ANXA5 ATF3 ATF5 ATXN2 AVPR1A CBS CD9 CHKA CLU CPEB2 CTNNB1 CXCL16 CYP51A1 DHCR7 EBP ECH1 ERRFI1 ETHE1 FABP5 FADS2 FASN FBXO6 FDFT1 FDPS GLDC GNAI1 GPX8 GSTM2 GUSB HMGCR HMGCS1 HSD17B7 IDI1 JAG1 LDLR LGALS3 LGMN LPL LSS MAL2 MVD MVK NFIL3 NIBAN1 NSDHL PCYT2 PDK3 PLAUR PLSCR1 PMVK PNRC1 PPARG S100A11 SC5D SCD SEMA3B SQLE SREBF2 STARD4 STX5 TM7S…	Cholesterol Homeostasis	Cholesterol metabolism with Bloch and Kandutsch-Russell pathways	Lipid Metabolism and Signaling Pathway Dysregulation	Cholesterol Biosynthesis and Lipid Metabolism	Cholesterol Biosynthesis and Lipid Metabolism	Lipid Metabolism Regulation	Cholesterol Biosynthesis and Lipid Metabolism	Cholesterol Biosynthesis
GSS_36	A2M ACVR1B ACVRL1 BAK1 CBL CCL7 CCR1 CD14 CD36 CD38 CD44 CD9 CNTFR CRLF2 CSF1 CSF2 CSF2RA CSF2RB CSF3R CXCL1 CXCL10 CXCL11 CXCL13 CXCL3 CXCL9 DNTT EBI3 FAS GRB2 HAX1 HMOX1 IFNAR1 IFNGR1 IFNGR2 IL10RB IL12RB1 IL13RA1 IL15RA IL17RA IL17RB IL18R1 IL1B IL1R1 IL1R2 IL2RA IL2RG IL3RA IL4R IL6 IL6ST IL7 IL9R INHBE IRF1 IRF9 ITGA4 ITGB3 JUN LEPR LTB LTBR MAP3K8 MYD88 OSMR PDGFC PF4 PIK3R5 PIM1 PLA2G2A PT…	IL6 JAK STAT3 Signaling	cytokine-mediated signaling pathway	Innate Immune Response and Inflammation	Cytokine Signaling and Immune Response Regulation	Cytokine Signaling and Immune Response Regulation	Immune Response Regulation	Cytokine Mediated Signaling Pathway and Immune Response Regulation	Cytokine Mediated Signaling Pathway
GSS_64	ACER1 ACER2 ACER3 ADPRS AGL AMY1A AMY1B AMY1C AMY2A AMY2B CEMIP CEMIP2 CHI3L1 CHI3L2 CHIA CHIT1 CTBS EDEM1 EDEM2 EDEM3 ENGASE FUCA1 FUCA2 GAA GALC GANAB GANC GBA1 GBA2 GBA3 GLA GLB1 GLB1L GLB1L2 GLB1L3 GM2A GUSB HEXA HEXB HEXD HPSE HPSE2 HYAL1 HYAL2 HYAL3 HYAL4 IDUA KL LALBA LCT LCTL LYG1 LYG2 LYZ LYZL1 LYZL2 LYZL4 LYZL6 MAN1A1 MAN1A2 MAN1B1 MAN1C1 MAN2A1 MAN2A2 MAN2B1 MAN2B2 MAN2C1 MANBA MANEA M…	Hydrolase Activity Hydrolyzing O Glycosyl Compounds	hydrolase activity, hydrolyzing O-glycosyl compounds	Glycosaminoglycan Metabolism and Degradation	Glycosylation and Glycan Degradation	Glycosylation and Glycan Degradation	Glycoconjugate Metabolism	Hydrolase Activity Hydrolyzing O glycosyl Compounds	Carbohydrate Metabolism
GSS_65	CLEC4D FES FGR IGHA1 IGHA2 IGHD IGHE IGHG1 IGHG2 IGHG3 IGHG4 IGHM IGHV1-18 IGHV1-2 IGHV1-24 IGHV1-3 IGHV1-45 IGHV1-46 IGHV1-58 IGHV1-69 IGHV1-69-2 IGHV1-69D IGHV1-8 IGHV1OR15-1 IGHV1OR15-9 IGHV1OR21-1 IGHV2-26 IGHV2-5 IGHV2-70 IGHV2-70D IGHV2OR16-5 IGHV3-11 IGHV3-13 IGHV3-15 IGHV3-16 IGHV3-20 IGHV3-21 IGHV3-23 IGHV3-30 IGHV3-30-3 IGHV3-30-5 IGHV3-33 IGHV3-35 IGHV3-38 IGHV3-43 IGHV3-48 IGHV3-49 IG…	IG Receptor Binding	immunoglobulin complex	Antigen Presentation and Immune Response	Immunoglobulin Synthesis and Immune Response	Immune Response and Antibody Production	Immunoglobulin Mediated Immune Response	Immunoglobulin Synthesis and Immune Response Regulation	Immunoglobulin Mediated Immune Response
GSS_55	ABCA1 ADAM10 ANP32E AP1G1 AP2B1 AP2M1 AP2S1 AP3B1 AP3S1 ARCN1 ARF1 ARFGAP3 ARFGEF1 ARFGEF2 ARFIP1 ATP1A1 ATP6V1B1 ATP6V1H ATP7A BET1 BNIP3 CAV2 CD63 CLCN3 CLN5 CLTA CLTC COG2 COPB1 COPB2 COPE CTSC DNM1L DOP1A DST EGFR ERGIC3 GALC GBF1 GLA GNAS GOLGA4 GOSR2 ICA1 IGF2R KIF1B KRT18 LAMP2 LMAN1 M6PR MAPK1 MON2 NAPA NAPG OCRL PAM PPT1 RAB14 RAB22A RAB2A RAB5A RAB9A RER1 RPS6KA3 SCAMP1 SCAMP3 SCRN1 SEC…	Protein Secretion	vesicle-mediated transport	Endoplasmic Reticulum Quality Control and Protein Trafficking	Endocytic Trafficking and Lysosomal Function	Intracellular and Vesicle Mediated Transport	Intracellular Vesicle Trafficking	Vesicle Mediated Transport	Vesicle Mediated Transport
GSS_38	ADAR B2M BATF2 BST2 C1S CASP1 CASP8 CCRL2 CD47 CD74 CMPK2 CMTR1 CNP CSF1 CXCL10 CXCL11 DDX60 DHX58 EIF2AK2 ELF1 EPSTI1 GBP2 GBP4 GMPR HELZ2 HERC6 HLA-C IFI27 IFI30 IFI35 IFI44 IFI44L IFIH1 IFIT2 IFIT3 IFITM1 IFITM2 IFITM3 IL15 IL4R IL7 IRF1 IRF2 IRF7 IRF9 ISG15 ISG20 LAMP3 LAP3 LGALS3BP LPAR6 LY6E MOV10 MVB12A MX1 NCOA7 NMI NUB1 OAS1 OASL OGFR PARP12 PARP14 PARP9 PLSCR1 PNPT1 PROCR PSMA3 PSMB8 PS…	Interferon Alpha Response	response to biotic stimulus	Innate Immune Response Regulation	Antiviral Immune Response	Interferon Mediated Antiviral Immune Response	Antiviral Immune Response	Response to Biotic Stimulus	Response to Biotic Stimulus
GSS_12	ABCC4 ABHD2 ACSL3 ACTN1 ADAMTS1 ADRM1 AKAP12 AKT1 ALDH1A3 ANKH APPBP2 ARID5B AZGP1 B2M B4GALT1 BMPR1B CAMKK2 CCND1 CCND3 CDC14B CDK6 CENPN DBI DHCR24 DNAJB9 ELK4 ELL2 ELOVL5 FADS1 FKBP5 GNAI3 GPD1L GSR GUCY1A1 H1-0 HERC3 HMGCR HMGCS1 HOMER2 HPGD HSD17B14 IDI1 INPP4B INSIG1 IQGAP2 ITGAV KLK2 KLK3 KRT19 KRT8 LIFR LMAN1 MAF MAK MAP7 MERTK MYL12A NCOA4 NDRG1 NGLY1 NKX3-1 PA2G4 PDLIM5 PGM3 PIAS1 PLPP1…	Androgen Response	prostate; glandular cells[High]	Cellular Signaling and Stress Response	Lipid Metabolism and Prostate Cancer Progression	Lipid Metabolism and Cellular Stress Response	Lipid Metabolism Regulation	Cytoplasmic Protein Interaction and Regulation	Cytoplasmic and Extracellular Vesicle Dynamics
GSS_53	ABCB1 ABCB4 ABCB9 ABCC5 ABCC8 ABCD1 ABCD2 ABCD3 ACAA1 ACOT8 ACOX1 ACSL1 ACSL4 ACSL5 ALB ALDH1A1 ALDH9A1 ATXN1 BCL10 CACNA1B CADM1 CAT CDK7 CEL CLN6 CLN8 CNBP CRABP1 CRABP2 CRAT CTBP1 CTPS1 DHCR24 DHRS3 DIO1 DLG4 ECH1 ECI2 EHHADH ELOVL5 EPHX2 ERCC1 ERCC3 ESR2 FABP6 FADS1 FDPS FIS1 GNPAT GSTK1 HAO2 HMGCL HRAS HSD11B2 HSD17B11 HSD17B4 HSD3B7 IDE IDH1 IDH2 IDI1 ISOC1 ITGB1BP1 LONP2 MLYCD MSH2 MVP NR1…	Peroxisome	microbody	Mitochondrial Lipid Metabolism and Transport	Lipid Metabolism and Peroxisomal Biogenesis	Lipid Metabolism and Peroxisomal Biogenesis	Peroxisomal Metabolism and Transport	Peroxisomal Fatty Acid Beta Oxidation	Peroxisome
GSS_54	ACACA ACTR2 ACTR3 ADCY2 AKT1 AKT1S1 AP2M1 ARF1 ARHGDIA ARPC3 ATF1 CAB39 CAB39L CALR CAMK4 CDK1 CDK2 CDK4 CDKN1A CDKN1B CFL1 CLTC CSNK2B CXCR4 DAPP1 DDIT3 DUSP3 E2F1 ECSIT EGFR EIF4E FASLG FGF17 FGF22 FGF6 GNA14 GNGT1 GRB2 GRK2 GSK3B HRAS HSP90B1 IL2RG IL4 IRAK4 ITPR2 LCK MAP2K3 MAP2K6 MAP3K7 MAPK1 MAPK10 MAPK8 MAPK9 MAPKAP1 MKNK1 MKNK2 MYD88 NCK1 NFKBIB NGF NOD1 PAK4 PDK1 PFN1 PIK3R3 PIKFYVE PIN1…	PI3K AKT MTOR Signaling	protein phosphorylation	Cellular Signaling and Stress Response	Cholesterol and Lipid Metabolism	MAPK and PI3K Akt Signaling in Cell Cycle Regulation and Apoptosis	Signal Transduction and Cellular Response Regulation	Intracellular Signal Transduction	Signal Transduction
GSS_18	ABCA1 ABCA2 ABCA3 ABCA4 ABCA5 ABCA6 ABCA8 ABCA9 ABCD1 ABCD2 ABCD3 ABCG4 ABCG8 ACSL1 ACSL5 AGXT AKR1D1 ALDH1A1 ALDH8A1 ALDH9A1 AMACR APOA1 AQP9 AR ATXN1 BBOX1 BCAR3 BMP6 CAT CH25H CROT CYP27A1 CYP39A1 CYP46A1 CYP7A1 CYP7B1 CYP8B1 DHCR24 DIO1 DIO2 EFHC1 EPHX2 FADS1 FADS2 FDXR GC GCLM GNMT GNPAT GSTK1 HACL1 HAO1 HSD17B11 HSD17B4 HSD17B6 HSD3B1 HSD3B7 IDH1 IDH2 IDI1 ISOC1 KLF1 LCK LIPE LONP2 MLYCD NE…	Bile Acid Metabolism	peroxisome	Lipid Metabolism and Transport	Integrated Stress Response	Lipid Metabolism and Transport	Lipid Metabolism and Homeostasis	Lipid Metabolic Process	Lipid Metabolic Process
GSS_60	ALDH18A1 ARFGAP1 ASNS ATF3 ATF4 ATF6 ATP6V0D1 BAG3 BANF1 CALR CCL2 CEBPB CEBPG CHAC1 CKS1B CNOT2 CNOT4 CNOT6 CXXC1 DCP1A DCP2 DCTN1 DDIT4 DDX10 DKC1 DNAJA4 DNAJB9 DNAJC3 EDC4 EDEM1 EEF2 EIF2AK3 EIF2S1 EIF4A1 EIF4A2 EIF4A3 EIF4E EIF4EBP1 EIF4G1 ERN1 ERO1A EXOC2 EXOSC1 EXOSC10 EXOSC2 EXOSC4 EXOSC5 EXOSC9 FKBP14 FUS GEMIN4 GOSR2 H2AX HERPUD1 HSP90B1 HSPA5 HSPA9 HYOU1 IARS1 IFIT1 IGFBP1 IMP3 KDELR3 K…	Unfolded Protein Response	Unfolded Protein Response (UPR)	Endoplasmic Reticulum Stress Response and Unfolded Protein Response	Spermatogenesis	Endoplasmic Reticulum Stress Response and Protein Synthesis Regulation	Unfolded Protein Response	Unfolded Protein Response	Unfolded Protein Response
GSS_57	ACE ACRBP ACRV1 ACTL7B ADAD1 ADAM2 ADCYAP1 AGFG1 AKAP4 ALOX15 ARL4A ART3 AURKA BRAF BUB1 CAMK4 CCNA1 CCNB2 CCT6B CDK1 CDKN3 CFTR CHFR CHRM4 CLGN CLPB CLVS1 CNIH2 COIL CRISP2 CSNK2A2 CST8 DBF4 DCC DDX25 DDX4 DMC1 DMRT1 DNAJB8 DPEP3 ELOVL3 EZH2 GAD1 GAPDHS GFI1 GMCL1 GPR182 GRM8 GSG1 GSTM3 H1-6 HBZ HOXB1 HSPA1L HSPA2 HSPA4L HTR5A IDE IFT88 IL12RB2 IL13RA2 IP6K1 JAM3 KIF2C LDHC LPIN1 MAP7 MAST2 MEP1…	Spermatogenesis	reproductive process	Cellular Signaling and Regulation of Cell Cycle	Complement System Activation and Coagulation Cascade	Spermatogenesis and Fertilization	Spermatogenesis Regulation	Spermatogenesis	Spermatogenesis Regulation
GSS_20	A2M ACOX2 ADAM9 ANG ANXA1 APOA1 APOC1 APOC2 APOC3 ARF4 BMP1 C1QA C1R C1S C2 C3 C8A C8B C8G C9 CAPN2 CAPN5 CASP9 CD9 CFB CFD CFH CFI CLU COMP CPB2 CPN1 CPQ CRIP2 CSRP1 CTSB CTSE CTSH CTSK CTSO CTSV DCT DPP4 DUSP14 DUSP6 F10 F11 F12 F13B F2 F2RL2 F3 F8 F9 FBN1 FGA FGG FN1 FURIN FYN GDA GNB2 GNG12 GP1BA GP9 GSN HMGCS2 HNF4A HPN HRG HTRA1 ISCU ITGA2 ITGB3 ITIH1 KLF7 KLK8 KLKB1 LAMP2 LEFTY2 LGMN LRP1 …	Coagulation	Complement and coagulation cascades	Inflammation Associated Protein Protein Interactions	DNA Repair and Transcription	Coagulation and Immune Response Regulation	Extracellular Matrix Remodeling and Coagulation	Coagulation Cascade and Extracellular Matrix Remodeling	Complement and Coagulation Cascades
GSS_22	AAAS ADA ADCY6 ADRM1 AGO4 AK1 AK3 ALYREF APRT ARL6IP1 BCAM BCAP31 BOLA2 BRF2 CANT1 CCNO CDA CETN2 CLP1 CMPK2 COX17 CSTF3 DAD1 DCTN4 DDB1 DDB2 DGCR8 DGUOK DUT EDF1 EIF1B ELL ELOA ERCC1 ERCC2 ERCC3 ERCC4 ERCC5 ERCC8 FEN1 GMPR2 GPX4 GSDME GTF2A2 GTF2B GTF2F1 GTF2H1 GTF2H3 GTF2H5 GTF3C5 GUK1 HCLS1 HPRT1 IMPDH2 ITPA LIG1 MPC2 MPG MRPL40 NCBP2 NELFB NELFCD NELFE NFX1 NME1 NME3 NME4 NPR2 NT5C NT5C3A NUD…	DNA Repair	HIV Life Cycle	DNA Damage Response and Repair	Calcium Ion Homeostasis and Signaling	DNA Replication Repair and Transcription	DNA Replication and Repair Coordination	Nucleotide Excision Repair	Nucleotide Excision Repair
GSS_27	AADAT ACAA1 ACAA2 ACADL ACADM ACADS ACADVL ACAT2 ACO2 ACOT2 ACOT8 ACOX1 ACSL1 ACSL4 ACSL5 ACSM3 ACSS1 ADH1C ADH7 ADIPOR2 ADSL ALAD ALDH1A1 ALDH3A1 ALDH3A2 ALDH9A1 ALDOA AOC3 APEX1 AQP7 AUH BCKDHB BLVRA BMPR1B BPHL CA2 CA4 CA6 CBR1 CBR3 CD1D CD36 CEL CIDEA CPOX CPT1A CPT2 CRAT CRYZ CYP1A1 CYP4A11 CYP4A22 D2HGDH DECR1 DHCR24 DLD DLST ECH1 ECHS1 ECI1 ECI2 EHHADH ELOVL5 ENO2 ENO3 EPHX1 ERP29 ETFDH FA…	Fatty Acid Metabolism	carboxylic acid metabolic process	Mitochondrial Fatty Acid Beta Oxidation and Energy Metabolism	Fatty Acid Metabolism	Fatty Acid Metabolism and Oxidative Phosphorylation	Fatty Acid Metabolism and Energy Production	Carboxylic Acid Metabolism	Metabolism
GSS_17	ADD1 AIFM3 ANKH ANXA1 APP ATF3 AVPR1A BAX BCAP31 BCL10 BCL2L1 BCL2L10 BCL2L11 BCL2L2 BGN BID BIK BIRC3 BMF BMP2 BNIP3L BRCA1 BTG2 BTG3 CASP1 CASP2 CASP3 CASP4 CASP6 CASP7 CASP8 CASP9 CAV1 CCNA1 CCND1 CCND2 CD14 CD2 CD38 CD44 CD69 CDC25B CDK2 CDKN1A CDKN1B CFLAR CLU CREBBP CTH CTNNB1 CYLD DAP DAP3 DCN DDIT3 DFFA DIABLO DNAJA1 DNAJC3 DNM1L DPYD EBP EGR3 EMP1 ENO2 ERBB2 ERBB3 EREG ETF1 F2 F2R FAS FA…	Apoptosis	apoptotic process	Mitochondrial Apoptosis Regulation	Apoptosis Regulation	Apoptosis Regulation	Apoptosis Regulation	Apoptotic Process	Regulation of Apoptotic Process
GSS_35	ABCB1 ADAM19 AGER AHCY AHNAK AHR ALCAM AMACR ANXA4 APLP1 ARL4A BATF BATF3 BCL2 BCL2L1 BHLHE40 BMP2 BMPR2 CA2 CAPG CAPN3 CASP3 CCND2 CCND3 CCNE1 CCR4 CD44 CD48 CD79B CD81 CD83 CD86 CDC42SE2 CDC6 CDCP1 CDKN1C CISH CKAP4 COCH COL6A1 CSF1 CSF2 CST7 CTLA4 CTSZ CXCL10 CYFIP1 DCPS DENND5A DHRS3 DRC1 ECM1 EEF1AKMT1 EMP1 ENO3 ENPP1 EOMES ETFBKMT ETV4 F2RL2 FAH FGL2 FLT3LG FURIN GABARAPL1 GADD45B GALM GATA…	IL2 STAT5 Signaling	cell activation	Cellular Signaling and Immune Response Regulation	Immune Response Regulation	Immune Response and Cell Cycle Regulation	Immune Response Regulation	Regulation of Multicellular Organismal Process	Regulation of Multicellular Organismal Process
GSS_43	ABI1 ABL1 ABR ACTN4 AKAP13 ALMS1 ALS2 ANLN APC ARAP3 ARF6 ARFGEF1 ARFIP2 ARHGAP10 ARHGAP27 ARHGAP29 ARHGAP4 ARHGAP5 ARHGDIA ARHGEF11 ARHGEF12 ARHGEF2 ARHGEF3 ARHGEF7 ARL8A ATG4B AURKA BCAR1 BCL2L11 BCR BIN1 BIRC5 BRCA2 BUB1 CAPZB CCDC88A CCNB2 CD2AP CDC27 CDC42 CDC42BPA CDC42EP1 CDC42EP2 CDC42EP4 CDK1 CDK5RAP2 CENPE CENPF CENPJ CEP131 CEP192 CEP250 CEP57 CEP72 CKAP5 CLASP1 CLIP1 CLIP2 CNTRL CNTRO…	Mitotic Spindle	cytoskeleton organization	Mitotic Spindle Assembly and Regulation	Cytoskeletal Regulation and Cell Cycle Control	Regulation of Cell Cycle and Cytoskeleton Organization	Cytoskeletal Dynamics and Cell Division Regulation	Cytoskeletal Dynamics and Cell Division Regulation	Cytoskeleton Organization
GSS_10	ABCA1 ABCB8 ACAA2 ACADL ACADM ACADS ACLY ACO2 ACOX1 ADCY6 ADIG ADIPOQ ADIPOR2 AGPAT3 AIFM1 AK2 ALDH2 ALDOA ANGPT1 ANGPTL4 APLP2 APOE ARAF ARL4A ATL2 ATP1B3 ATP5PO BAZ2A BCKDHA BCL2L13 BCL6 C3 CAT CAVIN1 CAVIN2 CCNG2 CD151 CD302 CD36 CDKN2C CHCHD10 CHUK CIDEA CMBL CMPK1 COL15A1 COL4A1 COQ3 COQ5 COQ9 COX6A1 COX7B COX8A CPT2 CRAT CS CYC1 CYP4B1 DBT DDT DECR1 DGAT1 DHCR7 DHRS7 DHRS7B DLAT DLD DNAJB9 …	Adipogenesis	small molecule metabolic process	Mitochondrial Function and Lipid Metabolism	Lipid Metabolism and Energy Production	Lipid Metabolism and Energy Production	Lipid Metabolism Regulation	Small Molecule Metabolic Process	Small Molecule Metabolic Process
GSS_11	AARS1 ABCE1 ABI1 ACHE ACVR2A AKT1 APBB1 B2M BCAT1 BCL10 BCL3 BRCA1 C2 CAPG CARTPT CCL11 CCL13 CCL19 CCL2 CCL22 CCL4 CCL5 CCL7 CCND2 CCND3 CCR1 CCR2 CCR5 CD1D CD2 CD247 CD28 CD3D CD3E CD3G CD4 CD40 CD40LG CD47 CD7 CD74 CD79A CD80 CD86 CD8A CD8B CD96 CDKN2A CFP CRTAM CSF1 CSK CTSS CXCL13 CXCL9 CXCR3 DARS1 DEGS1 DYRK3 EGFR EIF3A EIF3D EIF3J EIF4G3 EIF5A ELANE ELF4 EREG ETS1 F2 F2R FAS FASLG FCGR2B F…	Allograft Rejection	immune system process	Immune Response Regulation	Immune Response Regulation	Immune Response Regulation and Cell Signaling	Immune Response Regulation	Immune System Process	Immune System Process
GSS_15	ACTA1 ACTB ACTC1 ACTG1 ACTG2 ACTN1 ACTN2 ACTN3 ACTN4 ADAM15 ADAM23 ADAM9 ADAMTS5 ADRA1B AKT2 AKT3 ALOX15B AMH AMIGO1 AMIGO2 ARHGEF6 ARPC2 ATP1A3 B4GALT1 BAIAP2 BMP1 CADM2 CADM3 CALB2 CAP1 CD209 CD274 CD276 CD34 CD86 CD99 CDH1 CDH11 CDH15 CDH3 CDH4 CDH6 CDH8 CDK8 CDSN CERCAM CLDN11 CLDN14 CLDN15 CLDN18 CLDN19 CLDN4 CLDN5 CLDN6 CLDN7 CLDN8 CLDN9 CNN2 CNTN1 COL16A1 COL17A1 COL9A1 CRAT CRB3 CTNNA1 CT…	Apical Junction	cell adhesion	Integrin mediated Cell Adhesion and Signaling	Actin Cytoskeleton Regulation and Cell Adhesion	Cell Adhesion and Signaling	Cellular Adhesion and Signal Transduction	Cell Adhesion and Actin Cytoskeleton Regulation	Cell Adhesion
GSS_21	ACTN2 ADAM9 ADRA2B AKAP10 ANG ANXA5 APOA4 APOBEC3F APOBEC3G APOC1 ATOX1 BRPF3 C1QA C1QC C1R C1S C2 C3 C4BPB C9 CA2 CALM1 CALM3 CASP1 CASP10 CASP3 CASP4 CASP5 CASP7 CASP9 CBLB CCL5 CD36 CD40LG CD46 CD55 CD59 CDA CDH13 CDK5R1 CEBPB CFB CFH CLU COL4A2 CP CPM CPQ CR1 CR2 CSRP1 CTSB CTSC CTSD CTSH CTSL CTSO CTSS CTSV CXCL1 DGKG DGKH DOCK10 DOCK4 DOCK9 DPP4 DUSP5 DUSP6 DYRK2 EHD1 ERAP2 F10 F2 F3 F5 F7 …	Complement	proteolysis	Innate Immune Response Regulation	Complement System Activation and Regulation	Immune Response Inflammation and Coagulation	Immune Response Regulation	Endopeptidase Activity and Proteolysis	Endopeptidase Activity
GSS_23	AK2 ANP32E ASF1A ASF1B ATAD2 AURKA AURKB BARD1 BIRC5 BRCA1 BRCA2 BRMS1L BUB1B CBX5 CCNB2 CCNE1 CCP110 CDC20 CDC25A CDC25B CDCA3 CDCA8 CDK1 CDK4 CDKN1A CDKN1B CDKN2A CDKN2C CDKN3 CENPE CENPM CHEK1 CHEK2 CIT CKS1B CKS2 CNOT9 CSE1L CTCF CTPS1 DCK DCLRE1B DCTPP1 DDX39A DEK DEPDC1 DIAPH3 DLGAP5 DNMT1 DONSON DSCC1 DUT E2F8 EED EIF2S1 ESPL1 EXOSC8 EZH2 GINS1 GINS3 GINS4 GSPT1 H2AX H2AZ1 HELLS HMGA1 HMGB…	E2F Targets	Cell Cycle	Mitotic Checkpoint Regulation	Cell Cycle Regulation and DNA Repair	Cell Cycle Regulation and Genomic Stability	Cell Cycle Regulation and DNA Replication	Cell Cycle and DNA Metabolic Process	Cell Cycle
GSS_24	ABI3BP ACTA2 ADAM12 ANPEP APLP1 AREG BASP1 BDNF BGN BMP1 CADM1 CALD1 CALU CAP2 CAPG CCN1 CCN2 CD44 CD59 CDH11 CDH2 CDH6 COL11A1 COL12A1 COL16A1 COL1A1 COL1A2 COL3A1 COL4A1 COL4A2 COL5A1 COL5A2 COL5A3 COL6A2 COL6A3 COL7A1 COL8A2 COLGALT1 COMP COPA CRLF1 CTHRC1 CXCL1 CXCL12 CXCL6 CXCL8 DAB2 DCN DKK1 DPYSL3 DST ECM1 ECM2 EDIL3 EFEMP2 ELN EMP3 ENO2 FAP FAS FBLN1 FBLN2 FBLN5 FBN1 FBN2 FERMT2 FGF2 FLNA…	Epithelial Mesenchymal Transition	extracellular matrix	Tissue Remodeling and Repair	Extracellular Matrix Remodeling	Extracellular Matrix Regulation and Organization	Extracellular Matrix Remodeling	Extracellular Matrix Remodeling	Extracellular Matrix Organization
GSS_28	ABL1 AMD1 ARID4A ATF5 ATRX AURKA AURKB BARD1 BCL3 BIRC5 BRCA2 BUB1 BUB3 CASP8AP2 CBX1 CCNA2 CCNB2 CCND1 CCNF CCNT1 CDC20 CDC25A CDC25B CDC27 CDC45 CDC6 CDC7 CDK1 CDK4 CDKN1B CDKN2C CDKN3 CENPA CENPE CENPF CHAF1A CHEK1 CHMP1A CKS1B CKS2 CTCF CUL1 CUL3 CUL4A CUL5 DBF4 DDX39A DKC1 DMD DR1 DTYMK E2F1 E2F2 E2F3 E2F4 EFNA5 EGF ESPL1 EWSR1 EXO1 EZH2 FANCC FBXO5 FOXN3 G3BP1 GINS2 GSPT1 H2AX H2AZ1 H2AZ2 H…	G2M Checkpoint	cell cycle	Mitotic Checkpoint Regulation	Cell Cycle Regulation and DNA Repair	Cell Cycle Regulation and DNA Replication	Cell Cycle Regulation and Mitosis	Cell Cycle Regulation and DNA Repair	Cell Cycle
GSS_30	ABCB6 ADORA2B AGL AGRN AK3 AK4 AKR1A1 ALDH7A1 ALDH9A1 ALDOA ALDOB ALG1 ANG ANGPTL4 ANKZF1 ARPP19 ARTN AURKA B3GALT6 B3GAT1 B3GAT3 B3GNT3 B4GALT1 B4GALT2 B4GALT4 B4GALT7 BIK BPNT1 CACNA1H CAPN5 CASP6 CD44 CDK1 CENPA CHPF CHPF2 CHST1 CHST12 CHST2 CHST4 CHST6 CITED2 CLDN3 CLDN9 CLN6 COG2 COL5A1 COPB2 CTH CXCR4 CYB5A DCN DDIT4 DEPDC1 DLD DPYSL4 DSC2 ECD EFNA3 EGFR EGLN3 ELF3 ENO1 ENO2 ERO1A EXT1 EXT2…	Glycolysis	Metabolism of carbohydrates	Glycolytic Signaling and Cellular Redox Regulation	Glycolysis and Glycogenesis Regulation	Carbohydrate Metabolism and Energy Production	Glycolysis and Glycogen Metabolism Regulation	Carbohydrate Metabolism	Metabolism of Carbohydrates
GSS_33	ABCB6 ABCG2 ACKR1 ACP5 ACSL6 ADD1 ADD2 ADIPOR1 AGPAT4 AHSP ALAD ALAS2 ALDH1L1 ALDH6A1 ANK1 AQP3 ARHGEF12 ARL2BP ASNS ATG4A ATP6V0A1 BACH1 BCAM BLVRA BLVRB BMP2K BNIP3L BPGM BSG BTG2 BTRC C3 CA1 CA2 CAST CAT CCDC28A CCND3 CDC27 CDR2 CIR1 CLCN3 CLIC2 CPOX CROCCP2 CTNS CTSB CTSE DAAM1 DCAF10 DCAF11 DCUN1D1 DMTN E2F2 EIF2AK1 ELL2 ENDOD1 EPB41 EPB42 EPOR ERMAP EZH1 FBXO34 FBXO7 FBXO9 FECH FN3K FOXJ2 F…	Heme Metabolism	porphyrin-containing compound metabolic process	Cellular Redox Regulation and Oxidative Stress Response	Erythropoiesis	Heme Biosynthesis and Erythropoiesis	Erythropoiesis Regulation	Porphyrin containing compound metabolic process	Erythropoiesis Regulation
GSS_34	ACKR3 ADM ADORA2B AK4 AKAP12 ALDOA ALDOB ALDOC AMPD3 ANGPTL4 ANKZF1 ANXA2 ATF3 ATP7A B3GALT6 B4GALNT2 BCAN BCL2 BGN BHLHE40 BNIP3L BRS3 BTG1 CA12 CASP6 CAV1 CAVIN1 CAVIN3 CCN1 CCN2 CCN5 CCNG2 CDKN1A CDKN1B CDKN1C CHST2 CHST3 CITED2 COL5A1 CP CSRP2 CXCR4 DCN DDIT3 DDIT4 DPYSL4 DTNA DUSP1 EDN2 EFNA1 EFNA3 EGFR ENO1 ENO2 ENO3 ERO1A ERRFI1 ETS1 EXT1 F3 FAM162A FBP1 FOS FOSL2 FOXO3 GAA GALK1 GAPDH GAP…	Hypoxia	carbohydrate metabolic process	Cellular Stress Response and Inflammation	Glycolysis and Glucose Metabolism	Glucose Metabolism and Glycolysis	Hypoxia Response Regulation	Carbohydrate Metabolic Process	Carbohydrate Metabolic Process
GSS_37	ABCA1 ABI1 ACVR1B ACVR2A ADGRE1 ADM ADORA2B ADRM1 AHR APLNR AQP9 ATP2A2 ATP2B1 ATP2C1 AXL BDKRB1 BEST1 BST2 BTG2 C3AR1 C5AR1 CALCRL CCL17 CCL2 CCL20 CCL22 CCL24 CCL5 CCL7 CCR7 CCRL2 CD14 CD40 CD48 CD55 CD69 CD70 CD82 CDKN1A CHST2 CLEC5A CMKLR1 CSF1 CSF3 CSF3R CX3CL1 CXCL10 CXCL11 CXCL6 CXCL8 CXCL9 CXCR6 CYBB DCBLD2 EBI3 EDN1 EIF2AK2 EMP3 EREG F3 FFAR2 FPR1 FZD5 GABBR1 GCH1 GNA15 GNAI3 GP1BA GPC3 …	Inflammatory Response	inflammatory response	Immune Response Modulation	Inflammatory Response Regulation	Immune Response and Inflammatory Regulation	Immune Response Regulation	Inflammatory Response Regulation	Inflammatory Response
GSS_40	ADAR APOL6 ARID5B ARL4A AUTS2 B2M BANK1 BATF2 BPGM BST2 BTG1 C1R C1S CASP1 CASP3 CASP4 CASP7 CASP8 CCL2 CCL5 CCL7 CD274 CD38 CD40 CD69 CD74 CD86 CDKN1A CFB CFH CIITA CMKLR1 CMPK2 CMTR1 CSF2RB CXCL10 CXCL11 CXCL9 DDX60 DHX58 EIF2AK2 EIF4E3 EPSTI1 FAS FCGR1A FGL2 FPR1 GBP4 GBP6 GCH1 GPR18 GZMA HELZ2 HERC6 HIF1A HLA-A HLA-B HLA-DMA HLA-DQA1 HLA-DRB1 HLA-G ICAM1 IDO1 IFI27 IFI30 IFI35 IFI44 IFI44L IF…	Interferon Gamma Response	immune system process	Innate Immune Response Regulation	Immune Response Regulation	Immune Response and Inflammation Regulation	Immune Response Regulation	Immune System Process	Immune System Process
GSS_45	ABCF2 ACACA ACLY ACSL3 ACTR2 ACTR3 ADD3 ADIPOR2 AK4 ALDOA ARPC5L ASNS ATP2A2 ATP5MC1 ATP6V1D AURKA BCAT1 BHLHE40 BTG2 BUB1 CACYBP CALR CANX CCNF CCNG1 CCT6A CD9 CDC25A CDKN1A CFP COPS5 CORO1A CTH CTSC CXCR4 CYB5B CYP51A1 DAPP1 DDIT3 DDIT4 DDX39A DHCR24 DHCR7 DHFR EBP EDEM1 EEF1E1 EGLN3 EIF2S2 ELOVL5 ELOVL6 ENO1 EPRS1 ERO1A ETF1 FADS1 FADS2 FDXR FGL2 FKBP2 G6PD GAPDH GBE1 GCLC GGA2 GLA GLRX GMPS G…	MTORC1 Signaling	cytoplasm	Mitochondrial Biogenesis and Maintenance	Lipid Metabolism and Protein Folding	Metabolic Processes in Energy Production and Protein Synthesis	Lipid Metabolism Regulation	Small Molecule Metabolic Process and Cellular Stress Response	Small Molecule Metabolic Process
GSS_48	ABLIM1 ACHE ACSL1 ACTA1 ACTC1 ACTN2 ACTN3 ADAM12 ADCY9 AEBP1 AGL AGRN AK1 AKT2 ANKRD2 APLNR APOD APP ATP2A1 ATP6AP1 BAG1 BDKRB2 BHLHE40 BIN1 CACNA1H CACNG1 CAMK2B CASQ1 CASQ2 CAV3 CD36 CDH13 CDKN1A CFD CHRNA1 CHRNB1 CHRNG CKB CKM CKMT2 CLU CNN3 COL15A1 COL1A1 COL3A1 COL4A2 COL6A2 COL6A3 COX6A2 COX7A1 CRAT CRYAB CSRP3 CTF1 DAPK2 DENND2B DES DMD DMPK DTNA EFS EIF4A2 ENO3 EPHB3 ERBB3 FABP3 FDPS FGF2…	Myogenesis	muscle system process	Regulation of Muscle Contraction and Relaxation	Muscle Contraction and Regeneration	Muscle Contraction and Signal Transduction	Muscle Contraction Regulation	Muscle System Process	Muscle System Process
GSS_50	ABCB7 ACAA1 ACAA2 ACADM ACADSB ACADVL ACAT1 ACO2 AFG3L2 AIFM1 ALAS1 ALDH6A1 ATP1B1 ATP5F1A ATP5F1B ATP5F1C ATP5F1D ATP5F1E ATP5MC1 ATP5MC2 ATP5MC3 ATP5ME ATP5MF ATP5MG ATP5PB ATP5PD ATP5PF ATP5PO ATP6AP1 ATP6V0B ATP6V0C ATP6V0E1 ATP6V1C1 ATP6V1D ATP6V1E1 ATP6V1F ATP6V1G1 ATP6V1H BAX BCKDHA BDH2 CASP7 COX10 COX11 COX15 COX17 COX4I1 COX5A COX5B COX6A1 COX6B1 COX6C COX7A2 COX7A2L COX7B COX7C COX8A C…	Oxidative Phosphorylation	mitochondrion	Mitochondrial Biogenesis and Function Regulation	Mitochondrial Energy Metabolism	Mitochondrial Energy Metabolism	Mitochondrial Energy Metabolism and Homeostasis	Mitochondrial Energy Metabolism	Mitochondrion
GSS_51	ABAT ABCC5 ABHD4 ACVR1B ADA AEN AK1 ALOX15B ANKRA2 APAF1 APP ATF3 BAIAP2 BAK1 BAX BLCAP BMP2 BTG1 BTG2 CASP1 CCND2 CCND3 CCNG1 CCNK CCP110 CD81 CD82 CDH13 CDK5R1 CDKN1A CDKN2A CDKN2AIP CDKN2B CEBPA CGRRF1 CLCA2 COQ8A CSRNP2 CTSD CTSF CYFIP2 DCXR DDB2 DDIT3 DDIT4 DEF6 DGKA DNTTIP2 DRAM1 EI24 ELP1 EPHA2 EPHX1 EPS8L2 ERCC5 F2R FAM162A FAS FBXW7 FDXR FGF13 FOS FOXO3 FUCA1 GADD45A GLS2 GM2A GPX2 H1-2 …	P53 Pathway	programmed cell death	Apoptosis Related Signaling Pathway	Cell Cycle Regulation and Apoptosis	Cellular Stress Response and Apoptosis Regulation	Apoptosis Regulation	Apoptosis and p53 Transcriptional Gene Network Regulation	Programmed Cell Death
GSS_59	ABCA1 ACKR3 AREG ATF3 ATP2B1 B4GALT1 B4GALT5 BCL2A1 BCL3 BCL6 BHLHE40 BIRC2 BIRC3 BMP2 BTG1 BTG2 BTG3 CCL2 CCL20 CCL4 CCL5 CCN1 CCND1 CCNL1 CCRL2 CD44 CD69 CD80 CD83 CDKN1A CEBPB CEBPD CFLAR CLCF1 CSF1 CSF2 CXCL1 CXCL10 CXCL11 CXCL2 CXCL3 CXCL6 DENND5A DNAJB4 DRAM1 DUSP1 DUSP2 DUSP4 DUSP5 EDN1 EFNA1 EGR1 EGR2 EGR3 EHD1 EIF1 ETS2 F2RL1 F3 FJX1 FOS FOSB FOSL1 FOSL2 FUT4 G0S2 GADD45A GADD45B GCH1 GE…	TNFA Signaling Via NFKB	cellular response to chemical stimulus	Immune Response Regulation	Inflammatory Response and Cell Cycle Regulation	Immune Response and Inflammation Regulation through Cell Signaling	Inflammatory Response Regulation	Response to Stress and Inflammation	Regulation of Inflammatory Response
GO:0032385	LDLRAP1 SCP2D1 ANXA2 SCP2	positive regulation of intracellular cholesterol transport	No GSEA Experiment	Lipid Transport and Processing	Lipid Metabolism and Transport	Lipid Metabolism and Membrane Trafficking	Lipid Metabolism Regulation	Lipid Metabolism and Transport	Cholesterol Transport Regulation
GO:0002468	NOD1 HLA-DRA CLEC4A HLA-DRB1 CCL21 NOD2 CCL19 SLC11A1 HLA-DRB3 CCR7 CD68 FCGR2B THBS1 FGL2 CD74	dendritic cell antigen processing and presentation	No GSEA Experiment	Innate Immune Response and Cell Mediated Immunity	Immune Response Regulation	Immune Response Regulation and Pathogen Recognition	Immune Response Modulation	Immune Response Regulation	Positive Regulation of Dendritic Cell Antigen Processing and Presentation
GO:0033683	OGG1 ERCC5 XPA ERCC4 NTHL1	nucleotide excision repair DNA incision	No GSEA Experiment	Base Excision Repair Pathway	Nucleotide Excision Repair	Nucleotide Excision Repair	DNA Repair and Maintenance	Nucleotide Excision Repair	Nucleotide Excision Repair
GO:0035672	SLC7A11 SLC25A39 SLC26A6 ABCB9 SLC15A4 ABCC5 CDH17 SLC15A3 ABCC4 SLC13A3 GJA1 SLC15A1 SLC15A2 ABCC1 CA2	oligopeptide transmembrane transport	No GSEA Experiment	Ion Transport and Cell Adhesion	Ion Transport Regulation	Ion Transport and Regulation	Cellular Transport and Metabolic Regulation	Transmembrane Transport of Small Molecules	Transport of Small Molecules
GO:0048023	OPN3 CDH3 ATP7A APPL1 ASIP RAB38 ZEB2 TYRP1 GIPC1	positive regulation of melanin biosynthetic process	No GSEA Experiment	Melanocyte Development and Regulation	Melanogenesis Regulation	Melanogenesis and Pigmentation Regulation	Melanogenesis Regulation	Melanogenesis Regulation	Melanin Biosynthesis
GO:0044029	ZMPSTE24 NIBAN2 PIK3CA	hypomethylation of CpG island	No GSEA Experiment	PI3K AKT Signaling Regulation	Intracellular Signaling and Protein Maturation	Regulation of Cellular Aging and Growth	Cellular Stress Response and Membrane Integrity Maintenance	Phosphatidylinositol 3 Kinase Regulation	PI3K AKT Signaling
GO:0048014	TEK ANGPT1 SVEP1 ANGPT2	Tie signaling pathway	No GSEA Experiment	Angiogenic Signaling Pathway Regulation	Angiogenesis Regulation	Angiogenesis Regulation	Angiogenic Regulation	Angiogenesis Regulation	Tie2 Signaling
GO:0010845	PRDM9 PRDM7 RAD51AP1 UBE2B	positive regulation of reciprocal meiotic recombination	No GSEA Experiment	Meiotic DNA Recombination and Repair	Meiotic Recombination	Meiotic Recombination and Histone Methylation	Meiotic Recombination Regulation	Meiotic Recombination	Lysine Degradation
GO:0050434	MDFIC RSF1 DHX9	positive regulation of viral transcription	No GSEA Experiment	DNA Damage Response and Repair	Regulation of Chromatin Remodeling	Regulation of Chromatin Remodeling and RNA Processing	Chromatin Remodeling and Transcription Regulation	Regulation of Transcription	Positive Regulation of Viral Transcription
GO:0036265	WDR4 METTL1 BUD23 RNMT TRMT112 RAMAC	RNA (guanine N7) methylation	No GSEA Experiment	Nucleotide Modification and mRNA Regulation	Ribosomal RNA Methylation	tRNA Methylation	Ribosomal RNA Methylation and mRNA Cap Methylation	rRNA Methylation	rRNA methylation
GO:0039534	DHX58 C1QBP RIOK3 TKFC	negative regulation of MDA 5 signaling pathway	No GSEA Experiment	RNA Processing and Stress Response	Antiviral Immune Response	Antiviral Immune Response Regulation	Viral RNA Recognition and Response	Regulation of Innate Immune Response	RIG I like Receptor Signaling Pathway
GO:1904779	CEP250 GSK3B UBXN2B CEP72 PARD6A NUP62 MARK4 APC BICD1 NSFL1C	regulation of protein localization to centrosome	No GSEA Experiment	Mitotic Regulation and Cytokinesis	Centrosome Regulation and Cell Cycle Progression	Cytoskeletal Regulation and Intracellular Transport	Centrosome and Microtubule Organization	Centrosome Cycle and Microtubule Organization	Positive Regulation of Protein Localization to Centrosome
GO:0031394	PLA2G3 IL1B AVP PTGS2 AVPR1A CD74 ANXA1	positive regulation of prostaglandin biosynthetic process	No GSEA Experiment	Inflammation Induced Lipid Metabolism and Signaling	Inflammatory Response Regulation	Inflammatory Response and Pain Perception	Inflammatory Response Modulation	Regulation of Prostanoid Biosynthesis	Regulation of Fever Generation
GO:0003175	ZFPM1 TGFBR2 HEY2 TBX20 BMPR2 BMPR1A	tricuspid valve development	No GSEA Experiment	TGF β Signaling Cascade Regulation	Cardiac Development and Regulation	Cardiac Development and Signaling	Cardiac Development Regulation	Cardiac Development and Regulation	Tricuspid Valve Morphogenesis
GO:0014016	DLX1 SIX3 ASCL1 BCHE DLX2 TAFA3 TAFA1 NOTCH3	neuroblast differentiation	No GSEA Experiment	Neurodevelopmental Signaling Cascade	Neurogenesis and Notch Signaling	Neurogenesis and Notch Signaling Pathway	Neurogenesis Regulation	Early Embryonic Neurodevelopment	Regulation of Neural Progenitor Differentiation
GO:1904995	KLF4 CXCL12 CCL21 CCL25 CCL28	negative regulation of leukocyte adhesion to vascular endothelial cell	No GSEA Experiment	Chemokine mediated immune cell trafficking	Chemokine Mediated Immune Response	Chemokine Mediated Immune Response	Chemokine Mediated Cell Migration and Immune Response Regulation	Chemokine Mediated Immune Response	Chemokine Receptor Binding and Immune Response Regulation
GO:0032827	PGLYRP3 PGLYRP1 PGLYRP2	negative regulation of natural killer cell differentiation involved in immune response	No GSEA Experiment	Innate Immune Response Regulation	Peptidoglycan Recognition and Hydrolysis	Peptidoglycan Recognition and Innate Immunity Activation	Peptidoglycan Recognition and Immune Response	Peptidoglycan Recognition and Hydrolysis	Detection of Bacterium
GO:1905007	TGFBR1 TGFBR2 ACVR1 ENG TGFB2	positive regulation of epithelial to mesenchymal transition involved in endocardial cushion formation	No GSEA Experiment	TGF β Signaling Pathway Regulation	TGF β Signaling Pathway	TGF beta Signaling Pathway Regulation	TGF β Signaling Pathway	TGF β Signaling Pathway	TGF beta Signaling in Development
GO:0035470	FOXC2 CXCR4 XBP1 SMOC2	positive regulation of vascular wound healing	No GSEA Experiment	Lymphangiogenesis and Immune Cell Trafficking	Lymphangiogenesis Regulation	Regulation of Lymphangiogenesis and Immune Response	Angiogenic Regulation and Immune Response Modulation	Cellular Proliferation and Migration Regulation	Positive Regulation of Vascular Wound Healing
GO:2000295	HP MT3 SNCA	regulation of hydrogen peroxide catabolic process	No GSEA Experiment	Neuroprotection and Oxidative Stress Response	Neuroprotective Metal Ion Regulation	Neuroprotective Metal Ion Homeostasis	Neuroprotective Response to Oxidative Stress	Negative Regulation of Monooxygenase Activity	Negative Regulation of Reactive Oxygen Species Biosynthetic Process
GO:0086100	CRKL EDNRA EDN1 PTK2B BCAR3 EDNRB BCAR1 CDC42 GNA11 SIX1	endothelin receptor signaling pathway	No GSEA Experiment	Endothelial Cell Signaling and Migration Regulation	Endothelin 1 Signaling Pathway	Endothelin Signaling and Cellular Migration	Endothelin Signaling and Cell Migration	Endothelins Pathway	Endothelin Signaling
GO:0001787	IL23A IL15 TYK2 IL12B FCGR3A PTPN22 EMP2 HLA-E IL18 LEP STAT5B SLAMF1 ELF4 JAK2 IL23R	natural killer cell proliferation	No GSEA Experiment	Th1 Th17 Immune Response Regulation	Cytokine Signaling and Immune Response Modulation	Cytokine Signaling and Immune Response Regulation	Immune Modulation and Inflammatory Response	Cytokine Signaling and Immune Response Modulation	Jak STAT Signaling Pathway
GO:0036514	WNT5A RYK FZD3	dopaminergic neuron axon guidance	No GSEA Experiment	WNT5A RYK FZD3 Signaling Cascade	WNT5A Induced Non Canonical Wnt Signaling	Wnt Signaling Pathway Regulation	Non Canonical Wnt Signaling Pathway	WNT5A Induced Non Canonical Wnt Signaling	Wnt Signaling Pathway Calcium Modulating Pathway
GO:1904179	NR1H4 SIRT1 TRPM4 NCOA1 NCOA2 GHRL PPARG SORL1	positive regulation of adipose tissue development	No GSEA Experiment	Nuclear Receptor Mediated Metabolic Signaling	Lipid Metabolism Regulation	Regulation of Lipid Metabolism and Energy Homeostasis	Metabolic Regulation and Homeostasis	Lipid Metabolism Regulation	PPAR gamma Coactivator Role in Obesity and Thermogenesis
GO:0061002	NGEF EFNA1 PTEN DTNBP1 DNM3 NLGN1	negative regulation of dendritic spine morphogenesis	No GSEA Experiment	Neurotransmitter Receptor Signaling and Synaptic Plasticity	Synaptic Plasticity Regulation	Neuronal Development and Synaptic Plasticity	Synaptic Regulation and Plasticity	Neuronal Synaptic Plasticity	Postsynapse Assembly
GO:0060745	PGR ESR1 WNT4 AR CSMD1 VDR MED1	mammary gland branching involved in pregnancy	No GSEA Experiment	Estrogen Dependent Signaling and Gene Regulation	Steroid Hormone Mediated Signaling	Steroid Hormone Mediated Signaling Pathway	Hormone Regulated Gene Expression and Signal Transduction	Steroid Hormone Mediated Signaling	Nuclear Receptor Transcription Pathway
GO:0090185	BMP4 ADIPOQ HNF1B STAT1 OSR1	negative regulation of kidney development	No GSEA Experiment	BMP4 ADIPOQ HNF1B STAT1 OSR1 Signaling Cascade in Metabolic Regulation	Adipogenesis Regulation	Regulation of Developmental and Immune Response Pathways	Adipogenesis Regulation	Adipogenesis Regulation	Pronephros Development
GO:0006222	CAD UCK1 UCK2 CDA UMPS CMPK1 UPP1 UPP2 UCKL1 DHODH	UMP biosynthetic process	No GSEA Experiment	Pyrimidine Salvage Pathway Regulation	Pyrimidine Metabolism	Pyrimidine Metabolism	Pyrimidine Salvage Pathway	Pyrimidine Biosynthesis and Metabolism	Pyrimidine Nucleoside Salvage
GO:0048696	SPART WNT3A WNT3	regulation of collateral sprouting in absence of injury	No GSEA Experiment	WNT SPART Signaling Cascade	Wnt Signaling Pathway Activation	Wnt Signaling Pathway Regulation	Wnt Signaling Pathway Regulation	WNT Ligand Biogenesis And Trafficking	WNT Ligand Biogenesis and Trafficking
GO:0042447	SULT1E1 DIO2 MME HSD17B11 IDE ECE1 ACE HSD17B6 DIO3 SPP1 SRD5A1 CYP19A1	hormone catabolic process	No GSEA Experiment	Steroid Metabolism and Signaling Regulation	Steroid Hormone Metabolism	Steroid Hormone Biosynthesis and Metabolism	Steroid Hormone Metabolism and Regulation	Steroid Hormone Metabolism	Steroid Hormone Biosynthesis
GO:2000253	OPRK1 SGIP1 GHSR AGRP NR4A3 GHRL RXFP4 NPY INSL5 MC1R CFAP20	positive regulation of feeding behavior	No GSEA Experiment	Ghrelin GHSR Signaling Pathway Regulation	Regulation of Energy Homeostasis	Regulation of Appetite and Energy Homeostasis	Appetite Regulation and Energy Homeostasis	Positive Regulation of Feeding Behavior	Positive Regulation of Feeding Behavior
GO:0090270	HEG1 PTGS2 RGCC WNT11 ROCK2 AIF1	regulation of fibroblast growth factor production	No GSEA Experiment	Cellular Stress Response and Apoptosis Regulation	Inflammatory Response Regulation	Regulation of Angiogenesis and Inflammatory Response	Vascular Remodeling and Inflammation Regulation	Positive Regulation of Stress Fiber Assembly	Positive Regulation of Stress Fiber Assembly
GO:0071934	SLC44A4 SLC19A2 SLC25A19 SLC19A3	thiamine transmembrane transport	No GSEA Experiment	Solute Transport and Signaling	Thiamine Transport and Metabolism	Solute Carrier Mediated Transport	Thiamine Transport and Homeostasis	Thiamine Transport and Metabolism	Thiamine Metabolism
GO:0015803	SLC7A5 LLGL2 SLC3A2 SLC25A44 SLC6A14 SLC6A15 SLC38A7 SLC43A1 SLC7A8 SLC38A9 SLC6A20 SLC43A2 SLC6A17	branched chain amino acid transport	No GSEA Experiment	Neurotransmitter Receptor Trafficking and Regulation	Amino Acid Transport	Amino Acid Transport	Amino Acid Transport and Homeostasis	Amino Acid Transport	Amino Acid Transport Across Plasma Membrane
GO:0051340	NHEJ1 TFIP11 TMSB4X XRCC1 GCLM ANTKMT ATPSCKMT XRCC4 AIMP2 RIPK3 MID1IP1 RGN	regulation of ligase activity	No GSEA Experiment	DNA Damage Response and Repair	Non Homologous End Joining DNA Repair	DNA Repair and Oxidative Stress Response	DNA Damage Repair and Cellular Stress Response	Positive Regulation of DNA Ligase Activity	Non Homologous End Joining
GO:0034116	AGER TNF FGG FGB BMP7 GCNT2 IL1B LCK CD44 FGA THY1 FLOT1 SKAP1 CEACAM6 IL10	positive regulation of heterotypic cell cell adhesion	No GSEA Experiment	Inflammation Induced Angiogenesis and Immune Response	Inflammatory Response Regulation	Inflammatory Response and Coagulation Cascade	Inflammatory Response Modulation	Inflammatory Response and Coagulation Cascade	Positive Regulation of Cytokine Secretion
GO:0033483	CIAO3 AQP11 GSTP1 SOD2 ADNP ALAS2 CAV1 HIF1A EGLN1 WNT7B	gas homeostasis	No GSEA Experiment	Mitochondrial Homeostasis and Redox Balance	Oxidative Stress Response and Cellular Metabolism Regulation	Oxidative Stress Response and Cellular Metabolism Regulation	Hypoxia Response and Cellular Protection	Oxidative Stress Response and Oxygen Homeostasis	Oxygen Homeostasis and Cellular Protection
GO:0061182	RFLNB RFLNA ZNF664-RFLNA PTHLH	negative regulation of chondrocyte development	No GSEA Experiment	Regulation of Wnt β catenin Signaling Pathway	RFLN Mediated Cellular Adhesion and PTHLH Signaling	Regulation of Cellular Proliferation and Differentiation	Regulation of Cellular Proliferation	Actin Cytoskeleton Organization	cAMP Metabolic Process
GO:0002436	FCGR2B PLA2G5 CCR2	immune complex clearance by monocytes and macrophages	No GSEA Experiment	Innate Immune Response Modulation	Immune Response Modulation	Immune Response Regulation	Immune Response Modulation	Immune Response Modulation	Immune Response Regulation
GO:1901535	STPG4 USP7 APOBEC1 OTUD4 USP9X HNRNPAB TRIM28 GATA3 DPPA3 A1CF TOX	regulation of DNA demethylation	No GSEA Experiment	Epigenetic Regulation of Gene Expression	Post Translational Modification and Gene Regulation	Post Transcriptional Regulation and DNA Repair	DNA Damage Response and Repair	Protein K48 Linked Deubiquitination and Cytidine to Uridine Editing	Cytidine to Uridine Editing
GO:0051660	MISP PAFAH1B1 PKHD1 DLG1 FHOD1 MAD2L1 PARD3B CEP83 PARD3 EZR	establishment of centrosome localization	No GSEA Experiment	Regulated Cell Migration and Adhesion	Cytoskeletal Regulation and Cell Division	Cytoskeletal Regulation and Cell Division	Cellular Polarity and Mitotic Regulation	Cytoplasmic Periphery of the Nuclear Pore Complex Regulation	Tight Junction and Mitotic Spindle Regulation
GO:0072344	MTRFR TRIP4 ZNF598 RACK1 ASCC2 MTRES1 ASCC3 NEMF LTN1	rescue of stalled ribosome	No GSEA Experiment	Mitochondrial Quality Control and Regulation of Cellular Homeostasis	Ribosome associated Quality Control	Protein Quality Control and Ribosome associated Degradation	Ribosome Quality Control and Rescue	Ribosome associated Quality Control	Rescue of Stalled Ribosome
GO:0002769	CLEC12B KLRC1 KIR2DL1	natural killer cell inhibitory signaling pathway	No GSEA Experiment	Immune Cell Regulation	Natural Killer Cell Activation	Natural Killer Cell Activation and Regulation	Immune Modulation and Inhibition	Natural Killer Cell Activation	Natural Killer Cell Mediated Cytotoxicity
GO:0000454	GAR1 NHP2 NAF1	snoRNA guided rRNA pseudouridine synthesis	No GSEA Experiment	Mitochondrial Biogenesis and Function	H ACA Ribonucleoprotein Complex Assembly	Ribonucleoprotein Biogenesis	H ACA Ribonucleoprotein Complex Assembly	rRNA Pseudouridylation	snoRNA Guided rRNA Pseudouridine Synthesis
GO:0048319	EPB41L5 EPHA2 AXIN1 NODAL	axial mesoderm morphogenesis	No GSEA Experiment	Wnt β Catenin Signaling Pathway Modulation	Nodal Signaling Pathway Regulation	Regulation of Cell Adhesion and Migration	Epithelial Mesenchymal Transition Regulation	Mesodermal Commitment Pathway	Canonical Wnt Signaling Pathway Regulation
GO:2000489	RPS6KA1 DDR2 PDGFRB CYGB ACTA2 LEP GCLC	regulation of hepatic stellate cell activation	No GSEA Experiment	Integrin Dependent Signaling and Cell Adhesion	Reactive Oxygen Species Regulation and Cellular Response	Cellular Response to Growth Factors and Oxidative Stress	Cellular Stress Response and Adaptation	Tyrosine Phosphorylation of STAT Protein	Tyrosine Phosphorylation of STAT Protein
GO:0097065	COL2A1 BMP5 LHX1 SSBP3 PFAS DDX10 SOX9	anterior head development	No GSEA Experiment	Cartilage Development and Maintenance	Chondrogenesis	Chondrogenesis and Skeletal Development	Chondrogenesis Regulation	Skeletal System Development	Skeletal System Development
GO:1903215	SIAH3 BAG3 BAG4 LRRK2 LMAN1 C11orf65	negative regulation of protein targeting to mitochondrion	No GSEA Experiment	Mitophagy Regulation and Quality Control	Protein Degradation and Neuroprotection	Regulation of Protein Homeostasis and Neuroprotection	Protein Quality Control and Stress Response	ATPase Regulation and Protein Transport	Negative Regulation of Protein Processing Involved in Protein Targeting to Mitochondrion
GO:0036295	ATP6AP1 CCDC115 ATP6V0A2 ATP6V1G1 TMEM199 ATP6V0D1 NOX1 FOXO1 ATG7 FAS CAV1 ATP6V1A	cellular response to increased oxygen levels	No GSEA Experiment	Mitochondrial Endoplasmic Reticulum Axis Dysregulation	Autophagy Regulation and Apoptosis	Regulation of Autophagy and Apoptosis via Lysosomal Function	Lysosomal Acidification and Autophagy Regulation	Regulation of Autophagy	Positive Regulation of Macroautophagy
GO:0045603	BMP4 TMEM100 ACVRL1 CTNNB1 GDF2 BTG1 NOTCH1 BMP6 ATOH8 VEZF1 ETV2	positive regulation of endothelial cell differentiation	No GSEA Experiment	Notch Dependent Signaling Pathway Modulation	Angiogenesis Regulation	Angiogenesis and Vascular Development	Vascular Development and Differentiation	Cellular Proliferation and Differentiation Regulation	Cellular Response to BMP Stimulus
GO:0071316	TH TNF RELA B2M BAD NTRK1 CHRNA2 NFKB1	cellular response to nicotine	No GSEA Experiment	NF κB Signaling Pathway Regulation	Apoptosis Regulation and Immune Response	Regulation of Inflammatory Response and Apoptosis	Neuroinflammatory Response Regulation	Cellular Response to Nicotine and Neurotransmitter Synthesis	Cellular Response to Nicotine
GO:0050667	LOC102724560 MMUT MTHFR DPEP1 MTHFD1 MTRR CBS MPST CPS1 TST BLMH BHMT CTH NOX4	homocysteine metabolic process	No GSEA Experiment	Folate Metabolism and Redox Homeostasis	Homocysteine Metabolism	Homocysteine Metabolism and Oxidative Stress Response	Methionine Metabolism and Homocysteine Regulation	Homocysteine Metabolism	Homocysteine Metabolic Process
GO:0070444	LRP2 GJC2 EMX1 LYN PTPRZ1 CDH2 SIRT2	oligodendrocyte progenitor proliferation	No GSEA Experiment	Adhesion and Signaling Pathway Regulation	Neuronal Development and Maintenance	Neuronal Development and Signaling	Neural Development and Maintenance	Neuronal Differentiation	Astrocyte and Oligodendrocyte Differentiation
GO:0018343	FNTA AIPL1 CHURC1-FNTB FNTB	protein farnesylation	No GSEA Experiment	Fatty Acid Elongation and Lipid Metabolism	Protein Prenylation	Prenylation and Phototransduction	Protein Prenylation	Farnesyltransferase Activity	RAS Processing
GO:0071415	TMEM38B SELENON CASQ2 P2RY6 CACNA1S CHEK1 SLC8A1 P2RY1 GSTM2 RYR3 RYR1 RYR2 TMEM38A TRPM2	cellular response to purine containing compound	No GSEA Experiment	Calcium Signaling and Regulation	Calcium Ion Homeostasis	Calcium Ion Homeostasis and Regulation	Calcium Homeostasis Regulation	Calcium Ion Homeostasis	Calcium Ion Transport
GO:0060482	SPDEF IL13 HOXA5 ADAMTSL2 WNT7B AGR2	lobar bronchus development	No GSEA Experiment	Wnt β Catenin Signaling Pathway Regulation	Mucosal Barrier Maintenance and Repair	Epithelial Cell Differentiation and Immune Response Regulation	Mucosal Barrier Regulation	Canonical Wnt Signaling Pathway Involved in Positive Regulation of Apoptotic Process	Canonical Wnt Signaling Pathway
GO:0006477	HS3ST5 TPST1 CHST4 CHST5 NDST1 HS3ST3B1 TPST2 UST	protein sulfation	No GSEA Experiment	Heparan Sulfate Biosynthesis and Regulation	Sulfation Pathways	Sulfation Pathways in Glycosaminoglycan Biosynthesis	Sulfation Pathway Regulation	Glycosaminoglycan Biosynthesis and Metabolism	Peptidyl Tyrosine Sulfation
GO:0035845	ROM1 PRPH2 AHI1 CRB1 NPHP4 BBS4 RP1 PCARE IFT20 CNGB1 CDHR1 MFSD2A IFT140 TOPORS	photoreceptor cell outer segment organization	No GSEA Experiment	Ciliogenesis and Photoreceptor Function Regulation	Photoreceptor Maintenance and Ciliogenesis	Photoreceptor Cell Maintenance and Ciliogenesis	Photoreceptor Maintenance and Function	Retinitis Pigmentosa	Cilium Assembly
GO:0061091	TMEM30A ATP8A2 FASLG ABCB4 PRKCD ATP8A1	regulation of phospholipid translocation	No GSEA Experiment	Lipid Metabolism and Apoptosis Regulation	Phospholipid Translocation	Phospholipid Translocation and Apoptosis Regulation	Lipid Translocation and Apoptosis Regulation	Phospholipid Translocation	Phospholipid Translocation
GO:0034770	KMT5A BRCA1 BEND3 TTLL12 KMT5B KMT5C ARID4B NSD2 ARID4A PWP1	histone H4 K20 methylation	No GSEA Experiment	Epigenetic Regulation of DNA Repair and Chromatin Remodeling	Chromatin Remodeling and DNA Repair	Chromatin Modification and DNA Repair	Chromatin Modification and DNA Damage Response	Histone Methylation	Chromatin Modification
GO:0000957	LRPPRC SUPV3L1 SLIRP PNPT1 PDE12 GRSF1	mitochondrial RNA catabolic process	No GSEA Experiment	RNA Mediated Regulation of Gene Expression	Mitochondrial RNA Processing	Mitochondrial RNA Processing and Maintenance	Mitochondrial RNA Processing and Stability	Mitochondrial RNA 3' end Processing	Mitochondrial RNA 3' End Processing
GO:0031117	KATNB1 STMN2 TRPV4 SPAST	positive regulation of microtubule depolymerization	No GSEA Experiment	Mitochondrial Dysfunction and Oxidative Stress Response	Microtubule Dynamics Regulation	Microtubule Dynamics and Cellular Movement	Microtubule Dynamics Regulation	Microtubule Dynamics Regulation	Negative Regulation of Microtubule Depolymerization
GO:0034085	HDAC8 NAA50 WAPL RAD21 SMC3 STAG3 STAG2 MAU2 RB1 STAG1 NIPBL SMC1A DDX11 CDCA5	establishment of sister chromatid cohesion	No GSEA Experiment	Cohesin Mediated Chromosome Segregation	Cohesin Complex Regulation and Chromosome Segregation	Chromosome Segregation and Cohesion	Cohesin Regulation and Chromosome Segregation	Cohesin Complex Regulation and Chromosome Segregation	Cohesin Loading Onto Chromatin
GO:0048671	SPART FGF13 ULK1 FSTL4 PTPRS IFRD1 SPP1 EPHA7 ULK2 DCC	negative regulation of collateral sprouting	No GSEA Experiment	Neuroprotection and Axonal Guidance	Axonal Guidance Signaling	Neuronal Development and Autophagy Regulation	Neuronal Development and Synaptic Regulation	TOR Signaling and Autophagy Regulation	Axon Extension and Synaptic Regulation
GO:0034036	SLC26A2 SLC35B2 SLC26A1 SLC35B3 PAPSS2 PAPSS1	purine ribonucleoside bisphosphate biosynthetic process	No GSEA Experiment	Sulfur Metabolism and Transport	Sulfate Transport and Biosynthesis	Sulfate Transport and Metabolism	Sulfate Transport and Activation	3' Phosphoadenosine 5' Phosphosulfate Biosynthesis and Sulfate Transmembrane Transport	Transport and Synthesis of PAPS
GO:1990166	XRCC4 SLF2 SLF1 IFFO1 PARP3	protein localization to site of double strand break	No GSEA Experiment	Non Homologous End Joining	DNA Double Strand Break Repair	DNA Repair and Replication	DNA Double Strand Break Repair	DNA Double Strand Break Repair	Positive Regulation of DNA Ligase Activity
GO:0002863	TNF FCGR1A CNR1 CD81 KARS1 BTK C3 PARK7 HLA-E CCR7 ZP3 CD28 LTA	positive regulation of inflammatory response to antigenic stimulus	No GSEA Experiment	Innate Immune Response Regulation	Immune Response Modulation	Immune Response and Inflammatory Regulation	Immune Response Modulation	Immune Response Modulation	Positive Regulation of Interleukin 4 Production
GO:0100012	WNT3A DKK1 WNT5A MESP1 WNT11	regulation of heart induction by canonical Wnt signaling pathway	No GSEA Experiment	WNT β Catenin Signaling Regulation	Wnt Signaling Pathway Regulation	Wnt Signaling Pathway Regulation	Wnt Signaling Pathway Regulation	Regulation of Canonical Wnt Signaling Pathway	Negative Regulation of TCF dependent Signaling by WNT Ligand Antagonists
GO:0045200	DOCK7 FGF13 RAB10	establishment of neuroblast polarity	No GSEA Experiment	Regulation of Vesicle Trafficking and Signaling	Neuronal Growth and Differentiation	Neuronal Growth and Intracellular Signaling	Neuronal Development and Axon Guidance	Axon Arborization and Neuronal Development	Axon Arborization
GO:0007320	OXTR SERPINE2 DDO P2RX1 TACR1 TAC1 SLC6A4 AVPR1A KLK14 SEMG1 ACVR2A OXT EDDM3A	insemination	No GSEA Experiment	Oxytocin Signaling and Regulation of Stress Response	Neurotransmission and Hormonal Regulation	Neuroendocrine Regulation of Reproductive and Stress Responses	Neuroendocrine Regulation of Social Behavior	Positive Regulation of Vascular Smooth Muscle Contraction and Protein Heterooligomerization	Vasopressin like Receptor Regulation of Social Behavior
GO:0098903	CACNB3 FLNA NOS1AP RNF207 CAV1 KCNE3 CACNA2D1	regulation of membrane repolarization during action potential	No GSEA Experiment	Calcium Dependent Signaling and Membrane Trafficking	Calcium Ion Channel Regulation	Regulation of Cardiac Ion Channel Activity	Cardiac Electrophysiological Regulation	Regulation of Voltage Gated Ion Channels	Regulation of Membrane Repolarization During Cardiac Muscle Cell Action Potential
GO:0003406	TBC1D32 MFSD2A IHH PAX2 MED1	retinal pigment epithelium development	No GSEA Experiment	Regulation of Cell Adhesion and Migration	Sonic Hedgehog Signaling Pathway Regulation	Regulation of Cellular Transport and Developmental Signaling	Ciliogenesis and Signal Transduction	Ciliogenesis and Cilia Maintenance and Blood Brain Barrier Establishment	RUNX2 Regulates Chondrocyte Maturation
GO:0071691	NRAP NEBL NEB	cardiac muscle thin filament assembly	No GSEA Experiment	Neurofilament Regulation	Sarcomere Assembly and Maintenance	Sarcomere Assembly and Muscle Contraction	Sarcomere Assembly and Stabilization	Striated Muscle Contraction	Regulation of Actin Polymerization or Depolymerization
GO:0034650	CYP11A1 CYP11B1 BMP5 DKK3 CACNA1H WNT4 DGKQ HSD11B2 CYP11B2 REST BMP2 H6PD	cortisol metabolic process	No GSEA Experiment	Steroidogenesis and Wnt Signaling Pathway Crosstalk	Steroidogenesis and Wnt Signaling	Steroidogenesis and Calcium Signaling Regulation	Steroidogenesis Regulation	Steroidogenesis	Cortisol and Aldosterone Biosynthesis
GO:0086101	EDNRA EDN1 CDC42	endothelin receptor signaling pathway involved in heart process	No GSEA Experiment	Endothelin 1 Signaling and Cytoskeleton Dynamics	Endothelin 1 Mediated Vasoconstriction	Endothelin 1 Mediated Vasoconstriction	Endothelin Signaling and Cytoskeletal Regulation	Endothelin Pathways	Endothelin Signaling
GO:0042297	NRXN2 NRXN1 STRA6 CNTNAP2 HTT	vocal learning	No GSEA Experiment	Neurodevelopmental Signaling and Synaptic Plasticity Regulation	Neuronal Synaptic Transmission	Neuronal Synaptic Transmission and Development	Synaptic Connectivity and Neurodevelopment	Neuronal Synaptic Formation and Function	Postsynaptic Membrane Assembly
GO:0034759	IFNG ISCU HAMP ATP7A	regulation of iron ion transmembrane transport	No GSEA Experiment	Immune Response Modulation	Iron Homeostasis Regulation	Iron Homeostasis and Immune Response Regulation	Iron Homeostasis Regulation	Iron Homeostasis Regulation	Iron Assimilation and Homeostasis
GO:0019556	HAL UROC1 AMDHD1 FTCD	histidine catabolic process to glutamate and formamide	No GSEA Experiment	Neuroprotection and Mitochondrial Function Regulation	One Carbon Metabolism	Amino Acid Metabolism and Urea Cycle	Histidine and Folate Metabolism	Histidine Catabolism	Histidine Catabolism
GO:1904238	BMP4 SPI1 FOXC2 EPHA2 WNT4 ACTA2 CD34 GPR4 NOTCH1 OSR1 PDGFB	pericyte cell differentiation	No GSEA Experiment	Vasculogenesis and Angiogenesis Regulation	Angiogenesis and Vasculogenesis Regulation	Angiogenesis and Vasculogenesis Regulation	Vascular Development and Remodeling	Coronary Vasculature Development	Coronary Vasculature Development
GO:0045007	MUTYH OGG1 NEIL3 MPG	depurination	No GSEA Experiment	Base Excision Repair	Base Excision Repair	Base Excision Repair in DNA Damage Response	DNA Base Excision Repair	Base Excision Repair	Base Excision Repair AP Site Formation
GO:0032811	ADRA2A ADRA2B CRH ADRA2C GABBR1	negative regulation of epinephrine secretion	No GSEA Experiment	Neurotransmitter Regulation and Signaling	Adrenergic and GABAergic Signaling in Stress Response	Neurotransmitter Signaling Regulation	Stress Response Modulation	Epinephrine Binding and Regulation	Negative Regulation of Norepinephrine Secretion
GO:1903689	PHLDB2 PTEN FERMT2 CLASP1 FERMT1 CLASP2 MTOR RREB1	regulation of wound healing spreading of epidermal cells	No GSEA Experiment	Regulation of Cell Growth and Survival	PTEN MTOR Signaling Regulation	Regulation of Cell Adhesion and Migration	Cell Adhesion and Migration Regulation	Regulation of Keratinocyte Migration and Focal Adhesion Assembly	Positive Regulation of Keratinocyte Migration
GO:2000317	IL27RA TBX21 RC3H2 SMAD7 IL2 RC3H1 ZC3H12A TNFSF18 ZBTB7B LOXL3 FOXP3 IL4	negative regulation of T helper 17 type immune response	No GSEA Experiment	Immune Regulation and Modulation	T Cell Differentiation and Regulation	T Cell Differentiation and Immune Response Regulation	T Helper Cell Differentiation and Regulation	T Cell Differentiation and Immune Response Regulation	Th17 Cell Differentiation
GO:0000050	ASL CPS1 NAGS CEBPA SLC25A2 ARG2 ASS1 ARG1 SLC25A15 OTC	urea cycle	No GSEA Experiment	Urea Cycle Regulation and Ammonia Detoxification	Urea Cycle	Urea Cycle and Arginine Metabolism	Urea Cycle Regulation	Urea Cycle	Urea Cycle
GO:0046348	NAGK CHIT1 CTBS OVGP1 GNPDA1 NPL GNPDA2 RENBP CHI3L1 CHIA CHI3L2 MGAT1 ALDH1A1 AMDHD2	amino sugar catabolic process	No GSEA Experiment	Glycosphingolipid Metabolism and Degradation	N Acetylglucosamine Metabolism and Chitin Degradation	Carbohydrate Metabolism and Glycosylation	Glycan Metabolism and Remodeling	Amino Sugar and Nucleotide Sugar Metabolism	Amino Sugar and Nucleotide Sugar Metabolism
GO:0003274	CPLANE2 TGFBR2 ACVR1 TGFB2 GATA5	endocardial cushion fusion	No GSEA Experiment	TGF β Signaling Pathway Regulation	TGF beta Signaling Pathway Regulation	TGF beta Signaling Pathway Regulation	TGF β Signaling Pathway Regulation	TGF β Signaling in Development	Atrioventricular Valve Morphogenesis
GO:0005981	PPP1R3D PHKG2 PPP1CA INS PPP1R3B	regulation of glycogen catabolic process	No GSEA Experiment	Insulin Signaling and Glycolysis Regulation	Glycogen Metabolism Regulation	Glycogen Metabolic Process	Glycogen Metabolism Regulation	Protein Serine Threonine Phosphatase Activity Regulation	Insulin Signaling Pathway
GO:0015888	SLC19A2 SLC25A19 SLC44A4 SLC19A3 SLC35F3	thiamine transport	No GSEA Experiment	Mitochondrial Transport and Regulation of Energy Metabolism	Thiamine Transport and Metabolism	Solute Carrier Mediated Transport	Thiamine Transport and Homeostasis	Thiamine Transport and Metabolism	Thiamine Metabolism
GO:0097340	CARD16 CST7 NOL3 XIAP CARD8 CAST CARD18 BCL2L12	inhibition of cysteine type endopeptidase activity	No GSEA Experiment	Innate Immune Response Regulation	Apoptosis Regulation	Regulation of Apoptosis and Inflammatory Response	Apoptosis Regulation and Inhibition	Inhibition of Cysteine type Endopeptidase Activity Involved in Apoptotic Process	Inhibition of Cysteine Type Endopeptidase Activity Involved in Apoptotic Process
GO:0032929	PON3 AATF ACP5	negative regulation of superoxide anion generation	No GSEA Experiment	Lipid Metabolism and Oxidative Stress Regulation	Oxidative Stress Regulation and Apoptosis Modulation	Oxidative Stress Response and Cell Cycle Regulation	Oxidative Stress Response and Apoptosis Regulation	Detoxification and Bone Resorption	Transcriptional Regulation and Apoptosis Interference
GO:0035426	FZD4 LRP5 FER NTN4 NDP	extracellular matrix cell signaling	No GSEA Experiment	Wnt Notch Signaling Pathway Regulation	Wnt β Catenin Signaling Pathway	Wnt Signaling Pathway Regulation and Angiogenesis	Retinal Vascular Development	Canonical Wnt Signaling Pathway Regulation	Canonical Wnt Signaling Pathway in Heart Development
GO:0046952	OXCT1 OXCT2 ACAT1	ketone body catabolic process	No GSEA Experiment	Beta Oxidation of Fatty Acids	Ketone Body Metabolism	Ketone Body Metabolism	Ketone Body Metabolism	Ketone Body Metabolism	Ketone Body Biosynthesis and Degradation
GO:0051598	HORMAD1 RAD1 TRIP13	meiotic recombination checkpoint signaling	No GSEA Experiment	Meiotic Regulation and DNA Repair	Meiotic Recombination Regulation	Meiotic DNA Repair and Recombination	Meiotic Chromosome Synapsis and Segregation	DNA Repair and Cell Cycle Regulation	Synaptonemal Complex Assembly
GO:0030451	VSIG4 CFH CR1 SUSD4	regulation of complement activation alternative pathway	No GSEA Experiment	Complement Mediated Immune Response Regulation	Complement System Regulation	Complement System Regulation	Complement Regulation and Immune Modulation	Complement System Regulation	Regulation of Complement Activation
GO:0043420	KYNU KMO HAAO	anthranilate metabolic process	No GSEA Experiment	L Kynurenine Metabolism Regulation	Kynurenine Pathway	Kynurenine Pathway Metabolism	Tryptophan Catabolism	Kynurenine Pathway	Tryptophan Catabolic Process
GO:0099179	PCDH8 MDGA1 LRFN3 MAPK14	regulation of synaptic membrane adhesion	No GSEA Experiment	Neurotransmission Regulation	Neuronal Development and Synaptic Plasticity	Neuronal Development and Signal Transduction	Synaptic Development and Plasticity	Neuronal Development	Stress Related Transcription and Cell Cycle Regulation
GO:0032100	NPY OPRM1 GHSR GHRL	positive regulation of appetite	No GSEA Experiment	Neurotrophic Signaling and Energy Homeostasis Regulation	Ghrelin Mediated Appetite Regulation	Regulation of Appetite and Energy Homeostasis	Appetite Regulation	G Protein Coupled Neurotransmitter Receptor Activity and Growth Hormone Secretion	Peptide G protein Coupled Receptors
GO:1903800	BMP4 TGFB1 MYCN TRUB1	positive regulation of miRNA maturation	No GSEA Experiment	BMP4 TGFB1 MYCN TRUB1 Signaling Cascade in Tumor Suppression	TGF beta Signaling Pathway Regulation	Regulation of Cell Growth and Differentiation	Cellular Differentiation Regulation	BMP Signaling in Eyelid Development	RNA Modification and Pseudouridylation
GO:0051045	TIMP4 TIMP3 TIMP2 TIMP1 ROCK1 PTPN3 LRIG2 IL10	negative regulation of membrane protein ectodomain proteolysis	No GSEA Experiment	Regulation of Tumor Microenvironment	Tissue Inhibitor of Metalloproteinases Mediated Cell Signaling	Regulation of Extracellular Matrix Remodeling and Inflammatory Response	Extracellular Matrix Regulation and Immune Modulation	Negative Regulation of Membrane Protein Ectodomain Proteolysis	Inhibition of Matrix Metalloproteinases
GO:0097324	KIT KITLG ZEB2	melanocyte migration	No GSEA Experiment	Stem Cell Maintenance and Differentiation	KIT KITLG ZEB2 Mediated Cell Differentiation and Migration	Melanogenesis and Hematopoiesis Regulation	Hematopoietic Stem Cell Regulation	Regulation of KIT Signaling	Primitive Hemopoiesis
GO:0002232	SLAMF8 LBP PTN MDK FFAR2 NINJ1 SLAMF1 ALOX5	leukocyte chemotaxis involved in inflammatory response	No GSEA Experiment	Innate Immune Response Regulation	Innate Immune Response Modulation	Immune Response Modulation and Inflammation	Inflammatory Response Modulation	Leukotriene Biosynthesis	Negative Regulation of Tumor Necrosis Factor Production
GO:0060838	PDPN PROX1 NR2F2	lymphatic endothelial cell fate commitment	No GSEA Experiment	Vascular Development and Maintenance	Lymphangiogenesis	Lymphangiogenesis Regulation	Lymphatic Endothelial Cell Differentiation	Transcription Regulation in Development	Regulation of Transcription Involved in Lymphatic Endothelial Cell Fate Commitment
GO:1900060	PRKAA1 ORMDL2 ORMDL3 ORMDL1 SPHK1	negative regulation of ceramide biosynthetic process	No GSEA Experiment	Phospholipid Metabolism and Signaling	Sphingolipid Metabolism Regulation	Regulation of Sphingolipid Metabolism and Cellular Stress Response	Sphingolipid Metabolism Regulation	Ceramide Metabolism Regulation	Sphingolipid Metabolism
GO:0021819	GLI3 PAFAH1B1 BMERB1 LRP8 CDK5 NR2E1 DAB2IP CTNNB1 COL3A1 MBOAT7 ADGRG1 RELN CDK5R1 CDK5R2	layer formation in cerebral cortex	No GSEA Experiment	Wnt β Catenin Signaling Pathway Regulation	Neuronal Development and Signaling	Regulation of Neuronal Development and Signaling	Neuronal Development and Migration	Neuronal Development and Signaling	Neuronal Migration and Development
GO:0060769	CTNNB1 AR SHH	positive regulation of epithelial cell proliferation involved in prostate gland development	No GSEA Experiment	Wnt β Catenin Signaling Pathway Regulation	Androgenic Wnt β Catenin Signaling	Androgen Dependent Sonic Hedgehog Signaling in Cell Proliferation	Androgen Dependent Wnt Signaling Modulation	Embryonic Skeletal Limb Joint Morphogenesis	Pathways in Cancer
GO:0045586	SOX13 SOX4 TCF7 PTPRC SYK STAT5B EGR3 NCKAP1L LEF1	regulation of gamma delta T cell differentiation	No GSEA Experiment	T Cell Signaling and Development	T Cell Differentiation and Activation	T Cell Activation and Differentiation	T Cell Differentiation and Activation	T Cell Differentiation	Alpha Beta T Cell Differentiation
GO:0001711	SOX17 SOX2 CDC73 PAF1 DKK1 EOMES CTNNB1 HNF1B MESP1 NANOG CTR9 LEO1 GATA6 RTF1 POU5F1	endodermal cell fate commitment	No GSEA Experiment	Wnt β Catenin Signaling Pathway Regulation	Regulation of Pluripotency and Cardiogenesis	Embryonic Stem Cell Differentiation and Regulation	Early Embryonic Development Regulation	Endodermal Cell Fate Specification and Transcription Regulation	Endodermal Cell Fate Specification
GO:0043152	FGB RNASE2 DMBT1 SFTPD FGA RNASE3 SPON2	induction of bacterial agglutination	No GSEA Experiment	Innate Immune Response Regulation	Innate Immunity Activation and Coagulation Cascade	Innate Immune Response and Coagulation	Immune Response Modulation and Pathogen Clearance	Innate Immunity Activation	Induction of Bacterial Agglutination
GO:0033169	HSF4 KDM3A JMJD1C KDM4C KDM3B KDM4D HR	histone H3 K9 demethylation	No GSEA Experiment	Chromatin Remodeling and Gene Regulation	Histone Methylation and Regulation of Gene Expression	Histone Methylation and Heat Shock Response	Heat Shock Response Regulation	Histone Modification	Histone H3 K9 Demethylation
GO:0032447	MOCS3 URM1 CTU2 CTU1	protein urmylation	No GSEA Experiment	Mitochondrial Sulfur Assimilation and Protein Modification	Sulfur Transfer Pathway	Sulfur Amino Acid Biosynthesis	tRNA Thiolation	Sulfur Relay System	tRNA Wobble Uridine Modification
GO:0010133	PRODH PRODH2 ALDH4A1	proline catabolic process to glutamate	No GSEA Experiment	Pyruvate Metabolism Regulation	Proline Metabolism	Proline Metabolism and Degradation	Proline Metabolism and Redox Homeostasis	Proline Metabolism	Proline Catabolic Process to Glutamate
GO:2000480	PRKAR1A PPP1R1B PRKAR1B SIRT1 PRKAR2B PRKAG2 PKIG PKIB PRKAR2A PKIA	negative regulation of cAMP dependent protein kinase activity	No GSEA Experiment	Protein Kinase Signaling and Regulation	cAMP dependent Protein Kinase Regulation	Regulation of Protein Kinase A Signaling	cAMP Dependent Protein Kinase Regulation	Renal Water Homeostasis and Transport	Negative Regulation of cAMP Dependent Protein Kinase Activity
GO:0009143	ENPP3 NUDT16 DUT LOC100506422 ENPP1 SAMHD1 ENTPD7 SMPDL3A NUDT15 ENTPD3 ITPA ADA DCTPP1	nucleoside triphosphate catabolic process	No GSEA Experiment	Phospholipid Metabolism and Signaling Regulation	Nucleotide Metabolism and Regulation	Nucleotide Metabolism and Hydrolysis	Nucleotide Metabolism Regulation	Nucleotide Metabolism and Regulation	Nucleoside Triphosphate Catabolic Process
GO:1905244	GRIPAP1 CAMKV CLN3 EPHA4 CYFIP1 BAIAP2 RHOB ABL1 CDC42 RHOA CTTNBP2 EGLN1	regulation of modification of synaptic structure	No GSEA Experiment	Regulation of Actin Cytoskeleton Dynamics and Cell Migration	Intracellular Signal Transduction	Regulation of Actin Cytoskeleton Dynamics and Cellular Signaling	Synaptic Plasticity Regulation	Rho Cell Motility Signaling Pathway	RHO GTPase Signaling
GO:1903294	SLC38A2 DTNBP1 STXBP1 KMO RAB3GAP1	regulation of glutamate secretion neurotransmission	No GSEA Experiment	Vesicle Trafficking and Neurotransmission Regulation	Glutamate Transport and Synaptic Transmission	Neurotransmitter Transport and Synaptic Function	Synaptic Regulation and Neurotransmitter Transport	Dysbindin Pallidin Muted Beta Dystrobrevin Complex Regulation and Amino Acid Transmembrane Export	Neurotransmitter Release Cycle
GO:0046855	IMPA2 PTEN IMPA1 INPP4B BPNT1 MTMR2 MTMR7 INPP5A INPP5E SYNJ1 BPNT2 INPP1 INPP5K	inositol phosphate dephosphorylation	No GSEA Experiment	Phosphatidylinositol lipid metabolism and signaling regulation	Phosphoinositide Metabolism	Phosphoinositide Metabolism and Signaling	Inositol Phosphate Metabolism Regulation	Phosphoinositide Metabolism	Inositol Phosphate Dephosphorylation
GO:0006569	TDO2 KYNU KMO IDO1 ACMSD IL4I1 IDO2 AFMID HAAO	tryptophan catabolic process	No GSEA Experiment	Kynurenine Pathway Modulation	Kynurenine Pathway	Tryptophan Catabolism	Tryptophan Catabolism	Kynurenine Pathway	Tryptophan Catabolism
GO:0051142	IL23A TYK2 IL12B IL18 JAK2 RASAL3	positive regulation of NK T cell proliferation	No GSEA Experiment	Innate Immune Response Regulation	JAK STAT Signaling Pathway	Cytokine Signaling in Immune Response	Inflammatory Cytokine Signaling	Interleukin 23 mediated Signaling Events	Interleukin 23 mediated Signaling Events
GO:0032276	KISS1 OPRK1 FOXL2 INHBA NPVF GJA1 INHBB LEP INHA SMAD4 TACR2	regulation of gonadotropin secretion	No GSEA Experiment	Neuroendocrine Mediated Reproductive Regulation	Kisspeptin Signaling Pathway	Regulation of Reproductive Hormone Secretion	Reproductive Hormone Regulation	Peptide Hormone Biosynthesis and Glycoprotein Hormones Regulation	Signaling by Activin
GO:0034164	PTPRS GRAMD4 RAB7B LILRA4	negative regulation of toll like receptor 9 signaling pathway	No GSEA Experiment	Endosomal Sorting and Trafficking	Immune Response Modulation	Regulation of Immune Response and Intracellular Transport	Immune Response Regulation and Apoptosis	Negative Regulation of Interferon alpha Biosynthetic Process	Regulation of Endosomal Transport and Immune Modulation
GO:2000389	CD99L2 FUT7 CD99 OLFM4 RIPOR2 MDK IL1R1 XG ADAM8	regulation of neutrophil extravasation	No GSEA Experiment	Immune Response Regulation	Leukocyte Transendothelial Migration	Leukocyte Adhesion and Immune Response Regulation	Immune Cell Adhesion and Migration	Specific Granule Formation	Leukocyte Transendothelial Migration
GO:1900121	PCSK9 HFE ADIPOQ NOG ADAM15 PTPRF ATP2A2 B2M ATP2A3 RGMA IL10	negative regulation of receptor binding	No GSEA Experiment	Lipid Metabolism and Immune Response Regulation	Cholesterol Regulation and Iron Metabolism	Regulation of Lipid Metabolism and Immune Response	Lipid Metabolism Regulation	Negative Regulation of Low Density Lipoprotein Particle Receptor Binding	Negative Regulation of Low Density Lipoprotein Particle Receptor Binding
GO:0062033	NUMA1 PRAP1 MAD2L1BP CDT1 KAT5 AURKB	positive regulation of mitotic sister chromatid segregation	No GSEA Experiment	Chromosomal Stability Maintenance	Mitotic Spindle Assembly and Chromosome Segregation	Mitotic Cell Cycle Regulation	Chromosome Segregation and Cell Cycle Regulation	Cell Cycle Regulation and Chromosome Segregation	Chromosome Segregation
GO:0006771	FLAD1 RFK SLC52A1 SLC52A2 SLC52A3	riboflavin metabolic process	No GSEA Experiment	Vitamin B6 Transport and Regulation	Riboflavin Metabolism and Transport	Riboflavin Metabolism and Transport	Riboflavin Metabolism and Transport	Riboflavin Metabolism and Transport	Vitamin B2 Metabolism
GO:0019464	GLDC GCSH AMT	glycine decarboxylation via glycine cleavage system	No GSEA Experiment	Mitochondrial C1 Tetrahydrofolate Cycle Regulation	Glycine Cleavage System	Glycine Cleavage System	Glycine Cleavage System	Glycine Cleavage System	Glycine Catabolic Process
GO:0014004	NR3C1 APP TSPAN2 GBA1 NRROS TGFB1 VPS54 TLR2	microglia differentiation	No GSEA Experiment	Glial Neuronal Crosstalk Regulation	Neurodegenerative Disease Regulation	Neuroinflammatory Response Regulation	Neuroinflammatory Regulation	Cellular Response to Progesterone Stimulus	NF kappaB Activation by Non typeable Hemophilus influenzae
GO:0070384	RARG FGF10 SOX9 ALDH1A3	Harderian gland development	No GSEA Experiment	Embryonic Limb Development and Regulation	Retinoic Acid Mediated Lung Morphogenesis	Retinoic Acid Mediated Lung Development	Chondrogenic Differentiation Regulation	Embryonic Development and Morphogenesis	Embryonic Eye Morphogenesis
GO:1904020	NECAB2 APELA UBQLN2 APLN	regulation of G protein coupled receptor internalization	No GSEA Experiment	Neurotrophic Signaling Regulation	Apelin Signaling Pathway Regulation	Neurological Function and Protein Degradation	Cellular Stress Response Modulation	Negative Regulation of G Protein Coupled Receptor Internalization	Apelin Signaling Pathway
GO:0070914	ACTR5 SIRT1 ERCC1 DDB2 CUL4B TREX1 POLA1 INO80 XPC DDB1 XPA H2AC25 POLD3 MC1R	UV damage excision repair	No GSEA Experiment	DNA Damage Response and Repair	Nucleotide Excision Repair	DNA Repair and Chromatin Remodeling	DNA Damage Response and Repair	Nucleotide Excision Repair	UV Damage Excision Repair
GO:0001542	PGR NRIP1 ADAMTS1 SIRT1 FOXO3 MMP2 AFP LEP MMP19 NOS3	ovulation from ovarian follicle	No GSEA Experiment	Cellular Stress Response and Metabolic Regulation	Hormonal Regulation and Cellular Aging	Regulation of Hormone Response and Cellular Aging	Hormonal Regulation and Metabolic Homeostasis	Oxidative Stress Response and Extracellular Matrix Remodeling	ESR mediated Signaling
GO:0140291	OARD1 MACROD2 MACROD1	peptidyl glutamate ADP deribosylation	No GSEA Experiment	DNA Demethylation and Epigenetic Regulation	ADP Ribose Hydrolysis	ADP Ribose Metabolism and Regulation	ADP Ribose Hydrolysis and DNA Repair	Protein De ADP ribosylation	Protein De ADP Ribosylation
GO:1900020	EGFR DIPK2A WNT5A CEMIP TCIM ROR2	positive regulation of protein kinase C activity	No GSEA Experiment	EGFR ROR2 Signaling Axis in Cancer Progression	EGFR Mediated Signal Transduction	Regulation of Cell Proliferation and Migration	Wnt EGFR Signaling Crosstalk	Extracellular Vesicle Mediated Signaling in Recipient Cells	Positive Regulation of Protein Kinase C Activity
GO:0071076	TENT4B LIN28A TUT7 TENT4A TUT4	RNA 3' uridylation	No GSEA Experiment	RNA Processing and Regulation	RNA Processing and Regulation	RNA Processing and Regulation	mRNA Tail Modification and Stability Regulation	Developmental Timing and Self Renewal Regulation	mRNA Stability Regulation
GO:2000669	GAS6 LILRB1 CXCL12 BCL2L1 CCL21 BCL2 CCL19 AXL CCR7	negative regulation of dendritic cell apoptotic process	No GSEA Experiment	Immune Cell Regulation and Chemotaxis	Apoptosis Regulation and Chemotaxis	Immune Response Regulation and Cell Survival	Immune Cell Migration and Survival Regulation	Apoptosis Regulation and Dendritic Cell Differentiation	Negative Regulation of Dendritic Cell Apoptotic Process
GO:0061092	TMEM30A ATP8A2 FASLG ABCB4 ATP8A1	positive regulation of phospholipid translocation	No GSEA Experiment	Lipid Metabolism and Apoptosis Regulation	Phospholipid Translocation	Phospholipid Translocation and Apoptosis Regulation	Lipid Translocation and Apoptosis Regulation	Phospholipid Translocation	Phospholipid Translocation
GO:1905429	BCL2L2 FYN GRIN1	response to glycine	No GSEA Experiment	Neuroprotection and Apoptosis Regulation	Apoptosis Regulation and Synaptic Plasticity	Apoptosis Regulation and Synaptic Transmission	Neuronal Survival and Synaptic Plasticity	Disordered Domain Specific Binding	Prion Disease Pathway
GO:0060767	CDKN1B AR SHH STK11 CTNNB1 NOTCH1 EAF2 SERPINF1 NKX3-1 SOX9 WDR77	epithelial cell proliferation involved in prostate gland development	No GSEA Experiment	Notch Signaling and Wnt β Catenin Pathway Crosstalk	Androgen Receptor Signaling Pathway	Regulation of Cell Cycle and Differentiation	Prostate Cancer Progression	Negative Regulation of Cell Proliferation	Negative Regulation of Cell Proliferation
GO:0051122	ALOX15 ALOX15B ALOXE3 ALOX12B GSTP1 GSTM1 GSTM2 ALOX5 ALOX12	hepoxilin biosynthetic process	No GSEA Experiment	Eicosanoid Metabolism and Oxidative Stress Response	Arachidonic Acid Metabolism	Arachidonic Acid Metabolism and Glutathione Conjugation	Lipid Peroxidation and Detoxification	Arachidonic Acid Metabolism	Green Leaf Volatile Biosynthetic Process
GO:0046984	KLF4 EIF2AK1 LDB1 ABCB10 FECH SLC25A37 PRMT1 SLC6A9	regulation of hemoglobin biosynthetic process	No GSEA Experiment	Iron Homeostasis and Regulation of Gene Expression	Erythropoiesis Regulation	Iron Homeostasis and Erythropoiesis	Heme Biosynthesis Regulation	Erythropoiesis Regulation	Positive Regulation of Hemoglobin Biosynthetic Process
GO:0060385	EDNRA EDN1 ECE1 SEMA3A ITGA4 NTRK1 NPTX1 NRP1	axonogenesis involved in innervation	No GSEA Experiment	Neurotrophic Signaling and Axon Guidance	Endothelin 1 Signaling and Neuropilin 1 Mediated Axon Guidance	Endothelin 1 Signaling and Neuronal Guidance	Endothelin Signaling and Neural Guidance	Endothelin Pathways and SEMA3A Plexin Repulsion Signaling	Neural Crest Cell Migration
GO:0009644	SLC24A4 AKT2 RDH13 SCN11A	response to high light intensity	No GSEA Experiment	Regulation of Calcium Signaling and Neuroprotection	Pigmentation and Insulin Signaling Regulation	Regulation of Ion Transport and Cellular Metabolism	Neuronal Signal Modulation and Metabolic Regulation	Retinoid Metabolism and Action Potential Generation	Signaling By Nuclear Receptors
GO:0019276	EXTL2 CSGALNACT1 B4GALNT2	UDP N acetylgalactosamine metabolic process	No GSEA Experiment	Glycosylation and Cell Signaling Crosstalk	Glycosaminoglycan Biosynthesis	Glycosaminoglycan Biosynthesis	Glycosaminoglycan Biosynthesis	Glycosaminoglycan Biosynthesis	Glycosaminoglycan Biosynthesis
GO:1903242	TRPC3 LMNA MLIP ERRFI1 BMP10 PPP3CA FOXO1 PPARG ATP2B4 SMAD3	regulation of cardiac muscle hypertrophy in response to stress	No GSEA Experiment	Calcium Dependent Signaling and Mitochondrial Function Regulation	Calcium Signaling Pathway Regulation	Cardiac Muscle Cell Regulation and Metabolic Homeostasis	Cardiac Muscle Regulation	Regulation of Cellular Response to Stress	Adipogenesis
GO:0072048	BMP4 IRX2 PAX8 FOXD1 IRX3 HES5 PAX2 OSR1 IRX1	renal system pattern specification	No GSEA Experiment	Urogenital Development and Maintenance	Kidney Morphogenesis	Kidney Development and Differentiation	Renal Development Regulation	Kidney Morphogenesis	Mesonephric Juxtaglomerular Apparatus Development
GO:0043101	APRT DCK MTAP AMPD2 ADK PNP DGUOK PRTFDC1 AMPD3 ADSL HPRT1 AMPD1 ADA PGM2	purine containing compound salvage	No GSEA Experiment	Purine Metabolism Regulation	Purine Metabolism	Purine Metabolism	Purine Metabolism Regulation	Purine Metabolism	Purine Nucleotide Salvage
GO:0034158	TASL DDX3X TLR8 SLC15A4 MYD88	toll like receptor 8 signaling pathway	No GSEA Experiment	Innate Immune Response Regulation	Innate Immune Response Activation	Innate Immune Response Regulation	TLR8 Mediated Innate Immune Response	Innate Immune Response Activation	TRAF6 Mediated IRF7 Activation in TLR7 8 or 9 Signaling
GO:0033693	NEFL NEFM NEFH	neurofilament bundle assembly	No GSEA Experiment	Neurofilament Assembly and Maintenance	Neurofilament Assembly	Neurofilament Protein Assembly	Neurofilament Assembly and Stabilization	Neurofilament assembly	Neurofilament Bundle Assembly
GO:0010739	ADIPOQ CALCR SPATC1L ADGRV1 IAPP MIF TCIM RAMP3 ADRB2 AKAP12 MC1R	positive regulation of protein kinase A signaling	No GSEA Experiment	Adipocyte Derived Signaling Pathway	Adipogenesis Regulation and Insulin Secretion	Regulation of Hormonal and Metabolic Processes	Metabolic Regulation and Signal Transduction	Positive Regulation of Protein Kinase A Signaling	Positive Regulation of Protein Kinase A Signaling
GO:2001013	LGR4 MTSS1 MEF2C LGR5	epithelial cell proliferation involved in renal tubule morphogenesis	No GSEA Experiment	Wnt β Catenin Signaling Pathway Modulation	Wnt Signaling Pathway Regulation	Regulation of Wnt Signaling and Cell Proliferation	Stem Cell Maintenance and Differentiation	Cellular Response to Fluid Shear Stress	Wnt Signaling Pathway
GO:0002305	GPR18 KLRC1 CCR9	CD8 positive gamma delta intraepithelial T cell differentiation	No GSEA Experiment	Chemokine mediated Immune Cell Trafficking and Activation	Chemotaxis and Immune Response Regulation	Immune Response Regulation	Immune Cell Trafficking and Activation	C X3 C Chemokine Receptor Activity Regulation	Positive Regulation of Cytosolic Calcium Ion Concentration
GO:1905461	E2F3 SOD2 PDCD4 PPARG RBM10 ATF4 MFN2	positive regulation of vascular associated smooth muscle cell apoptotic process	No GSEA Experiment	Cellular Stress Response and Apoptosis Regulation	Regulation of Cellular Metabolism and Apoptosis	Regulation of Cellular Metabolism and Apoptosis	Cellular Stress Response and Apoptosis Regulation	Core Promoter Sequence Specific DNA Binding and Regulation of Vascular Smooth Muscle Cell Proliferation	Longevity Regulating Pathway
GO:0014826	EDNRB EDN3 EDN1 EDN2	vein smooth muscle contraction	No GSEA Experiment	Endothelin Signaling Pathway	Endothelin Signaling Pathway	Endothelin Signaling Pathway	Endothelin Signaling Pathway	Endothelin Signaling Pathway	Endothelins
GO:0060556	TNF IFNG GFI1 NFKB1 CYP27B1 SNAI2 SNAI1	regulation of vitamin D biosynthetic process	No GSEA Experiment	NF κB mediated Inflammation and Immune Response	Inflammatory Response Regulation	Regulation of Immune Response and Epithelial Mesenchymal Transition	Inflammatory Response Regulation	Negative Regulation of Vitamin D Biosynthetic Process	Modulation of Interferon Signaling
GO:1901626	RAPSN DLG4 ZDHHC2	regulation of postsynaptic membrane organization	No GSEA Experiment	Neurotransmitter Receptor Regulation	Synaptic Transmission Regulation	Synaptic Transmission and Protein Palmitoylation	Synaptic Stabilization and Signal Transduction	Synaptic Transmission Regulation	Synaptic Transmission
GO:0031508	HELLS CENPV SIRT6	pericentric heterochromatin formation	No GSEA Experiment	Cellular Senescence Regulation	Chromatin Remodeling and Cell Cycle Regulation	Chromatin Remodeling and Cell Cycle Regulation	Chromatin Remodeling and Maintenance	Pericentric Heterochromatin Assembly	Pericentric Heterochromatin Assembly
GO:1901258	CD34 LILRA2 ISL1 TSLP	positive regulation of macrophage colony stimulating factor production	No GSEA Experiment	Immune Cell Trafficking and Activation	Hematopoietic Stem Cell Regulation	Hematopoietic Stem Cell Differentiation and Immune Response Modulation	Hematopoietic Regulation and Immune Response Modulation	Immune Response Regulation and Vasculogenesis	Positive Regulation of Vasculogenesis
GO:1990918	SPO11 HSF2BP PRDM9 BRIP1 FANCD2 BRME1	double strand break repair involved in meiotic recombination	No GSEA Experiment	Meiotic DNA Double Strand Break Repair	Meiotic Recombination	Meiotic Recombination and DNA Repair	Meiotic Recombination and DNA Repair	Chromosomal Breakage and Condensation	Meiotic Recombination and Fanconi Anemia Pathway
GO:0001765	PACSIN2 ANXA2 EMP2 CAV2 FLOT1 CAV3 CAV1 S100A10 RFTN1	membrane raft assembly	No GSEA Experiment	Endothelial Cell Vesicle Trafficking and Adhesion	Vesicular Trafficking and Endocytosis	Regulation of Membrane Dynamics and Endocytosis	Membrane Dynamics Regulation	Membrane Raft Assembly and Remodeling	Membrane Raft Assembly
GO:0060397	PTPN1 JAK3 STAT3 STAT6 TYK2 LYN JAK1 STAT5A STAT5B JAK2	growth hormone receptor signaling pathway via JAK STAT	No GSEA Experiment	JAK STAT Signaling Pathway Modulation	JAK STAT Signaling Pathway	JAK STAT Signaling Pathway	Cytokine Signaling Regulation	Interleukin 22 Soluble Receptor Signaling Pathway	Interleukin 22 Soluble Receptor Signaling Pathway
GO:0002784	KLK3 KLK5 SPINK5 NOD2 KLK7 IL17A PGC IL17F	regulation of antimicrobial peptide production	No GSEA Experiment	Innate Immune Response Regulation	Keratinocyte Differentiation and Inflammatory Response	Inflammatory Response and Keratinocyte Differentiation	Inflammatory Response Regulation	Epidermal Lamellar Body Formation and Serine Protease Activity	Inflammatory Bowel Disease Regulation
GO:0035977	EDEM2 MAN1B1 MAN1A1 EDEM1 EDEM3	protein deglycosylation involved in glycoprotein catabolic process	No GSEA Experiment	Endoplasmic Reticulum Protein Quality Control	Endoplasmic Reticulum Associated Degradation	Endoplasmic Reticulum Associated Degradation	ER Associated Degradation of Misfolded Glycoproteins	N Glycan Processing	N Glycan Trimming in the ER and Calnexin Calreticulin Cycle
GO:0010248	FXYD2 ATP1A2 BAK1 ATP1A4 BAX ATP4A ATP1B1 ATP1A3 ATP12A SLC22A1 ATP1A1	establishment or maintenance of transmembrane electrochemical gradient	No GSEA Experiment	Sodium Ion Transport and Apoptosis Regulation	Sodium Potassium Pump Regulation	Ion Transport and Apoptosis Regulation	Ion Transport and Apoptosis Regulation	Sodium Potassium Pump Regulation	Ion Transport by P type ATPases
GO:0090381	WNT3A DKK1 WNT5A MESP1 WNT11	regulation of heart induction	No GSEA Experiment	WNT Dependent Signaling Cascade	Wnt Signaling Pathway Regulation	Wnt Signaling Pathway Regulation and Mesoderm Formation	Wnt Signaling Pathway Regulation	Positive Regulation of Heart Induction by Negative Regulation of Canonical Wnt Signaling Pathway	Wnt Signaling Pathway
GO:0060017	CRKL TGFBR1 HOXA3 TBX1 GATA3 GCM2	parathyroid gland development	No GSEA Experiment	TGF β Signaling and Transcriptional Regulation	Thymus Development and Differentiation	Embryonic Development and Differentiation	Thymus and Parathyroid Gland Development	Neural Crest Cell Differentiation Involved in Parathyroid Gland Development	Neural Crest Cell Differentiation in Parathyroid Gland Development
GO:0035735	CEP131 SSX2IP IFT74 DYNC2LI1 PCM1 IFT81 TTC26	intraciliary transport involved in cilium assembly	No GSEA Experiment	Ciliogenesis and Ciliopathy Regulation	Ciliogenesis	Ciliogenesis and Intraflagellar Transport	Ciliary Transport and Assembly	Ciliogenesis	Intraciliary Transport Involved in Cilium Assembly
GO:0032071	SIRT1 HMGB1 AKT1 NPM1 GZMA DDX11 RPS3 PRKCD	regulation of endodeoxyribonuclease activity	No GSEA Experiment	Cellular Stress Response and Apoptosis Regulation	Apoptosis Regulation	Regulation of Cellular Stress Response and Apoptosis	Cellular Stress Response Regulation	Positive Regulation of Endodeoxyribonuclease Activity	Cellular Responses to Stress
GO:0032489	APOC3 APOE RIT2 ABL1 ABCA1 RALBP1 APOA1 NRP1	regulation of Cdc42 protein signal transduction	No GSEA Experiment	Lipid Metabolism and Clearance Regulation	Lipid Metabolism and Regulation	Lipid Metabolism and Signal Transduction	Lipid Metabolism and Transport	Lipid Metabolism and Regulation	HDL Mediated Lipid Transport
GO:0048313	MAPK3 MAP2K2 PDCD10 STK25 PLK5 PLK3 MAPK1 YWHAZ GOLGA2 GBF1 VCPIP1 STX5 CDK1 VRK1 MAP2K1	Golgi inheritance	No GSEA Experiment	Mitotic Checkpoint Regulation and Cell Cycle Control	Mitogen Activated Protein Kinase Signaling Pathway	Mitogen Activated Protein Kinase Signaling Pathway	MAPK ERK Signaling Pathway	ERK Activation and Related Pathways	ERK Activation
GO:0003129	BMP4 WNT3A DKK1 WNT5A MESP1 BMP2 WNT11 ROBO2 ROBO1 GATA5	heart induction	No GSEA Experiment	Wnt β catenin Signaling Pathway Regulation	Cardiac Differentiation	Cardiac Morphogenesis and Development	Mesodermal Patterning and Differentiation	Cardiogenesis	Positive Regulation of Heart Induction by Negative Regulation of Canonical Wnt Signaling Pathway
GO:0048478	TIMELESS BLM ZRANB3 BRCA2 SMARCAL1 ZNF830 DONSON TIPIN FBH1	replication fork protection	No GSEA Experiment	Replication Stress Response and DNA Damage Repair	DNA Replication and Repair	DNA Replication and Repair	DNA Replication Stress Response	DNA Replication and Repair	Replication Fork Protection
GO:0036476	NR4A3 RACK1 PARK7 PINK1 IL10	neuron death in response to hydrogen peroxide	No GSEA Experiment	Neuroprotection and Mitochondrial Quality Control	Neuroprotective Autophagy Regulation	Neuroprotective Inflammatory Response Regulation	Neuroprotective Inflammatory Response Regulation	Neuronal Oxidative Stress Protection	Negative Regulation of Hydrogen Peroxide Induced Neuron Intrinsic Apoptotic Signaling Pathway
GO:0009172	XDH GDA PNP NT5C1A NT5C ADA	purine deoxyribonucleoside monophosphate catabolic process	No GSEA Experiment	Purine Metabolism and Salvage Pathway	Purine Metabolism	Purine Metabolism and Degradation	Purine Metabolism Regulation	Purine Metabolism	Purine Catabolism
GO:0014717	CAPN3 GJD4 SOX15	regulation of satellite cell activation involved in skeletal muscle regeneration	No GSEA Experiment	Cellular Stress Response and Apoptosis Regulation	Calcium Dependent Proteolysis and Cell Differentiation	Skeletal Muscle Development and Function	Muscle Regeneration and Repair	Negative Regulation of Skeletal Muscle Tissue Development	Gap Junction Assembly
GO:0061526	CHRNA3 ADORA2A SLC44A4 SLC18A3 TACR2	acetylcholine secretion	No GSEA Experiment	Neurotransmitter Modulation and Signaling Pathway	Neurotransmission Regulation	Neurotransmitter Signaling Pathway	Neurotransmitter Regulation and Signal Transduction	Neurotransmission Regulation	Neuroactive Ligand Receptor Interaction
GO:0060686	BMP4 WNT5A BMP7 SULF1	negative regulation of prostatic bud formation	No GSEA Experiment	BMP WNT SULF Signaling Cascade	Bone Morphogenesis	Bone Morphogenesis and Development	Osteogenic Differentiation Regulation	Bone Morphogenesis	Positive Regulation of Bone Mineralization
GO:0010836	PNKP XRCC1 TINF2 BANF1	negative regulation of protein ADP ribosylation	No GSEA Experiment	DNA Repair and Maintenance	DNA Repair and Telomere Maintenance	DNA Repair and Telomere Maintenance	DNA Damage Response and Repair	DNA Repair and Telomere Maintenance	Base Excision Repair
GO:0043144	EXOSC3 TENT4B EXOSC4 EXOSC10 EXOSC2 LARP7 EXOSC6 PARN FBL RNF113A RNF113B EXOSC5 DKC1	sno(s)RNA processing	No GSEA Experiment	RNA Processing and Quality Control	RNA Processing and Degradation	RNA Processing and Degradation	RNA Degradation and Processing	RNA Processing and Degradation	Nuclear Polyadenylation Dependent rRNA Catabolic Process
GO:0061030	FOXB1 HIF1A FOXF1 ID2	epithelial cell differentiation involved in mammary gland alveolus development	No GSEA Experiment	Tumor Angiogenesis and Hypoxia Response	Hypoxia Induced Angiogenesis	Hypoxia Induced Angiogenesis Regulation	Hypoxia Induced Transcriptional Regulation	Pulmonary Gene Regulation and Embryonic Development	HIF 1 Transcriptional Activity in Hypoxia
GO:0048711	PRPF19 CLCF1 TTBK1 HES1 SERPINE2 BIN1 SHH NOTCH1 BMP2 ID2 LIF IL6ST MAG	positive regulation of astrocyte differentiation	No GSEA Experiment	Notch Signaling Pathway Regulation	Notch Signaling Pathway	Regulation of Neurogenesis and Inflammatory Response	Neural Development and Differentiation	Oligodendrocyte Specification and Differentiation Leading to Myelin Components for CNS	Positive Regulation of Astrocyte Activation
GO:0032264	APRT AMPD2 AMPD3 HPRT1 AMPD1	IMP salvage	No GSEA Experiment	Purine Metabolism Regulation	Purine Metabolism	Purine Metabolism	Purine Salvage Pathway	Purine Metabolism	Purine Nucleotide Salvage
GO:1902499	LRRK2 MTA1 RBX1	positive regulation of protein autoubiquitination	No GSEA Experiment	Autophagy Regulation	LRRK2 Mediated Protein Degradation	Regulation of Protein Ubiquitination and Cellular Localization	Protein Degradation Regulation	Ubiquitination Processes in Cell Cycle Progression	Positive Regulation of Protein Autoubiquitination
GO:1904182	PDP2 PDPR PDP1 SIRT4	regulation of pyruvate dehydrogenase activity	No GSEA Experiment	Mitochondrial Regulation and Energy Metabolism	Pyruvate Dehydrogenase Complex Regulation	Pyruvate Dehydrogenase Complex Regulation	Pyruvate Dehydrogenase Complex Regulation	Pyruvate Dehydrogenase Complex Regulation	Regulation of Pyruvate Dehydrogenase Complex
GO:0010482	TP63 SFN KDF1	regulation of epidermal cell division	No GSEA Experiment	Tumor Suppression and Cell Differentiation	Epidermal Development and Differentiation	Epithelial Cell Differentiation and Stress Response	Epithelial Barrier Formation	Epidermal Development and Differentiation	Establishment of Skin Barrier
GO:0034145	TICAM2 IFI35 F2RL1 LTF PTPN22 LBP CD14 WDFY1 NINJ1 PELI1 NR1H3 TIRAP	positive regulation of toll like receptor 4 signaling pathway	No GSEA Experiment	Innate Immune Response Regulation	Innate Immune Response Modulation	Innate Immune Response and Inflammation Regulation	Innate Immune Response Modulation	Innate Immune Response Modulation	Toll like Receptor Signaling Pathway Regulation
GO:0099004	PRKAA1 IRGM CAMKK2 PCP4 ZMPSTE24 TPRG1L LRRK2 TREM2 HTT	calmodulin dependent kinase signaling pathway	No GSEA Experiment	Autophagy Mitophagy Regulation	Autophagy Regulation	Autophagy and Neurodegenerative Disease Regulation	Autophagy Regulation and Neuroprotection	Autophagy Regulation	Positive Regulation of Autophagy of Mitochondrion
GO:0061588	ANO9 ANO6 ANO3 ANO7 ANO4	calcium activated phospholipid scrambling	No GSEA Experiment	Annexin mediated Regulation of Cell Adhesion and Signaling	Anoctamin Mediated Calcium Activated Chloride Transport	Anoctamin mediated Calcium Activated Chloride Channel Activity	Anoctamin Mediated Ion Transport	Anoctamin Mediated Calcium Activated Chloride Transport	Chloride Transport
GO:0021800	LHX6 FBXO45 ARX ROBO1 RELN SLIT2	cerebral cortex tangential migration	No GSEA Experiment	Axon Guidance and Synaptic Plasticity Regulation	Axonal Guidance and Neuronal Differentiation	Neuronal Development and Axon Guidance	Neural Development and Migration	Axonal Guidance and Neuronal Migration	Positive Regulation of Axonogenesis
GO:1900147	NF1 CERS2 RRAS RRAS2	regulation of Schwann cell migration	No GSEA Experiment	Ras Signaling Pathway Regulation	Ras Signaling Regulation	Ras Signaling and Sphingolipid Metabolism	Neurofibromin Mediated Signal Regulation	Negative Regulation of MAPK Cascade Involved in Axon Regeneration	Ras Signaling Pathway
GO:0051697	ATG4A SIRT6 ATG4C ATG4B ATG4D	protein delipidation	No GSEA Experiment	Autophagy Regulation	Autophagy Regulation	Autophagy Regulation and Aging	Autophagy Regulation	Autophagy Regulation	Macroautophagy
GO:1900107	NOMO3 DACT1 DACT2 DAND5 SHH SMAD2 DMRT1 NODAL CER1	regulation of nodal signaling pathway	No GSEA Experiment	Sonic Hedgehog Signaling Pathway Regulation	Nodal Signaling Pathway Regulation	Nodal Signaling Pathway Regulation	Nodal Signaling Regulation	Nodal Signaling Pathway Regulation	Positive Regulation of Nodal Signaling Pathway
GO:0060594	GLI3 FGFR2 FGF10	mammary gland specification	No GSEA Experiment	Limb Development and Morphogenesis	Craniofacial Development	Craniofacial Development and Limb Morphogenesis	Limb Development Regulation	Morphogenesis and Development	FGFR2b Ligand Binding and Activation
GO:0071502	KCNK4 HTR2B HTR1B TRPV1 TRPM2	cellular response to temperature stimulus	No GSEA Experiment	Calcium Dependent Pain Signaling and Modulation	Neurotransmission Modulation	Ion Channel Regulation and Serotonin Signaling	Neurotransmission Modulation and Sensory Perception	Oxidative Stress Response and Ion Transport	Cellular Response to Caffeine
GO:0060242	FAP DACH1 PAK1 TSPO PTPRJ SMO YAP1 CDHR2 SRPX	contact inhibition	No GSEA Experiment	Wnt β Catenin Signaling Pathway Regulation	Cell Proliferation and Tumor Suppression	Regulation of Cell Proliferation and Migration	Cellular Signaling and Structural Regulation	Regulation of Cell Migration and Tissue Remodeling	Natural Killer Cell Receptor Signaling Pathway
GO:2000303	SAMD8 SPHK2 PRKAA1 ORMDL2 ORMDL3 ORMDL1 CCN1 PLA2G6 ENPP7 PRKCD SIRT3 SPHK1	regulation of ceramide biosynthetic process	No GSEA Experiment	Lipid Signaling and Metabolic Regulation	Sphingolipid Metabolism and Regulation	Sphingolipid Metabolism and Regulation of Autophagy	Sphingolipid Metabolism Regulation	Ceramide Biosynthesis and Sphingolipid Metabolism	Sphingolipid Metabolism
GO:0062028	PRKAA1 STYXL1 PRKAA2 G3BP2 G3BP1	regulation of stress granule assembly	No GSEA Experiment	AMPK mediated Stress Response and mRNA Regulation	Stress Granule Formation	Regulation of Cellular Energy Homeostasis and Stress Response	Cellular Stress Response Regulation	Cellular Energy Homeostasis and Stress Response	Negative Regulation of Ribosomal Protein Gene Transcription
GO:0097491	SEMA3F SEMA3A NRP2 NRP1	sympathetic neuron projection guidance	No GSEA Experiment	Semaphorin mediated axon guidance	Semaphorin Signaling	Semaphorin Signaling in Axon Guidance	Axonal Guidance and Neuronal Development	Semaphorin NRP Mediated Axon Guidance	Axon Guidance
GO:0071440	PIWIL2 SIRT1 NAP1L2 GATA3 WBP2	regulation of histone H3 K14 acetylation	No GSEA Experiment	Epigenetic Regulation of Gene Expression	Epigenetic Regulation and Germ Cell Development	Regulation of Epigenetic Modifications and Cell Differentiation	Epigenetic Regulation and Germline Maintenance	Positive Regulation of Peroxisome Proliferator Activated Receptor Signaling Pathway	Positive Regulation of Peroxisome Proliferator Activated Receptor Signaling Pathway
GO:0070106	IL27RA MX1 OASL OAS1 STAT1 OAS2 IL6ST	interleukin 27 mediated signaling pathway	No GSEA Experiment	Innate Immune Response Regulation	Antiviral Interferon Response	Antiviral Immune Response	Antiviral Response and Immune Regulation	Interferon Alpha Beta Signaling	Type I Interferon Signaling Pathway
GO:0120180	MAPRE2 STON1-GTF2A1L PIK3R1 STON1 IQSEC1 ARF6 MAP4K4 DUSP3	cell substrate junction disassembly	No GSEA Experiment	Regulation of Endosomal Trafficking and Signaling	Intracellular Signal Transduction	Regulation of Cellular Signaling Pathways	Endocytic Trafficking Regulation	Intracellular Signal Transduction and Negative Regulation of JNK Cascade	EGF EGFR Signaling Pathway
GO:0035608	AGBL3 FOLH1B FOLH1 AGBL5 AGTPBP1 AGBL1 AGBL2 AGBL4	protein deglutamylation	No GSEA Experiment	Glycosylation and Cell Adhesion Regulation	Cytosolic Carboxypeptidase Activity	Cytosolic Carboxypeptidase Activity and Folate Metabolism	Microtubule Detyrosination	Cytosolic Carboxypeptidase Activity	C terminal Protein Deglutamylation
GO:0015862	SLC29A1 SLC28A2 SLC28A1 SLC29A2 SLC28A3	uridine transport	No GSEA Experiment	Nucleoside Transport and Metabolism Regulation	Nucleoside Transport	Nucleoside Transport	Nucleoside Transport and Salvage Pathway	Nucleoside Transport	Transport of Nucleosides Across Plasma Membrane
GO:0031547	BDNF FSTL4 RAPGEF2 NFATC4 SLC2A4 NTRK2	brain derived neurotrophic factor receptor signaling pathway	No GSEA Experiment	Neurotrophic Signaling and Cell Survival	Neurotrophic Signaling Pathway	Neuroplasticity and Glucose Metabolism Regulation	Neurotrophic Signaling and Synaptic Plasticity	Brain Derived Neurotrophic Factor Signaling Pathway	MAPK Signaling Pathway
GO:0072423	MUS81 APAF1 ZMPSTE24 EME1 SLX4 SMC1A FBH1 TIGAR	response to DNA damage checkpoint signaling	No GSEA Experiment	DNA Damage Response and Repair	DNA Repair and Apoptosis Regulation	DNA Repair and Apoptosis Regulation	DNA Damage Response and Repair	DNA Repair	Interstrand Cross Link Repair
GO:1904220	ORMDL3 SPTSSB SERINC5 SERINC1	regulation of serine C palmitoyltransferase activity	No GSEA Experiment	Cellular Stress Response Regulation	Sphingolipid Biosynthesis Regulation	Sphingolipid Metabolism and Serine Incorporation	Sphingolipid Biosynthesis Regulation	Phosphatidylserine Metabolic Process and Defense Response to Virus	Sphingolipid De Novo Biosynthesis
GO:0030949	ARNT ITGA5 PRKD2 IL1B MT3 FGF9 GRB10 PRKCB FGF18 HIF1A VTN ITGB3 FGF10	positive regulation of vascular endothelial growth factor receptor signaling pathway	No GSEA Experiment	Angiogenesis and Inflammation Regulation	Hypoxia Induced Angiogenesis	Angiogenesis and Inflammatory Response Regulation	Hypoxia Induced Angiogenesis	Positive Regulation of Vascular Endothelial Growth Factor Receptor Signaling Pathway and Sprouting Angiogenesis	Positive Regulation of Vascular Endothelial Growth Factor Receptor Signaling Pathway
GO:2000192	CYP4F2 AKT2 PLA2R1 IRS2 AKT1 FIS1 THBS1	negative regulation of fatty acid transport	No GSEA Experiment	Cellular Metabolism and Signaling Regulation	Insulin Signaling and Lipid Metabolism	Lipid Metabolism and Insulin Signaling Regulation	Lipid Metabolism Regulation	Cellular Signaling and Homeostasis	Positive Regulation of Glycolytic Fermentation to Ethanol
GO:0015879	SLC22A5 SLC22A4 PDZK1 SLC16A9 SLC6A14 SLC25A29 SLC25A20 SLC22A16	carnitine transport	No GSEA Experiment	Organic Cation Transport and Signaling	Carnitine Transport and Metabolism	Solute Carrier Mediated Transport	Organic Cation Transport	Carnitine Transport and Metabolism	Organic Cation Transport
GO:0006420	DALRD3 RARS1 RARS2	arginyl tRNA aminoacylation	No GSEA Experiment	Mitochondrial Amino Acid Regulation	Aminoacyl tRNA Synthesis	Aminoacyl tRNA Synthesis and Mitochondrial Protein Translation	Protein Translation and Aminoacylation	Arginyl tRNA Aminoacylation	tRNA Aminoacylation
GO:0060847	DLL1 RBPJ NRP1 HOXA13	endothelial cell fate specification	No GSEA Experiment	Notch Signaling Pathway Modulation	Notch Signaling Pathway Regulation	Notch Signaling Pathway Regulation	Vascular Development Regulation	Notch Signaling Pathway Activation and Transcriptional Response	Endothelial Cell Fate Specification
GO:0032070	SIRT1 PCNA HMGB1 NPM1 AKT1 DFFA GZMA DDX11 RPS3 PRKCD	regulation of deoxyribonuclease activity	No GSEA Experiment	Cellular Stress Response and Apoptosis Regulation	DNA Repair and Apoptosis Regulation	DNA Repair and Apoptosis Regulation	DNA Damage Response and Repair	DNA Repair and Genomic Stability	Positive Regulation of DNA Repair
GO:0010359	ANO9 TCAF1 CFTR ABCB1 TCAF2 GRM5 GOPC PRNP PTAFR	regulation of anion channel activity	No GSEA Experiment	Neuroinflammation and Neurodegeneration	Ion Transport Regulation	Regulation of Ion Transport and Signal Transduction	Ion Transport Regulation	Positive Regulation of Protein Targeting to Membrane	Chloride Transmembrane Transport
GO:0000379	TSEN54 TSEN34 TSEN2	tRNA type intron splice site recognition and cleavage	No GSEA Experiment	tRNA Splicing and Processing	tRNA Splicing	tRNA Splicing	tRNA Splicing	tRNA Splicing	tRNA Splicing via Endonucleolytic Cleavage and Ligation
GO:0010624	DICER1 SOX10 GFAP NF1 SKI RNF10 CERS2 NF2 ASCL2	regulation of Schwann cell proliferation	No GSEA Experiment	Neurodevelopmental Signaling and Regulation	Neurodevelopmental Regulation	Neural Crest Cell Differentiation and Tumorigenesis	Neural Differentiation and Maintenance	Negative Regulation of Schwann Cell Proliferation Involved in Axon Regeneration	Negative Regulation of Schwann Cell Proliferation Involved in Axon Regeneration
GO:1905289	LRRK2 TREM2 HTT	regulation of CAMKK AMPK signaling cascade	No GSEA Experiment	Neuroinflammation Associated Protein Protein Interactions	Neurodegenerative Disease Regulation	Neurodegenerative Disease Pathogenesis	Neurodegenerative Pathway Regulation	Neurodegenerative Disease Regulation	Pathways of Neurodegeneration
GO:0090611	CHMP4B PDCD6IP VPS4A CHMP4C VPS4B	ubiquitin independent protein catabolic process via the multivesicular body sorting pathway	No GSEA Experiment	Endosomal Sorting and Recycling	Endosomal Sorting Complex Required for Transport Pathway	Endosomal Sorting Complex Required for Transport Pathway	Endosomal Sorting and Membrane Fission	Endosomal Sorting Complex Required for Transport Pathway	Viral Budding via Host ESCRT Complex
GO:0051775	SLC7A11 SMPD3 SIRT2 FKBP1B BMAL1 RNF7 CLOCK ADH5 NPAS2 SELENOS GLRX2 VASN RYR2	response to redox state	No GSEA Experiment	Circadian Rhythm Regulation and Mitochondrial Function Modulation	Redox Homeostasis and Circadian Rhythm Regulation	Circadian Regulation and Oxidative Stress Response	Circadian Regulation and Cellular Stress Response	Calcium Ion Release and Cardiac Muscle Contraction	Circadian Gene Expression
GO:0060099	ALOX15 ITGA2 ANO6 APPL2 STAP1 F2RL1 RAB31 CD300A TREM2 CD36 C3 PLCG2 GATA2 ABCA7 NCKAP1L	regulation of phagocytosis engulfment	No GSEA Experiment	Innate Immune Response Regulation	Phagocytosis and Inflammatory Response Regulation	Regulation of Immune Response and Lipid Metabolism	Inflammatory Response Regulation	Positive Regulation of Engulfment of Apoptotic Cell and Phagocytosis	Positive Regulation of Engulfment of Apoptotic Cell
GO:0051798	TRADD TNF FOXN1 NUMA1 MSX2 GAL WNT5A WNT10B KRT17 HPSE TGFB2 FST	positive regulation of hair follicle development	No GSEA Experiment	Apoptosis and Tissue Remodeling	Wnt Signaling Pathway Regulation	Regulation of Cell Growth and Differentiation	Inflammatory Response Modulation	Proteoglycans in Cancer	Extrinsic Apoptotic Signaling Pathway
GO:0048669	SPART WNT3A APP COBL WNT3	collateral sprouting in absence of injury	No GSEA Experiment	Wnt β Catenin Signaling Pathway Regulation	Wnt Signaling Pathway Activation	Wnt Signaling and Neuronal Development	Neurodevelopmental Signaling Coordination	WNT3 Driven WNT Ligand Biogenesis And Trafficking and APP Involved Alzheimer's Disease Pathways	Negative Regulation of Neurogenesis
GO:1903233	SYT1 ATP2A2 RAB3A RAB3GAP1	regulation of calcium ion dependent exocytosis of neurotransmitter	No GSEA Experiment	Vesicular Trafficking and Neurotransmission	Synaptic Vesicle Trafficking	Synaptic Vesicle Trafficking and Calcium Homeostasis	Synaptic Vesicle Exocytosis	Regulation of Short Term Neuronal Synaptic Plasticity	Neurotransmitter Release Cycle
GO:1903525	ATP10A DNM2 PLEKHM2 ASAP1 WASL SH3GLB1	regulation of membrane tubulation	No GSEA Experiment	Vesicle Trafficking and Cell Signaling	Vesicular Trafficking and Endocytosis	Endocytic Vesicle Trafficking and Regulation	Endocytic Vesicle Trafficking	Actin Polymerization and Mitochondrial Morphology Maintenance	Endocytosis
GO:1905636	DDRGK1 DAZAP2 EP300 LAMTOR5	positive regulation of RNA polymerase II regulatory region sequence specific DNA binding	No GSEA Experiment	Cellular Regulation of Apoptosis	Regulation of Cellular Stress Response	Regulation of Intracellular Signal Transduction	Protein Homeostasis Regulation	Regulation of Transcription and Cell Proliferation	Positive Regulation of NF kappaB Transcription Factor Activity
GO:1902416	EIF3C HNRNPL EIF4G1 LARP6 EIF3E FMR1 CDK9 EIF3D	positive regulation of mRNA binding	No GSEA Experiment	Regulated Translation and mRNA Processing	Protein Synthesis Regulation	Regulation of Protein Synthesis and RNA Processing	Translational Regulation and mRNA Processing	Protein Synthesis Regulation	Positive Regulation of Translational Initiation
GO:1904447	LRP2 FOLR2 FOLR1 SLC46A1 SLC19A1	folate import across plasma membrane	No GSEA Experiment	Folate Dependent Signaling and Transport Regulation	Folate Transport and Metabolism	Folate Metabolism and Transport	Folate Transport and Metabolism	Folate Transport and Metabolism	Folate Metabolism
GO:0051610	SLC22A3 SLC18A2 NOS1 SLC22A2 SLC6A4 SLC22A1 SNCA SLC18A1 GPM6B ITGB3 SLC29A4	serotonin uptake	No GSEA Experiment	Neurotransmitter Regulation and Transport	Neurotransmitter Transport and Regulation	Neurotransmitter Transport and Regulation	Neurotransmitter Transport and Regulation	Neurotransmitter Transport and Regulation	Dopamine Transport
GO:1900038	NOL3 HYOU1 PIK3CB ENO1 EPHA4 CD34 TMBIM6 DDAH1 PINK1	negative regulation of cellular response to hypoxia	No GSEA Experiment	Mitochondrial Quality Control and Stress Response	Apoptosis Regulation and Cellular Stress Response	Cellular Stress Response and Apoptosis Regulation	Cellular Stress Response and Survival	Apoptosis Regulation and ATP Biosynthesis	Negative Regulation of Hypoxia Induced Intrinsic Apoptotic Signaling Pathway
GO:0009441	PARK7 HAO1 IGF1	glycolate metabolic process	No GSEA Experiment	Autophagy Mediated Neuroprotection	Oxidative Stress Regulation	Oxidative Stress Response and Insulin like Growth Regulation	Oxidative Stress Response and Metabolism Regulation	Positive Regulation of Androgen Receptor Dependent Transcription	Glyoxylate Metabolism and Growth Regulation
GO:0007512	MYH6 MEF2D APLNR APELA MNAT1 MYH7 BMP10 NKX2-5 HAND2 SCUBE1 ADRA1A TCAP CHD7	adult heart development	No GSEA Experiment	Cardiac Development and Function Regulation	Cardiac Muscle Contraction and Development	Cardiac Muscle Development and Function	Cardiac Muscle Development and Function	Cardiac Muscle Development and Morphogenesis	Heart Development
GO:0060591	GDF5 RARA CCN1 FGF2 FGF4	chondroblast differentiation	No GSEA Experiment	Bone Morphogenesis and Regulation of Cell Proliferation	Bone Morphogenesis	Regulation of Skeletal Development and Differentiation	Skeletal Development and Regeneration	Chondroblast Differentiation and Regulation of Endothelial Cell Chemotaxis to Fibroblast Growth Factor	Chondroblast Differentiation
GO:0002925	TNF FCER2 NOD2 TREM2 PTPRC HPX LTA	positive regulation of humoral immune response mediated by circulating immunoglobulin	No GSEA Experiment	Innate Immune Response Regulation	Inflammatory Response Regulation	Immune Response Regulation and Inflammation	Inflammatory Response Modulation	Positive Regulation of Protein Tyrosine Kinase Activity	TNF Signaling Pathway
GO:0060455	SCT OXTR UCN PTGER3 TFF2 OXT	negative regulation of gastric acid secretion	No GSEA Experiment	Stress Induced Signaling Cascade	Gastric Mucosal Protection	Regulation of Gastrointestinal Peptide Hormone Secretion	Stress Response Modulation	Gastric Mucosal Repair and Regeneration	Neuroactive Ligand Receptor Interaction
GO:1904669	CR1 SLC17A9 CD47	ATP export	No GSEA Experiment	Complement Mediated Clearance of Cellular Debris	Immune Response Modulation	Immune Response and Neurotransmitter Transport	Immune Regulation and Cellular Communication	Cellular Binding and Transport	Positive Regulation of Serine Type Endopeptidase Activity
GO:0035247	NDUFAF7 PRMT3 PRMT6 PRMT8	peptidyl arginine omega N methylation	No GSEA Experiment	Mitochondrial Regulation of Gene Expression	Protein Methylation and Mitochondrial Energy Production	Protein Arginine Methylation and Mitochondrial Energy Production	Mitochondrial Complex I Assembly and Regulation	Protein Methylation	Histone Methylation
GO:2000643	RDX PTPN23 RAB21 MTMR2 VPS11 MSN DAB2 EZR	positive regulation of early endosome to late endosome transport	No GSEA Experiment	Regulation of Endosomal Trafficking and Signaling	Endocytic Trafficking	Endocytic Trafficking and Cytoskeleton Regulation	Endosomal Trafficking and Cytoskeletal Dynamics	Vesicle Mediated Protein Sorting	Positive Regulation of Early Endosome to Late Endosome Transport
GO:0045199	LIN7B PDCD6IP LIN7C PDZD11 ANK1 LIN7A WDR1 WNT11 LHX2 CRB2 SLC9A3R1	maintenance of epithelial cell apical basal polarity	No GSEA Experiment	Neuroprotection and Synaptic Plasticity Regulation	Neuronal Cell Adhesion and Signaling	Regulation of Cell Adhesion and Cytoskeleton Organization	Apical Basal Polarity Regulation	Maintenance of Epithelial Cell Apical Basal Polarity	Maintenance of Epithelial Cell Apical Basal Polarity
GO:0015821	SLC7A5 SLC43A2 SLC38A7 SLC3A2	methionine transport	No GSEA Experiment	Amino Acid Transport and Signaling	Amino Acid Transport	Amino Acid Transport	Amino Acid Transport and Homeostasis	Amino Acid Transport	Amino Acid Transport Across Plasma Membrane
GO:0006596	OAZ2 SAT2 AMD1 OAZ1 SMS ODC1 SMOX AZIN1 SRM SAT1 AZIN2 NNMT PAOX AGMAT OAZ3	polyamine biosynthetic process	No GSEA Experiment	Polyamine Metabolism Regulation	Polyamine Biosynthesis and Regulation	Polyamine Metabolism and Regulation	Polyamine Regulation and Homeostasis	Polyamine Biosynthesis and Regulation	Polyamine Biosynthetic Process
GO:0003097	AQP1 HAS2 AQP2 AQP6 HYAL2 MLLT6 AQP3 INPP5K	renal water transport	No GSEA Experiment	Aquaporin mediated Water Transport and Inflammation Regulation	Aquaporin mediated Water Transport and Hyaluronan Metabolism	Regulation of Water and Hyaluronic Acid Homeostasis	Water Homeostasis and Hyaluronan Metabolism	Aquaporin mediated Water Transport	Aquaporin Mediated Water Transport
GO:0032055	RBM4 EIF2AK3 SESN2	negative regulation of translation in response to stress	No GSEA Experiment	Cellular Stress Response and Apoptosis Regulation	Integrated Stress Response Modulation	Regulation of Stress Response and Protein Synthesis	Stress Induced Protein Synthesis Regulation	Negative Regulation of Translation Initiation in Response to Endoplasmic Reticulum Stress	Negative Regulation of Translation Initiation in Response to Endoplasmic Reticulum Stress
GO:0002946	NSUN3 TRDMT1 NSUN6	tRNA C5 cytosine methylation	No GSEA Experiment	RNA Modification and Regulation	RNA Methylation	RNA Methylation	Mitochondrial tRNA Methylation	RNA Methylation	tRNA Modification In Nucleus And Cytosol
GO:0014733	GTF2IRD1 ACTN3 TNNC1 CAMK2B IGFBP5 ATP2A2 PPP3CA CAMK2G MYMK TNNT1 TNNI1 MYH7	regulation of skeletal muscle adaptation	No GSEA Experiment	Regulation of Cardiac Muscle Contraction	Calcium Regulated Muscle Contraction	Regulation of Muscle Contraction and Calcium Ion Homeostasis	Muscle Contraction Regulation	Skeletal Muscle Contraction	Muscle Contraction
GO:0008594	CDHR1 BBS1 CFAP418 MFSD2A CABP4	photoreceptor cell morphogenesis	No GSEA Experiment	Ciliopathy Associated Signaling and Trafficking	Photoreceptor Cell Maintenance	Ciliogenesis and Phototransduction	Photoreceptor Maintenance and Function	Fatty Acid Transmembrane Transport	Fatty Acid Transmembrane Transport
GO:0060715	FZD5 DNAJB6 CASP8	syncytiotrophoblast cell differentiation involved in labyrinthine layer development	No GSEA Experiment	Wnt β Catenin Signaling Pathway Modulation	Apoptotic Signaling Pathway	Regulation of Apoptotic Signaling Pathway	Apoptotic Regulation via Wnt Signaling	FasL CD95L Signaling and Regulated Necrosis	FasL CD95L Signaling
GO:0035810	DRD2 HAS2 EDN1 TFAP2B ADORA2A OPRL1 NPR3 EDNRB HYAL2 NPPB INPP5K NPR1 GNAI2	positive regulation of urine volume	No GSEA Experiment	Neurotransmitter Regulation and Signaling Pathway	G Protein Coupled Receptor Signaling	Regulation of Cardiovascular and Neurological Signaling	Neurovascular Regulation	Endothelin Receptor Activity	Vascular Smooth Muscle Contraction
GO:0042758	AIG1 ADTRP GLYATL2 ABCD1 ACADL	long chain fatty acid catabolic process	No GSEA Experiment	Lipid Metabolism and Transport	Fatty Acid Metabolism	Fatty Acid Metabolism and Transport	Lipid Metabolism Regulation	Fatty Acid Metabolism	Fatty Acid Beta Oxidation
GO:0061757	KLF4 ZDHHC21 TNF SLC39A8 ALOX5	leukocyte adhesion to arterial endothelial cell	No GSEA Experiment	Inflammation Associated Protein Signaling and Modulation	Inflammatory Response Regulation	Inflammatory Response and Lipid Metabolism Regulation	Inflammatory Response Regulation	Positive Regulation of Nitric Oxide and Cytokine Biosynthetic Processes	Positive Regulation of Cytokine Biosynthetic Process
GO:0048012	PAK1 PTPN1 RAC1 MET HGF BCAR1 MUC20 ESM1 STMN1 SIRT2 PTPN2 NRP1 ADAMTS12	hepatocyte growth factor receptor signaling pathway	No GSEA Experiment	Cellular Invasion and Migration	MET HGF Signaling Pathway	Regulation of Cell Migration and Invasion	Hepatocyte Growth Factor Signaling	Signaling Events Mediated by Hepatocyte Growth Factor Receptor	Hepatocyte Growth Factor Receptor Signaling
GO:0001967	PEX13 UBE2Q1 UBR3 DACH1 POU4F1 OXTR APP GLS HAND2 CNTFR HELT DERL2	suckling behavior	No GSEA Experiment	Neurodegeneration and Cell Signaling	Ubiquitin Proteasome Pathway	Neurodevelopment and Protein Degradation	Peroxisomal Protein Import and Neurodevelopmental Regulation	D Glutamine and D glutamate Metabolism	Positive Regulation of RNA Polymerase II Regulatory Region Sequence Specific DNA Binding
GO:0019364	NUDT13 NUDT12 SARM1 NUDT17	pyridine nucleotide catabolic process	No GSEA Experiment	Mitochondrial Quality Control and Apoptosis Regulation	Nudix Hydrolase Activity and Neurodegeneration	Nudix Hydrolase Activity and Neurodegeneration	NAD Metabolism Regulation and Immune Response	NAD Catabolic Process and Toll Like Receptor Signaling Regulation	NAD Catabolic Process and Immune Response
GO:0001806	FUT7 ZP3 IL20RB GATA3	type IV hypersensitivity	No GSEA Experiment	Glycosylation and Immune Response Regulation	Glycosylation and Immune Response Regulation	Glycosylation and Immune Response Regulation	Immune Response Modulation and Cell Adhesion	Glycosylation and Leukocyte Trafficking Regulation	Positive Regulation of Interleukin 4 Biosynthetic Process
GO:0032277	OPRK1 NPVF INHBA GJA1 INHBB INHA TACR2	negative regulation of gonadotropin secretion	No GSEA Experiment	Opioid Induced Modulation of Inflammation and Cell Signaling	Gonadotropin Releasing Hormone Regulation	Regulation of Gonadotropin Releasing Hormone Signaling Pathway	Neuroendocrine Regulation and Signal Transduction	Regulation of Cellular Signaling	Glycoprotein Hormones
GO:0002277	SLAMF1 DOCK2 PYCARD	myeloid dendritic cell activation involved in immune response	No GSEA Experiment	Innate Immune Response Regulation	Immune Response Regulation	Immune Response Regulation	Immune Response Activation	Myeloid Dendritic Cell Differentiation in Immune Response	Myeloid Dendritic Cell Differentiation in Immune Response
GO:0071545	IMPA2 PTEN IMPA1 INPP4B NUDT3 NTSR1 BPNT1 MTMR2 MTMR7 INPP5A INPP5E BPNT2 SYNJ1 INPP1 INPP5K	inositol phosphate catabolic process	No GSEA Experiment	Phosphoinositide Signaling and Regulation	Phosphoinositide Metabolism	Phosphoinositide Metabolism and Signaling	Inositol Phosphate Metabolism Regulation	Phosphoinositide Metabolism	Inositol Phosphate Metabolism
GO:1905962	PRDM1 LBX1 VSX1 ZHX2 CABP4	glutamatergic neuron differentiation	No GSEA Experiment	Regulation of Neurodevelopmental Signaling	Transcriptional Regulation and Visual Signal Transduction	Regulation of Neural Differentiation and Development	Neural Differentiation Regulation	Regulation of T Cell Differentiation and Congenital Stationary Night Blindness	Oncostatin M Pathway Involvement
GO:1902389	CERT1 PLEKHA8 CPTP GLTP MTTP PLEKHA3	ceramide 1 phosphate transport	No GSEA Experiment	Lipid Metabolism Regulation	Lipid Transfer and Metabolism	Lipid Transport and Metabolism	Lipid Transfer and Homeostasis	Glycolipid and Ceramide Transport	Metabolism of Lipids
GO:0021559	SEMA3F TIFAB POU4F1 TFAP2A PLXNA4 DRGX ISL1 NEUROG1 PLXNA3 NRP1 DCANP1	trigeminal nerve development	No GSEA Experiment	Semaphorin plexin signaling pathway regulation	Axonal Guidance Signaling	Axonal Guidance and Neural Development	Neural Pathway Development	Trigeminal Nerve Development	Trigeminal Nerve Development
GO:0010701	KCNB1 STX1A OXT OXTR	positive regulation of norepinephrine secretion	No GSEA Experiment	Neurotransmitter Regulation	Neurotransmission Regulation	Neurotransmission Regulation	Neuroendocrine Signaling Modulation	Positive Regulation of Dense Core Granule Exocytosis	Vasopressin like Receptor Signaling
GO:0048170	EPHB2 NEURL1 NPTN GRM5 KIT	positive regulation of long term neuronal synaptic plasticity	No GSEA Experiment	Neuronal Signaling and Synaptic Plasticity Regulation	Neurogenesis and Synaptic Plasticity	Neuronal Development and Synaptic Plasticity	Synaptic Plasticity Regulation	Positive Regulation of Long Term Neuronal Synaptic Plasticity	Positive Regulation of Long Term Neuronal Synaptic Plasticity
GO:0060297	EDN1 ANKRD23 BMP10 AKAP13 PROX1 CAV3 MYLK3	regulation of sarcomere organization	No GSEA Experiment	Endothelial Cell Regulation and Vascular Development	Endothelial Differentiation and Vasodilation	Cardiovascular Development and Function	Cardiovascular Development and Function	Regulation of Cardiac Muscle Contraction	Regulation of Cardiac Muscle Contraction
GO:0033505	GLI2 CDK20 CLUAP1 NODAL	floor plate morphogenesis	No GSEA Experiment	Hedgehog Signaling Pathway Regulation	Nodal Signaling Pathway Regulation	Regulation of Cell Cycle and Developmental Signaling Pathways	Hedgehog Signaling Pathway Regulation	Ciliogenesis and Hedgehog Signaling Regulation	GLI Proteins Bind Promoters Of Hh Responsive Genes To Promote Transcription
GO:0002645	FOXJ1 IRAK3 LILRB2 HLA-G TGFBR2 ITCH IDO1 CBLB CD274 LILRB4 FOXP3 CD3E	positive regulation of tolerance induction	No GSEA Experiment	Immune Tolerance and Regulation	Immune Response Regulation	Immune Response Regulation	Immune Regulation and Tolerance	Immune Response Regulation	Regulation of T Cell Differentiation and Proliferation
GO:1901329	DSPP SERPINE1 CEBPB	regulation of odontoblast differentiation	No GSEA Experiment	Bone Remodeling and Inflammation Regulation	Dentinogenesis Regulation	Extracellular Matrix Regulation	Extracellular Matrix Regulation and Inflammatory Response	Dentinogenesis and Tissue Remodeling	ECM Proteoglycans Regulation
GO:2000288	SIX1 PAXBP1 MEIS2 FGFBP1 CTNNB1 FGF7 PPARD ATF2 KCNA5 MEGF10 GATA6 SOX15	positive regulation of myoblast proliferation	No GSEA Experiment	Wnt β Catenin Signaling Pathway Modulation	Regulation of Cell Differentiation and Proliferation	Regulation of Cell Differentiation and Growth	Cellular Differentiation Regulation	Regulation of Cell Differentiation and Proliferation	Positive Regulation of Transcription from RNA Polymerase II Promoter Involved in Smooth Muscle Cell Differentiation
GO:0046958	DRD1 MAPK8IP2 DRD5 SHANK1	nonassociative learning	No GSEA Experiment	Dopamine Dependent Neurotransmission and Synaptic Plasticity	Dopaminergic Signaling Modulation	Dopaminergic Signaling and Synaptic Plasticity	Dopaminergic Signal Transduction Modulation	Dopamine Related Cellular Response	Dopamine Receptor Signaling
GO:0019640	AKR1A1 CRYL1 XYLB SORD DCXR	glucuronate catabolic process to xylulose 5 phosphate	No GSEA Experiment	Aldehyde Detoxification and Signaling Pathway	Polyol Pathway	Xylose Metabolism and Detoxification	Polyol Pathway and Sugar Alcohol Metabolism	Glycolytic Fermentation to Butanediol	Formation Of Xylulose 5 Phosphate
GO:2001288	NEDD4L CAV3 CLN3	positive regulation of caveolin mediated endocytosis	No GSEA Experiment	Ubiquitin Mediated Protein Degradation and Vesicle Trafficking	Endocytic Pathway Regulation	Regulation of Cellular Protein Ubiquitination and Autophagy	Protein Trafficking and Degradation Regulation	Regulation of Potassium Ion Transport	Endocytosis
GO:0060480	SPDEF HOXA5 IL13 AGR2	lung goblet cell differentiation	No GSEA Experiment	Regulation of Inflammatory Response	Mucosal Barrier Maintenance	Regulation of Mucosal Immune Response and Epithelial Cell Differentiation	Mucus Production Regulation	Positive Regulation of Apoptotic Process Involved in Development	Positive Regulation of Epithelial Cell Apoptotic Process
GO:0120041	MAPK3 MAPK1 CSF1R PTK2 CSF1 IL34	positive regulation of macrophage proliferation	No GSEA Experiment	Macrophage Activation and Migration	MAPK Signaling Cascade	MAPK Signaling and Macrophage Differentiation	Macrophage Activation and Signaling	Cytokine Cytokine Receptor Interaction	Integrins in Angiogenesis
GO:0072683	CD99L2 CRKL FADD IL27RA F11R CD99 CCL2 CCR2 ITGAL ICAM1 RIPK3 CRK XG	T cell extravasation	No GSEA Experiment	Innate Immune Response Regulation	Leukocyte Transendothelial Migration	Leukocyte Adhesion and Transmigration	Immune Response Modulation	Immune System Regulation and Cell Adhesion	Immune System Regulation
GO:0036109	ELOVL2 ELOVL5 SCP2 ACAA1 FADS1 ELOVL3 ELOVL1 ACOT8 ABCD1 FADS2	alpha linolenic acid metabolic process	No GSEA Experiment	Lipid Metabolism Regulation	Long Chain Fatty Acid Elongation and Metabolism	Fatty Acid Metabolism and Elongation	Long Chain Polyunsaturated Fatty Acid Biosynthesis	Long Chain Fatty Acid Elongation and Metabolism	Alpha Linolenic and Linoleic Acid Metabolism
GO:1903543	SMPD3 PDCD6IP SDC1 STAM CHMP2A IFNG SDC4 VPS4A TSG101 SNF8 ATP13A2 RAB7A SDCBP VPS4B HGS	positive regulation of exosomal secretion	No GSEA Experiment	Endosomal Sorting and Recycling	Endosomal Sorting Complex Required for Transport Pathway	Endosomal Sorting Complex Required for Transport and Sphingolipid Metabolism	Exosome Biogenesis and Trafficking	Endosomal Sorting Complex Required for Transport Pathway	Positive Regulation of Exosomal Secretion
GO:1905342	CENPQ NDC80 TRAPPC12 CDT1	positive regulation of protein localization to kinetochore	No GSEA Experiment	Chromatin Maintenance and Cell Cycle Regulation	Mitotic Chromosome Segregation	Mitotic Chromosome Segregation	Chromosome Segregation and DNA Replication Regulation	Metaphase Plate Congression and Lateral Attachment of Mitotic Spindle Microtubules to Kinetochore	DNA Replication Regulation
GO:0010745	ADIPOQ CRP NR1H2 ABCA5 ABCG1 PPARG NFKBIA ITGAV CETP PPARA NR1H3 ABCA1 ITGB3	negative regulation of macrophage derived foam cell differentiation	No GSEA Experiment	Lipid Metabolism and Inflammation Regulation	Lipid Metabolism and Inflammatory Response Regulation	Lipid Metabolism and Inflammatory Response Regulation	Lipid Metabolism Regulation	Lipid Metabolism and Cholesterol Regulation	Negative Regulation of Macrophage Derived Foam Cell Differentiation
GO:0015808	SLC3A2 SLC36A2 SFXN1 SLC38A5 SLC38A3 SLC38A7 SLC38A4 SLC7A8 SLC36A3 SLC36A1 SLC1A4 SLC36A4	L alanine transport	No GSEA Experiment	Amino Acid Transport and Regulation of Cellular Homeostasis	Amino Acid Transport	Amino Acid Transport	Amino Acid Transport and Homeostasis	Amino Acid Transport	Amino Acid Transport Across Plasma Membrane
GO:0035437	GRIK5 PDIA2 OS9 KDELR1 FREY1 INSIG1 GPAA1 KDELR3 RER1 KDELR2 HSPA5 INSIG2 ANKRD13C	maintenance of protein localization in endoplasmic reticulum	No GSEA Experiment	Endoplasmic Reticulum Associated Degradation and Quality Control	Endoplasmic Reticulum Protein Processing and Regulation	Endoplasmic Reticulum Protein Processing and Regulation	Protein Quality Control and ER Associated Degradation	Endoplasmic Reticulum Protein Processing and Regulation	Protein Retention in ER Lumen
GO:2000121	DHFR BMP7 NFE2L2 FBLN5 CD36 GCH1	regulation of removal of superoxide radicals	No GSEA Experiment	Regulation of Cellular Redox Balance and Adhesion	Folate Metabolism and Oxidative Stress Response	Oxidative Stress Response and Cellular Repair	Cellular Stress Response and Metabolism Regulation	Oxidative Stress Response and Tetrahydrobiopterin Regulation	Regulation of Superoxide Radicals and BH4 Metabolism
GO:0002572	ZBTB1 SPI1 GATA3	pro T cell differentiation	No GSEA Experiment	Hematopoiesis Regulation	Hematopoietic Transcription Regulation	Regulation of Hematopoietic Cell Differentiation	Hematopoietic Lineage Specification	Positive Regulation of T Cell Differentiation	Positive Regulation of Pro T Cell Differentiation
GO:0002904	FNIP1 BAX IL10	positive regulation of B cell apoptotic process	No GSEA Experiment	Autophagy Induced Apoptosis Regulation	Apoptosis Regulation	Apoptotic Regulation and Immune Response Modulation	Apoptotic Regulation and Immune Modulation	Negative Regulation of Apoptosis	Apoptotic Regulation and Immune Modulation
GO:0046666	BCL2 BAX CNTF FASLG FGF2 TMEM215	retinal cell programmed cell death	No GSEA Experiment	Apoptosis Regulation	Apoptosis Regulation	Apoptosis and Cell Survival Regulation	Apoptotic Regulation and Neurotrophic Support	Apoptosis Regulation	Apoptotic Regulation
GO:0089700	VEGFA PRKD2 PRKD3 PRKD1	protein kinase D signaling	No GSEA Experiment	Angiogenic Signaling and Vascular Development	VEGFA PRKD Mediated Angiogenesis	Angiogenesis and Signal Transduction	Angiogenic Signaling Pathway	VEGFA Induced Angiogenesis	Positive Regulation of Cell Migration Involved in Sprouting Angiogenesis
GO:0032831	LGALS9 HLA-DRA HLA-DRB1 IFNG IL2RG KLHL25 FOXP3	positive regulation of CD4 positive CD25 positive alpha beta regulatory T cell differentiation	No GSEA Experiment	Regulation of Immune Response	Immune Response Regulation	Immune Response Regulation	Immune Regulation and Tolerance	Immune Response Regulation	Th17 Cell Differentiation
GO:1905072	TBX3 TBX2 BMP4 BMP2	cardiac jelly development	No GSEA Experiment	Thrombomodulin mediated regulation of BMP signaling	T box Transcriptional Regulation and Bone Morphogenetic Protein Signaling	Regulation of Embryonic Morphogenesis	Cardiac Development Regulation	Positive Regulation of Cartilage Development and Ossification	Developmental Regulation
GO:0060664	TNF SHH NKX3-1 FGFR2 FGF10	epithelial cell proliferation involved in salivary gland morphogenesis	No GSEA Experiment	Fibroblast Growth Factor Signaling Cascade	TNF Mediated Inflammatory Response	Regulation of Cell Growth and Differentiation	Inflammatory and Developmental Signaling Coordination	FGFR2b Ligand Binding and Activation	Positive Regulation of Cell Budding
GO:0072497	GSK3B SLC4A11 PDGFRA CTNNB1 LTBP3 SOX5 SOX6 REST WNT3 FZD1 SOX9	mesenchymal stem cell differentiation	No GSEA Experiment	Wnt β Catenin Signaling Pathway Regulation	Wnt β Catenin Signaling Pathway	Wnt β Catenin Signaling and Osteogenesis	Wnt Signaling Pathway Regulation	Wnt β Catenin Signaling Pathway	TCF Dependent Signaling in Response to WNT
GO:0070543	HMGCS2 CD36 ADIPOQ	response to linoleic acid	No GSEA Experiment	Lipid Metabolism and Inflammation Regulation	Fatty Acid Metabolism	Fatty Acid Metabolism and Adipocyte Differentiation	Lipid Metabolism Regulation	Lipid Metabolism Regulation	Regulation of Lipoprotein Lipid Oxidation
GO:1902731	CCN3 SMAD7 BMPR2 BMPR1B PRKG2	negative regulation of chondrocyte proliferation	No GSEA Experiment	TGF β Signaling Regulation	TGF β Signaling Regulation	TGF beta Signaling Regulation	BMP Signaling Regulation	Pathway Restricted SMAD Protein Phosphorylation	BMP Receptor Signaling
GO:0031283	RD3 PDZD3 HPCA	negative regulation of guanylate cyclase activity	No GSEA Experiment	Cellular Adhesion and Signaling Regulation	Calcium Regulation in Photoreceptor Cells	Regulation of Visual Phototransduction	Photoreceptor Maintenance and Signal Transduction	cGMP Mediated Signaling in Photoreceptor Cells	cGMP Mediated Signaling
GO:0086036	TRDN ATP2A2 FXYD1 SLC8B1 SLC9A1 PLN EHD3	regulation of cardiac muscle cell membrane potential	No GSEA Experiment	Calcium Regulated Cardiac Rhythm Modulation	Calcium Homeostasis Regulation	Calcium Ion Homeostasis Regulation	Calcium Homeostasis Regulation	Regulation of Cardiac Muscle Cell Membrane Potential	Ion Homeostasis
GO:0007619	HEXB THRA THRB	courtship behavior	No GSEA Experiment	Hexosaminidase Dependent Glycosphingolipid Metabolism	Thyroid Hormone Regulation	Thyroid Hormone Metabolism and Lysosomal Degradation	Thyroid Hormone Regulation and Metabolism	Transcriptional Regulation	Nuclear Receptor Transcription Pathway
GO:0001993	ADRB3 ADRA1D ADRA1B ADRB1 TPM1 ADRA1A DRD5 ADRB2 PDE4D	regulation of systemic arterial blood pressure by norepinephrine epinephrine	No GSEA Experiment	Adrenergic Signaling Cascade	Adrenergic Signaling	Adrenergic Signaling and Muscle Contraction Regulation	Adrenergic and Dopaminergic Signal Transduction	Adrenergic Signaling	Adenylate Cyclase Activating Adrenergic Receptor Signaling Pathway
GO:0006226	DUT LOC100506422 DCTD	dUMP biosynthetic process	No GSEA Experiment	Deoxyuridine Triphosphate Metabolism Regulation	Pyrimidine Metabolism	DNA Replication and Repair	Nucleotide Salvage Pathway	Pyrimidine Nucleotide Interconversion	Pyrimidine Biosynthesis
GO:1904751	TERT NPM1 PINX1 MCRS1 CACNB4 NMD3	positive regulation of protein localization to nucleolus	No GSEA Experiment	Telomere Maintenance and DNA Damage Response	Telomerase Regulation and Ribosome Biogenesis	Telomere Maintenance and Ribosomal Biogenesis	Telomere Maintenance and Regulation	Protein Localization to Nucleolus and Telomere	Telomerase Regulation
GO:0044375	PEX11B PEX11G PEX11A	regulation of peroxisome size	No GSEA Experiment	Peroxisomal Biogenesis and Maintenance	Peroxisome Proliferation	Peroxisome Proliferation and Biogenesis	Peroxisome Proliferation and Biogenesis	Peroxisome Proliferation	Peroxisome Fission
GO:0070459	UBE2Q1 ABAT VIP TACR2 ANXA1	prolactin secretion	No GSEA Experiment	Ubiquitin Dependent Proteolysis and Lipid Signaling Crosstalk	GABAergic Neurotransmission Regulation	Neurotransmitter Regulation and Inflammatory Response Modulation	Neurotransmitter Regulation and Metabolism	Regulation of Hormone Secretion and Inflammatory Responses	GPCR Ligand Binding
GO:0090069	PTEN NUDT16 SHQ1 MALSU1 KAT2B METTL18	regulation of ribosome biogenesis	No GSEA Experiment	Regulation of Cellular Signaling and Metabolism	PTEN Mediated Signal Transduction	Regulation of Cellular Metabolism and DNA Repair	Ribosome Biogenesis and Regulation	Negative Regulation of the PI3K Akt Network	Negative Regulation of rRNA Processing
GO:0046013	IL2 IL2RA LMO1	regulation of T cell homeostatic proliferation	No GSEA Experiment	T Cell Activation and Immune Response Regulation	T Cell Activation and Proliferation	T cell Activation and Proliferation	T Cell Activation and Proliferation	Interleukin 2 Signaling in T Cell Activation	Interleukin 2 Signaling
GO:0016093	AKR1B10 DPAGT1 DPM2 DPM3 SRD5A3 DHDDS AKR1C3 DPM1 NUS1	polyprenol metabolic process	No GSEA Experiment	Sterol Synthesis and Regulation	N Glycosylation	Glycosylation and Steroid Metabolism	Protein Glycosylation and Steroid Metabolism	N Glycosylation	Protein Glycosylation
GO:0043335	PEX6 HSP90AA1 ERP29 PEX1 ANGPTL4	protein unfolding	No GSEA Experiment	Peroxisomal Protein Import and Processing	Peroxisome Biogenesis and Protein Folding	Peroxisomal Biogenesis and Stress Response	Peroxisomal Protein Import and Lipid Metabolism Regulation	Peroxisome Biogenesis	Peroxisomal Protein Import
GO:0006971	SLC12A5 CAB39 ITGA2 AQP5 TSPO SLC4A11 FBP1 STK39 MYLK TRPV4 SLC12A6 OXSR1	hypotonic response	No GSEA Experiment	Epithelial Sodium Channel Regulation and Water Transport	Ion Transport Regulation	Ion Transport and Cellular Homeostasis	Cellular Ion Homeostasis	Ion Transport Regulation	Cellular Cation Homeostasis
GO:0036491	EIF2AK4 NCK2 PPP1R15B PPP1R15A EIF2AK3 DNAJC3 TMED2 NCK1	regulation of translation initiation in response to endoplasmic reticulum stress	No GSEA Experiment	Translation Regulation and Cellular Stress Response	Integrated Stress Response Activation	Regulation of Protein Synthesis and Stress Response	Integrated Stress Response Modulation	Cytoskeletal Adaptor Activity and Protein Processing in Endoplasmic Reticulum	Negative Regulation of Endoplasmic Reticulum Stress Induced eIF2 Alpha Phosphorylation
GO:0070341	FTO TFDP1 E2F3 PER2 VSTM2A TREM2 SQSTM1 PID1 DIO3 GATA2 PPARD E2F1 FGF10	fat cell proliferation	No GSEA Experiment	Circadian Rhythm Regulation and Cellular Homeostasis	Regulation of Cell Cycle and Metabolic Processes	Regulation of Circadian Rhythm and Energy Homeostasis	Circadian Regulation and Metabolic Control	Core Promoter Sequence Specific DNA Binding and Ubiquitin Binding	Aberrant Regulation of Mitotic G1 S Transition
GO:1901315	OTUB1 UBR5 OTUB2 TRIP12	negative regulation of histone H2A K63 linked ubiquitination	No GSEA Experiment	Proteasomal Regulation and Ubiquitin Mediated Protein Degradation	Ubiquitin Proteasome Pathway Regulation	Ubiquitin Proteasome Pathway Regulation	Ubiquitin Mediated Protein Regulation	Ubiquitin Mediated Proteolysis and Deubiquitination	Ubiquitin Mediated Proteolysis
GO:0060465	CRKL FOXE1 TBX2 EDNRB	pharynx development	No GSEA Experiment	Endothelial Cell Differentiation and Angiogenesis Regulation	Neural Crest Cell Migration and Differentiation	Regulation of Thyroid Development and Pigmentation	Neural Crest Cell Migration and Differentiation	Regulation of Cellular Responses to Growth Factors	Embryonic Heart Tube Morphogenesis
GO:0090240	BRCA1 AUTS2 PIH1D1 MUC1 ARRB1 SMARCB1	positive regulation of histone H4 acetylation	No GSEA Experiment	DNA Damage Response and Repair	DNA Repair and Transcription Regulation	Regulation of DNA Repair and Transcriptional Activity	DNA Damage Response and Repair	DNA Repair and Transcription Regulation	Positive Regulation of Histone Acetylation
GO:1901163	SMURF2 ACVR1B APELA CALR ARHGDIB ACVR1C YTHDF3 AGO2 TIMP1 SYDE1 GJA1 VEGFA C1QBP ITGB3 NODAL	regulation of trophoblast cell migration	No GSEA Experiment	Notch Signaling Pathway Regulation	Nodal Signaling Pathway Regulation	Regulation of Angiogenesis and Cell Migration	TGF β Signaling Regulation	Complement Component C1q Binding and Vascular Endothelial Growth Factor Activity	NODAL Signaling Regulation
GO:0015871	SEC14L1 SLC44A1 SLC5A7 SLC44A4 SLC22A2 SLC44A5 PSEN1 SLC44A3 SLC44A2	choline transport	No GSEA Experiment	Lipid Metabolism and Transport Regulation	Choline Transport and Metabolism	Choline Transport and Metabolism	Choline Transport and Metabolism	Choline Transport and Metabolism	Choline Metabolism in Cancer
GO:1903423	PPP3CC TOR1A PLAA LRRK2 AP2M1 ABCA13 DNM3 NLGN1	positive regulation of synaptic vesicle recycling	No GSEA Experiment	Neuroprotection and Synaptic Function Regulation	Neurotransmission Regulation	Regulation of Neurological Signaling Pathways	Synaptic Vesicle Recycling and Neurotransmission Regulation	Dendritic Structure Regulation	Neuron Projection Morphogenesis
GO:0140199	ATP2B4 GNAI2 PDE4B	negative regulation of adenylate cyclase activating adrenergic receptor signaling pathway involved in heart process	No GSEA Experiment	Calcium Signaling Regulation	Calcium Homeostasis Regulation	Calcium Signaling Regulation	Calcium Signaling Regulation	Calcium Homeostasis Regulation	cAMP Signaling Pathway
GO:0060244	FAP SRPX DACH1 PAK1	negative regulation of cell proliferation involved in contact inhibition	No GSEA Experiment	Focal Adhesion Dynamics Regulation	Cell Proliferation and Tumor Suppression	Regulation of Cell Proliferation and Migration	Cellular Motility Regulation	Fibroblast Growth Control and Transcription Factor Activity	Negative Regulation of DNA Amplification
GO:1905097	EIF2S1 PBXIP1 MET EPHA4 CCPG1 RIPOR2 POLDIP2 STMN1 GPSM1	regulation of guanyl nucleotide exchange factor activity	No GSEA Experiment	Regulation of Cell Migration and Invasion	Protein Synthesis Regulation and Cell Cycle Progression	Regulation of Cell Proliferation and Migration	Protein Synthesis Regulation and Signal Transduction	Protein Synthesis and Ephrin Receptor Activity	Negative Regulation of Guanyl Nucleotide Exchange Factor Activity
GO:0035752	CLN3 TMEM175 SLC45A2 OCA2	lysosomal lumen pH elevation	No GSEA Experiment	Melanin Synthesis and Transport	Melanin Biosynthesis and Cellular Autophagy	Melanin Biosynthesis and Lysosomal Function	Lysosomal Function and Pigmentation Regulation	Melanin Biosynthesis and Lysosomal Function	Melanin Biosynthesis
GO:0090237	PLA2R1 AVPR1B NTSR1 PLA2G10 MIF SYK PLA2G6 SSTR4	regulation of arachidonic acid secretion	No GSEA Experiment	Neuroinflammation and Neuroprotection	Phospholipid Metabolism and Signal Transduction	Regulation of Neuroendocrine Signaling and Inflammatory Response	Inflammatory Response Modulation	Phospholipase A2 Activity and Signal Transduction	Negative Regulation of Macrophage Activation
GO:2000143	PCID2 HMGB1 HEY2 ZNF451 CTNNBIP1 THRA MORC1	negative regulation of DNA templated transcription initiation	No GSEA Experiment	Chromatin Remodeling and Transcriptional Regulation	Regulation of Transcription and DNA Repair	Regulation of Transcription and DNA Repair	Chromatin Remodeling and Transcription Regulation	DNA Architecture Regulation	Transcription Regulation
GO:1901506	LPCAT3 DENND5B PRAP1	regulation of acylglycerol transport	No GSEA Experiment	Lipid Metabolism and Signaling Regulation	Lipid Metabolism and Intracellular Trafficking	Lipid Metabolism and Intracellular Trafficking	Lipid Metabolism Regulation	Lipid Metabolism and Phospholipid Remodeling	Acyl Chain Remodeling of Phosphatidylserine
GO:0032908	SERPINB7 CD2AP TSKU FOXP3 TYROBP LUM LAPTM4B FURIN ATP6AP2 THBS1 GATA6 CX3CL1	regulation of transforming growth factor beta1 production	No GSEA Experiment	Regulation of Immune Cell Function and Signaling	Immune Regulation and Extracellular Matrix Remodeling	Immune Response and Extracellular Matrix Remodeling	Immune Regulation and Extracellular Matrix Remodeling	Extracellular Matrix Remodeling and Collagen V Binding	Positive Regulation of Transforming Growth Factor Beta1 Production
GO:0044868	NUCKS1 APCS PTX3	modulation by host of viral molecular function	No GSEA Experiment	Innate Immune Response Regulation	Acute Phase Response	Acute Phase Response Regulation	Acute Phase Response Modulation	Innate Immunity Regulation	Amyloid Fiber Formation
GO:0007021	VBP1 TBCE TBCEL CRYAB TBCA TBCC TBCD TCP1	tubulin complex assembly	No GSEA Experiment	Neuroprotection and Protein Quality Control	Tubulin Folding Pathway	Tubulin Folding and Chaperone Activity	Tubulin Folding and Assembly	Post chaperonin Tubulin Folding Pathway	Post chaperonin Tubulin Folding Pathway
GO:0043376	RUNX3 RUNX1 LILRB4 NCKAP1L ZBTB7B CBFB SOCS1	regulation of CD8 positive alpha beta T cell differentiation	No GSEA Experiment	RUNX3 mediated Transcriptional Regulation	Hematopoietic Regulation	Regulation of Hematopoietic Cell Differentiation	Hematopoietic Differentiation Regulation	Hematopoietic Regulation	RUNX3 Regulates p14 ARF
GO:2000105	SSBP1 CDK2 STOML2 E2F7 ATRX CIZ1 INO80 DBF4B E2F8 DBF4 CDT1 WIZ ENDOG CDC7	positive regulation of DNA templated DNA replication	No GSEA Experiment	Replication Stress Response	Cell Cycle Regulation and DNA Replication	DNA Replication and Cell Cycle Regulation	DNA Replication Initiation and Regulation	Cell Cycle Regulation and DNA Replication	Positive Regulation of Nuclear Cell Cycle DNA Replication
GO:1903679	METTL3 NCK1 YTHDF2	positive regulation of cap independent translational initiation	No GSEA Experiment	N6 methyladenosine RNA modification and regulation of gene expression	m6A RNA Methylation	RNA Methylation and Processing	mRNA Methylation and Regulation	m6A RNA Methylation	mRNA Destabilization
GO:0061314	HEY1 GALNT11 RBPJ HEY2 NOTCH2 NOTCH1 JAG1 DLL4 HEYL SNAI2 SNAI1	Notch signaling involved in heart development	No GSEA Experiment	Notch Signaling Pathway Regulation	Notch Signaling Pathway	Notch Signaling Pathway Regulation	Notch Signaling Pathway Regulation	Notch Signaling Pathway	Notch Signaling Pathway Involved in Regulation of Secondary Heart Field Cardioblast Proliferation
GO:0043084	CNR1 OXTR AVP P2RY1 EDNRB AVPR1A VIP ADA ACVR2A OXT VGF	penile erection	No GSEA Experiment	Vasopressin Signaling and Neuroprotection	Neurotransmission Regulation	Neuroendocrine Signaling	Neuroendocrine Regulation	Neuropeptide Hormone Activity and Vasopressin Receptor Activity	Neuroactive Ligand Receptor Interaction
GO:0070172	SLC4A2 AMELX AMTN CFTR TFAP2A WNT6 ODAPH ENAM	positive regulation of tooth mineralization	No GSEA Experiment	Epithelial Cell Development and Maintenance	Enamel Biomineralization	Enamel Biogenesis and Ion Transport	Enamel Formation and Ion Transport	ATPase Coupled Anion Transmembrane Transport	Positive Regulation of Tooth Mineralization
GO:0034653	CYP26C1 CYP26B1 CRABP1 CYP2W1 CYP26A1	retinoic acid catabolic process	No GSEA Experiment	Retinoid Metabolism and Signaling	Retinoic Acid Metabolism	Retinoic Acid Metabolism and Regulation	Retinoic Acid Metabolism and Homeostasis	Retinoic Acid Metabolism	RA Biosynthesis Pathway
GO:0009209	CAD UCK1 NME3 NME5 UCK2 UCKL1 NME6 NME1 NME7 CTPS2 NME4 NME9 CTPS1 NME2 NME1-NME2	pyrimidine ribonucleoside triphosphate biosynthetic process	No GSEA Experiment	Nucleotide Metabolism and Signaling Regulation	Pyrimidine Biosynthesis and Metabolism	Nucleotide Metabolism and Synthesis	Nucleotide Metabolism Regulation	Nucleoside Diphosphate Kinase Activity and Uridine Kinase Activity	Pyrimidine Metabolism
GO:0090076	KCNJ2 KBTBD13 ATP2A1	relaxation of skeletal muscle	No GSEA Experiment	Ion Channel Regulation and Calcium Homeostasis	Ion Homeostasis Regulation	Regulation of Ion Homeostasis and Muscle Contraction	Muscle Excitation Contraction Coupling	Voltage Gated Potassium Channel Activity	Muscle Contraction
GO:0019682	TPI1 TKFC TKT ALDOB GLYCTK TALDO1	glyceraldehyde 3 phosphate metabolic process	No GSEA Experiment	Glycolytic Flux Regulation	Glycolytic Pathway and Pentose Phosphate Pathway	Glycolytic Pathway Regulation	Pentose Phosphate Pathway and Glycolysis Interconnection	Metabolism of Carbohydrates	Metabolism of Carbohydrates
GO:0090625	AGO2 AGO1 AGO3 AGO4	siRNA mediated gene silencing by mRNA destabilization	No GSEA Experiment	MicroRNA mediated Gene Regulation	RNA Interference	RNA Interference Pathway	RNA Induced Silencing Complex Assembly and Function	RNA Interference	Small Interfering RNA Biogenesis
GO:0060315	CLIC2 GSTO1 CASQ2 PKD2 TRDN FKBP1B CALM2 SRI CALM3 GSTM2 FKBP1A CALM1	negative regulation of ryanodine sensitive calcium release channel activity	No GSEA Experiment	Regulation of Calcium Signaling	Calcium Ion Homeostasis	Calcium Ion Homeostasis and Detoxification	Calcium Homeostasis Regulation	Sarcoplasmic Reticulum Function	Regulation of Ryanodine Sensitive Calcium Release Channel Activity
GO:1904688	METTL3 YTHDF2 RPL13A SH3BGRL MTOR NCK1	regulation of cytoplasmic translational initiation	No GSEA Experiment	Regulation of mTOR Signaling and Translation	m6A RNA Methylation and Translation Regulation	mRNA Methylation and Translation Regulation	mRNA Translation Regulation and Stability	m6A RNA Methylation and Protein Synthesis Regulation	mRNA Destabilization
GO:0001969	CD59 CR1 C3	regulation of activation of membrane attack complex	No GSEA Experiment	Complement System Regulation	Complement System Regulation	Complement System Regulation	Complement Regulation and Inhibition	Complement System Regulation	Regulation of Complement Cascade
GO:1903391	RDX PTPN23 ADD1 BMP6 VEGFA	regulation of adherens junction organization	No GSEA Experiment	Angiogenesis and Vasculogenesis Regulation	Angiogenesis Regulation	Angiogenesis and Cellular Adhesion Regulation	Vascular Remodeling and Angiogenesis	Cytoskeletal Regulation and Angiogenesis	Positive Regulation of Focal Adhesion Assembly
GO:1905867	GJB5 GJB2 PTPN6 GJB1	epididymis development	No GSEA Experiment	Gap Junctional Signaling and Regulation	Gap Junction Communication	Gap Junction Communication and Signal Transduction	Intercellular Communication and Signal Transduction	Gap Junction Communication	Gap Junction Assembly
GO:0048541	ARTN FOXL1 ADA NKX2-3 STAT5B RET CACNB4 TOX	Peyer's patch development	No GSEA Experiment	Neurodevelopmental Signaling Cascade	Neurotrophic Signaling	Neurodevelopment and Immune Regulation	Neurotrophic Signaling and Immune Modulation	Transmembrane Receptor Protein Tyrosine Kinase Activity	Positive Regulation of Cell Cell Adhesion Mediated by Integrin
GO:0090267	PCID2 TPR MAD1L1 GEN1 MAD2L1 DYNC1LI1 CDCA8 INCENP AURKB NDC80 BIRC5 XRCC3	positive regulation of mitotic cell cycle spindle assembly checkpoint	No GSEA Experiment	Mitotic Checkpoint Regulation and Spindle Assembly	Mitotic Checkpoint Regulation and Chromosome Segregation	Chromosomal Segregation and DNA Repair	Chromosome Segregation and DNA Repair Coordination	Mitotic Checkpoint Regulation and Chromosome Segregation	Activation of Mitotic Cell Cycle Spindle Assembly Checkpoint
GO:2001138	PRELID1 APOA1 TRIAP1 APOE TMEM30A ABCA3 DBI ATP8A2 FASLG PRAP1 ABCA7 ABCB4 CETP PRKCD ATP8A1	regulation of phospholipid transport	No GSEA Experiment	Lipid Metabolism and Transport	Lipid Transport and Apoptosis Regulation	Lipid Metabolism and Transport	Lipid Transport and Homeostasis	Lipid Transport and Phospholipid Translocating ATPase Activity	Phospholipid Translocation
GO:0071236	ATP7A PLA2G4A EZH2 CDKN1B GFER MEF2C TP53 MDM2 RPL23 CRIP1 PLA2G4F SLC9A1 ACTR2 HSPA5	cellular response to antibiotic	No GSEA Experiment	Cellular Stress Response and Tumor Suppression	Cellular Stress Response and Cell Cycle Regulation	Regulation of Cellular Stress Response and Cell Cycle Progression	Cellular Stress Response Regulation	p53 MDM2 Complex Formation and Cell Cycle Regulation	Cellular Responses to Stress
GO:0036486	SEMA3F NRP1 NRP2	ventral trunk neural crest cell migration	No GSEA Experiment	Semaphorin Mediated Axon Guidance	Semaphorin Signaling	Semaphorin Signaling in Axon Guidance	Axonal Guidance and Vascular Patterning	Axon Guidance and VEGF Signaling	Semaphorin Plexin Signaling in Neuron Projection Guidance
GO:0040031	METTL4 METTL16 LARP7 MEPCE NOP10 NHP2 DKC1	snRNA modification	No GSEA Experiment	Nucleolar Stress Response	RNA Methylation and Telomere Maintenance	RNA Methylation and Telomere Maintenance	RNA Modification and Stability Regulation	Telomere Maintenance and rRNA Modification	snRNA Pseudouridine Synthesis
GO:0051901	KDR TSPO MYOC DCN RACK1 MLLT11 PARP1 P2RX7	positive regulation of mitochondrial depolarization	No GSEA Experiment	Angiogenesis Regulation	Angiogenesis Regulation	Angiogenesis and Cellular Stress Response	Angiogenesis and Cellular Stress Response	Protein Tyrosine Kinase Inhibition	Positive Regulation of Mitochondrial Depolarization
GO:0044860	FLOT2 UMOD ATP1B1 MYADM CAV1	protein localization to plasma membrane raft	No GSEA Experiment	Lipid Signaling and Endocytosis Regulation	Regulation of Cellular Ion Homeostasis	Regulation of Membrane Fluidity and Ion Transport	Membrane Dynamics and Ion Transport Regulation	Cellular Structure Maintenance and Ion Balance Regulation	Membrane Raft Assembly
GO:0046063	DPYD UPB1 DPYS UPP1 NT5C UPP2	dCMP metabolic process	No GSEA Experiment	Pyrimidine Metabolism Regulation	Pyrimidine Metabolism	Pyrimidine Metabolism	Pyrimidine Catabolism	Pyrimidine Metabolism	Pyrimidine Catabolism
GO:0021773	BCL11B ZSWIM6 INHBA	striatal medium spiny neuron differentiation	No GSEA Experiment	Regulation of Tumor Suppression and Angiogenesis	Regulation of Hematopoietic Differentiation	Regulation of Cell Differentiation and Proliferation	T Cell Differentiation and Development	Regulation of Follicle Stimulating Hormone Secretion	Glycoprotein Hormones
GO:0002940	THUMPD3 TRMT1 TRMT1L TRMT112	tRNA N2 guanine methylation	No GSEA Experiment	Mitochondrial tRNA Modification and Stability	tRNA Methylation	tRNA Methylation	tRNA Methylation and Modification	N terminal Protein N Methylation	tRNA N2 guanine Methylation
GO:1903972	STAP1 TREM2 CSF1 TLR4 PTPN2 TLR2	regulation of cellular response to macrophage colony stimulating factor stimulus	No GSEA Experiment	Innate Immune Response Regulation	Innate Immune Response Regulation	Innate Immune Response Regulation	Microglial Activation and Inflammatory Response	Toll Like Receptor 2 Binding and Immune Response	IL 6 JAK STAT3 Signaling
GO:0000964	TRMT10C PNPT1 HSD17B10 PRORP	mitochondrial RNA 5' end processing	No GSEA Experiment	Mitochondrial Dysfunction and Lipid Metabolism Regulation	Mitochondrial RNA Processing	Mitochondrial RNA Processing and Metabolism	Mitochondrial RNA Processing and Maturation	Regulatory Region RNA Binding in Mitochondria	Mitochondrial tRNA Processing
GO:0030207	HEXB GUSB IDUA HYAL4 HYAL1	chondroitin sulfate catabolic process	No GSEA Experiment	Glycosaminoglycan Degradation and Processing	Lysosomal Degradation	Lysosomal Degradation of Glycosaminoglycans	Glycosaminoglycan Degradation	Glycosaminoglycan Degradation	Glycosaminoglycan Degradation
GO:0002265	LRP1 PSEN1 APP GRN	astrocyte activation involved in immune response	No GSEA Experiment	Amyloidogenic Pathway Regulation	Amyloid Precursor Protein Processing	Amyloid Precursor Protein Metabolism and Alzheimer's Disease Pathogenesis	Amyloid Precursor Protein Processing and Clearance	Amyloid Precursor Protein Processing	Positive Regulation of Protein Metabolic Process
GO:0000738	XRN2 TREX1 ISG20 TREX2 REXO4	DNA catabolic process exonucleolytic	No GSEA Experiment	RNA Directed Innate Immune Response	RNA Degradation and DNA Repair	RNA Degradation and DNA Repair	RNA Degradation and Exonucleolytic Processing	RNA Degradation and DNA Repair	DNA Catabolic Process Exonucleolytic
GO:0021529	SOX13 NKX2-2 ASCL1 OLIG2 SOX6	spinal cord oligodendrocyte cell differentiation	No GSEA Experiment	Neurodevelopmental Signaling Cascade	Neurogenesis	Neural Differentiation and Development	Neural Differentiation Regulation	Sequence Specific DNA Binding	Neural Crest Differentiation
GO:0072709	MAP2K4 MAPK13 MAP2K7 MAP2K6 MAP2K3	cellular response to sorbitol	No GSEA Experiment	ERK MAPK Signaling Pathway Regulation	MAPK Signaling Cascade	Mitogen Activated Protein Kinase Signaling Pathway	Stress Activated Protein Kinase Signaling	MAPK Signaling Cascade	MAP Kinase Signaling Pathway
GO:1905605	TJP2 OCLN TJP3 TJP1 ANGPT1	positive regulation of blood brain barrier permeability	No GSEA Experiment	Tight Junction Regulation and Angiogenesis	Tight Junction Formation and Angiogenesis	Tight Junction Regulation and Angiogenesis	Tight Junction Assembly and Maintenance	Tight Junction Formation	Tight Junction
GO:2000697	STAT1 MMP9 OSR1 CTNNB1	negative regulation of epithelial cell differentiation involved in kidney development	No GSEA Experiment	Inflammation and Tissue Remodeling	Immune Response Regulation and Extracellular Matrix Remodeling	Immune Response and Cell Adhesion Regulation	Inflammatory Response Regulation	Cell Cell Adhesion and Gene Transcription Regulation	Metanephric Mesenchymal Cell Proliferation
GO:0045050	EMC4 EMC7 MMGT1 EMC6 EMC8 EMC10 EMC9 EMC2 EMC3 EMC1	protein insertion into ER membrane by stop transfer membrane anchor sequence	No GSEA Experiment	Endoplasmic Reticulum Associated Degradation of Misfolded Proteins	Endoplasmic Reticulum Membrane Protein Complex Assembly and Function	Endoplasmic Reticulum Membrane Complex Assembly and Function	Endoplasmic Reticulum Membrane Protein Complex Assembly	Endoplasmic Reticulum Membrane Protein Complex Assembly and Function	Protein Insertion into the Endoplasmic Reticulum Membrane
GO:0060753	VEGFC PGF VEGFD SWAP70 RAC2 VEGFA RIN3 VEGFB	regulation of mast cell chemotaxis	No GSEA Experiment	Angiogenic Signaling and Vascular Development	Vascular Endothelial Growth Factor Mediated Angiogenesis	Angiogenesis and Vascular Development	Angiogenesis Regulation	Vascular Endothelial Growth Factor Mediated Angiogenesis	VEGF Signaling
GO:0070343	FTO VSTM2A FGF10	white fat cell proliferation	No GSEA Experiment	Metabolic Regulation	Adipogenesis Regulation	Adipogenesis and Neurodevelopment Regulation	Metabolic Regulation and Cellular Growth	Fibroblast Growth Factor Receptor Binding	Positive Regulation of Brown Fat Cell Differentiation
GO:0060157	MYOCD WNT5A RBP4 UPK3A	urinary bladder development	No GSEA Experiment	Cellular Migration and Adhesion Regulation	Myocardin Induced Smooth Muscle Differentiation	Regulation of Cardiovascular Development and Metabolic Processes	Cellular Differentiation and Signaling	Myocardin Induced Smooth Muscle Differentiation and Associated Functions	Cardiac Neuron Differentiation
GO:1903147	TSC2 TSPO USP30 TP53 RNF41 PINK1 TIGAR	negative regulation of autophagy of mitochondrion	No GSEA Experiment	Mitophagy Regulation and Cellular Homeostasis	Mitochondrial Quality Control	Mitochondrial Quality Control and Apoptosis Regulation	Mitochondrial Quality Control and Apoptosis Regulation	Mitochondrial Quality Control	Mitophagy and Apoptosis Regulation
GO:1902732	PBXIP1 COMP LTF SIRT6 LEF1 SIX2 MUSTN1 SOX9	positive regulation of chondrocyte proliferation	No GSEA Experiment	Bone Morphogenesis and Development	Chondrogenesis Regulation	Regulation of Skeletal Development and Aging	Osteogenic Differentiation Regulation	Chondrogenesis and Bone Development	Positive Regulation of Chondrocyte Proliferation
GO:0038156	CSF2RB IL3RA SYK FCER1G	interleukin 3 mediated signaling pathway	No GSEA Experiment	Granulocyte Mediated Inflammation	Hematopoietic Cell Signaling	Cytokine Signaling in Immune system	Hematopoietic Signal Transduction	Interleukin 3 Interleukin 5 And GM CSF Signaling	Interleukin 3 Interleukin 5 and GM CSF Signaling
GO:1901620	GLI3 CPLANE2 PRKACA GPR161 GORAB CDK20 TULP3 PRKACB SUFU MKS1	regulation of smoothened signaling pathway involved in dorsal ventral neural tube patterning	No GSEA Experiment	Sonic Hedgehog Signaling Pathway Regulation	Sonic Hedgehog Signaling Pathway Regulation	Sonic Hedgehog Signaling Pathway Regulation	Hedgehog Signaling Pathway Regulation	cAMP dependent Protein Kinase Activity Regulation	Hedgehog Off State Regulation
GO:1903367	GRP PRKAR1B PENK MEF2C UCN GRPR NPAS2	positive regulation of fear response	No GSEA Experiment	Neurotransmitter Regulation and Signaling	Neurotransmission Regulation	Regulation of Circadian Rhythm and Pain Perception	Stress Response Modulation	Hormone Activity Regulation	Neuroactive Ligand Receptor Interaction
GO:0032459	VPS35 ISG15 ABCA3	regulation of protein oligomerization	No GSEA Experiment	Endosomal lysosomal Trafficking and Autophagy Regulation	Intracellular Protein Transport	Intracellular Protein Transport and Immune Response	Protein Trafficking and Immune Response Modulation	Protein Sorting and Lipid Transport	Immune Response Modulation and Lipid Transport
GO:0048293	TNFSF4 CLCF1 STAT6 NDFIP1 BCL6 FOXP3 IL4	regulation of isotype switching to IgE isotypes	No GSEA Experiment	T Cell Activation and Regulation	Th2 Immune Response Regulation	T Helper 2 Cell Differentiation and Immune Response Regulation	T helper Cell Differentiation and Regulation	T Cell Activation and Cytokine Production	Positive Regulation of CD4 positive CD25 positive alpha beta Regulatory T Cell Differentiation
GO:0070782	XKR6 XKR5 XKR4 XKR7 FASLG PLSCR1 XKR8 XKR9 TRPC5	phosphatidylserine exposure on apoptotic cell surface	No GSEA Experiment	Apoptosis Regulation	Apoptotic Signaling	Apoptotic Signaling and Phospholipid Scrambling	Apoptotic Membrane Remodeling	Phospholipid Scrambling	FasL CD95L Signaling
GO:0071484	AKT2 RGS9 GNB5 SLC24A4 TENT2	cellular response to light intensity	No GSEA Experiment	Regulation of Cell Signaling and Survival	G Protein Signaling Regulation	G Protein Signaling and Ion Transport Regulation	Phototransduction Regulation	GTPase Activator Activity and RNA Metabolic Process	Visual Signal Transduction
GO:0034499	SGSM2 GCC2 SNX3 SNX12 RAB7B	late endosome to Golgi transport	No GSEA Experiment	Endolysosomal Trafficking and Degradation	Endosomal Sorting and Trafficking	Endosomal Sorting and Vesicle Trafficking	Endosomal Trafficking Regulation	Endosomal Sorting and Trafficking	Late Endosome to Golgi Transport
GO:2000367	ZP3 STXBP1 HYAL3	regulation of acrosomal vesicle exocytosis	No GSEA Experiment	Innate Immune Response Regulation	Zygote Formation and Neural Transmission	Fertilization and Vesicle Trafficking	Sperm Egg Interaction and Fertilization	Multivesicular Body Formation and Hyaluronan Metabolism	Interaction With Cumulus Cells And Zona Pellucida
GO:1990001	NOL3 BCL2L12 XIAP	inhibition of cysteine type endopeptidase activity involved in apoptotic process	No GSEA Experiment	Apoptosis Regulation	Apoptosis Regulation	Apoptosis Regulation	Apoptosis Regulation	Cysteine type Endopeptidase Inhibitor Activity in Apoptotic Process	Inhibition of Cysteine Type Endopeptidase Activity Involved in Apoptotic Process
GO:0043465	ACTN3 TP53 CAVIN3 SLC25A12 TIGAR	regulation of fermentation	No GSEA Experiment	Regulation of Cellular Stress Response	Regulation of Cellular Metabolism and Apoptosis	Regulation of Cellular Energy Metabolism and Apoptosis	Cellular Stress Response and Metabolic Regulation	TP53 Transcriptional Regulation and Tumor Suppression	Cellular Response to Hypoxia
GO:0072584	NEDD4L MAPK3 PROM2 PACSIN2 CLN3 CAV1 MAPK1 SRC CAV3 UNC119 MLC1	caveolin mediated endocytosis	No GSEA Experiment	Regulation of Endocytic Trafficking and Signaling	Intracellular Signal Transduction	Intracellular Signal Transduction and Vesicular Trafficking	Endocytic Regulation and Signal Transduction	Intracellular Signaling and Vesicular Trafficking	Caveolin Mediated Endocytosis and Signal Transduction
GO:0010496	GJB2 EPHB2 MIP GJA8 GJA3 GJB4 CLDN16 GJB6 PEG10 ARC	intercellular transport	No GSEA Experiment	Connexin Mediated Gap Junction Signaling and Tight Junction Regulation	Gap Junction Communication	Gap Junction Communication and Epithelial Cell Differentiation	Intercellular Communication and Signal Transduction	Opacification of the Corneal Stroma	Gap Junction Assembly
GO:0072110	BMP4 ITGB3 SERPINB7 BMP7 PDGFRB PDGFD IL6R WT1 EGR1 PDGFA CFLAR PDGFB	glomerular mesangial cell proliferation	No GSEA Experiment	Angiogenic Signaling Cascade	Platelet Derived Growth Factor Signaling	Regulation of Cell Growth and Differentiation	Mesenchymal Epithelial Transition Regulation	Platelet Derived Growth Factor Signaling	Signaling By PDGF
GO:0001796	FCGR2B HLA-E FCGR1A C3	regulation of type IIa hypersensitivity	No GSEA Experiment	Complement Immune Complex Regulation	Immune Response Regulation	Immune Response Regulation	Immune Regulation and Response	Phagocytosis and Antibody Production Regulation	Immunoregulatory Interactions
GO:0070086	LRSAM1 NEURL1B IL10RA TSG101 VPS28	ubiquitin dependent endocytosis	No GSEA Experiment	Autophagy Regulation	Intracellular Protein Trafficking and Immune Response Modulation	Endosomal Sorting and Immune Response Regulation	Ubiquitin Mediated Endocytosis and Immune Modulation	Intracellular Protein Trafficking	Viral Budding via Host ESCRT Complex
GO:0021856	SEMA3E NDNF NRP2 PLXNA1 PLXNA3 NRP1	hypothalamic tangential migration using cell axon interactions	No GSEA Experiment	Semaphorin Signaling Pathway	Semaphorin Signaling in Axon Guidance	Semaphorin Signaling in Neuronal Guidance	Axonal Guidance and Neuronal Development	Semaphorin Signaling	Axon Guidance
GO:0071163	CDC45 CDT1 GMNN	DNA replication preinitiation complex assembly	No GSEA Experiment	Cell Cycle Regulation	DNA Replication Initiation	DNA Replication Initiation	DNA Replication Initiation	Activation of Pre Replicative Complex	Activation of Pre Replicative Complex
GO:0006384	CRCP GTF3C1 SNAPC5 POLR3H GTF3C4 BDP1 BRF1 GTF3C5	transcription initiation at RNA polymerase III promoter	No GSEA Experiment	Transcriptional Regulation	RNA Polymerase III Transcription Initiation	Transcription Initiation Complex Assembly	RNA Polymerase III Transcription Initiation	RNA Polymerase III Transcription Initiation	RNA Polymerase III Transcription Initiation
GO:0003365	AMOT AMOTL1 AMOTL2	establishment of cell polarity involved in ameboidal cell migration	No GSEA Experiment	Adherens Junction Regulation and Signaling	Angiomotin Mediated Hippo Signaling Pathway Regulation	Regulation of Hippo Signaling Pathway	Angiogenesis Regulation	Angiomotin Mediated Cell Migration and Angiogenesis	Signaling By Hippo
GO:0006863	SLC25A5 AQP9 SLC28A2 SLC28A1 VDAC3 SLC25A4 SLC43A3 SLC29A2 SLC28A3	purine nucleobase transport	No GSEA Experiment	Mitochondrial Water and Electrolyte Homeostasis	Nucleoside and Ion Transport	Ion and Small Molecule Transport	Nucleotide Transport and Metabolism	ATP:ADP Antiporter Activity	Transport of Nucleosides and Free Purine and Pyrimidine Bases Across Plasma Membrane
GO:0036152	LPCAT3 PLAAT3 MBOAT2 PLA2G2F ABHD4 LPGAT1 PLAAT2 LPCAT4 PLAAT4 MBOAT1 PLA2G4C	phosphatidylethanolamine acyl chain remodeling	No GSEA Experiment	Phospholipid Metabolism and Signaling	Phospholipid Metabolism and Remodeling	Phospholipid Metabolism and Remodeling	Phospholipid Remodeling	Phospholipid Metabolism and Remodeling	Acyl Chain Remodeling of Phosphatidylethanolamine
GO:1900148	NF1 CERS2 RRAS	negative regulation of Schwann cell migration	No GSEA Experiment	Ras Mediated Signaling and Lipid Metabolism	Ras Signaling Regulation	Lipid Metabolism and Ras Signaling Regulation	Neurofibromin Mediated Signal Regulation	Sphingosine N acyltransferase Activity and Neuroendocrine Regulation	Negative Regulation of MAPK Cascade Involved in Axon Regeneration
GO:1900212	PAX2 HNF1B PAX8	negative regulation of mesenchymal cell apoptotic process involved in metanephros development	No GSEA Experiment	Renal Development and Maintenance	Renal System Development and Function	Kidney Development and Differentiation	Renal Development and Function Regulation	Renal System Development and Function	Pronephros Development
GO:0036261	SNRPD3 SNRPG TGS1 SNRPD2 SNRPD1 SNRPE SNRPF SNRPB	7 methylguanosine cap hypermethylation	No GSEA Experiment	RNA Processing and Regulation	Spliceosome Assembly and Function	Spliceosomal snRNP Assembly	Spliceosome Assembly and Function	Spliceosome Assembly and Function	Spliceosomal Assembly
GO:0060581	SOX1 GLI3 ASCL1 NKX2-2 FOXN4 DBX1 DMRT3 LHX3 DLL4 GLI2 SUFU	cell fate commitment involved in pattern specification	No GSEA Experiment	Notch Signaling Pathway Regulation	Neural Differentiation and Sonic Hedgehog Signaling	Neural Development and Differentiation	Neural Differentiation Regulation	Neural Specification and Differentiation	Ventral Spinal Cord Interneuron Specification
GO:0031581	COL17A1 ITGB4 LAMC1 LAMA3 DST PLEC	hemidesmosome assembly	No GSEA Experiment	Epithelial Mesenchymal Interaction and Adhesion	Epidermal Adhesion	Epidermal Basement Membrane Formation	Hemidesmosome Assembly and Function	Epidermal Adhesion	Type I Hemidesmosome Assembly
GO:0099553	F2R GRM5 CNR1	trans synaptic signaling by endocannabinoid modulating synaptic transmission	No GSEA Experiment	Neurotransmission and Pain Signaling	G Protein Coupled Receptor Signaling	G Protein Coupled Receptor Signaling	Neurovascular Signaling Modulation	G Protein Coupled Receptor Signaling	Neuroactive Ligand Receptor Interaction
GO:0060398	GDF15 LEPROT GHRL MBD5 LEPROTL1 JAK2	regulation of growth hormone receptor signaling pathway	No GSEA Experiment	Metabolic Regulation and Signaling Pathway	GDF15 Mediated Metabolic Regulation	Regulation of Growth and Metabolic Processes	Metabolic Regulation and Energy Homeostasis	JAK2 Mediated Receptor Signaling	Growth Hormone and Leptin Signaling Regulation
GO:0006432	LRRC47 FARSB FARSA FARS2	phenylalanyl tRNA aminoacylation	No GSEA Experiment	Leucyl tRNA Synthetase mediated Protein Misfolding and Degradation	Aminoacyl tRNA Synthesis	Aminoacyl tRNA Biosynthesis	Mitochondrial Protein Synthesis and Quality Control	Aminoacyl tRNA Synthesis	Transfer RNA Aminoacylation
GO:1901906	NUDT11 NUDT4 NUDT3 NUDT10	diadenosine pentaphosphate metabolic process	No GSEA Experiment	Nucleic Acid Editing and Quality Control	Nudix Hydrolase Activity	Nudix Hydrolase Activity Regulation	NADH Metabolism Regulation	Diphosphoinositol Polyphosphate Phosphohydrolase Activity	Synthesis of Pyrophosphates in Cytosol
GO:0044771	USP17L2 CHFR CDC25B MOS CDC25C MAPK15 NDC80 CCNB2 TTK CDC25A OVOL1	meiotic cell cycle phase transition	No GSEA Experiment	Mitotic Regulation and Cell Cycle Control	Cell Cycle Regulation	Cell Cycle Regulation and Mitotic Progression	Mitotic Regulation and Checkpoint Control	Protein Phosphatase Activity and Cell Cycle Regulation	Cyclin B2 Mediated Events
GO:0045006	EXOSC3 AICDA CDADC1 EXOSC4 APOBEC3A_B APOBEC3C EXOSC6 APOBEC3B APOBEC3H EXOSC5 APOBEC3F APOBEC3G APOBEC3A	DNA deamination	No GSEA Experiment	DNA Editing and Regulation	RNA Processing and Cytidine Deamination	RNA Processing and Cytidine Deamination	RNA Degradation and Editing	RNA Processing and Degradation	DNA Cytosine Deamination
GO:0033088	BMP4 ERBB2 TMEM131L IHH CLEC4G	negative regulation of immature T cell proliferation in thymus	No GSEA Experiment	BMP4 ERBB2 TMEM131L IHH CLEC4G signaling axis in bone development and cancer	Bone Morphogenesis and Growth Regulation	Regulation of Bone Morphogenesis and Cell Signaling	Signal Transduction and Cellular Communication	Bone Morphogenesis and Growth Regulation	Negative Regulation of T Cell Differentiation in Thymus
GO:0097374	GBX1 NRP1 NRP2	sensory neuron axon guidance	No GSEA Experiment	Axon Guidance and Neurodevelopment	Neuropilin Mediated Axon Guidance	Axonal Guidance and Neural Development	Neural Guidance and Angiogenesis	VEGF Activated Receptor Activity	Neurophilin Interactions with VEGF and VEGF Receptor
GO:0003430	RARG TGFBR2 SOX9	growth plate cartilage chondrocyte growth	No GSEA Experiment	Retinoic Acid Signaling and Tissue Homeostasis	Chondrogenesis Regulation	Regulation of Chondrogenesis and Cell Differentiation	Cartilage Development and Homeostasis	Cellular Growth and Differentiation Regulation	Positive Regulation of Mesenchymal Cell Proliferation
GO:0060842	HEY1 RBPJ TMEM100 HEY2 NOTCH1 DLL1	arterial endothelial cell differentiation	No GSEA Experiment	NOTCH Signaling Cascade	Notch Signaling Pathway	Notch Signaling Pathway Regulation	Notch Signaling Pathway Regulation	Notch Signaling Pathway	Notch Signaling Pathway
GO:1902232	PTPN2 FOXN1 TOX	regulation of positive thymic T cell selection	No GSEA Experiment	Immune System Regulation	T Cell Development and Differentiation	T cell Differentiation and Immune Response Regulation	T Cell Development and Function Regulation	Immune Cell Signaling Regulation	Regulation of T Cell Function
GO:0002423	CEACAM1 IL12B CD226 NECTIN2 PVR NKG7 CRTAM HAVCR2 CD160 IL12A	natural killer cell mediated immune response to tumor cell	No GSEA Experiment	Immune Surveillance and Tumor Suppression	Immune Response Modulation	Immune Response Modulation and Cell Adhesion	Immune Response Modulation	Immune Response Modulation	Positive Regulation of Natural Killer Cell Mediated Cytotoxicity
GO:0097499	ROM1 ARL13B BBIP1 SPATA7 TTC21B TUB BBS4 PCARE ZDHHC3 GFY IFT80 ARL13A TULP1	protein localization to non motile cilium	No GSEA Experiment	Ciliogenesis and Ciliary Trafficking Defects	Ciliogenesis and Ciliary Function	Ciliogenesis and Photoreceptor Maintenance	Ciliary Function and Maintenance	Cilium Assembly and Maintenance	Receptor Localization to Non Motile Cilium
GO:0071863	MAP3K3 HMGA2 SETD4 PTH LEF1 FGFR2	regulation of cell proliferation in bone marrow	No GSEA Experiment	Fibroblast Growth Factor Signaling and Epithelial Mesenchymal Transition	MAPK Signaling Pathway Regulation	Regulation of Cell Growth and Differentiation	Signal Transduction and Cellular Differentiation	FGF23 Signaling in Hypophosphatemic Rickets and Related Disorders	Cellular Differentiation
GO:0001839	DVL2 NOG EPB41L5 DVL1 FGF8	neural plate morphogenesis	No GSEA Experiment	Wnt Notch Signaling Pathway Regulation	Wnt Signaling Pathway Regulation	Wnt Signaling and Skeletal Development	Embryonic Development Regulation	Embryonic Stem Cell Pluripotency and Neural Crest Differentiation	Neural Crest Differentiation
GO:0050966	TMEM120A TNF CXCR4 ITGA2 SCN1A CXCL12 TRPA1 FYN BACE1 SCN11A PHF24 NTRK1 KCNA1 ASIC3 HTR2A	detection of mechanical stimulus involved in sensory perception of pain	No GSEA Experiment	Inflammation Induced Neuronal Hyperexcitability	Neurotransmission and Pain Perception	Neurological Signal Transduction and Inflammatory Response	Nociceptive Signal Transduction	Neurotransmission and Pain Perception	Detection of Mechanical Stimulus Involved in Sensory Perception of Pain
GO:0014841	PAXBP1 ANGPT1 KPNA1 MSTN SIX5 MYOG AKIRIN1 FGF2 PPARD JAK2 CFLAR MEGF10 SIX1 EPHB1	skeletal muscle satellite cell proliferation	No GSEA Experiment	Myogenesis and Angiogenesis Regulation	Myogenesis	Myogenic Differentiation and Angiogenesis Regulation	Muscle Development and Regeneration	Myogenesis	Skeletal Muscle Development
GO:0002838	HAVCR2 CEACAM1 IL4I1 AHR	negative regulation of immune response to tumor cell	No GSEA Experiment	Hepatic Clearance of Pathogens	Immune Response Modulation	Immune Response Regulation	Immune Regulation and Tolerance	Negative Regulation of Gene Expression in Immune Response	Modulation of Immune Responses
GO:1990709	CTBP2 ERC1 PCDH17 ERC2 CAST RAB3A BSN PCLO	presynaptic active zone organization	No GSEA Experiment	Neurotransmitter Release Regulation	Synaptic Vesicle Trafficking and Fusion	Synaptic Transmission and Neuronal Plasticity	Synaptic Vesicle Exocytosis Regulation	Regulation of Neurotransmitter Release	Sensory Processing of Sound by Inner Hair Cells of Cochlea
GO:0014055	SLC18A3 TACR2 CHRNA3 ADORA2A	acetylcholine secretion neurotransmission	No GSEA Experiment	Neurotransmitter Regulation and Signaling	Neurotransmitter Regulation	Neurotransmitter Regulation and Response	Neurotransmitter Regulation and Synaptic Transmission	Cholinergic Synaptic Transmission	Neuroactive Ligand Receptor Interaction
GO:0000967	UTP20 NOP9 NOP14 TBL3 ABT1	rRNA 5' end processing	No GSEA Experiment	Regulation of Mitochondrial Dynamics	Ribosome Biogenesis	Ribosome Biogenesis	Ribosome Biogenesis	Ribosome Biogenesis	rRNA Processing
GO:0070458	MTARC1 GSTM1 GSTM3 GSTM2 MTARC2	cellular detoxification of nitrogen compound	No GSEA Experiment	Glutathione Dependent Detoxification and Redox Regulation	Glutathione Metabolism and Mitochondrial Translation Regulation	Glutathione Metabolism and Mitochondrial Translation Regulation	Xenobiotic Metabolism and Detoxification	Glutathione Metabolism and Xenobiotic Catabolic Process	Xenobiotic Catabolic Process
GO:0006550	HSD17B10 BCAT2 ACAT1 ACADSB	isoleucine catabolic process	No GSEA Experiment	Ketone Body Metabolism and Glucose Homeostasis	Branched Chain Amino Acid Catabolism	Branched Chain Amino Acid Metabolism	Branched Chain Amino Acid Catabolism	Branched Chain Amino Acid Catabolism	Branched Chain Amino Acid Catabolic Process
GO:0010626	DICER1 SOX10 NF1 SKI RNF10 CERS2 NF2 ASCL2	negative regulation of Schwann cell proliferation	No GSEA Experiment	Neurodevelopmental Regulation	Regulation of Neural Crest Cell Differentiation	Regulation of Neural Crest Cell Differentiation and Tumorigenesis	Neural Crest Cell Differentiation	Negative Regulation of Schwann Cell Proliferation Involved in Axon Regeneration	Negative Regulation of Schwann Cell Proliferation
GO:0046684	DDC TH SCN2B	response to pyrethroid	No GSEA Experiment	Dopamine Dependent Neurotransmission Regulation	Catecholamine Biosynthesis	Catecholamine Biosynthesis	Dopamine Synthesis and Regulation	Catecholamine Biosynthesis	Catecholamine Biosynthetic Process
GO:0021681	KIF14 GRID2 TTBK2 FAIM2 CEND1 SERPINE2 CBLN1 MTPN MDK PROX1 OPHN1 KNDC1 WNT7A	cerebellar granular layer development	No GSEA Experiment	Neurodevelopmental Signaling and Migration	Neuronal Development and Function	Neuronal Development and Function	Neuronal Development and Synaptic Function	Neuronal Development and Function	Cerebellar Granule Cell Differentiation
GO:2000342	KLF4 MAP2K5 OAS3 OAS1	negative regulation of chemokine (C X C motif) ligand 2 production	No GSEA Experiment	Regulation of Innate Immune Response	Antiviral Response Regulation	Regulation of Antiviral Response and Cellular Proliferation	Antiviral Response Modulation	Cellular Antiviral Response and MAPK Signaling	OAS Antiviral Response
GO:1905516	PRSS37 LHFPL2 CCDC87 PRDM9 CFAP69	positive regulation of fertilization	No GSEA Experiment	Cellular Cilia Biogenesis and Function	Meiotic Recombination	Spermatogenesis and Fertility Regulation	Spermatogenesis Regulation	Histone Methylation and Fertilization Regulation	Meiotic Recombination
GO:2000297	NEUROD2 ARHGEF15 NFATC4	negative regulation of synapse maturation	No GSEA Experiment	Regulation of Calcium Dependent Signaling Pathways	Neuronal Differentiation and Synaptic Plasticity	Regulation of Neuronal Differentiation and Synaptic Plasticity	Neuronal Differentiation and Synaptic Plasticity	Regulation of Rho GTPases and Neuronal Cell Fate Determination	Positive Regulation of Synapse Maturation
GO:1900223	APOE LRP1 LRPAP1 TREM2 TTPA ABCA7 ROCK1 IL4	positive regulation of amyloid beta clearance	No GSEA Experiment	Lipid Metabolism and Clearance Regulation	Lipid Metabolism and Immune Response Regulation	Lipid Metabolism and Immune Response Regulation	Lipid Metabolism and Neuroinflammation Regulation	Lipid Metabolism and Plasmacytoid Dendritic Cell Differentiation	Cholesterol Metabolism
GO:0010041	G6PD CYP1A1 ATP7A B2M	response to iron(III) ion	No GSEA Experiment	Oxidative Stress Response and Detoxification	Oxidative Stress Response and Detoxification	Cellular Detoxification and Metabolism	Cellular Detoxification and Metabolic Regulation	Copper Homeostasis and Immune Response	Cellular Detoxification and Metabolic Regulation
GO:1902426	MAD2L1BP CDT1 PRAP1	deactivation of mitotic spindle assembly checkpoint	No GSEA Experiment	DNA Replication Checkpoint Regulation	Cell Cycle Regulation	Cell Cycle Regulation and DNA Replication	DNA Replication Regulation	Regulation of DNA Replication	Regulation of DNA Replication Origin Binding
GO:0050914	SCNN1G SCNN1A SCNN1B SCNN1D	sensory perception of salty taste	No GSEA Experiment	Epithelial Sodium Channel Regulation	Sodium Ion Transport	Sodium Ion Transport Regulation	Epithelial Sodium Transport	Sodium Ion Transmembrane Transport	Sodium Ion Transmembrane Transport
GO:0072102	BMP4 PDGFRB PDGFRA MEF2C NOTCH2 KIRREL3 TCF21 MTSS1 NOTCH3	glomerulus morphogenesis	No GSEA Experiment	Notch Signaling and Cell Fate Determination	Notch Signaling Pathway Regulation	Regulation of Cell Differentiation and Development	Vascular Smooth Muscle Cell Differentiation	Maturation of Notch Precursor and Cardiac Progenitor Differentiation	Hematopoietic Progenitor Cell Differentiation
GO:0006621	GRIK5 PDIA2 OS9 KDELR1 GPAA1 KDELR3 RER1 KDELR2 ANKRD13C	protein retention in ER lumen	No GSEA Experiment	Endoplasmic Reticulum Associated Protein Quality Control	Endoplasmic Reticulum Protein Processing and Trafficking	Endoplasmic Reticulum Protein Processing and Trafficking	Protein Quality Control and Trafficking	Endoplasmic Reticulum Protein Processing and Trafficking	Protein Retention in ER Lumen
GO:0071612	OAS1 LILRB4 MAVS OAS3	IP 10 production	No GSEA Experiment	Antiviral Immune Response	Antiviral Interferon Response	Antiviral Immune Response	Antiviral Response Modulation	Negative Regulation of Viral Genome Replication	Negative Regulation of Viral Genome Replication
GO:0090264	FCGR2B PLA2G5 CCR2	regulation of immune complex clearance by monocytes and macrophages	No GSEA Experiment	Immune Response Regulation	Immune Response Modulation	Immune Response Regulation	Immune Response Modulation	Immune Response Modulation	Leptin Influence on Immune Response
GO:1905166	ATP13A2 MGAT3 LAPTM4B VPS35 USP8	negative regulation of lysosomal protein catabolic process	No GSEA Experiment	Autophagy Regulation	Endosomal Sorting and Glycosylation	Autophagy and Endosomal Sorting	Lysosomal Homeostasis and Protein Degradation	Regulation of Endosomal Sorting and Protein Transport	Endocytosis and Protein Trafficking
GO:0015780	SLC35A4 SLC35A5 SLC35D2 SLC35A3 SLC35D1 SLC35C2 SLC35D3 SLC35B4 SLC35B1 SLC35A2 SLC35C1 SLC35A1	nucleotide sugar transmembrane transport	No GSEA Experiment	SLC35 mediated nucleotide sugar transport and biosynthesis	Glycosylation	Glycosylation Transport	Glycosylation Transport Coordination	Glycosylation	Transport of Nucleotide Sugars
GO:0060287	DNAAF1 CFAP45 DNAAF11 DNAH11 CCDC40 OFD1 ODAD4 CFAP53 CCDC103 ODAD3 NPHP3 RFX3 CCDC39	epithelial cilium movement involved in determination of left right asymmetry	No GSEA Experiment	Primary Cilium Formation and Maintenance	Ciliary Motility and Assembly	Ciliary Motility and Structure Regulation	Ciliary Assembly and Function	Ciliary Motility and Assembly	Epithelial Cilium Movement in Left Right Asymmetry
GO:0070900	HSD17B10 MTO1 TRMT10C TRIT1 PUS1 CDK5RAP1 TRMT5 TRMT61B RPUSD4	mitochondrial tRNA modification	No GSEA Experiment	Mitochondrial Protein Synthesis and Quality Control	Mitochondrial Protein Synthesis and Modification	Mitochondrial RNA Processing and Translation	Mitochondrial tRNA Modification and Maturation	Mitochondrial tRNA Methylation and Metabolism	Mitochondrial tRNA Modification
GO:0072520	UBB ING2 AR ADGRG1 ATRX LHCGR KIF18A WDR48 BRIP1 INHBB REC8 SCAPER TBC1D20 SPATA2 SMAD4	seminiferous tubule development	No GSEA Experiment	Regulation of Chromosomal Stability and DNA Repair	Androgen Receptor Signaling	Regulation of Cell Cycle and DNA Repair	DNA Damage Response and Repair	Regulation of DNA Damage Response	Regulation of DNA Damage Response
GO:0032988	TFIP11 VCP DYRK3 ZFAND1 KLC1 KIF5B DNAJC17 DHX8	ribonucleoprotein complex disassembly	No GSEA Experiment	Mitochondrial Dynamics and Quality Control	Intracellular Transport and Protein Degradation	Intracellular Protein Transport and RNA Splicing	mRNA Transport and Processing	Intracellular Transport and ncRNA Processing	ncRNA Processing
GO:1905288	SLC7A5 E2F3 SOD2 PDCD4 PPARG DNMT1 RBM10 ATF4 MFN2 IGF1	vascular associated smooth muscle cell apoptotic process	No GSEA Experiment	Cellular Redox Homeostasis and Apoptosis Regulation	Regulation of Cellular Metabolism and Apoptosis	Regulation of Cellular Metabolism and Apoptosis	Cellular Metabolic Regulation	Regulation of DNA Methylation and RNA Splicing	Longevity Regulating Pathway
GO:0003330	ADTRP TNFRSF1B IER3IP1 TNFRSF1A NOTCH1 RGCC BMP2 RIC1 CPB2 AGT	regulation of extracellular matrix constituent secretion	No GSEA Experiment	Notch Signaling and Inflammation Regulation	Notch Signaling Pathway Regulation	Regulation of Inflammatory and Cardiovascular Responses	Inflammatory Response Regulation	SODD TNFR1 Signaling Pathway Regulation	Negative Regulation of Cell Proliferation
GO:0003140	SMO FOXH1 DAND5 SHH CITED2 SMAD2 NODAL CER1	determination of left right asymmetry in lateral mesoderm	No GSEA Experiment	Sonic Hedgehog Signaling Pathway	Nodal Signaling Pathway	Nodal Signaling Pathway Regulation	Nodal Signaling Pathway Regulation	Nodal Signaling Regulation	Signaling by NODAL
GO:2001225	CA2 ANO9 CA7 ATP8B1 CFTR ABCB1 GRM5 PRNP GABRE PRKG2 PTAFR	regulation of chloride transport	No GSEA Experiment	Calcium Signaling and Neurotransmission Regulation	Ion Transport Regulation	Ion Transport and Signal Transduction	Ion Transport and Homeostasis	Ion Transmembrane Transport	Bicarbonate Transport
GO:0043382	TNFSF4 IL23A HLA-DRA HLA-DRB1 PCK1 IL12B IL12RB1 CD46 IL23R	positive regulation of memory T cell differentiation	No GSEA Experiment	Immune Mediated Inflammation Regulation	Immune Response Modulation	Immune Response Regulation and Energy Metabolism	Immune Response Modulation	Immune Response Regulation	Positive Regulation of Memory T Cell Differentiation
GO:0072734	CASP6 MTRNR2L5 CASP7 CASP3 SLC34A1	cellular response to staurosporine	No GSEA Experiment	Apoptotic Signaling and Cell Death Regulation	Apoptosis	Apoptosis and Ion Transport Regulation	Apoptotic Regulation and Phosphate Transport	Cysteine type Endopeptidase Activity Involved in Execution Phase of Apoptosis	Apoptotic Cleavage of Cellular Proteins
GO:0021869	POU3F2 DIXDC1 DCT POU3F3 FGFR2	forebrain ventricular zone progenitor cell division	No GSEA Experiment	Neurodevelopmental Signaling Pathway Regulation	Neural Crest Cell Differentiation	Neural Development and Pigmentation	Neural Crest Cell Differentiation	Positive Regulation of Canonical Wnt Signaling Pathway	Neural Crest Differentiation
GO:0033024	NF1 KITLG ADAM17	mast cell apoptotic process	No GSEA Experiment	Neurofibromatosis 1 Pathway Regulation	Ras MAPK Pathway Regulation	Regulation of Cell Proliferation and Differentiation	Signal Transduction and Cellular Communication	Negative Regulation of Ras Signal Transduction	Diseases Of Signal Transduction By Growth Factor Receptors And Second Messengers
GO:0033153	BCL11B PRKDC LIG4 TCF7 LEF1	T cell receptor V(D)J recombination	No GSEA Experiment	DNA Repair and Immune Response Regulation	VJ Recombination and T Cell Differentiation	Non Homologous End Joining Pathway in T cell Development	T Cell Development and Maturation	Non Homologous End Joining and WNT Signaling Regulation	Binding Of TCF LEF:CTNNB1 To Target Gene Promoters
GO:0033078	PRDM1 ZNF683 IL15	extrathymic T cell differentiation	No GSEA Experiment	Immune Cell Regulation	Immune Cell Differentiation and Activation	Regulation of Immune Response	Immune Cell Differentiation and Activation	Immune Cell Differentiation and Activation	Positive Regulation of NK T Cell Differentiation
GO:0072197	BMP4 LHX1 GATA3 EMX2 SOX8 SOX9	ureter morphogenesis	No GSEA Experiment	Lung Development and Maintenance	Sex Determination and Kidney Development	Embryonic Organ Development	Neural Crest Development	Kidney Development and Sex Determination	Neural Crest Differentiation
GO:0030311	B3GNT9 B3GNT2 B4GALT5 B3GNT7 B3GNT3 B4GAT1 B3GNT4 B3GNT6 B3GNT8	poly N acetyllactosamine biosynthetic process	No GSEA Experiment	Glycosylation Pathway	Glycosylation	Glycosaminoglycan Biosynthesis	Glycosaminoglycan Biosynthesis	Glycosylation	O linked Glycosylation
GO:0046074	TYMP UPP1 NT5C	dTMP catabolic process	No GSEA Experiment	Nucleotide Metabolism Regulation	Pyrimidine Metabolism	Pyrimidine Metabolism	Pyrimidine Salvage Pathway	Pyrimidine Ribonucleoside and Deoxyribonucleoside Catabolic Process	Pyrimidine Catabolism
GO:0006196	XDH NT5E NT5C1A AMPD3 ADA	AMP catabolic process	No GSEA Experiment	Adenosine Metabolism Regulation	Purine Metabolism	Purine Metabolism and Adenosine Salvage	Purine Metabolism Regulation	Purine Metabolism	Purine Metabolism
GO:1900119	FAP TP53 BOK TP53BP2 SIRT2 DLC1 ZC3H12A PTGIS	positive regulation of execution phase of apoptosis	No GSEA Experiment	Regulation of Apoptosis and DNA Repair	Apoptosis Regulation and Tumor Suppression	Apoptosis and Tumor Suppression	Apoptosis Regulation and Tumor Suppression	Apoptosis Regulation and Tumor Suppression	Positive Regulation of Apoptosis
GO:0002774	LILRB2 LILRB1 LYN LILRB4 PSG9	Fc receptor mediated inhibitory signaling pathway	No GSEA Experiment	Immune Cell Regulation	Immune Response Modulation	Leukocyte Inhibition and Immune Response Regulation	Immune Regulation and Signal Modulation	Immune Response Inhibiting Cell Surface Receptor Signaling Pathway	Immune Response Inhibiting Cell Surface Receptor Signaling Pathway
GO:1903942	GRP NMBR GRPR NMB	positive regulation of respiratory gaseous exchange	No GSEA Experiment	Neurotransmitter Regulation	Neuroendocrine Signaling	Neuroendocrine Signaling	Neuropeptide Signaling Regulation	Peptide G protein Coupled Receptors Signaling	Peptide G Protein Coupled Receptors
GO:0010966	CRY2 FGF23 SFRP4 SLC34A1 ATF4 CEBPB	regulation of phosphate transport	No GSEA Experiment	Regulation of Phosphate Homeostasis	Phosphate Homeostasis	Regulation of Phosphate Homeostasis and Cellular Stress Response	Phosphate Homeostasis Regulation	Phosphate Homeostasis Regulation	Cellular Phosphate Ion Homeostasis
GO:0015870	CHRNA3 ADORA2A SLC44A4 SLC18A3 SLC17A8 TACR2	acetylcholine transport	No GSEA Experiment	Neurotransmitter Modulation and Clearance	Neurotransmission Regulation	Neurotransmitter Transport and Receptor Activity	Neurotransmitter Regulation and Synaptic Transmission	Regulation of Neurotransmission and Ion Transport	Neuroactive Ligand Receptor Interaction
GO:0060440	BMP4 MAPK3 TGFBR2 MAPK1 CTNNB1 MAP2K2 MAP2K1	trachea formation	No GSEA Experiment	TGF β Signaling Pathway Regulation	BMP TGF beta Signaling Pathway	TGF beta Signaling and MAPK ERK Pathway Regulation	Signal Transduction and Cellular Differentiation	BMP TGF beta Signaling Pathway	TGF beta Signaling Pathway
GO:0046054	XDH GDA NT5C1A NT5C NT5C2	dGMP metabolic process	No GSEA Experiment	Xanthine Dehydrogenase Dependent Purine Salvage Pathway	Purine Metabolism	Purine Metabolism and Nucleotide Catabolism	Purine Metabolism Regulation	Purine Metabolism	Purine Catabolism
GO:0021610	SIX1 SEMA3F ADARB1 EGR2 NRP2 PLXNA4 HOXB1 HOXB2 PLXNA3 NRP1	facial nerve morphogenesis	No GSEA Experiment	Axonal Guidance and Migration	Axonal Guidance Signaling	Axonal Guidance and Neural Development	Axon Guidance and Neuronal Differentiation	SEMA3A Plexin Repulsion Signaling By Inhibiting Integrin Adhesion	Semaphorin Plexin Signaling in Neuron Projection Guidance
GO:0032532	PLS1 USH1C CDHR2 VIL1 CDHR5 TWF2 EZR	regulation of microvillus length	No GSEA Experiment	Actin Cytoskeleton Dynamics and Cell Adhesion	Cytoskeletal Regulation and Cell Adhesion	Cytoskeletal Regulation and Cell Adhesion	Actin Cytoskeleton Regulation	Cytoskeletal Regulation	Actomyosin Contractile Ring Actin Filament Bundle Assembly
GO:0002069	PGR GPAT4 TMIGD1 HIF1A BHLHA15 HOXA5 TYMS GATA2 GDF11 FZD5 NKX6-1 RFX3	columnar cuboidal epithelial cell maturation	No GSEA Experiment	Cellular Redox Homeostasis and Apoptosis Regulation	Hypoxia Inducible Factor 1 Pathway Regulation	Regulation of Cellular Differentiation and Proliferation	Cellular Differentiation and Metabolic Regulation	Lipid Biosynthesis and DNA Replication and Repair	Regulation of Lipid Transport and Transcriptional Activity
GO:0016189	STX6 VAMP4 EEA1	synaptic vesicle to endosome fusion	No GSEA Experiment	Vesicle Trafficking and Fusion	Vesicular Trafficking	Vesicular Trafficking and Endosome Function	Early Endosome Fusion	Vesicular Trafficking	SNARE Complex Assembly
GO:0051152	SIRT1 KIT MYOCD OLFM2 SOD2 GPER1 SHH CTH ENG EFEMP2	positive regulation of smooth muscle cell differentiation	No GSEA Experiment	Cellular Redox Regulation and Stress Response	Oxidative Stress Regulation	Regulation of Cellular Aging and Angiogenesis	Cellular Stress Response and Signal Transduction	Positive Regulation of Kidney Smooth Muscle Cell Differentiation	Positive Regulation of Kidney Smooth Muscle Cell Differentiation
GO:0033262	AICDA DACH1 ZMPSTE24 ATRX INO80 DBF4B TIPIN NUGGC BCL6 DBF4 CDT1 WIZ CDC7	regulation of nuclear cell cycle DNA replication	No GSEA Experiment	DNA Replication and Repair	DNA Replication and Repair	DNA Replication and Cell Cycle Regulation	DNA Replication and Repair Regulation	DNA Replication and Repair	Positive Regulation of Nuclear Cell Cycle DNA Replication
GO:1903750	PARK7 PINK1 TRAP1	regulation of intrinsic apoptotic signaling pathway in response to hydrogen peroxide	No GSEA Experiment	Mitophagy Regulation	Mitochondrial Quality Control	Mitochondrial Quality Control	Mitochondrial Quality Control	Negative Regulation of Hydrogen Peroxide Induced Neuron Intrinsic Apoptotic Signaling Pathway	Negative Regulation of Hydrogen Peroxide Induced Neuron Intrinsic Apoptotic Signaling Pathway
GO:0045448	CTNNB1 FZD3 E4F1 HES1	mitotic cell cycle embryonic	No GSEA Experiment	Wnt β Catenin Signaling Pathway Regulation	Wnt β Catenin Signaling Pathway Regulation	Wnt β Catenin Signaling Pathway Regulation	Wnt β catenin Signaling Pathway	Neural Crest Differentiation	Neural Crest Differentiation
GO:0032493	DMBT1 CD36 CD14 TLR1 SSC5D TIRAP TLR6 TLR2	response to bacterial lipoprotein	No GSEA Experiment	Pattern Recognition and Signaling in Innate Immunity	Innate Immune Response Activation	Innate Immune Response and Lipid Recognition	Innate Immune Response Modulation	MyD88 dependent Toll like Receptor Signaling	MyD88 Dependent Toll Like Receptor Signaling
GO:1902024	SLC15A4 SLC7A5 SLC38A3 SLC3A2	L histidine transport	No GSEA Experiment	Lysosomal Amino Acid Transport and Regulation	Amino Acid Transport	Amino Acid Transport	Amino Acid Transport and Homeostasis	Amino Acid Transport	Amino Acid Transport Across the Plasma Membrane
GO:1905920	APOE DBI CHRNA7 APOA4 APOA2 AGTR1 APOA1 AGT	positive regulation of CoA transferase activity	No GSEA Experiment	Lipid Metabolism and Transport	Lipid Metabolism and Regulation	Lipid Metabolism and Cardiovascular Regulation	Lipid Metabolism and Cardiovascular Regulation	Lipid Transport and Metabolism	Lipid Metabolism
GO:1903826	SLC7A3 SLC47A1 CLN3 SLC7A1 SLC66A1 SLC38A4 SLC25A29 SLC11A1 SLC22A2 SLC25A2 SLC38A9 SLC25A15 SLC7A2	L arginine transmembrane transport	No GSEA Experiment	Sodium Ion Transport Regulation	Amino Acid and Ion Transport	Solute Carrier Mediated Transport	Amino Acid and Ion Transport Regulation	Amino Acid Transmembrane Transport	Amino Acid Transport
GO:0051791	CYP4A11 ABHD1 ACOT7 OLAH ABHD3 GLYATL2 CYP4A22 ACADM CES1 OXSM ACAD9 CYP4Z1 CROT ABHD2 CRAT	medium chain fatty acid metabolic process	No GSEA Experiment	Fatty Acid Metabolism and Oxidation	Fatty Acid Oxidation and Metabolism	Fatty Acid Oxidation and Metabolism	Fatty Acid Metabolism Regulation	Fatty Acid Oxidation and Metabolism	Fatty Acid Metabolism
GO:1904891	VSTM5 SEMA4A WNT7A	positive regulation of excitatory synapse assembly	No GSEA Experiment	Wnt SEMA4A mediated axon guidance and semaphorin signaling	Neuronal Differentiation and Axon Guidance	Neurodevelopmental Signaling Pathways	Axonal Guidance and Synaptic Formation	Filopodium Assembly and Excitatory Synapse Assembly	Neural Plate Axis Specification
GO:0060939	SPRY1 PDCD4 TGFBR3	epicardium derived cardiac fibroblast cell development	No GSEA Experiment	TGF β Signaling Regulation	TGF β Signaling Regulation	Negative Regulation of Cell Proliferation	Regulation of Cellular Growth and Apoptosis	TGF β Signaling Regulation	Epithelial to Mesenchymal Transition in Cardiac Fibroblast Development
GO:1903912	NCK2 PPP1R15B DNAJC3 TMED2 NCK1	negative regulation of endoplasmic reticulum stress induced eIF2 alpha phosphorylation	No GSEA Experiment	Regulation of Apoptosis and Autophagy	Stress Response Regulation	Stress Response and Protein Transport Regulation	Stress Response Modulation	Negative Regulation of Stress Response	Negative Regulation of PERK Mediated Unfolded Protein Response
GO:0071926	ALOX15B DAGLA MGLL ABHD6 DAGLB CAMK2A	endocannabinoid signaling pathway	No GSEA Experiment	Lipid Signaling and Metabolism	Endocannabinoid Signaling Regulation	Endocannabinoid Signaling and Calcium Regulation	Lipid Signaling and Metabolism	Acylglycerol Lipase Activity and Arachidonic Acid Metabolic Process	Arachidonate Production From DAG
GO:0070432	HSPA1B HSPA1A TNFAIP3 SLC15A4 SLC15A3 PTPN22 TLR4 ERBIN	regulation of nucleotide binding oligomerization domain containing 2 signaling pathway	No GSEA Experiment	Endoplasmic Reticulum Stress Response and Inflammation	Inflammatory Response Regulation	Stress Response and Immune Regulation	Immune Response Regulation	Regulation of Inflammatory Response to Lipopolysaccharide	Response to Lipopolysaccharide
GO:0072050	BMP4 PKD2 LHX1 PAX8 HES1 PDGFRB WT1 HES5	S shaped body morphogenesis	No GSEA Experiment	Renal Development and Maintenance	Kidney Development and Differentiation	Kidney Development and Differentiation	Renal Development Regulation	Ureteric Bud Development and Metanephric Differentiation	Ureteric Bud Development
GO:0036481	PDCD10 PARK7 TRAP1 PINK1 STK25	intrinsic apoptotic signaling pathway in response to hydrogen peroxide	No GSEA Experiment	Mitophagy Regulation	Mitochondrial Quality Control	Mitochondrial Quality Control and Apoptosis Regulation	Mitochondrial Quality Control and Apoptosis Regulation	Cellular Response to Hydrogen Peroxide	Cellular Response to Hydrogen Peroxide
GO:0045141	SPO11 TERF1 UBE2B MLH1 SUN1 TERB1 MAJIN ATM TERB2	meiotic telomere clustering	No GSEA Experiment	Homologous Recombination and DNA Repair	Meiotic Recombination and Telomere Maintenance	Meiotic Recombination and Telomere Maintenance	Meiotic Chromosome Dynamics	Meiotic Recombination and Telomere Maintenance	Meiotic Synapsis and Recombination
GO:1903845	PPARG DLX1 CFLAR IL4	negative regulation of cellular response to transforming growth factor beta stimulus	No GSEA Experiment	Peroxisome Proliferator Activated Receptor Gamma Mediated Inflammation Regulation	Regulation of Lipid Metabolism and Apoptosis	Regulation of Lipid Metabolism and Immune Response	Adipogenic Inflammation Regulation	Regulation of Adipocyte Differentiation and Apoptosis	Positive Regulation of Fat Cell Differentiation
GO:0060068	MERTK LRP2 LHX1 ESR1 BAK1 RBP4 BAX WNT5A AXL TYRO3	vagina development	No GSEA Experiment	Apoptosis Regulated Signaling Cascade	Apoptosis Regulation and Signal Transduction	Apoptosis and Receptor Tyrosine Kinase Signaling	Apoptosis Regulation and Signal Transduction	Apoptotic Signaling	Apoptotic Cell Clearance
GO:0003163	BMP4 TBX3 SHOX2 TBX5 HCN4 GJB6 MESP1 TBX18 ISL1 BVES GATA6 CACNA1G	sinoatrial node development	No GSEA Experiment	Cardiac Development and Congenital Heart Disease	Cardiac Pacemaker Cell Differentiation	Cardiac Conduction System Development	Cardiac Development and Function	Coronary Vasculature Development	Heart Development
GO:0001880	BMPR1A AMHR2 SMAD5 AMH	Mullerian duct regression	No GSEA Experiment	Mesodermal Development and Maintenance	TGF β Signaling Pathway Regulation	TGF beta Signaling Pathway Regulation	Gonadal Differentiation Regulation	TGF β Signaling Pathway Regulation	Signaling By BMP
GO:0018344	MUSK RABGGTB PGGT1B FNTA RABGGTA CHML CHM	protein geranylgeranylation	No GSEA Experiment	Retinol Metabolism and Transport	Protein Prenylation	Protein Prenylation	Protein Prenylation and Neuromuscular Junction Formation	Protein Prenylation	Protein Prenylation
GO:0097101	DLL1 RBPJ NRP1	blood vessel endothelial cell fate specification	No GSEA Experiment	Notch Signaling Pathway Regulation	Notch Signaling Pathway	Notch Signaling Pathway Regulation	Notch Signaling Pathway	Notch Signaling Pathway	Proteolysis and Signaling Pathway of Notch
GO:1901078	ACTN3 PDE4B GRK2 PDE4D NEUROG1 TIFAB DCANP1	negative regulation of relaxation of muscle	No GSEA Experiment	Regulation of Cytoskeletal Dynamics and Signaling	Cyclic AMP Regulation and Neurogenesis	Regulation of Cyclic Nucleotide Signaling and Neurogenesis	Signal Transduction and Cytoskeletal Regulation	Cyclic AMP Regulation and Trigeminal Nerve Maturation	Negative Regulation of Relaxation of Cardiac Muscle
GO:0002829	IL27RA TBX21 STAT6 IFNL1 NDFIP1 CCR2 SOCS5 HLX IFNB1 BCL6 ARG2 ARG1 IFNA2 ANXA1	negative regulation of type 2 immune response	No GSEA Experiment	Type 2 Immune Response Regulation	Interferon Signaling and Immune Response Regulation	Immune Response Regulation and Cytokine Signaling	Immune Response Modulation	Cytokine Signaling in Immune System	Cytokine Signaling in Immune System
GO:1903044	FLOT2 UMOD CYP46A1 CD24 ATP1B1 MYADM REEP2 CAV1 RFTN1	protein localization to membrane raft	No GSEA Experiment	Endocytic Recycling and Lipid Metabolism Regulation	Lipid Raft Mediated Cellular Signaling	Lipid Metabolism and Membrane Trafficking	Lipid Raft Mediated Signal Transduction	Lipid Raft Mediated Cellular Signaling	Membrane Raft Assembly
GO:0048295	STAT6 TNFSF4 CLCF1 IL4	positive regulation of isotype switching to IgE isotypes	No GSEA Experiment	Type 2 Immune Response Regulation	JAK STAT Signaling Pathway Activation	T Helper Cell Differentiation and Immune Response Regulation	Th2 Immune Response Regulation	STAT6 Mediated Immune Response	Positive Regulation of Isotype Switching
GO:0070278	TMEM38B ADTRP TNFRSF1B CCN2 CREB3L1 IER3IP1 TNFRSF1A NOTCH1 RGCC BMP2 ENG RIC1 CPB2 AGT	extracellular matrix constituent secretion	No GSEA Experiment	Notch Signaling and Cellular Adhesion	Notch Signaling Pathway Regulation	Regulation of Inflammatory and Angiogenic Responses	Vascular Remodeling and Inflammation Regulation	SODD TNFR1 Signaling Pathway Regulation	Positive Regulation of Epithelial to Mesenchymal Transition in Endocardial Cushion Formation
GO:0061517	MAPK3 GBA1 MAPK1 TREM2 CSF1R PTK2 CSF1 IL33 IL34 CX3CL1 CLU	macrophage proliferation	No GSEA Experiment	Innate Immune Response Regulation	Neuroinflammation Regulation	Neuroinflammatory Response and Signal Transduction	Neuroinflammation Regulation	Positive Regulation of Protein Phosphorylation	Integrins in Angiogenesis
GO:0021891	SLIT1 ATF5 ARX WNT5A SLIT3 ROBO1 ROBO2 SLIT2	olfactory bulb interneuron development	No GSEA Experiment	Slit Robo Signaling Pathway	Axon Guidance	Axon Guidance and Neuronal Development	Axon Guidance and Neuronal Migration	Axon Guidance	Regulation of Commissural Axon Pathfinding by SLIT and ROBO
GO:1903843	VCP SLC38A2 ZFAND1 DHX36	cellular response to arsenite ion	No GSEA Experiment	Autophagy Regulation	Protein Homeostasis Regulation	Regulation of Protein Homeostasis and Nucleic Acid Metabolism	Protein Homeostasis and Stress Response	ATPase Complex Formation and Amino Acid Transport	Attachment and Entry
GO:0000023	GAA MGAM GANC	maltose metabolic process	No GSEA Experiment	Glycogen Metabolism and Glycolysis Regulation	Glycogen Breakdown and Carbohydrate Digestion	Glycogen Breakdown and Digestion	Glycogen and Starch Hydrolysis	Glycogen Metabolism	Starch and Sucrose Metabolism
GO:0002001	F2R SUCNR1 F2RL1 PCSK5 OR51E2 EDNRB	renin secretion into blood stream	No GSEA Experiment	Vasodilation Regulation	Platelet Activation and Aggregation	G Protein Coupled Receptor Signaling	Vascular Homeostasis and Inflammatory Response Regulation	Regulation of Blood Coagulation	Regulation of Blood Coagulation
GO:0070934	SYNCRIP YBX1 HNRNPD CSDE1 IGF2BP1 IGF2BP3 HNRNPU PABPC1 PAIP1 DHX9 IGF2BP2	CRD mediated mRNA stabilization	No GSEA Experiment	RNA binding protein mediated post transcriptional regulation of gene expression	Post Transcriptional Regulation of Gene Expression	Post Transcriptional Regulation of Gene Expression	mRNA Stability and Translation Regulation	CRD mediated mRNA Stabilization	CRD mediated mRNA Stabilization
GO:0016095	AKR1C3 AKR1B10 SRD5A3	polyprenol catabolic process	No GSEA Experiment	Androgen Dependent Metabolic Regulation	Steroid Hormone Biosynthesis	Steroid Metabolism and Reduction	Steroid Metabolism and Detoxification	Aldo Keto Reductase Activity	Daunorubicin Biosynthetic Process
GO:1901862	BMP4 FLCN LUC7L USP19 FGF3 IGFBP5 TGFB1 TWIST1 SIRT2 LEF1 FGF8 YBX3 SOX15	negative regulation of muscle tissue development	No GSEA Experiment	Tissue Development and Homeostasis Regulation	Bone Morphogenesis and Growth Regulation	Regulation of Cell Growth and Differentiation	Mesenchymal Epithelial Transition Regulation	Skeletal Muscle Tissue Development and Growth Regulation	Negative Regulation of Skeletal Muscle Tissue Development
GO:0036483	TMBIM6 HYOU1 PRKN	neuron intrinsic apoptotic signaling pathway in response to endoplasmic reticulum stress	No GSEA Experiment	Mitochondrial Quality Control and Clearance	ER Stress Response and Mitochondrial Quality Control	Cellular Stress Response and Apoptosis Regulation	Cellular Stress Response and Protein Quality Control	Protein Processing in Endoplasmic Reticulum and Mitophagy Regulation	Negative Regulation of Hypoxia Induced Intrinsic Apoptotic Signaling Pathway
GO:0097490	SEMA3F SEMA3A NRP2 NRP1	sympathetic neuron projection extension	No GSEA Experiment	Semaphorin Neuropilin Signaling Pathway in Neurodevelopmental Disorders	Semaphorin NRP Mediated Axon Guidance	Semaphorin Signaling in Axon Guidance	Axonal Guidance and Neuronal Migration	Axon Guidance and Semaphorin Plexin Signaling	Axonal Guidance and Neuronal Migration
GO:0015757	SLC2A10 SLC45A1 SLC2A2 SLC5A1 SLC2A3	galactose transmembrane transport	No GSEA Experiment	Nutrient Transport and Regulation	Glucose Transport	Glucose Transport	Glucose Transport and Homeostasis	Glucose Transport	Cellular Hexose Transport
GO:0071724	TLR2 TLR6 CD36 CD14	response to diacyl bacterial lipopeptide	No GSEA Experiment	Pattern Recognition and Signaling Cascade	Innate Immune Response Activation	Innate Immune Response Activation	Pathogen Recognition and Inflammatory Response	MyD88 dependent Toll like Receptor Signaling	MyD88 dependent Toll like Receptor 2 Signaling Pathway
GO:0032430	PLAA PLA2G1B AVPR1B ANG AGTR1	positive regulation of phospholipase A2 activity	No GSEA Experiment	Angiogenic and Vasopressin Signaling Regulation	Angiotensin Regulation and Lipid Metabolism	Regulation of Vasoconstriction and Lipid Metabolism	Lipid Signaling and Regulation	Activation of Phospholipase A2 Activity and Vasoconstriction Regulation	Activation of Phospholipase A2 Activity by Calcium Mediated Signaling
GO:1990086	TGFBR2 E2F2 SIX3 E2F1	lens fiber cell apoptotic process	No GSEA Experiment	TGFBR2 E2F2 SIX3 E2F1 Signaling Cascade in Developmental Disorders	TGF beta Signaling Regulation	Regulation of Cell Cycle and Developmental Processes	Cell Cycle Regulation and Differentiation	TGF beta Receptor Type II Homodimer Complex Formation and Brain Segmentation	Pancreatic Cancer Pathway
GO:0090269	HEG1 PTGS2 RGCC WNT11 ROCK2 AIF1	fibroblast growth factor production	No GSEA Experiment	Angiogenesis Regulation	Inflammatory Response Regulation	Regulation of Angiogenesis and Inflammatory Response	Vascular Remodeling and Inflammation Regulation	Regulation of Actin Stress Fibers	Positive Regulation of Stress Fiber Assembly
GO:0033240	NR1H4 ABAT GPR37 NPY PARK7 HPRT1 MAOB VPS35 PAOX	positive regulation of amine metabolic process	No GSEA Experiment	Mitochondrial Quality Control and Neuroprotection	Neurotransmitter Regulation and Degradation	Neurotransmitter Metabolism and Parkinson's Disease Pathogenesis	Neurotransmitter Regulation and Metabolism	Hydrogen Peroxide Biosynthesis and Neuroprotection	Hydrogen Peroxide Biosynthetic Process
GO:0071169	SGF29 CTCFL RUVBL2 LRWD1 PIH1D1 WBP2 NIPBL MACROH2A1 MACROH2A2 H1-5	establishment of protein localization to chromatin	No GSEA Experiment	Chromatin Remodeling and Regulation of Gene Expression	Chromatin Remodeling and Transcription Regulation	Chromatin Remodeling and Transcription Regulation	Chromatin Remodeling and Transcription Regulation	Chromatin Remodeling	Establishment of Protein Localization to Chromatin
GO:0090245	WNT3A NKD1 MED12 SFRP1	axis elongation involved in somitogenesis	No GSEA Experiment	WNT Signaling Regulation	Wnt Signaling Pathway Regulation	Wnt Signaling Pathway Regulation	Wnt Signaling Modulation	Wnt Signaling Pathway Regulation	Negative Regulation of Canonical Wnt Signaling Pathway
GO:0060716	PLCD3 WNT2 VASH2 CCN1 FZD5 VASH1 JUNB NSDHL HS6ST1 GGNBP2 OVOL2 HEY1 FBXW8 HEY2 MAPK1 AKT1 PLG RBPJ HES1 TMED2	labyrinthine layer blood vessel development	No GSEA Experiment	Wnt β Catenin Signaling Cascade	Wnt Signaling Pathway Regulation	Wnt Signaling and Cell Cycle Regulation	Wnt Signaling Pathway Regulation	Wnt and Notch Signaling Pathway Interaction	Signaling by NOTCH
GO:0060117	TMC1 STRC SEC24B PAFAH1B1 PLS1 PDZD7 CLRN1 SLC4A7 SOD1 KCNQ1 SCRIB SLITRK6 TPRN TRIOBP LRTOMT LHFPL5 MYO7A SLC9A3R1 WDPCP WHRN GRXCR2 CLRN2 CDH23	auditory receptor cell development	No GSEA Experiment	Vesicle Trafficking and Cytoskeleton Dynamics	Auditory Transduction and Cellular Transport	Auditory System Development and Function	Auditory Hair Cell Function and Maintenance	Auditory Transduction and Deafness	Sensory Processing of Sound
GO:0010801	SIRT2 DDIT4 SMAD7 SPRED1 CALM2 DGKQ CALM3 SPRY2 TTC36 SPRED2 PPEF2 CADM4 PARD3 EIF4G1 INPP5K CALM1 DMTN	negative regulation of peptidyl threonine phosphorylation	No GSEA Experiment	Regulation of Cellular Stress Response	Negative Regulation of Cellular Growth and Differentiation	Regulation of Cellular Stress Response and Signal Transduction	Cellular Stress Response Modulation	Negative Regulation of Cellular Growth and Differentiation	Negative Regulation of Phosphorylation
GO:0050691	USP17L2 IFNLR1 TNFAIP3 LILRB1 IL12B TARBP2 MMP12 RIGI MUL1 IL23R PQBP1 IL15 IL23A HSP90AA1 IL1B ZDHHC1 EIF2AK4 PTPN22 TOMM70 TRIM6 STAT1 ZC3H12A APOBEC3F ZDHHC11 CGAS MAVS TRAF3IP2 DTX3L TRIM44 APOBEC3G IL4 STING1 PYCARD PARP9 SELENOK IL12RB1 IL27 MICB RNF216 SIN3A AIM2 DHX9	regulation of defense response to virus by host	No GSEA Experiment	Type I Interferon Signaling and Immune Response Regulation	Interferon Signaling and Inflammatory Response	Innate Immune Response and Inflammatory Signaling	Immune Response Regulation	Interferon Signaling and Inflammatory Response	Positive Regulation of Defense Response to Virus by Host
GO:0045869	AICDA RESF1 SETDB1 APOBEC3A_B MORC2 TRIM28 APOBEC3C APOBEC3B INPP5K HMGA2 TASOR APOBEC3H MPHOSPH8 APOBEC3F APOBEC3G APOBEC3A	negative regulation of single stranded viral RNA replication via double stranded DNA intermediate	No GSEA Experiment	Epigenetic Regulation of Gene Expression	Cytidine Deamination and Epigenetic Regulation	Cytidine Deamination and DNA Methylation	DNA Editing and Epigenetic Regulation	Negative Regulation of Transposition	Negative Regulation of Transposition
GO:0002092	APELA AHI1 DTNBP1 SELE ARRB2 AP2M1 ANGPT1 MAGI2 INSR PCSK9 SFRP4 ATAD1 SCYL2 NTF3 CD63 WNT3A DRD2 PLCG2 TBC1D5 EGF SYK VEGFA ARRB1 FMR1 GREM1 PICK1 GH1 APLN	positive regulation of receptor internalization	No GSEA Experiment	Neuroprotection and Angiogenesis Regulation	Angiogenesis Regulation	Angiogenesis and Neurodevelopment Regulation	Angiogenic Signaling Regulation	Positive Regulation of G Protein Coupled Receptor Internalization	Positive Regulation of G Protein Coupled Receptor Internalization
GO:0046385	DCK DCTD TBPL1 RRM1 CMPK2 RRM2 DUT ADK DTYMK DGUOK RRM2B LOC100506422 TYMS GUK1 AK5 SHMT1	deoxyribose phosphate biosynthetic process	No GSEA Experiment	Mitochondrial Nucleotide Salvage Pathway	Deoxyribonucleotide Synthesis and Metabolism	Deoxyribonucleotide Metabolism and Synthesis	Nucleotide Metabolism and DNA Synthesis	Pyrimidine and Purine Nucleotide Interconversion	Nucleotide Metabolism
GO:0035627	ABCA12 SGPP1 OSBP PSAP PLTP ABCA2 CERT1 ABCB1 ABCB4 CPTP ABCA13 PLEKHA8 GLTP VAPA MTTP PLEKHA3	ceramide transport	No GSEA Experiment	Lipid Transport and Metabolism	Lipid Transport and Metabolism	Lipid Transport and Metabolism	Lipid Transport and Homeostasis	Lipid Transport and Metabolism	Glycolipid Transport
GO:0009187	PDE5A PDE9A GUCY2C PDE7B ADCY10 ADCY9 ADCY4 PDE4D GUCY2F CACNB4 NPPA EPHA2 PDE4C PDE4A ADCY3 ADCY5 GUCY1A1 PTH PDE7A PDE8B NPR2 PDE2A GUCY1B1 ADCY7 GUCY1A2 AMPD2 NPPC ADCY1 PDE4B NPPB NPR1 PTHLH PDE8A ADCY8 CNP GUCY2D ADCY6 RORA ADCY2 PDE10A	cyclic nucleotide metabolic process	No GSEA Experiment	Vasodilation and Cardiovascular Regulation	Cyclic Nucleotide Metabolism	Cyclic Nucleotide Signaling Regulation	Cyclic Nucleotide Signaling Regulation	Cyclic Nucleotide Metabolism	cGMP Biosynthetic Process
GO:0002043	BMP4 ITGB1BP1 APELA PPP1R16B IL12B GATA2 MMRN2 DLL4 IL12A NRARP JCAD APLNR EPHA2 ACVRL1 AGTR1 FGF2 THBS1 FGFBP1 PDCD10 SEMA5A VEGFA NGFR HMOX1 BMPER	blood vessel endothelial cell proliferation involved in sprouting angiogenesis	No GSEA Experiment	Angiogenic Signaling Cascade	Angiogenesis Regulation	Angiogenesis and Vascular Development	Angiogenesis Regulation	Angiogenesis Regulation	Sprouting Angiogenesis Regulation
GO:0150077	NUPR1 CST7 MMP3 LRRK2 DAGLA IL18 MMP9 IGF1 STAP1 IL1B TREM2 CD200R1L CCL3 CD200 TAFA3 NR1D1 ATM TNFRSF1B PTGS2 PLCG2 CD200R1 IL33 GRN IL4 CTSC TNF SYT11 LDLR TTBK1 IL6 PTPRC MMP8 CX3CL1 SPHK1	regulation of neuroinflammatory response	No GSEA Experiment	Innate Immune Response Regulation	Inflammatory Response and Neurodegeneration	Inflammatory Response and Neurodegeneration	Inflammatory Response Regulation	Inflammatory Response and Immune Regulation	Interleukin Signaling in Inflammatory Response
GO:0072677	HRH1 PTGER4 SCG2 CCL4L2 ADAM8 CCL7 CCL26 CCL3 CCL11 CCL4 LGALS3 CCL4L1 DAPK2 CCL21 CD300A CCL2 CCL1 CCL24 IL4 CCL13 CCL8 CCL5 EPX CX3CL1	eosinophil migration	No GSEA Experiment	Chemokine Mediated Immune Response	Chemotaxis and Inflammatory Response Regulation	Chemokine Mediated Inflammatory Response	Chemokine Mediated Immune Response	Chemotaxis and Inflammatory Response Regulation	Chemokine Signaling Pathway
GO:0060231	BMP4 PAX8 WT1 PELO WNT9B CTNNB1 CITED1 GATA3 PAX2 STAT1 SIX2 WNT4 SMO FZD7 BASP1 SALL1 LIF GREM1 TCF15 GDNF	mesenchymal to epithelial transition	No GSEA Experiment	Renal Development and Maintenance	Renal Morphogenesis	Kidney Development and Differentiation	Nephrogenesis Regulation	Renal Organogenesis	Metanephros Morphogenesis
GO:0036297	RNF168 RAD51D CENPS CENPS-CORT FANCL MCM8 FANCD2 EXO5 XRCC3 HROB RNF8 ATR VCP POLN RFWD3 ERCC6L2 DCLRE1C SLX4 FANCF XPA ERCC4 FAAP24 CENPX FANCC RAD51 FAAP20 RAD51AP2 NEIL3 MCM9 DCLRE1A FANCI FANCM FANCA FAN1 ERCC1 FAAP100 FANCE RAD51AP1 NUCKS1 FANCG FANCB DCLRE1B	interstrand cross link repair	No GSEA Experiment	DNA Damage Response and Repair	DNA Repair and Fanconi Anemia Pathway	DNA Repair and Fanconi Anemia Pathway	DNA Damage Response and Repair	DNA Repair and Fanconi Anemia Pathway	Interstrand Cross Link Repair
GO:0014037	DICER1 NAB2 POU3F2 NDRG1 NF1 MYOC PPP3R1 SOD1 DAG1 ADGRG6 SLC25A46 CDK1 PRX NAB1 FA2H PARD3 SH3TC2 PALS1 NTRK2 ARHGEF10 GPC1 ILK CDK5 EGR2 NCMAP ITGB4 AKT1 ERBB3 MED12 SIRT2 PLEC LAMB2 CNTNAP1 LGI4 AKT2 SKI POU3F1	Schwann cell differentiation	No GSEA Experiment	Neuroprotection and Regulation of Cell Adhesion	Neurodevelopment and Neurodegeneration	Neurodevelopment and Neuropathic Disorders	Neural Development and Myelination	Peripheral Nervous System Myelination and Demyelination	Peripheral Nervous System Myelination
GO:0042269	SERPINB9 RASGRP1 LILRB1 GFER IL12B ARRB2 KLRC4 CRK HAVCR2 IL12A AP1G1 PIK3R6 LAMP1 CLEC12B HLA-E LEP STAT5B MICA VAV1 HLA-A NCR1 KIR2DL4 CEACAM1 KLRC3 HLA-G KLRK1 KLRC2 IL21 HLA-B CD226 KLRC4-KLRK1 NECTIN2 KLRC1 CRTAM NCR3 CADM1 LGALS9 SERPINB4 KLRB1 KLRD1 LAG3 PVR CD160 RAET1E HLA-F SLAMF6 SH2D1A	regulation of natural killer cell mediated cytotoxicity	No GSEA Experiment	Immune Cell Regulation and Cytokine Signaling	Immune Response Modulation	Immune Response Regulation and Cell Signaling	Immune Regulation and Response	Positive Regulation of Natural Killer Cell Mediated Cytotoxicity	Positive Regulation of Natural Killer Cell Mediated Cytotoxicity
GO:0043162	NEDD4 CHMP6 VPS37B STAM CHMP2A RNF126 SNF8 VPS25 CHMP2B CHMP5 CHMP4B PTPN23 MVB12A VPS36 TSG101 UBAP1L VPS37D VPS37A VPS28 CHMP1A CHMP7 RNF103-CHMP3 CHMP1B VPS4A TOM1L1 UBAP1 CHMP4A MVB12B HGS PLAA STAM2 CHMP3 HDAC6 CHMP4C RNF115 VPS4B VPS37C	ubiquitin dependent protein catabolic process via the multivesicular body sorting pathway	No GSEA Experiment	Endosomal sorting and degradation of ubiquitinated proteins	Endosomal Sorting Complex Required for Transport	Endosomal Sorting Complex Required for Transport Pathway	Endosomal Sorting and Degradation	Endosomal Sorting Complex Required for Transport	Multivesicular Body Assembly
GO:0002837	HRG AHR IL12B HAVCR2 IL12A MR1 HLA-DRB1 FBXO38 SLC22A13 CEACAM1 CD226 NECTIN2 CRTAM CD274 HMGB1 PVR HLA-DRB3 IL4I1 CD160 HSPD1	regulation of immune response to tumor cell	No GSEA Experiment	Innate Immune Response Modulation	Immune Response Modulation	Immune Response Modulation and Antigen Presentation	Immune Regulation and Response	Immune Response Modulation	Positive Regulation of Natural Killer Cell Mediated Cytotoxicity
GO:0048679	RTN4RL1 PTEN FLNA PTPRF PTN RTN4R PTPRS KLK8 SPP1 IGF1R STK24 SCARF1 CNTF CERS2 RGMA MAP2K2 LRIG2 INPP5F KLF4 KREMEN1 EPHA4 GRN MAP2K1 KIAA0319 FKBP1B BRAF TNR NDEL1	regulation of axon regeneration	No GSEA Experiment	Regulation of Cell Signaling and Migration	Axonal Growth and Guidance	Regulation of Cell Growth and Differentiation	Axon Guidance and Neural Development	Axonal Growth and Guidance	Negative Regulation of Axon Regeneration
GO:0051767	JAK3 LRRK2 MAP2K3 FCER2 EDN1 NOD2 NAMPT STAT1 KDR CCL2 MAP2K6 TLR9 TLR4 IL33 AKAP12 MAP2K4 IFNG GSTP1 SELENOS JAK2 TLR2	nitric oxide synthase biosynthetic process	No GSEA Experiment	Innate Immune Response Regulation	Inflammatory Response Regulation	Inflammatory Response and Immune Regulation	Inflammatory Response Regulation	Regulation of Inflammatory Response	Positive Regulation of Nitric Oxide Synthase Biosynthetic Process
GO:0043001	RAB34 NSF SPTBN1 LYPLA1 BBS1 RSC1A1 ATP2C1 MACF1 BLZF1 PHAF1 KRT18 VAMP2 CNST GOLPH3L BBS2 RAB26 GGA2 GGA3 GOLGA4 PKDCC OPTN GOLPH3 CLN3 GOLGA7 AMN KIF13A RAB10 SYS1 GCC2 ANK3 RAB31 VAMP5 VAMP3 GGA1 RACK1 PREPL ACSL3 ARFRP1 CSK	Golgi to plasma membrane protein transport	No GSEA Experiment	Vesicle Trafficking and Recycling	Vesicular Trafficking and Cytoskeleton Regulation	Intracellular Vesicle Trafficking and Cytoskeleton Organization	Intracellular Vesicle Transport and Trafficking	Golgi to Plasma Membrane Protein Transport	Golgi to Plasma Membrane Protein Transport
GO:0051150	BMP4 SIRT1 EREG MECP2 SOD2 ZEB1 PRDM6 KIT NFATC3 MYOCD FOXO4 GPER1 RBPMS2 ANKRD17 EFEMP2 OLFM2 HEY2 CTH PDGFB NFATC1 PDCD4 SHH FGF9 MED28 DNMT1 ENG SRF NFATC2 FGFR2	regulation of smooth muscle cell differentiation	No GSEA Experiment	Tissue Development and Maintenance	Regulation of Cellular Differentiation and Proliferation	Regulation of Cellular Differentiation and Growth	Cellular Differentiation and Stress Response Regulation	Regulation of Cellular Differentiation and Proliferation	Regulation of Smooth Muscle Cell Differentiation
GO:0008210	SULT1E1 CYP3A5 UGT2B28 UGT2B7 PLEKHA1 HSD3B1 TIPARP HSD17B12 UGT1A1 CYP19A1 HSD17B7 RDH8 HSD17B11 CYP2C9 CYP1A2 CYP1A1 CYP2D6 HSD17B2 UGT2B10 UGT2B11 CYP1B1 UGT2B4 CYP2C8 UGT2B17 UGT1A3 PDGFRA UGT2B15 CYP3A7-CYP3A51P DHRS11 CYP3A7 CHST10 HSD17B4 CYP3A4 SGPL1 HSD17B10 HSD17B1 AKR1B15 SULT1A1 HSD17B8 UGT1A7	estrogen metabolic process	No GSEA Experiment	Steroid Metabolism and Signaling Regulation	Steroid and Drug Metabolism	Steroid and Drug Metabolism	Steroid Hormone Metabolism	Steroid and Drug Metabolism	Steroid Hormone Biosynthesis
GO:0033233	TOLLIP MAGEA2 HDAC4 SAE1 MUL1 ZMIZ1 FSCB GNL3 MAGEA2B RELA GNL3L CTNNB1 RASD2 HMG20B UBE2I RWDD3 CAPN3 UBA2 PARK7 ARNT PIAS4 PIAS3 EGR1 PIAS1 HMG20A	regulation of protein sumoylation	No GSEA Experiment	Inflammation Associated Signaling Pathway	Ubiquitin Proteasome Pathway Regulation	Regulation of Protein Ubiquitination and Transcriptional Activity	Ubiquitin Proteasome Pathway Regulation	SUMOylation Regulation	Positive Regulation of Protein Sumoylation
GO:0019433	APOC3 LPL PNPLA3 APOC2 LIPE PIK3CG PNPLA4 LIPC PLIN5 CPS1 FGF21 PNLIPRP2 SORL1 APOA5 PNPLA2 AADAC LIPI ABHD5 MGLL DAGLB LIPG GPIHBP1 PLB1 APOA1 APOB GPLD1 PNPLA5 PNPLA1 LIPH DDHD2 APOA4	triglyceride catabolic process	No GSEA Experiment	Lipid Metabolism Regulation	Lipid Metabolism and Regulation	Lipid Metabolism and Transport	Lipid Metabolism Regulation	Lipid Metabolism and Regulation	Triglyceride Catabolic Process
GO:0043278	PPP1R1B RGS4 SRR TACR1 GHR PITX3 DRD3 PRKCG OPRK1 SLC1A1 TACR3 PENK PPP1R9B GPI FADD DRD2 CNR1 MAP1LC3A PCSK1 FOSB CXCR4 ADCY8 OPRM1 PRKCE PPP5C PEA15 PPP2R2A AIF1	response to morphine	No GSEA Experiment	Neurotransmitter Receptor Signaling and Modulation	Dopaminergic Signaling Regulation	Dopaminergic Signaling and Regulation	Neurotransmitter Signaling Regulation	Dopaminergic Signaling Regulation	GPCR Signaling Regulation
GO:0055010	FOXC2 MYBPC3 FOXC1 NKX2-5 HAND1 ZFPM2 DLL4 COL11A1 ISL1 RYR2 MED1 MYH6 TGFBR1 EDNRA TNNC1 BMP10 POU4F1 NOG FOXH1 TPM1 MYL3 SMAD4 CHD7 TNNI3 SMAD7 PKP2 HEY2 DSP TGFB1 NOTCH1 MYL2 FKBP1A BMPR1A TGFB2 LRP2 RBPJ HEG1 TNNT2 NRG1 PROX1 TGFBR3 TNNI1 ENG PTCD2 FGFR2 MYH7	ventricular cardiac muscle tissue morphogenesis	No GSEA Experiment	Cardiac Development and Remodeling	Cardiac Morphogenesis and Function	Cardiac Development and Function	Cardiovascular Development and Function	Cardiac Morphogenesis and Function	Heart Development
GO:2000010	SNX33 TNF ABCA12 HSP90AB1 TM9SF4 ERBB4 TMEM35A RIC3 AKT1 MAP1A TYROBP STX3 ABCA7 STX4 RANGRF GPD1L LRIG2 CD247	positive regulation of protein localization to cell surface	No GSEA Experiment	Apoptosis and Innate Immune Response Regulation	Inflammatory Response Regulation	Regulation of Immune Response and Intracellular Signaling	Immune Response Modulation	Regulation of Protein Localization to Cell Surface	Positive Regulation of Protein Localization to Cell Surface
GO:0002717	RASGRP1 IL12B KLRC4 IL12A SH2D1B AP1G1 LAMP1 HLA-E STAT5B VAV1 KIR2DL4 KLRC3 RAET1G HLA-G KLRK1 KLRC2 IL21 CD226 KLRC4-KLRK1 NECTIN2 CRTAM NCR3 CADM1 KLRD1 CLNK LAG3 PVR CD160 RAET1E HLA-F SLAMF6 SH2D1A	positive regulation of natural killer cell mediated immunity	No GSEA Experiment	Immune Cell Activation and Regulation	Immune Response Modulation	Regulation of Natural Killer Cell Mediated Cytotoxicity	Immune Regulation and Activation	Positive Regulation of Natural Killer Cell Mediated Cytotoxicity	Positive Regulation of Natural Killer Cell Mediated Cytotoxicity
GO:0042402	ALDH7A1 SLC44A1 SMOX MAOA DHPS SLC6A3 LRTOMT DMGDH COMT MOXD1 DBH MAOB SAT1 CHDH HNMT PAOX	cellular biogenic amine catabolic process	No GSEA Experiment	Monoamine Metabolism and Signaling	Monoamine Metabolism	Neurotransmitter Metabolism and Transport	Polyamine and Monoamine Metabolism	Monoamine Metabolism	Dopamine Catabolic Process
GO:0062009	FOXE1 TGFBR2 TBX1 WNT11 DLG1 ITGB6 COL11A2 WNT8A MMP25 SMAD2 SMAD4 CHD7 WNT3A ITGB8 JAG2 WNT5A TGFB2 FZD1 TSHZ1 TGFB3 FZD2 SOX11 LRRC32 TGFBR3 LEF1 WNT7A	secondary palate development	No GSEA Experiment	TGF β Signaling Pathway Modulation	Wnt TGF beta Signaling Pathway Regulation	Regulation of Wnt TGF beta Signaling Pathways and Extracellular Matrix Organization	Craniofacial Development Regulation	Wnt TGF beta Signaling Pathway Regulation	Wnt Signaling Pathway in Epithelial to Mesenchymal Transition
GO:0033194	TP53INP1 DAPK1 XRCC1 GPX1 PRKD1 OXR1 TMIGD1 SP1 CD36 MGST1 RNF112 CD38 APOA4 GPX3 AIF1 JAK2 PRKCD TRPM2	response to hydroperoxide	No GSEA Experiment	Oxidative Stress Response and Apoptosis Regulation	Oxidative Stress Response and DNA Damage Repair	Oxidative Stress Response and Apoptosis Regulation	Oxidative Stress Response and Apoptosis Regulation	Oxidative Stress Response	Cellular Response to Oxidative Stress
GO:0070206	ITLN1 HLA-G SLC1A5 CLYBL COL1A2 PXDN STEAP4 MIF SIGMAR1 MLKL SCARA5 ASIC1 PNPT1 ALOX5AP P2RX3 SLC1A2 CD74	protein trimerization	No GSEA Experiment	Immune Response Regulation	Immune Response Modulation	Immune Response and Extracellular Matrix Remodeling	Immune Modulation and Inflammatory Response	Immune Response Modulation and Protein Homotrimerization	Negative Regulation of Macrophage Activation
GO:0009084	OAT ASL CLN3 GLUD1 NOXRED1 GLS GLS2 GLUD2 PYCR1 GLUL PYCR3 SLC25A12 NAGS PYCR2 ALDH18A1 ASS1 LGSN OTC	glutamine family amino acid biosynthetic process	No GSEA Experiment	Mitochondrial Redox Balance and Amino Acid Metabolism	Urea Cycle and Glutamate Metabolism	Nitrogen Metabolism and Glutamate Synthesis	Glutamine and Proline Metabolism	Urea Cycle Glutamate Metabolism and Amino Acid Biosynthesis	Arginine and Proline Metabolism
GO:0030889	PTEN CASP3 PKN1 LYN CD300A BTK INPP5D TYROBP ATM CTLA4 TNFRSF13B RC3H1 FCGR2B MNDA PAWR BLK IL10 TNFRSF21	negative regulation of B cell proliferation	No GSEA Experiment	Regulation of Apoptosis and Immune Response	Apoptosis Regulation and Immune Response Modulation	Apoptosis and Immune Response Regulation	Apoptosis Regulation and Immune Response Modulation	Apoptosis Regulation and Immune Response Modulation	Immune System Regulation
GO:0006895	KIF16B AP2A1 RAB14 SYS1 AP1AR SORT1 AP4M1 CORO7 GBF1 EPS15 DOP1B VPS13A DOP1A KLHL20 VPS13C MON2 WIPI1	Golgi to endosome transport	No GSEA Experiment	Autophagy Dependent Lysosomal Trafficking and Recycling	Intracellular Protein Transport	Intracellular Protein Transport	Endosomal Trafficking and Sorting	Vesicle Mediated Intracellular Transport	Vesicle Targeting Trans Golgi to Endosome
GO:0031145	CDC20 ANAPC15 CDC16 UBE2C ANAPC16 CDK2 CDC27 ANAPC2 ANAPC4 ANAPC5 CDC23 CDC20B CDC26 ANAPC7 UBE2S ANAPC1 ANAPC13 CUL3 ECRG4 PLK1 FBXO31 ANAPC10 FZR1 ANAPC11	anaphase promoting complex dependent catabolic process	No GSEA Experiment	Mitotic Checkpoint Regulation and Spindle Assembly	Cell Cycle Regulation and Ubiquitin Proteasome Pathway	Regulation of Cell Cycle Progression and Mitosis	Mitotic Exit Regulation	Regulation of Ubiquitin Protein Ligase Activity in Mitotic Cell Cycle and Anaphase Promoting Complex	Regulation of Ubiquitin Protein Ligase Activity in Mitotic Cell Cycle
GO:0007063	ATRX SLF2 RB1 NAA10 CTNNB1 SLF1 MACROH2A1 CDCA5 DDX11 FEN1 NSMCE2 SMC5 CTCF AXIN2 BUB1 HDAC8 WAPL RAD21 TNKS ESPL1	regulation of sister chromatid cohesion	No GSEA Experiment	Chromatin Remodeling and Mitosis Regulation	Chromosome Segregation and DNA Repair	Chromosome Segregation and DNA Repair	Chromatin Remodeling and DNA Damage Response	Regulation of Cohesin Loading and Sister Chromatid Cohesion	Positive Regulation of Cohesin Loading
GO:0010882	ANK2 ATP2A2 HRC RYR2 DMD ATP1A2 SLC8A1 CALM1 CLIC2 TNNI3 GSTO1 CALM2 CALM3 CACNA1C TMEM38B CASQ2 CAMK2D FKBP1B PRKACA ATP1B1 SLC9A1 GSTM2 PLN TMEM38A	regulation of cardiac muscle contraction by calcium ion signaling	No GSEA Experiment	Calcium Handling and Regulation	Calcium Homeostasis and Cardiac Contraction	Calcium Ion Homeostasis and Cardiac Muscle Contraction	Cardiac Muscle Contraction Regulation	Regulation of Cardiac Muscle Contraction by Regulation of the Release of Sequestered Calcium Ion	Regulation of Cardiac Muscle Contraction by Calcium Ion Release
GO:0000272	CHIT1 GAA PFKM PHKG2 CHIA MGAM PPP1R3D GABARAPL1 PYGM G6PC1 PGM2 PYGL AGL PYGB AOAH PPP1CA INS RB1CC1 STBD1 PPP1R3B	polysaccharide catabolic process	No GSEA Experiment	Glycogen Metabolism and Regulation	Glycogen Metabolism	Glycogen Metabolism and Autophagy	Glycogen Metabolism Regulation	Glycogen Metabolism	Glycogen Catabolic Process
GO:0009147	CAD NME5 NME4 NME2 DCTPP1 ENTPD7 UCKL1 NME3 UCK2 TBPL1 DUT LOC100506422 TYMS NME1-NME2 UCK1 CMPK2 NME6 NME1 DTYMK AK3 NME7 CTPS2 NME9 CTPS1 ENTPD4	pyrimidine nucleoside triphosphate metabolic process	No GSEA Experiment	Nucleotide Metabolism and Processing	Pyrimidine Metabolism and Energy Transfer	Nucleotide Metabolism and Synthesis	Nucleotide Metabolism Regulation	Nucleotide Metabolism and Synthesis	Pyrimidine Metabolism
GO:0050913	TAS2R46 TAS2R7 TAS2R4 TAS2R39 TAS2R14 TAS2R13 TAS2R30 TAS2R19 CST2 PIP RGS21 TAS2R16 TAS2R3 TAS2R10 TAS2R40 TAS2R8 RTP1 TAS2R5 RTP4 TAS2R60 TAS2R38 RTP3 GNAT2 RTP2 TAS2R43 TAS2R41 ITPR3 CALHM1 GNAT1 CA6 TAS2R20 LPO CST4 REEP2 TAS2R1 GNAT3 TAS2R50 TAS2R31 RTP5 PIGR TAS2R9 PLCB2 CST1 AZGP1	sensory perception of bitter taste	No GSEA Experiment	Taste and Olfactory Signaling Pathway Modulation	Bitter Taste Perception	Taste Perception and Salivary Secretion	Bitter Taste Perception	Bitter Taste Perception	Detection of Bitter Taste
GO:0002091	LRRTM1 UBQLN2 ANKRD13B PCSK9 LRPAP1 ANXA2 LRRTM2 ANKRD13A DLG4 MTMR2 ANKRD13D ATXN2 NECAB2 WDR54 SDCBP RIN3	negative regulation of receptor internalization	No GSEA Experiment	Neuroprotection and Clearance Pathway	Lipid Metabolism and Neuronal Signaling	Regulation of Lipid Metabolism and Synaptic Transmission	Synaptic Regulation and Protein Homeostasis	Lipid Metabolism and Cellular Signaling	Neurexins and Neuroligins
GO:1905564	PDPK1 FGFR1 GHSR APLN STAT3 HMGB1 FGF2 SP1 SIRT6 AKT3 GHRL MDK ADAM17 ITGA4 PLCG1 PROK1 NRARP IGF2	positive regulation of vascular endothelial cell proliferation	No GSEA Experiment	Insulin Signaling and Cellular Proliferation Regulation	Insulin like Growth Factor 2 Mediated Signal Transduction	Growth Factor Signaling and Cellular Proliferation	Cellular Growth and Survival Regulation	Positive Regulation of Phospholipase C Activity	Proteoglycans in Cancer
GO:2000648	KAT7 VEGFC HOXA3 HMX2 PDCD2 HMGA2 N4BP2L2 ELL3 SHOX2 KITLG EPCAM TP63 TERT PBX1 KDM1A FERMT2 CTNNB1 LTBP3 WNT1 NANOG CITED1 WNT10B FGF2 FGF10 RUNX2 KDR OSR2 THPO SIRT6 WNT5A ATXN1L GJA1 HNRNPU CCNE1 FGF8 TBX3 SOX11 PTPRC NR2E1 FGF9 TIAL1 FGF4 PRRX1 SOX9	positive regulation of stem cell proliferation	No GSEA Experiment	Wnt β Catenin Signaling Pathway	Angiogenesis and Stem Cell Maintenance	Regulation of Stem Cell Differentiation and Proliferation	Stem Cell Differentiation and Maintenance	Stem Cell Proliferation and Maintenance	Positive Regulation of Stem Cell Proliferation
GO:0060142	IL4R MAPK14 CXCL9 CD53 TMEM182 FLOT1 CFLAR ADGRB1 CAPN2 MYOG TNFSF14 TREM2 RAPGEF3 RIPOR2 MYOD1 CAMK1 SCGB3A1 PLEKHO1 DCSTAMP EHD1 IL4 GDF15 OCSTAMP GCM1 TYROBP ADAM9 CXCL10 EHD2 NFATC2	regulation of syncytium formation by plasma membrane fusion	No GSEA Experiment	Immune Response Regulation	Immune Response Modulation	Immune Response and Muscle Differentiation	Immune Response Modulation	Muscle Development and Actin Cap Formation	GATA3 Mediated Th2 Cytokine Expression
GO:0101023	FGFR1 AKT3 GHRL ITGA4 NRARP IGF2 COL4A3 GHSR ADAM17 PPARG FGF2 FLT1 PDPK1 SP1 SIRT6 CCL2 MDK PLCG1 APLN STAT3 HMGB1 MEF2C ALDH1A2 DBH PROK1	vascular endothelial cell proliferation	No GSEA Experiment	Angiogenesis and Tumor Progression	Growth Factor Signaling and Metabolic Regulation	Regulation of Cell Growth and Differentiation	Growth and Metabolic Regulation	Regulation of Phospholipase C Activity and Chondrocyte Proliferation	Signal Transduction
GO:0003401	BMP4 HOXD13 TRIM28 WNT11 FGF1 SFRP2 MAGI2 MED1 SFRP1 HNF1B SIX1 FGF10 NKD1 WNT3A RDH10 SIX4 WNT5A MED12 ESR1 AREG YAP1 SPRY2 PTK7 SHH SPRY1 FGFR2 SOX9	axis elongation	No GSEA Experiment	Wnt β catenin Signaling Cascade Regulation	Wnt FGF Signaling and Regulation	Regulation of Embryonic Development and Morphogenesis	Limb Development Regulation	Positive Regulation of Transcription and Developmental Abnormalities	Hippo and Hedgehog Signaling Pathways
GO:0055062	UMOD ENPP3 ALPL SLC34A3 SLC17A8 SLC17A7 SFRP4 SLC34A1 PTH ANKH SLC17A6 ENPP1 ABCC6 FGFR4 SLC34A2 SLC9A3R1 TFAP2B FGF23 XPR1 GCM2	phosphate ion homeostasis	No GSEA Experiment	Phosphate Homeostasis and Mineralization Regulation	Phosphate Homeostasis	Phosphate Homeostasis and Bone Mineralization	Phosphate Homeostasis Regulation	Phosphate Homeostasis	Cellular Phosphate Ion Homeostasis
GO:0060088	SCRIB SEC24B STRC PLS1 PDZD7 TRIOBP TPRN CLRN1 WHRN GRXCR2 CLRN2 LHFPL5 SOD1 CDH23 MYO7A SLC9A3R1	auditory receptor cell stereocilium organization	No GSEA Experiment	Ciliogenesis and Maintenance of Inner Ear Function	Auditory Transduction	Auditory System Development and Function	Auditory Hair Cell Function and Maintenance	Auditory Transduction	Sensory Processing of Sound
GO:0018149	TGM5 EGFLAM TGM2 SPRR2E SPRR1A FN1 TGM7 ABCA7 F13B TGM3 EVPL COL3A1 KRT10 KRT1 F13A1 FLG SPOCK3 RNF113A SPRR1B THBS1 TGM1 TGM4 ANXA1 SPOCK2 NDNF BGN DSP PI3 KRT2 LORICRIN SPRR3 DCN CSTA EPB42 TGM6 IVL	peptide cross linking	No GSEA Experiment	Keratinization and Barrier Function Maintenance	Epidermal Differentiation and Wound Healing	Epidermal Differentiation and Extracellular Matrix Organization	Epidermal Barrier Formation	Peptide Cross linking and Keratinocyte Differentiation	Formation of Cornified Envelope
GO:0021801	GLI3 PAFAH1B1 P2RY12 DAB2IP SUN1 MBOAT7 ZMIZ1 COL3A1 RTN4 BMERB1 LRP8 CTNNB1 ADGRG1 CDK5 DISC1 SYNE2 WDR47 FOXG1 DAB1 SRGAP2 RELN SRGAP2C LAMB1 NR2E1 CDK5R1 CDK5R2	cerebral cortex radial glia guided migration	No GSEA Experiment	Regulation of Cellular Adhesion and Migration	Neuronal Migration and Synaptic Plasticity	Neuronal Development and Synaptic Plasticity	Neuronal Development and Migration	Neuronal Migration and Development	Pyramidal Neuron Migration
GO:0032376	RXRA LPCAT3 SIRT1 LRP1 NR1H2 APOE PTCH1 ADIPOQ ABCA12 GPS2 ABCA7 CYP8B1 ABCA3 SCP2D1 TREM2 CES1 PPARG ABCG4 ENPP7 PON1 ANXA2 ABCG1 EEPD1 LIPG CAV1 APOA1 LDLRAP1 SCP2 PLTP ABCA5 ABCA8 ABCB4 CETP ABCA13 NFKBIA ABCA1 NR1H3 ZDHHC8	positive regulation of cholesterol transport	No GSEA Experiment	Lipid Metabolism and Clearance	Lipid Metabolism and Transport	Lipid Metabolism and Transport Regulation	Lipid Metabolism Regulation	Lipid Metabolism and Transport	Cholesterol Efflux Regulation
GO:0045773	DSCAM NTN1 PAFAH1B1 CDKL5 CYFIP1 FN1 ANAPC2 BMPR2 MACF1 POU4F2 SMURF1 MAP3K13 GDI1 ZFYVE27 TWF2 GOLGA4 ISLR2 RUFY3 SHTN1 SEMA5A DISC1 CXCL12 MEGF8 L1CAM TRPV2 SEMA7A CDH4 VEGFA LIMK1 ADNP DBN1 NDEL1 SRF TRPC5 DBNL MAP1B NRP1 MAPT	positive regulation of axon extension	No GSEA Experiment	Neurodevelopmental Signaling and Migration	Axonal Guidance and Neuronal Migration	Neuronal Development and Synaptic Plasticity	Neuronal Development and Synaptic Function	Positive Regulation of Axon Extension Involved in Axon Guidance	Positive Regulation of Axon Extension
GO:0051608	VAMP8 SNAP23 SLC22A3 EDN1 PLA2G3 VAMP2 SNX6 LYN RAB44 BTK VAMP3 SLC29A4 SLC22A2 SNX4 CSF2 VAMP7	histamine transport	No GSEA Experiment	Vesicular Trafficking and Neurotransmission Regulation	Vesicular Trafficking and Signal Transduction	Vesicular Transport and Signal Transduction	Vesicular Transport and Membrane Fusion	Vesicular Trafficking	SNARE Interactions in Vesicular Transport
GO:0003071	ADORA1 CYBA SERPINF2 REN UTS2 HSD11B2 RHOA CYP11B2 F2R GAS6 F2RL1 PCSK5 OR51E2 EDNRB AGTR1 CYP4F12 PDGFB CORO2B AGTR2 CYP4F2 CYP4A11 PTPRO SUCNR1 GJA5 EMP2 AGT	renal system process involved in regulation of systemic arterial blood pressure	No GSEA Experiment	Inflammation Driven Angiogenesis and Fibrosis	Renin Angiotensin System Regulation	Regulation of Renin Angiotensin System and Blood Pressure Homeostasis	Blood Pressure Regulation	Renin Angiotensin System Regulation	ACE Inhibitor Pathway
GO:0010880	ANK2 HRC PDE4D RYR2 DMD ATP1A2 AKAP6 SLC8A1 CALM1 CHD7 CLIC2 GSTO1 TRDN CALM2 SRI CALM3 CACNA1C METTL21C TMEM38B CASQ2 DHRS7C CAMK2D FKBP1B PRKACA CASQ1 GSTM2 PLN TMEM38A	regulation of release of sequestered calcium ion into cytosol by sarcoplasmic reticulum	No GSEA Experiment	Calcium Signaling and Regulation	Calcium Homeostasis and Cardiac Contraction	Calcium Signaling and Cardiac Muscle Contraction	Cardiac Muscle Contraction Regulation	Regulation of Release of Sequestered Calcium Ion	Regulation of Cardiac Muscle Contraction by Calcium Ion Release
GO:0003254	SCN2B TSPO LRRK2 MYOC GCLC SCN10A PTPN3 NEDD4L BCL2 HCN4 BOK CAV3 GPD1L SLMAP SCN1B KDR SMAD7 TRPM4 MLLT11 PARP1 FZD9 HCN3 PPP2R3C P2RX7 SCN3B SCN5A HCN1 HCN2 GCLM CAMK2D ANK3 TBX5 NTSR1 GJA5 DCN SRC RACK1 ABCD1 HSH2D IFI6 FHL1 RANGRF CACNA1G	regulation of membrane depolarization	No GSEA Experiment	Ion Channel Regulation and Neuroprotection	Ion Channel Regulation and Cellular Homeostasis	Regulation of Cardiac Electrophysiology and Oxidative Stress Response	Cardiac Electrophysiological Regulation	Ion Channel Regulation	Regulation of Cardiac Electrophysiology
GO:0031579	PACSIN2 ABCA7 MYADM NAXE FLOT1 MAL S100A10 RFTN1 DLG1 NPC1 GSN FA2H CAV3 CLN3 ANXA2 YJEFN3 CAV2 CAV1 COLEC12 CD2 PTPRC EMP2 DOCK2 PPT1	membrane raft organization	No GSEA Experiment	Lipid Trafficking and Clearance	Endocytosis and Lipid Raft Regulation	Lipid Metabolism and Membrane Trafficking	Lipid Raft Mediated Endocytosis and Signal Transduction	Lipid Raft Mediated Endocytosis and Signal Transduction	Membrane Raft Assembly
GO:0045724	GSK3B PPP1R35 RP1 DYNLL1 MARK4 TAPT1 MNS1 ENTR1 CCDC88A BBS4 IFT20 KCTD17 HTT CEP120 CENPJ ATMIN SAXO1 ARHGAP35 ZMYND10 CROCC FUZ WRAP73 CCP110 DZIP1 SEPTIN7 HAP1 CEP135 IFT88 SEPTIN9	positive regulation of cilium assembly	No GSEA Experiment	Ciliogenesis and Cilium Related Signaling Pathways	Ciliogenesis and Ciliary Function Regulation	Ciliogenesis and Centrosome Regulation	Ciliogenesis and Ciliary Function	Ciliogenesis and Ciliary Function Regulation	Positive Regulation of Cilium Assembly
GO:0019933	GPR62 RNF157 EPHA5 PDE11A AHR PDE7B RAPGEF2 ADCYAP1R1 PDE4D ADGRG6 CAP2 CDC34 ATF1 APLNR CAP1 OR51E2 GPR3 RAPGEF3 GLP1R OPRL1 UCN GIPR RASD2 PEX5L PDE7A ADM LPAR1 PDE2A POMC CGAS ADCYAP1 PDE3A ADCY1 FFAR4 DEFB1 GNAI1 SCTR INSL3 GPR61 GHRHR SOX9 CREB1 SCT UBE2B MGRN1 DGKQ GAL MAPK7 PDE3B GIP ADCY2 KSR1 AKAP6	cAMP mediated signaling	No GSEA Experiment	Neurotransmitter Signaling and Metabolic Regulation	G Protein Coupled Receptor Signaling	G Protein Coupled Receptor Signaling and Cyclic Nucleotide Metabolism	Cyclic Nucleotide Signaling Regulation	Cyclic AMP Signaling	cAMP Mediated Signaling
GO:0051904	MREG RAB27A ARL6 MYO5A BBS7 GPR143 BBS5 RAB17 BLOC1S3 RAB11B RAB11A BBS4 BBS2 DCTN2 MKKS BLOC1S5 ASIP BLOC1S6 MLPH MYO7A CDH3 RAB1A DCTN1	pigment granule transport	No GSEA Experiment	Melanosome Biogenesis and Transport	Melanosome Transport and Biogenesis	Melanosome Transport and Biogenesis	Melanosome Transport and Biogenesis	Melanosome Transport and Biogenesis	Melanosome Transport
GO:0072109	BMP4 FOXC2 SERPINB7 ITGB3 BMP7 PDGFRB PDGFD IL6R ACTA2 CD34 WT1 GPR4 NOTCH1 EGR1 PDGFA CFLAR PDGFB	glomerular mesangium development	No GSEA Experiment	Angiogenesis and Vascular Remodeling	Angiogenesis and Cell Differentiation	Angiogenesis and Vascular Development	Vascular Remodeling and Angiogenesis	Platelet Derived Growth Factor Signaling in Angiogenesis	PDGF Signaling Pathway
GO:0009954	HOXD9 GLI3 CHSY1 GLI1 SP8 PBX2 IRX1 HOXA9 TP63 PBX1 CTNNB1 HOXC10 NODAL FGF10 SIX3 IRX2 CYP26B1 HOXA11 DLX2 HOXD10 HOXC9 HOXB9 IRX3 GLI2 GREM1 HOXC11 DLX1 EN1 HOXA10 LRP4 ALDH1A2 HES5 DLL1 OSR1	proximal distal pattern formation	No GSEA Experiment	Regulation of Embryonic Development and Morphogenesis	Limb and Craniofacial Development	Embryonic Development and Limb Morphogenesis	Limb Development Regulation	Positive Regulation of Transcription and Development	Positive Regulation of Transcription from RNA Polymerase II Promoter
GO:0097106	RAPSN NRXN2 ABI3 PTEN LILRB2 CBLN1 OPHN1 C1QL2 PTK2B DLG1 IL1RAP ZDHHC12 C1QL3 LRRC4B CRIPT CDH2 PTPRD NPTX1 NLGN1 GRID2 NTRK3 DLG4 ARF6 RELN SHANK2 SLITRK3 CNTNAP1 ITGB3 SHANK1 TMEM108 NLGN2 SYNGAP1 NRXN1 LRRC4 LRFN4 LRRTM2	postsynaptic density organization	No GSEA Experiment	Neurotransmitter Receptor Signaling and Synaptic Plasticity Regulation	Synaptic Plasticity and Neuronal Signaling	Synaptic Transmission and Neuronal Plasticity	Synaptic Organization and Signaling	Synaptic Plasticity and Neuronal Signaling	Protein Protein Interactions at Synapses
GO:0070886	PPP3CC PPP3CB CHERP PPP3R1 CAMTA1 PPP3R2 PTBP1 IGF1 AKAP6 PPP3CA LACRT LMCD1 CIB1 SPPL3 C10orf71 ERBB3 TNF AKAP5 CHP2 SLC9A1 STIMATE	positive regulation of calcineurin NFAT signaling cascade	No GSEA Experiment	Regulation of Apoptosis and Cell Signaling	Calcium Signaling Regulation	Calcium Signaling and Regulation	Calcineurin Signaling Pathway	Calcineurin NFAT Signaling Regulation	Positive Regulation of NFAT Protein Import into Nucleus
GO:0019082	GSK3B PARP16 ST3GAL4 MGAT5 ST3GAL3 MGAT2 GSK3A MGAT4B ST3GAL2 PARP10 MGAT4A SPCS1 GALNT1 ST6GALNAC2 MGAT1 PRMT1 MGAT4C SPCS3 ST6GALNAC3 MAN1B1 CSNK1A1 MAN2A1 MOGS ST3GAL1 FUT8 CANX EDEM2 PARP9 ST6GAL1 ST6GALNAC4 FURIN	viral protein processing	No GSEA Experiment	Glycosylation and Proteolysis mediated Regulation of Cell Signaling	Glycosylation	Glycosylation and Protein Modification	Glycoprotein Biosynthesis and Modification	Glycosylation	Post translational Protein Modification
GO:0031468	REEP3 CHMP6 CHMP2A UBXN2B RCC1 REEP4 CHMP2B CHMP5 SPAST CHMP4B UBE2I CHMP7 UBXN2A RNF103-CHMP3 CHMP1B ANKLE2 VPS4A SIRT2 CHMP4A NSFL1C CHMP3 BANF1 CHMP4C VPS4B CHMP1A	nuclear membrane reassembly	No GSEA Experiment	Endosomal Sorting and Autophagy Regulation	Endosomal Sorting Complex Required for Transport Pathway	Endosomal Sorting Complex Required for Transport Pathway Regulation	Endosomal Sorting and Membrane Trafficking	Endosomal Sorting Complex Required for Transport Pathway	ESCRT Pathway
GO:0002320	BMP4 SPI1 PCID2 LIG4 NUDT21 SOS2 ANKLE1 KIT ZNHIT1 BCL2 GATA3 BATF SOS1 TREX1 NOTCH1 FLCN PRKDC SOX4 HES1 FNIP1 SHH HES5 ZBTB1 FLT3	lymphoid progenitor cell differentiation	No GSEA Experiment	Tumor Suppression and Cell Differentiation	Hematopoietic Differentiation and DNA Repair	Regulation of Hematopoietic Cell Differentiation and DNA Repair	Hematopoietic Regulation and Immune Response	Hematopoietic Differentiation	Pro B and Pro T Cell Differentiation
GO:0046337	PLAAT3 ETNK1 CHKB PLA2G2D PLA2G15 PLA2G4E SLC27A1 SELENOI NAPEPLD PNPLA8 CEPT1 PLAAT4 PLAAT5 PLA2G2A NAAA PLA2G3 PCYT2 PLA2G10 PISD PLAAT1 PLB1 ETNK2 ALOX15 ABHD4 CHKA PLAAT2 MFSD2A PLA2G6	phosphatidylethanolamine metabolic process	No GSEA Experiment	Phospholipase Dependent Lipid Signaling and Metabolism	Phospholipid Metabolism and Signaling	Phospholipid Metabolism and Signaling	Phospholipid Metabolism and Remodeling	Phospholipid Metabolism and Signaling	Phospholipid Metabolism
GO:0007520	MYH9 IL4R JAM2 MAPK14 ITGB1 CACNA1H ADGRB3 CXCL9 CD53 PTGFRN DYRK1B TMEM182 FLOT1 MYOF DOCK1 ADAMTS15 CFLAR ADAM12 CD9 CACNA1S DOCK5 ADGRB1 CAPN2 MYOG DOCK2 WNT1 TNFSF14 FER1L5 RIPOR2 MYOD1 ERVFRD-1 CAV3 NPHS1 SCGB3A1 PLEKHO1 CD81 EHD1 IL4 GDF15 ERVW-1 TANC1 ADAMTS5 NOS1 MYMK CXCL10 CDON KCNH1 EHD2 NFATC2 MYMX	myoblast fusion	No GSEA Experiment	Innate Immune Response and Inflammation Regulation	Myogenesis	Regulation of Muscle Development and Inflammatory Response	Muscle Cell Differentiation and Function	Myogenesis	Myoblast Fusion
GO:1902230	TRIAP1 SIRT1 CLU CD44 MARCHF7 ELL3 ATAD5 TAF9 TAF9B SFRP2 CD74 BCL2L1 ING2 BCL2 KDM1A TMEM161A DDIAS USP47 MUC1 ACKR3 CXCL12 TRIM32 CCAR2 BID CDKN2D ZNF385A MIF TPT1 SNAI2 SNAI1	negative regulation of intrinsic apoptotic signaling pathway in response to DNA damage	No GSEA Experiment	Apoptosis Regulation and Cancer Progression	Regulation of Cellular Apoptosis and Senescence	Regulation of Cell Cycle and Apoptosis	Apoptosis Regulation and Cellular Stress Response	Negative Regulation of Intrinsic Apoptotic Signaling Pathway in Response to DNA Damage	Negative Regulation of Intrinsic Apoptotic Signaling Pathway in Response to DNA Damage
GO:1902932	PRKAA1 PTH1R P2RY6 HRH1 P2RY1 ADCYAP1R1 FGF1 POR PTAFR SREBF1 AVPR1B GPER1 LHCGR PTH SNCA ABCG4 SCAP MAS1 WNT4 ABCG1 CYP7A1 CD244 NTSR1 BMP6 DAB2	positive regulation of alcohol biosynthetic process	No GSEA Experiment	Regulation of Calcium Signaling and Lipid Metabolism	Cholesterol Homeostasis and Hormone Signaling	Lipid Metabolism and Hormone Signaling Regulation	Metabolic Regulation and Signal Transduction	Cholesterol Homeostasis and Hormone Signaling	GPCR Ligand Binding
GO:0034312	ASAH2 GCH1 SPTSSA ACER3 PCBD1 ASAH1 ACER2 GBA1 SPTLC2 PCBD2 DHFR PTS SPR SPHK2 SPTLC3 ABCA2 SPTLC1 ASAH2B QDPR SPTSSB ACER1 SPHK1	diol biosynthetic process	No GSEA Experiment	Peroxisomal Fatty Acid β Oxidation and Sphingolipid Metabolism	Sphingolipid Metabolism and Biopterin Biosynthesis	Sphingolipid Metabolism and Tetrahydrobiopterin Biosynthesis	Sphingolipid Metabolism and Regulation	Sphingolipid Metabolism	Sphingolipid Metabolism
GO:0048741	KLHL41 PPP3CB ACTN3 GPX1 MYORG NIBAN2 HDAC9 RCAN1 P2RX2 BIN3 SHOX2 CACNA1S XK MYOG BCL2 PPP3CA RIPOR2 MYOD1 KEL MYF6 WNT10B KLHL40 SIX1 MYF5 SMO CAV2 HOMER1 RYR1 SPG11 PLEC CNTNAP1 SELENON DNER SKI LMOD3 STAC3 ACTA1 FBXO22	skeletal muscle fiber development	No GSEA Experiment	Regulation of Muscle Contraction and Relaxation	Calcium Signaling and Skeletal Muscle Development	Skeletal Muscle Development and Function	Skeletal Muscle Development and Function	Myogenesis	Skeletal Muscle Fiber Development
GO:0030878	PAX8 HOXA3 FOXE1 HESX1 NKX2-5 TBX1 HOXA5 RAP1GAP MAPK3 EDNRA EDN1 HOXB3 TG NKX2-1 MAP2K2 FGF10 SIX1 MAPK1 THRA RAF1 CGA FGF8 SMAD3 MAP2K1 TUBB1 HOXD3 SHH BRAF SRF	thyroid gland development	No GSEA Experiment	Pancreatic Development and Signaling Regulation	Thyroid Gland Development and Function	Thyroid Gland Development and Function	Thyroid Development and Function Regulation	Thyroid Gland Development and Function	Thyroid Gland Development
GO:0033617	COX20 COA3 TMEM223 PET117 SMIM20 COX19 UQCC6 TACO1 SURF1 PET100 SCO2 COA4 COX16 BCS1L COA5 COA8 COA1 UQCC5 TIMM21 COX14 COX18 SCO1 COX17 FASTKD3 STMP1	mitochondrial cytochrome c oxidase assembly	No GSEA Experiment	Mitochondrial Complex Assembly and Maintenance	Cytochrome c Oxidase Assembly	Mitochondrial Cytochrome c Oxidase Assembly	Mitochondrial Respiratory Chain Complex Assembly	Mitochondrial Respiratory Chain Complex IV Assembly	Mitochondrial Respiratory Chain Complex IV Assembly
GO:0050819	TFPI HRG APOE F12 SERPINF2 SH2B3 PRKG1 UBASH3B PROC THBD VTN NOS3 CD9 EDN1 KRT1 SERPINE1 APOH KLKB1 GP1BA PDGFA PROS1 THBS1 PROCR PLAUR ADTRP FAP CEACAM1 KNG1 ANXA2 PDGFRA C1QTNF1 ANXA5 CD34 SERPING1 PLAT PRKCD PLG PDGFB TSPAN8 FGG SERPINB2 FGB CPB2 HS3ST5 SERPINE2 F11 FGA PLAU ABAT F2 ADAMTS18 USF1 ALOX12	negative regulation of coagulation	No GSEA Experiment	Coagulation Cascade Regulation	Coagulation and Fibrinolysis	Regulation of Coagulation and Platelet Activation	Coagulation Regulation and Fibrinolysis	Coagulation and Fibrinolysis Regulation	Fibrinolysis
GO:0002921	FOXJ1 VSIG4 CSMD3 CD59 A2M SPINK5 CR2 CD46 CR1L PTPN6 SUSD4 FCGR2B C4BPA CD55 C4BPB CR1 SERPING1	negative regulation of humoral immune response	No GSEA Experiment	Complement System Regulation	Complement System Regulation	Complement System Regulation and Immune Response Modulation	Complement Regulation and Immune Response Modulation	Regulation of Complement System Activation	Complement and Coagulation Cascades
GO:0006614	SRPRB TRAM2 SSR3 SRP72 TRAM1L1 SEC63 SRP14 SRP54 SRPRA TRAM1 SRP68 SEC61A2 SEC61A1 SRP19 SEC61B ZFAND2B SRP9	SRP dependent cotranslational protein targeting to membrane	No GSEA Experiment	Endoplasmic Reticulum Associated Protein Degradation	Protein Translocation	Protein Translocation and Signal Recognition Particle Pathway	Protein Translocation and Integration into the Endoplasmic Reticulum	SRP dependent Cotranslational Protein Targeting to Membrane Translocation	SRP Dependent Cotranslational Protein Targeting to Membrane
GO:0050820	HRG VKORC1 EMILIN1 ANO6 F12 SERPINF2 ST3GAL4 THBD VTN PRDX2 DMTN F2R NFE2L2 SERPINE1 F7 APOH PSEN1 THBS1 HPSE F3 PLAT PLG PLAU CD36 TBXA2R ENPP4 F2 EMILIN2 USF1 CPB2	positive regulation of coagulation	No GSEA Experiment	Coagulation and Inflammation Cascade	Coagulation Cascade Regulation	Coagulation and Oxidative Stress Response	Coagulation and Fibrinolysis Regulation	Coagulation Cascade Regulation	Blood Clotting Cascade
GO:0060216	GATA2 CDK5RAP3 HOXA9 LYL1 SP3 ZFP36L2 KMT2A GATA1 HOXB3 TEK HIPK1 BCR CBFB MEIS1 HOXB4 ZFPM1 MFAP5 ADAR TGFBR3	definitive hemopoiesis	No GSEA Experiment	Hematopoiesis and Leukemogenesis	Hematopoiesis Regulation	Hematopoietic Cell Differentiation and Regulation	Hematopoietic Stem Cell Differentiation	Hematopoiesis Regulation	RUNX1 Regulated Hematopoietic Stem Cell Differentiation
GO:0043576	NMBR FTO GRP ADORA1 MECP2 TSHZ3 PHOX2A PBX3 PASK NR4A2 PHOX2B ATP1A2 GLS GSX2 NLGN3 NMB MTG2 MTG1 GLRA1 GRPR TLX3 NTSR1 NLGN2	regulation of respiratory gaseous exchange	No GSEA Experiment	Neurotransmitter Regulation and Modulation	Neurotransmission Regulation	Neurotransmission and Neural Development	Neurotransmitter Regulation and Synaptic Function	Positive Regulation of Glutamatergic Synaptic Transmission	Positive Regulation of Synaptic Transmission
GO:0032781	FXYD2 MYBPC3 MYL4 UHRF1 TOR1AIP1 DNAJB11 MSH2 ALDOB DNAJC10 HSPA2 RYR2 ATP1B3 PFN2 GABARAPL2 SSBP1 DNM2 TPM1 TNNT3 DNAJC24 MYL3 CHTOP DNAJC9 VMP1 FGF10 ATP1B2 AHSA1 ATP2A1 DNAJB2 HNRNPU SETMAR RGN SUMO1 GTF2H2 POT1 DNAJB1 MSH6 TNNT2 MSH3 TOR1AIP2 PLSCR1 ATP1B1 PFN1 CASR DHX9	positive regulation of ATP dependent activity	No GSEA Experiment	Mitochondrial Function and Regulation	Protein Folding and DNA Repair	Cardiac Muscle Contraction and DNA Repair	Protein Quality Control and Stress Response	Cardiac Muscle Contraction and DNA Repair	Positive Regulation of DNA Topoisomerase Activity
GO:0039535	USP17L2 DHX58 OASL USP15 BIRC3 ANKRD17 NOP53 GPATCH3 C1QBP NLRX1 NPLOC4 ZCCHC3 BIRC2 DDX60 PUM1 RNF125 SEC14L1 PUM2 TRIM15 UFD1	regulation of RIG I signaling pathway	No GSEA Experiment	Innate Immune Response Regulation	Antiviral Response Regulation	Antiviral Response and Protein Regulation	Antiviral Response Regulation	Antiviral Response Regulation	Regulation of RIG I Signaling Pathway
GO:2000696	STAT1 LHX1 PAX8 CD24 WNT9B PRKX YAP1 CTNNB1 WWTR1 GATA3 PAX2 LIF MMP9 GDNF OSR1 PROM1	regulation of epithelial cell differentiation involved in kidney development	No GSEA Experiment	Regulation of Cellular Proliferation and Differentiation	Wnt β Catenin Signaling and Renal Development	Renal Development and Differentiation	Renal Development and Differentiation	Renal Differentiation and Development	Mesonephros Morphogenesis
GO:0045342	SPI1 SIRT1 XBP1 TAF7 RFXAP NFX1 SLC11A1 CIITA AZU1 HDAC2 RFXANK IL10 PF4 RFX5 TMEM106A TLR4 IL33 IL4 IFNG JAK2	MHC class II biosynthetic process	No GSEA Experiment	Innate Immune Response Regulation	Immune Response Regulation	Immune Response Regulation and Inflammatory Signaling	Immune Response Regulation	Positive Regulation of MHC Class II Biosynthetic Process	Positive Regulation of MHC Class II Biosynthetic Process
GO:0050912	TAS2R46 TAS2R7 TAS2R4 TAS2R39 TAS1R3 TAS2R14 TAS2R13 TAS2R30 TAS2R19 CST2 PIP TAS2R16 TAS2R3 TAS2R10 TAS1R1 TAS2R8 TAS2R40 RTP1 TAS2R5 RTP4 TAS1R2 TAS2R60 TAS2R38 RTP3 GNAT2 RTP2 TAS2R43 TAS2R41 FFAR4 GNAT1 CA6 TAS2R20 LPO CST4 TAS2R1 GNAT3 PKD2L1 TAS2R50 TAS2R31 RTP5 PIGR TAS2R9 PLCB2 CST1 PKD1L3 AZGP1	detection of chemical stimulus involved in sensory perception of taste	No GSEA Experiment	Taste and Olfactory Signaling Pathway	Taste Perception and Salivary Secretion	Taste Perception and Salivary Secretion	Bitter Taste Perception	Taste Perception and Salivary Secretion	Detection of Chemical Stimulus Involved in Sensory Perception of Bitter Taste
GO:2000378	NDUFC2 MMP3 BECN1 MPV17L ABCD2 SLC30A10 RHOA ABCB7 AATF BNIP3 PON3 CFLAR BRCA1 SLC18A2 BCL2 ATG5 PLIN5 PAX2 PRKN TIGAR COA8 HP G6PD PAGE4 TP53 TFAP2A HK2 PARK7 SIRT5 SIRT2 INS BCR PINK1 CRYAB FYN VDAC1 ACP5 MT3 HDAC6 TRAP1 ABCD1 PPARA HIF1A CTNS	negative regulation of reactive oxygen species metabolic process	No GSEA Experiment	Mitophagy mediated Mitochondrial Quality Control	Autophagy and Apoptosis Regulation	Oxidative Stress Response and Mitochondrial Function	Mitochondrial Regulation and Stress Response	Negative Regulation of Oxidative Stress and Mitochondrial Metabolism	Mitochondrial Regulation and Stress Response
GO:0045723	NR1H2 ABCD2 LPGAT1 APOC2 MID1IP1 CD74 ELOVL5 IL1B MLXIPL AVP ANXA1 APOA5 PLA2G3 PTGS2 SLC45A3 AVPR1A RGN APOA1 ABCD1 APOA4 NR1H3	positive regulation of fatty acid biosynthetic process	No GSEA Experiment	Lipid Metabolism and Inflammation Regulation	Lipid Metabolism and Inflammatory Response Regulation	Lipid Metabolism and Inflammatory Response Regulation	Lipid Metabolism Regulation	Lipid Metabolism	Plasma Lipoprotein Remodeling
GO:0007339	ALDOA UBAP2L GLIPR1L2 ZP4 CCT3 CCT8 TEX101 ADAM2 CCT5 FETUB ASTL CCT4 ACR B4GALT1 LY6K VDAC2 PAEP ZPBP2 ZP2 ZP3 SPA17 PCSK4 PRSS55 CRISP1 HSPA1L TMPRSS12 POMZP3 SPAM1 CCT7 ZAN ZPBP TCP1 ZP1 ATP8B3 OVGP1 PRSS37 CCT2 CLGN ADAM18 ADAM32	binding of sperm to zona pellucida	No GSEA Experiment	Cellular Adhesion and Signaling Regulation	Spermatogenesis and Fertilization	Sperm Maturation and Fertilization	Sperm Egg Interaction and Fertilization	Protein Folding and Localization	Interaction With Cumulus Cells And Zona Pellucida
GO:0010996	NRXN2 ABHD12 PTN STRA6 TACR1 XPC KCNC1 NEUROG1 ATP1A2 SLITRK6 ATP8A2 CHRNA10 UCN USP53 CHRNA9 HTT DRD2 ATOH7 MDK CNTNAP2 SLC1A3 TIFAB SLC26A5 KIAA0319 NRXN1 CXCL10 SCN11A DCANP1	response to auditory stimulus	No GSEA Experiment	Neuroprotection and Synaptic Plasticity Regulation	Neurotransmission Regulation	Neuronal Function and Development	Synaptic Regulation and Neurotransmission	Vocal Learning and Neuromuscular Process Controlling Balance	Neuronal System
GO:0030194	HRG EMILIN1 ANO6 F12 SERPINF2 ST3GAL4 THBD VTN PRDX2 DMTN F2R NFE2L2 SERPINE1 F7 APOH THBS1 HPSE F3 PLAT PLG PLAU CD36 TBXA2R ENPP4 F2 EMILIN2 USF1 CPB2	positive regulation of blood coagulation	No GSEA Experiment	Angiogenic and Hemostatic Regulation	Coagulation and Fibrinolysis	Coagulation and Thrombosis Regulation	Coagulation and Fibrinolysis Regulation	Coagulation and Fibrinolysis	Regulation of Coagulation and Fibrinolysis
GO:0014047	DTNBP1 ADORA1 SLC38A2 NF1 STXBP1 ADORA2A GABBR1 SYT4 TRPV1 APBA1 AVP SNCA NTRK2 GIPC1 GJA1 GRM7 AVPR1A P2RX7 TRH RAB3GAP1 NPY5R KMO NTSR1 HRH3 GRM2	glutamate secretion	No GSEA Experiment	Neurotransmission Regulation	Neurotransmission Regulation	Neurotransmission and Neuromodulation	Synaptic Regulation and Neurotransmission	Excitatory Chemical Synaptic Transmission	Neuroactive Ligand Receptor Interaction
GO:0044342	NUPR1 ERRFI1 BTBD10 FMC1 PTPRN BAD ANGPTL8 FMC1-LUC7L2 PHOX2B SFRP1 IGFBP3 NR4A3 NR1D1 NKX6-1 WNT3A CCN3 SIDT2 MEN1 SERPINB1 RAF1 PDX1 MAP2K1 WDR13 SGPP2 DACH1 IRS2 IGFBP5 RASGRF1 IGFBP4 NR4A1 CDK4	type B pancreatic cell proliferation	No GSEA Experiment	Neuroprotection and Developmental Signaling	Regulation of Cell Growth and Differentiation	Regulation of Cell Growth and Differentiation	Cellular Stress Response Regulation	Regulation of Insulin like Growth Factor Signaling and Transcription	Positive Regulation of Type B Pancreatic Cell Proliferation
GO:0035813	ADORA1 UTS2 ACE ADORA2A TACR1 CORIN DRD3 OXT EDN1 AVP EDNRB AGTR1 DRD2 NPPB AVPR1A AVPR2 SNX5 NPR1 GNAI2 SPX AGT	regulation of renal sodium excretion	No GSEA Experiment	Vasopressin Related Signaling Pathway	Vasopressin Regulated Water Reabsorption	Regulation of Cardiovascular and Neurological Systems	Cardiovascular Regulation	Regulation of Blood Vessel Diameter by Renin Angiotensin	Neuroactive Ligand Receptor Interaction
GO:0042304	APOC3 SIRT1 NR1H2 LPGAT1 EIF6 ABCD2 APOC1 APOC2 MID1IP1 ACADVL FABP5 INSIG2 CD74 BRCA1 ELOVL5 IL1B MLXIPL AVP ERLIN2 ERLIN1 SCAP APOA5 CEACAM1 ANXA1 PIBF1 PLA2G3 WDTC1 PTGS2 SLC45A3 INSIG1 AVPR1A KLHL25 RGN APOA1 CYP7A1 ACADL PDK4 TRIB3 ABCD1 GIP APOA4 NR1H3	regulation of fatty acid biosynthetic process	No GSEA Experiment	Lipid Metabolism and Inflammation Regulation	Lipid Metabolism and Regulation	Lipid Metabolism and Inflammatory Response Regulation	Lipid Metabolism Regulation	Regulation of Lipid Metabolism and Lipoprotein Formation	Lipid Metabolism Regulation
GO:0035455	LAMP3 IFITM1 KLHL20 EIF2AK2 IFNAR2 GAS6 GATA3 AXL BST2 IFITM2 IFIT2 IFNAR1 IFIT3 RO60 PYHIN1 MX2 PDE12 TPR ADAR IFITM3	response to interferon alpha	No GSEA Experiment	Type I Interferon Induced Antiviral Response	Interferon Mediated Antiviral Response	Interferon Mediated Antiviral Response	Antiviral Response Modulation	Interferon Signaling and Antiviral Response	Cellular Response to Interferon Alpha
GO:1904994	ZDHHC21 CHST2 FUT9 SELE CCR2 RHOA ST3GAL4 ITGA4 PTAFR CHST4 RELA GP1BA ITGB2 ETS1 ELANE KLF4 GCNT1 CXCL12 CCL21 MDK IRAK1 FUT4 FUT7 SELP CCL28 TNF NFAT5 IL6 TRAF6 CCL25 ALOX5	regulation of leukocyte adhesion to vascular endothelial cell	No GSEA Experiment	Inflammation Associated Signaling and Cell Adhesion	Leukocyte Trafficking and Inflammatory Response	Leukocyte Adhesion and Inflammatory Response	Inflammatory Response Regulation	Leukocyte Trafficking and Inflammatory Response	Local Acute Inflammatory Response
GO:0070884	PPP3CC PPP3CB CHERP ACTN3 CHP1 GSK3B HOMER3 PPP3R1 CAMTA1 PPP3R2 PRNP PTBP1 RCAN1 IGF1 FHL2 MYOZ2 PPP3CA LACRT TBC1D10C STIMATE LMCD1 CIB1 CLEC7A SPPL3 C10orf71 PLCG2 ERBB3 DYRK2 EFHB TNF NFAT5 AKAP5 HOMER2 CHP2 MYOZ1 MAPK7 SLC9A1 ATP2B4 MTOR AKAP6	regulation of calcineurin NFAT signaling cascade	No GSEA Experiment	Protein Phosphorylation and Regulation of Cell Signaling	Calcineurin NFAT Signaling Pathway	Calcium Signaling and Regulation of Cellular Metabolism	Calcineurin Signaling Pathway	Calcineurin NFAT Signaling Cascade Regulation	Positive Regulation of Calcineurin NFAT Signaling Cascade
GO:0002762	TMEM178A GPR137B LRRC17 ADIPOQ NF1 LILRB1 LILRB3 LTF FBN1 MAFB INHBA GPR55 UBASH3B GPR137 GATA2 TCTA C1QC PTPN2 LOC107987462 SFRP1 INPP5D RARA CTNNB1 IAPP CCL3 TNFRSF11B ZBTB46 INHA MYC CEACAM1 HOXA7 LYN TNFAIP6 CUL4A GPR68 TLR4 LILRB4 APCS CARTPT IL4 CLDN18 TOB2 PIK3R1 TRIB1 ZNF675 ZFPM1 PIAS3 LOC102725035 TLR3 CDK6 FSTL3 FBXW7	negative regulation of myeloid leukocyte differentiation	No GSEA Experiment	Immune Response Regulation	Intracellular Signaling Regulation	Regulation of Immune Response and Cell Proliferation	Immune Regulation and Inflammatory Response	Negative Regulation of Osteoclast Development and Differentiation	Negative Regulation of Osteoclast Development
GO:1903319	CLEC3B NLRC4 MYH9 LPCAT3 F12 CCBE1 TNP2 MMP14 ANGPTL8 ADAM8 S100A10 ASTL BAG2 ENO1 GSN KLKB1 MELTF PLGRKT RHBDD1 HPN ANXA2 TNP1 SPON1 CNTN2 NKD2 SOX4 SRC TFR2	positive regulation of protein maturation	No GSEA Experiment	Innate Immune Response Modulation	Platelet Activation and Coagulation Cascade	Regulation of Cell Adhesion and Migration	Coagulation and Inflammatory Response Regulation	Iron Metabolism and Regulation	Positive Regulation of Plasminogen Activation
GO:0009219	UPP1 DCTPP1 OGG1 TDG DPYD MBD4 NEIL1 SHMT1 NTHL1 UNG TBPL1 UPB1 DUT LOC100506422 TYMS DCTD UPP2 TYMP CMPK2 DPYS NEIL2 DTYMK SMUG1 NT5M NT5C	pyrimidine deoxyribonucleotide metabolic process	No GSEA Experiment	Base Excision Repair	DNA Repair and Pyrimidine Metabolism	DNA Repair and Pyrimidine Metabolism	Nucleotide Metabolism and DNA Repair	DNA Repair and Pyrimidine Metabolism	Nucleotide Metabolism
GO:0090136	CYP1B1 ITGB5 CCN3 VCL KIFC3 CTNNA3 SRF DSP CAMSAP3 IHH BVES JUP CTNNA1 KIT SERPINB8 PLEKHA7 THBS4	epithelial cell cell adhesion	No GSEA Experiment	Cellular Adhesion and Migration Regulation	Cell Adhesion and Migration	Regulation of Cell Adhesion and Migration	Cellular Adhesion and Signal Transduction	Cell Adhesion and Migration	Endothelial Cell Cell Adhesion
GO:0032717	KLF4 MAP2K5 MAPKBP1 CACTIN PTPN22 SSC5D BCL3 TLR9 OTUD7B BPI CD33 TMSB4X ARRB1 ELANE ANXA4 TLR6 IL10 ANXA1	negative regulation of interleukin 8 production	No GSEA Experiment	Innate Immune Response Regulation	Inflammatory Response Regulation	Immune Response Regulation and Signal Transduction	Immune Response Regulation	Negative Regulation of Interleukin 8 Production	Negative Regulation of Interleukin 8 Production
GO:0010884	APOC4 OSBPL11 CIDEA NR1H2 LPL FITM1 NFKB1 PLIN2 VSTM2A PLIN5 ZC3H12A FITM2 SREBF2 HILPDA SCARB1 EHD1 ACACB PLA2G10 APOB IKBKE CD36 C3 MSR1 PLIN3	positive regulation of lipid storage	No GSEA Experiment	Lipid Metabolism and Inflammation Regulation	Lipid Metabolism and Inflammatory Response Regulation	Lipid Metabolism and Inflammatory Response Regulation	Lipid Metabolism Regulation	Lipid Metabolism	Lipid Metabolism Regulation
GO:0051917	HRG FAP PLAUR CPB2 F12 SERPINF2 F11 PLAU SERPINE1 APOH F2 PLAT KLKB1 THBD VTN THBS1 USF1 PLG	regulation of fibrinolysis	No GSEA Experiment	Coagulation Cascade	Fibrinolysis and Coagulation Cascade	Coagulation and Fibrinolysis	Coagulation and Fibrinolysis Regulation	Fibrinolysis and Coagulation Regulation	Coagulation and Fibrinolysis Regulation
GO:0035812	ADORA1 UTS2 ACE ADORA2A TACR1 CORIN MLLT6 DRD3 OXT ATP6V1B1 EDN1 AVP EDNRB AGTR1 DRD2 NPPB AVPR1A AVPR2 SNX5 NPR1 GNAI2 SPX AGT	renal sodium excretion	No GSEA Experiment	Vasopressin Related Signaling and Water Balance Regulation	Vasopressin Oxytocin Signaling and Regulation	Regulation of Cardiovascular and Neurological Systems	Cardiovascular Regulation	Neuroactive Ligand Receptor Interaction and GPCR Signaling	Neuroactive Ligand Receptor Interaction
GO:0006490	DPAGT1 DHDDS ALG10B DOLK ALG8 ALG12 ALG1 ALG10 ALG6 RFT1 MPDU1 ALG14 ALG9 DOLPP1 DPM1 ALG3 NUS1 ALG2 ALG11 SRD5A3	oligosaccharide lipid intermediate biosynthetic process	No GSEA Experiment	Mannosylphosphoryl dolichol dependent protein glycosylation pathway	N Glycosylation	N linked Glycosylation Pathway	N Glycosylation Pathway	N Glycosylation	N Glycosylation Pathway
GO:0006450	IARS1 AARS1 LARS1 VARS1 AARSD1 GATC DTD2 TARS2 CDK5RAP1 PTGES3L-AARSD1 RPS5 IARS2 VARS2 AARS2 DTD1 YRDC DNAJC2 LARS2	regulation of translational fidelity	No GSEA Experiment	Mitochondrial Aminoacyl tRNA Synthesis and Quality Control	Aminoacyl tRNA Synthesis and Regulation	Aminoacyl tRNA Synthesis and Protein Translation	Aminoacyl tRNA Synthesis and Quality Control	Aminoacyl tRNA Synthesis and Regulation	Aminoacyl tRNA Synthesis and Quality Control
GO:0006953	SERPINF2 A2M FN1 ASS1 UGT1A1 TRPV1 APOL2 HAMP IL1B TNFSF11 EDNRB REG3G PTGES SAA1 CD163 SERPINA1 CEBPB HP ORM2 SAA4 EPO IL1A CNR1 ITIH4 SAA2 PTGS2 MRGPRX1 INS F2 APCS F8 SIGIRR SERPINA3 IL22 AHSG TNF IL6 CRP TFRC IL6R LBP PLSCR1 ORM1 PTGER3 MBL2 TNFRSF11A REG3A TFR2	acute phase response	No GSEA Experiment	Innate Immune Response Regulation	Acute Phase Response	Acute Phase Response and Inflammatory Signaling	Inflammatory Response Regulation	Acute Phase Response	Regulation of Inflammatory Response
GO:0019076	VPS37B CHMP6 CHMP2A PC TRIM25 PPIA CHMP2B CHMP5 CHMP4B TRIM62 TSG101 DDB1 PPID ZNF502 VAPA RAB7A CHMP7 RNF103-CHMP3 IST1 CHMP1B CAV2 VPS4A ARL8B CHMP4A TRIM31 CHMP3 CHMP4C VPS4B CHMP1A	viral release from host cell	No GSEA Experiment	Endosomal Sorting and Recycling	Endosomal Sorting Complex Required for Transport Pathway	Endosomal Sorting Complex Required for Transport Pathway Regulation	Endosomal Sorting and Membrane Trafficking	Endosomal Sorting Complex Required for Transport Pathway	Endosomal Sorting and Membrane Trafficking
GO:0061049	GATA4 CTDP1 RGS4 AKAP13 RGS2 GSK3A IGF1 HAMP EDN1 TOMM70 ADRA1A CAV3 G6PD FOXP1 PDLIM5 PARP2 MAP2K4 YY1 SORBS2 PI16 PPARA AKAP6 AGT	cell growth involved in cardiac muscle cell development	No GSEA Experiment	Regulation of Insulin Signaling and Cell Proliferation	Regulation of Cardiovascular Development and Function	Regulation of Cardiovascular and Metabolic Processes	Cardiovascular Regulation	Regulation of Cardiovascular Development and Function	Cardiovascular Regulation
GO:0031063	USP17L2 TADA3 SIRT1 MAPK8 LRRK2 AKAP8L TADA2A DR1 SUV39H1 C6orf89 KAT14 PRMT6 FOXP3 YEATS2 APLNR SGF29 MBIP SREBF1 ING2 PRKD2 SDR16C5 AKAP8 UCN NCAPG2 TP53 SAP30BP JDP2 VEGFA WDR5 PINK1 ZZZ3 KAT2A SPHK2 SMARCA5 PRKD1 RRP8 CAMK2D KAT2B BAZ2A SKI BCL6 NIPBL CTBP1	regulation of histone deacetylation	No GSEA Experiment	Regulation of Epigenetic Gene Silencing	Epigenetic Regulation and Cellular Signaling	Regulation of Chromatin Remodeling and Transcriptional Control	Epigenetic Regulation and Cellular Stress Response	Epigenetic Regulation and Cellular Signaling	Epigenetic Regulation
GO:0051654	TRAK1 UXT WASF1 UBB MGARP MARK1 SPAST MAP1S TRAK2 HSBP1 RHOT2 MYO19 UCHL1 OPA1 FEZ1 ACTR10 NECTIN2 AGTPBP1 NEFL RHOT1 LRPPRC SYBU HDAC6 HAP1 HIF1A MAP1B ARMCX3 AGBL4 MAPT	establishment of mitochondrion localization	No GSEA Experiment	Mitochondrial Dynamics and Quality Control	Mitochondrial Dynamics and Trafficking	Mitochondrial Dynamics and Neurodegeneration	Mitochondrial Dynamics and Transport	Mitochondrial Dynamics and Trafficking	Mitochondrial Dynamics and Transport
GO:1903307	KCNB1 IL4R RAB27A DOC2B STXBP1 CACNA1H SYT7 GATA2 STX1A RAB3D SYT4 PTAFR SLC4A8 CD177 AP1G1 SYT10 F2RL1 GAB2 IL13 LAMP1 ADORA2B STX4 GATA1 SYT1 SYT9 ZP3 NLGN1 ITGB2 RAB15 PLA2G3 CDK5 HYAL3 KLRC2 FGR SNX4 SCAMP5 CACNA1I SYK ITGAM IL4 VAMP7 VAMP8 SPHK2 UNC13D RAB3A HLA-F CDK5R2 CACNA1G	positive regulation of regulated secretory pathway	No GSEA Experiment	Neuroinflammation Induced Neurodegeneration	Vesicular Trafficking and Immune Response Modulation	Neurotransmission and Immune Response Regulation	Exocytosis Regulation	Neurotransmitter Release and Immune Response Modulation	Regulation of Exocytosis
GO:0046638	GLI3 RIPK2 IL4R HLA-DRA TGFBR2 NLRP3 CD86 AP3D1 IL12B SOCS5 CD83 RHOA IL18 NCKAP1L ZBTB7B IL23R FOXP3 SASH3 TNFSF4 PRKCZ NKAP IL23A HLA-DRB1 AP3B1 RARA CCL19 RUNX3 RUNX1 ADA NFKBID MALT1 MYB ANXA1 HLX CD80 IHH SYK KLHL25 LILRB4 CBFB LGALS9 ZBTB16 ITPKB IFNG PNP IL2RG IL12RB1 SHH NFKBIZ SHB ZAP70 SOCS1	positive regulation of alpha beta T cell differentiation	No GSEA Experiment	Immune Regulation and Inflammation Response	Immune Response Regulation	Immune Response Regulation and Inflammatory Signaling	Immune Response Regulation	Regulation of T helper Cell Differentiation	Immune Response Regulation
GO:0045429	HBB PKD2 P2RX4 SOD2 CLU DDAH2 ASS1 TRPV1 INSR PTK2B HSP90AB1 HSP90AA1 EDN1 DNM2 IL1B NOS1AP TICAM1 PTX3 TLR6 KLF4 CLEC7A AGXT2 ASL KLRK1 AKT1 PTGS2 KLRC4-KLRK1 TLR4 DDAH1 SMAD3 AGTR2 TNF KLF2 IFNG CD36 AIF1 JAK2 MMP8 AGT	positive regulation of nitric oxide biosynthetic process	No GSEA Experiment	Inflammation and Tissue Damage Response	Nitric Oxide Synthesis and Regulation	Inflammatory Response and Oxidative Stress Regulation	Inflammatory Response Regulation	Positive Regulation of Nitric Oxide Biosynthetic Process	Regulation of Inflammatory Response
[truncated: 382 more rows]
