# Supplementary material for: GeneAgent: self-verification language agent for gene-set analysis using domain databases
Source: Nat Methods. 2025 Jul 28;22(8):1677–85. doi: 10.1038/s41592-025-02748-6 (PMC12328209; doi:10.1038/s41592-025-02748-6)
Supplement: Supplementary file 4 — The source code for GeneAgent. [file 41592_2025_2748_MOESM4_ESM.zip]

Archive with 35 entries (21 files):
- sourcecode/apis/
- sourcecode/apis/get_complex_for_gene_set.py
- sourcecode/apis/get_disease_for_single_gene.py
- sourcecode/apis/get_domain_for_single_gene.py
- sourcecode/apis/get_enrichment_for_gene_set.py
- sourcecode/apis/get_gene_id_for_single_gene.py
- sourcecode/apis/get_gene_summary_for_single_gene.py
- sourcecode/apis/get_interactions_for_gene_set.py
- sourcecode/apis/get_pathway_for_gene_set.py
- sourcecode/apis/get_pubmed_articles.py
- sourcecode/BP_terms_All.csv
- sourcecode/Datasets/
- sourcecode/Datasets/Gene Ontology/
- sourcecode/Datasets/Gene Ontology/GO_toy.csv
- sourcecode/Datasets/MsigDB/
- sourcecode/Datasets/MsigDB/MsigDB_toy.csv
- sourcecode/Datasets/NeST/
- sourcecode/Datasets/NeST/NeST_toy.tsv
- sourcecode/evaluate.ipynb
- sourcecode/gene_narrative_synposis_spindoctor.txt
- sourcecode/gene_ontological_synposis_spindoctor.txt
- sourcecode/GSEATerms/
- sourcecode/main_cascade.py
- sourcecode/main_CoT.py
- sourcecode/main_summary.py
- sourcecode/Outputs/
- sourcecode/Outputs/Chain-of-Thought/
- sourcecode/Outputs/EnrichedTermTest/
- sourcecode/Outputs/GeneAgent/
- sourcecode/Outputs/GeneAgent/Cascade/
- sourcecode/Outputs/GPT-4/
- sourcecode/topic.py
- sourcecode/Verification Reports/
- sourcecode/Verification Reports/Cascade/
- sourcecode/worker.py
