# Supplementary material for: GeneAgent: self-verification language agent for gene-set analysis using domain databases
Source: Nat Methods. 2025 Jul 28;22(8):1677–85. doi: 10.1038/s41592-025-02748-6 (PMC12328209; doi:10.1038/s41592-025-02748-6)
Supplement: Supplementary file 4 — The source code for GeneAgent. [file 41592_2025_2748_MOESM4_ESM.zip › sourcecode/apis/get_enrichment_for_gene_set.py]

import json
import requests

def get_enrichment_for_gene_set(gene_set):
    
    gene_set = gene_set.replace(" ","")
    gene_list = gene_set.split(",")  
      
    url = "https://biit.cs.ut.ee/gprofiler/api/gost/profile/"
    headers = {'Content-Type': 'application/json'}
    payload = {
        "organism": "hsapiens",
        "query": gene_list,
        "sources": [],
        "all_results": False,
        "user_threshold": 0.05
    }

    response = requests.post(url, headers=headers, data=json.dumps(payload))
    if response.status_code == 200:
        return json.dumps(response.json()["result"][:5])
    else:
        error_message = f"Error: {response.status_code}"
        return error_message

get_enrichment_for_gene_set_doc = {
    "name": "get_enrichment_for_gene_set",
    "description": "Given a gene set only separated by \",\", return its top-5 enrichment function names containing biological regulation, signaling, and metabolism.",
        "parameters": {
        "type": "object",
        "properties": {
            "gene_set": {
                "type": "string",
                "description": "A gene set separated by only \",\" (must no whitespace) to search. For example: \"x,y,z\".",
            },
        },
        "required": ["gene_set"],
    },
}
