# Supplementary material for: GeneAgent: self-verification language agent for gene-set analysis using domain databases
Source: Nat Methods. 2025 Jul 28;22(8):1677–85. doi: 10.1038/s41592-025-02748-6 (PMC12328209; doi:10.1038/s41592-025-02748-6)
Supplement: Supplementary file 4 — The source code for GeneAgent. [file 41592_2025_2748_MOESM4_ESM.zip › sourcecode/apis/get_gene_summary_for_single_gene.py]

import json
import requests
import time

def get_gene_summary_for_single_gene(gene_name, specie):
	base_url_search = "https://eutils.ncbi.nlm.nih.gov/entrez/eutils/esearch.fcgi"
	base_url_summary = "https://eutils.ncbi.nlm.nih.gov/entrez/eutils/esummary.fcgi"
	term = gene_name + " AND " + specie
	search_params = {
		"db": "gene",
		"term": term,
		"retmode": "json",
		"sort": "relevance"
	}
	search_response = requests.get(base_url_search, params=search_params)
	gene_id = search_response.json().get('esearchresult', {}).get('idlist', [])

	if gene_id:
		# Fetch summaries for the found gene IDs
		summary_params = {
			"db": "gene",
			"id": gene_id[0],
			"retmode": "json",
   			"sort": "relevance"
		}
		summary_response = requests.get(base_url_summary, params=summary_params)
		gene_summaries = summary_response.json().get('result', {})[gene_id[0]]
		gene_summaries.pop('locationhist')
		return gene_summaries

	else:
		return None
		

get_gene_summary_for_single_gene_doc = {
	"name": "get_gene_summary_for_single_gene",
	"description": "Given a single gene name, return summary information on function and so on.",
	"parameters": {
		"type": "object",
		"properties": {
			"gene_name": {
				"type": "string",
				"description": "A single gene name to search.",
			},
   			"specie": {
				"type": "string",
				"description": "A specie name to search. Only have the human specie (Homo) and mouse specie (Mus) now.",
				"enum": ["Homo","Mus"]
			},
		},
		"required": ["gene_name","specie"],
	},
}
