# Supplementary material for: GeneAgent: self-verification language agent for gene-set analysis using domain databases
Source: Nat Methods. 2025 Jul 28;22(8):1677–85. doi: 10.1038/s41592-025-02748-6 (PMC12328209; doi:10.1038/s41592-025-02748-6)
Supplement: Supplementary file 4 — The source code for GeneAgent. [file 41592_2025_2748_MOESM4_ESM.zip › sourcecode/apis/get_interactions_for_gene_set.py]

import requests
import json

def get_interactions_for_gene_set(gene_set):
    url = "https://www.ncbi.nlm.nih.gov/research/pubtator-api/agentapi/ppi/?"
    params = {
        "name": gene_set,
        "retmode": "json",
        "limit": 50
        }
    response = requests.get(url, params=params)

    if response.status_code == 200:
        return json.dumps(response.json().get("results",{}))
    else:
        return f"Error: Unable to fetch data (Status Code: {response.status_code})"

get_interactions_for_gene_set_doc = {
	"name": "get_interactions_for_gene_set",
	"description": "Given a gene set, return information on its interacting genes.",
	"parameters": {
		"type": "object",
		"properties": {
			"gene_set": {
				"type": "string",
				"description": "A gene set delimitted with comma to search, for example, \"x,y,z\"."
                }
            },
		"required": ["gene_set"],
	},
}
