# Supplementary material for: GeneAgent: self-verification language agent for gene-set analysis using domain databases
Source: Nat Methods. 2025 Jul 28;22(8):1677–85. doi: 10.1038/s41592-025-02748-6 (PMC12328209; doi:10.1038/s41592-025-02748-6)
Supplement: Supplementary file 4 — The source code for GeneAgent. [file 41592_2025_2748_MOESM4_ESM.zip › sourcecode/BP_terms_All.csv]

Index	GO	Genes	Gene_Count	Truth Label
0	GO:0003186	TGFBR2 BMPR1A BMPR2 ZFPM1 HEY2	5	tricuspid valve morphogenesis
1	GO:0001525	ROCK2 ACVRL1 NGFR BTG1 LEPR EFNA1 CXCL13 MEIS1 GPX1 EMILIN1 JUN PIK3CB ZNF304 EFNA3 KRT1 EPHB1 HEY1 APELA HMGA2 CCDC134 PAK4 RORA PIK3C2A RSPO3 CCL24 GDF2 APOH PDGFRB S1PR1 TGFBI RECK CXCR2 STAT3 RAPGEF3 PRKCB MAPK7 SARS1 PRL KDR AMOTL1 FOXC1 CARD10 ERBB2 GADD45A PRKD1 HIF1A GJA5 PLCD3 SPRY2 NAA15 NIBAN2 PRKX SLIT2 FBXW7 FGF6 TNMD GATA4 EPAS1 HOXA3 PPARG PDCD6 HK2 TERT COL18A1 NFATC4 IL1A CD34 RB…	523	angiogenesis
2	GO:0031670	IL15 CYP24A1 FOLR1 FOXA2 BRIP1 GAS6 TRIM24 PHEX FES CASR LPL GDAP1 PIM1 FGF23 ATP2B1 NR1H4 DCPS MED1 SRF SFRP1 CYP27B1 BGLAP PENK MN1 FOLR2 HMOX1 PDK2 USF2 NCOA1 USF1 XBP1 KANK2 COL1A1 POSTN LEP RXRB SNAI2 CDKN2B VDR SNW1 NDOR1 RXRA	42	cellular response to nutrient
3	GO:0001675	VPS13B ACTL7A AGFG1 SOX30 SPACA1 PLA2G3 ACRBP MFSD14A PAFAH1B1 RFX2 ZPBP FABP9 CCDC136 GARIN1A TMF1 GARIN1B SPINK2 TBPL1 NECTIN2 ACTL9 ZPBP2 PLN TBC1D20 SPPL2C KNL1	25	acrosome assembly
4	GO:0050883	DRD3 ASCL1	2	musculoskeletal movement, spinal reflex action
5	GO:0003171	OLFM1 TGFBR2 BMP2 TGFB2 TBX5 APLNR HEYL EFNA1 MDM4 GJA5 BMPR2 SLIT3 HEY1 NOTCH1 GATA4 MDM2 TWIST1 CCN1 ACVR1 SMAD4 HEY2 SOX4 SMAD6 BMPR1A DCHS1 ZFPM1 TBX20	27	atrioventricular valve development
6	GO:0006436	WARS1 WARS2	2	tryptophanyl-tRNA aminoacylation
7	GO:0071389	SCNN1B IGF1R ACE EDN1 AIFM1 SCNN1D SGK1 FOXO3 SCNN1A GPER1 ATP2B1 NPAS4 SCNN1G	13	cellular response to mineralocorticoid stimulus
8	GO:0050911	OR2M5 OR10G7 OR2AE1 OR52B6 OR11H1 OR4X2 OR2L3 OR2AP1 OR10AG1 OR52M1 OR14C36 OR4K5 OR52E2 OR51V1 OR4L1 OR4K17 OR5A2 OR7C2 OR2A1 OR9I1 OR5D16 OR4C11 OR3A2 OR1S1 OR52W1 OR1E2 OR2S2 OR6B1 OR4D10 OR5AS1 OR1N2 OR5AP2 OR4C13 OR7G2 OR2T29 OR2T27 OR5K3 OR10Z1 OR2G2 OR6K2 OR51B2 OR52I2 CNGB1 OR2D3 OR4C5 OR2G3 OR2M2 OR5P2 OR10J5 OR5H15 OR4D1 OR6C3 OR6C2 OR6N2 OR2W1 OR2D2 OR8U3 OR4C6 OR8H1 OR2L2 OR52E4 OR5AN…	389	detection of chemical stimulus involved in sensory perception of smell
9	GO:0006643	DEGS2 PIGG SGPP1 SERINC5 SMPDL3B ACER2 VPS54 DEGS1 SERINC2 ST8SIA3 PIGB HACD3 AGMO FUT3 ELOVL5 PIGO ALOX12B PIGU NAAA ST6GALNAC5 ST6GALNAC6 FUT7 BAX HACD4 PNLIPRP2 AGK CLN6 NEU2 GAL3ST4 P2RX7 PIGF ELOVL4 CERS2 ORMDL1 MPPE1 CERS1 SPTLC1 VAPA ZPBP2 FUT9 MGST2 SMPD2 ORMDL3 SFTPB PLPP2 B3GALT4 ALOXE3 PSAPL1 ORMDL2 B4GALT3 GBA1 LCT FUT5 SPHK1 B4GALT6 PIGT PIGX ABCA2 ST8SIA4 PLPP3 SMPD4 PRKD1 KIT CERK …	210	membrane lipid metabolic process
10	GO:0046851	CARTPT GREM1 HAMP GPR137 TNFAIP3 IL6 GPR137B CSK TMEM119 CALCA TNFRSF11B CD38 CLDN18 UBASH3B SFRP1 INPP5D P2RX7 IAPP	18	negative regulation of bone remodeling
11	GO:0006195	NT5E NT5C1B SAMHD1 XDH NUDT16 ACOT7 NUDT8 NUDT11 NUDT4 FITM2 SUCLG1 NUDT18 PDE8B PDE4C AMPD3 NT5C1A PDE4B NUDT3 NT5C NT5C2 PDE5A PDE4A NUDT19 PDE4D MLYCD HPRT1 PDE7A NUDT7 PDE7B NUDT9 PDE9A ABCD1 PRTFDC1 PDE2A ITPA DNPH1 PDE8A HINT1 SUCLA2 ADA GDA ACAT1 PNP PDE10A SUCLG2 ENTPD4 NUDT10 NUDT15 NT5C1B-RDH14	49	purine nucleotide catabolic process
12	GO:0035564	PAX2 HNF1A ASXL1 LRRK2 HNF1B AGTR2	6	regulation of kidney size
13	GO:0090075	ATP1A2 GSTM2 ABCC8 SLN KBTBD13 DCANP1 PRKG1 ATP1B1 KCNMA1 PDE4B NEUROG1 PDE5A SLC8A1 P2RY1 PDE4D GRK2 P2RX4 SOD1 CAMK2D ADORA1 ADORA2B GUCY1A1 ATP1A1 PLN CHGA TIFAB KCNJ2 SRI PIK3CA ATP2A1 HRC ACTN3 GSN RGS2	34	relaxation of muscle
14	GO:0035270	SIX3 GATA2 BRAF THRA BMAL1 WT1 POU1F1 EDN1 CDH2 TUBB1 HOXA5 TSPO AKT1 GCM2 CGA DKK3 SOX4 SMO SOX3 ISL1 FOXE1 SIDT2 RFX3 GHRH LHX3 NEUROG3 CDKN1C INSM1 GSK3A CDK6 WNT4 NR5A1 GSK3B CITED2 GIP DLL1 TBX19 PCSK1 ARID5B NKX6-2 GSX1 RFX6 ARMC5 GLI1 HOXD3 HOXB3 SALL1 HOXA3 NKX2-5 NF1 MAPK3 INHBB MNX1 BMP5 ANXA1 MAPK1 WNT5A PITX1 BMP2 CLOCK RBPJ TGFBR1 RHEB MAP2K2 SLC6A3 STRA6 SRD5A1 PBX1 CRKL ZNF800 MAP2…	138	endocrine system development
15	GO:0090207	CNEP1R1 FGF21 PLIN5 FITM2 APOA4 DGAT2 SCARB1 LDLR ATG14 LPIN1 NR1H2 PNPLA2 LOC102724428 SIK1 SREBF1 NR1H3 ABHD5 KAT5 APOE FBXW7 PIK3CG GPLD1 C3 APOA1 APOA5 CTDNEP1 RGN SORL1 AADAC APOBEC1 THRSP TBL1XR1 SLC27A1 APOC3 DAGLB MFSD2A APOC2 SERPINA12 GNB3 MBOAT7 PANK2	41	regulation of triglyceride metabolic process
16	GO:1904861	LRRC4B SRGAP2 PTK2B ZDHHC12 LRRTM2 NRXN2 PTEN NLGN2 WNT7A GRID2 SEMA4A LRFN4 C1QL2 NRXN1 C1QL3 PTPN13 VSTM5 PLXNB2 CBLN1 NTRK3 LRRC4 SRGAP2C ABI3 PTPRD SLITRK3 NLGN1 CRIPT NPTN WNT5A IL1RAP NPTX1	31	excitatory synapse assembly
17	GO:1903624	APAF1 DFFA ATM IL6 HSF1 CIDEA BAX ENDOG RGN AIFM1 DFFB	11	regulation of DNA catabolic process
18	GO:0060971	CITED2 PIFO MEGF8 NKX2-5 PITX2	5	embryonic heart tube left/right pattern formation
19	GO:0001579	SLC27A1 SLC27A4	2	medium-chain fatty acid transport
20	GO:0070729	ABCC4 SLC19A1 LRRC8A ABCC5 LRRC8E LRRC8D LRRC8C	7	cyclic nucleotide transport
21	GO:0039020	HNF1B AHI1	2	pronephric nephron tubule development
22	GO:0015821	SLC7A5 SLC38A7 SLC3A2 SLC43A2	4	methionine transport
23	GO:1902680	ACVRL1 NGFR ARX HDAC1 USP16 MEIS1 LPIN1 ARID3C TBR1 WBP2 ZXDA RORC PHIP HEY1 IL33 TRIAP1 ZFAT ATAD2B MICAL2 PRKCB MAPK7 TEAD1 SLC9A1 RNF10 TBX22 GPATCH3 ZBTB38 MSL1 EDF1 FHL5 CAMKK2 ZNF786 POU2AF3 PLCB1 MACC1 TRAF6 WDR5 EPC2 PRKD1 NPM1 HIF1A NFKB2 CIITA ELL2 TSG101 NIBAN2 PHF5A MED27 PBX4 NR1D1 GNL3 ZNF827 MSGN1 NUCKS1 PTH PITHD1 NRF1 TNIP2 ZMIZ1 AUTS2 SIRT2 WWP2 NHLH1 IL4I1 ZNF292 MBTPS2 AXIN1 B…	1689	positive regulation of RNA biosynthetic process
24	GO:0046825	SFN PARK7 BARD1 XPO1 PTPN14 GAS6 GSK3B IFI27 ANP32B TXN SIRT7 UHMK1 PTPN11 RANGAP1 PRKACA PPM1A SIRT6 DNAJC27 FRAT1 CTDSPL2 RAPGEF3 BAG3 FRAT2 CDK5 TPR IL1B SP100 YWHAE CAMK1 XPO4 RBM22 EMD	32	regulation of protein export from nucleus
25	GO:0006473	GATA2 SUPT7L FOXO1 SF3B3 BMAL1 CPA4 BRCA2 ESCO2 MSL3 KANSL2 MUC1 NAA30 SNCA CRTC2 DDX3X SGF29 MBD3 BRPF1 MYOCD FAM161A KAT14 NAA11 APBB1 WBP2 TADA1 PYGO2 VPS72 KAT5 TAF2 TAF5L TAF6L MORF4L2 MSL2 DIP2A NAA25 TRIM16 IRF4 TAF5 TERF2IP KAT2A RAPGEF3 SPI1 KAT7 SOX4 ATXN7L3 HAT1 ATXN7 SMO TAF6 LDB1 PRKAA2 DMAP1 MAP3K7 MCRS1 ISL1 PWWP2B PBXIP1 MSL1 SET NAA35 LIF SPHK1 PARK7 NAA10 BRD8 GTF2B MAPT ESCO1 N…	215	protein acetylation
26	GO:0035928	TST MRPL18 PNPT1	3	rRNA import into mitochondrion
27	GO:0006414	ASCC3 DIO2 AARS1 SHFL EEF1G MRPL44 ALKBH1 GFM1 TSFM DPH5 GTPBP1 SECISBP2 DPH3 USP16 TRNAU1AP GTPBP2 NEMF EEF2 RPLP1 METTL18 EIF5AL1 EIF4A3 ABTB1 TUFM EIF5A2 TRIP4 RACK1 EEF1D EEF2K HBS1L ZNF598 RPLP2 CPEB2 DPH1 LTN1 GFM2 SECISBP2L SELENOT GRM5 SRP9 DPH6 EEF1B2 MTRFR EIF5A EEF1A1 DNAJC24 DPH2 EEF1A2 EEFSEC DPH3P1 ASCC2 CPEB3 SEPSECS DPH7 MTRES1 EFL1	56	translational elongation
28	GO:0042350	GMDS FCSK GFUS	3	GDP-L-fucose biosynthetic process
29	GO:0090153	ORMDL3 SPHK2 ENPP7 SPHK1 PRKCD ORMDL1 SAMD8 CCN1 ABCA2 PLA2G6 SIRT3 ORMDL2 PRKAA1	13	regulation of sphingolipid biosynthetic process
30	GO:0006337	TNP1 SMARCB1 SSRP1 SUPT16H SMARCD2 SMARCE1 SMARCD3 SMARCC2 H2BC1 H2AC25 SMARCA4 SMARCC1 ARID2 ARID1A SMARCD1 HMGA1 GRWD1 NFE2 SET	19	nucleosome disassembly
31	GO:0016480	MAF1 PRDX5 SETD5 NAB2	4	negative regulation of transcription by RNA polymerase III
32	GO:0016045	PGLYRP3 HLA-A TLR2 TLR6 NAIP NOD2 HLA-B HLA-DRB1 SSC5D TLR1 PGLYRP1 DMBT1 PGLYRP2 CD1D NLRC4 PGLYRP4 NOD1	17	detection of bacterium
33	GO:0016116	BCO2 RPE65 BCO1	3	carotenoid metabolic process
34	GO:1903016	APCS PTX3	2	negative regulation of exo-alpha-sialidase activity
35	GO:0003209	WNT2 BMP2 TGFB2 HEG1 TBX5 BMPR2 NSD2 NOTCH1 GATA4 SHOX2 MYH6 CCN1 NKX2-5 ACVR1 HEY2 SOX4 PROX1 MESP1 SMO NOTCH2 NOG BMP10 DLL4 ENG ISL1 SOS1 WNT5A ZFPM1 TBX20	29	cardiac atrium morphogenesis
36	GO:0042149	SLC7A5 NFE2L2 BECN1 UPP1 IFI16 ASNS PIK3C3 KPTN PIK3R4 PRKAG3 SIRT1 ATG14 NUAK2 PRKAG2 SH3GLB1 TBL2 SESN1 LOC102724428 SIK1 MTMR3 MYBBP1A SUV39H1 ZC3H12A FOXO3 TP53 KAT5 SESN2 BHLHA15 EIF2AK3 PMAIP1 BRSK2 ITFG2 KICS2 HNRNPA1 BCL2 RRP8 CPEB4 PICK1 NIM1K IMPACT PLIN2 HSPA5 PLIN3 NUAK1 XBP1 PRKAA2 ATF4 SLC2A1 SZT2 SIK2 PRKAA1 BRSK1 PRKAG1 SESN3	54	cellular response to glucose starvation
37	GO:0050773	CAPRIN2 DAB2IP BMP7 RELN PAK3 FBXW8 CHRNB2 CRK SEMA4D EPHB2 HECW2 DBN1 YWHAH PACSIN1 ELAVL4 PTPRD PTN NEDD4L ITPKA OBSL1 TBC1D24 ALK MFSD2A BCL11A SKOR2 CHRNA3 NEUROG3 GPRASP3 GORASP1 GSK3A SEZ6 SIPA1L1 GSK3B TLX2 EZH2 CUL7 DGKG CUX1 EEF2K LZTS1 DHX36 NR2E1 RAB17 PQBP1 STK11 BMP5 CRTC1 NFATC4 RAPGEF2 CAMSAP2 DBNL CYFIP1 IL1RAPL1 NSMF CDKL5 RAP2A CAPRIN1 TRPC5 CAMK2B CRKL SS18L2 PAFAH1B1 RTN4IP1 I…	104	regulation of dendrite development
38	GO:0019835	GZMH C9 RRAGA GSDMB GZMB MMD C8B LBP CR1 C8G LYZL6 NINJ1 MICB NKG7 C5 GZMA C7 C8A PRF1 CAMP MICA PLA2G2A GZMM C6 LYZ TGFB1	26	cytolysis
39	GO:0072498	WNT9A HOXA11 HOXC11 SLC2A10 BMP7 SHOX2 COL2A1 NOG OSR2 IHH EXT1 CTNNB1 BMP4 HYAL1 OSR1	15	embryonic skeletal joint development
40	GO:0002824	STAT6 PRKCQ CD1D IL12A HLA-A AZGP1 CD28 MAD2L2 NFKBIZ NSD2 SLC11A1 TFRC P2RX7 ZP3 NLRP10 TYK2 KMT5C PLA2G4A TRAF2 CD1C HMCES CD55 PRKCZ ADA CD81 IL1B JAK2 MSH2 HLA-F MAP3K7 MLH1 SHLD2 IL18R1 ZBTB1 CARD9 CD1B B2M TRAF6 TAP2 HLA-DRB3 FOXP3 PTPRC SHLD1 IL27RA CD274 LTA TNFSF13B IL4 PAXIP1 IL18 TBX21 C3 MR1 HSPD1 C17orf99 HLA-E CLCF1 IL12RB1 TP53BP1 RIPK2 SASH3 CLEC7A RIF1 EXOSC3 RSAD2 KMT5B FBXO38 H…	111	positive regulation of adaptive immune response based on somatic recombination of immune receptors built from immunoglobulin superfamily domains
41	GO:0006600	GAMT SLC6A8 GATM	3	creatine metabolic process
42	GO:0042326	GRB10 INPP5J PTPN1 HEG1 SEMA4D MYOCD EMILIN1 JUN PIK3CB PTPN6 CDK5RAP1 EIF4G1 DUSP7 DUSP3 SOCS1 CD109 IFNG PRDX3 CD300A TIGAR DMD ADNP STAT3 SPRY1 AKT1S1 SMAD7 GBA1 ACTN3 TFAP4 SFN SMYD3 GADD45A WASHC1 PTPRC NPM1 PRKAG2 SPRY2 TSG101 APOE SLIT2 PRKRIP1 SRCIN1 CBFA2T3 PPARG SIRT2 GSKIP GPD1L BMP2 TTC36 NCAPG2 ATG14 APC PKIG ARRB2 DEPTOR SMPD1 LATS1 CHMP6 CEBPA CALM3 DUSP10 PAX6 IL2 DYNLL1 MACROH2A1…	362	negative regulation of phosphorylation
43	GO:0001974	FOXC1 CBS LIF RBPJ ACVRL1 CEACAM1 FOXC2 HRG ATP7A SEMA3C AGTR2 FLNA MEF2C BCR TMBIM1 BAX BMPR2 ACVR2B FGF10 CST3 BAK1 MDM2 EPAS1 AXL FLT4 HOXA3 EDNRA LOC102724560 RSPO3 CHD7 AGT DBH ATG5 JAG1 DLL4 NOL3 ACE CCR2 EXT1 FGF8 CRB1 TGFB1 NOS3	43	blood vessel remodeling
44	GO:0034135	TNFAIP3 TLR6 CYBA ACOD1 NOD2 PJA2 MFHAS1 TREM2 TIRAP F2RL1 TLR1 LYN	12	regulation of toll-like receptor 2 signaling pathway
45	GO:1902177	NOX1 SOD1 VNN1 SFPQ PARK7 MCL1 FBXW7	7	positive regulation of oxidative stress-induced intrinsic apoptotic signaling pathway
46	GO:1904270	AIM2 MEFV	2	pyroptosome complex assembly
47	GO:0097214	LAPTM5 MT3	2	positive regulation of lysosomal membrane permeability
48	GO:0060075	KCNK5 KCNJ2 KCNK1 KCNK3 TREM2 KCNJ10 PSEN1 NALCN KCNK6 ATP1A3	10	regulation of resting membrane potential
49	GO:0048478	FBH1 DONSON ZNF830 TIMELESS ZRANB3 TIPIN SMARCAL1 BLM BRCA2	9	replication fork protection
50	GO:0051446	INSR PLCB1 YTHDC2 WNT4 LFNG RAD51AP1 MEIOC MAPK15 CDC25B DMRT1 MSX2 CDC25C CDC25A PRDM7 UBE2B OVOL1 SIRT2 MSX1 PIWIL2 MEIOSIN OOEP WNT5A PRDM9 NPM2 STRA8	25	positive regulation of meiotic cell cycle
51	GO:0061037	FRZB EFEMP1 TGFBR1 IHH PTHLH CTNNB1 CTSK ADAMTS12 LTBP3 SOX9 RARG WNT11 WNT9A PTPN11 GREM1 RARA NKX3-2 ZNF664-RFLNA PTH GDF5 RFLNB ADAMTS7 RARB GLI3 RFLNA NOG LEP CCN4 SNAI2 BMP4 CHADL	31	negative regulation of cartilage development
52	GO:2001287	PROM2 UNC119	2	negative regulation of caveolin-mediated endocytosis
53	GO:0042412	FMO3 CSAD FMO1 CDO1	4	taurine biosynthetic process
54	GO:0018364	TRMT112 N6AMT1 FBL CREBBP SIRT7	5	peptidyl-glutamine methylation
55	GO:0090316	BCAP31 MIEF2 EDEM1 BAP1 GAS6 SAR1B UBE2L3 SH3GLB1 PIK3R2 LEPROT AKAP5 FIS1 TMEM30B PDCD5 RAN MAVS RAB29 SIRT6 RHOU IFNG USP36 MICALL2 PCNT VAMP2 ZIC1 ZFAND1 GLI3 RAPGEF3 STOM SMO PTGS2 MFF ICE1 OAZ2 CD81 IL1B OAZ1 JAK2 PIK3R1 DMAP1 PRNP YWHAE RBM22 EMD KIF20B SFN TRIM28 HSPA1L GSK3A ERBB2 RUFY3 ABLIM3 GSK3B PRKD1 B3GAT3 SLC51B FLNA ANP32B ZDHHC2 RNF31 SAR1A RAC2 TENM1 MIEF1 SLC35D3 BBC3 FBXW7 PLK…	154	positive regulation of intracellular protein transport
56	GO:0046655	SLC46A1 SLC19A1 FOLR1 SHMT2 ALDH1L2 PM20D2 SHMT1 MTHFD2L MTHFD2 SLC25A32 MTRR DHFR MTHFS DHFR2 FPGS	15	folic acid metabolic process
57	GO:0043254	INPP5J THRA TMSB15A SAR1B FBLIM1 SPTBN2 CXCL13 ARPC2 PIK3R2 CDC42EP1 TP53 ARPC4 EIF4G1 BID TPPP NCKAP1L FNIP2 IFNG CCL24 TMOD1 MMP1 ICE1 RPS3 CRYAB GBA1 VPS41 PFN1 COTL1 BIN1 FES SAR1A MYD88 VCP APOE SLIT2 PTPN11 NEK7 ZNF827 FERMT2 SPTAN1 CD36 CTNNBIP1 SIRT2 SCIN BIRC2 VPS11 CTTN GSN GRB2 ISG15 HRG TMSB4Y PLCG2 CLASP1 CDC42EP4 ARPC5L LATS1 DYRK1A PINK1 HES1 CAMSAP3 SKAP1 FNIP1 BAIAP2L2 STMP1 CALY…	401	regulation of protein-containing complex assembly
58	GO:0010764	HAS1 ITGB1BP1 BRAF MACIR HYAL2 RAC1 ARHGAP4 FGF2 CYGB SLC9A3R1	10	negative regulation of fibroblast migration
59	GO:1901379	KCNE2 GNB2 GRP CAB39 GAL LRRC55 ACTN2 ATP1B1 CASQ2 KCNC2 CD63 ITGB1 STK39 DPP6 WNK1 VAMP2 LRRC26 AKAP9 NEDD4L PRNP YWHAE CAV1 ATP1B2 KCNIP3 EDN3 RNF207 KCNH2 KCNE1 FLNA BIN1 WNK4 ALG10B AKAP6 KCNE5 LRRC38 KCNRG DPP10 NOS1AP AMIGO1 WWP2 KCNC1 GALR2 NETO1 NPPA ANO6 CACNA1D RGS7 RGS4 OPRK1 KCNAB1 KCNK3 LOC102723475 KCNIP4 KCNS2 FHL1 KLHL24 KCNE4 ANK2 ATP1B3 OXSR1 KCNMB1 DLG1 NEDD4 KCNN2 ABCC8 KCNIP2…	90	regulation of potassium ion transmembrane transport
60	GO:0048535	IL15 POLB LTA TRAF3IP2 FADD PDPN IL7R TOX RC3H2 CD248 NKX2-3 CXCR5 RIPK3 LTB SPNS2 TNFRSF11A TGFB1 RC3H1	18	lymph node development
61	GO:0050961	NTRK1 RHO LXN ASIC3 WDR47 CXCR4 ARRB2 NTSR1 EPHB1 CXCL12 SCN9A NR2F6 ANO1 ADORA1 PRDM12 MMP24 GRIK2 HTR2A CALCA TRPV1 SCN11A OPN4	22	detection of temperature stimulus involved in sensory perception
62	GO:0071482	ERCC4 RHO ATR PCNA MMP9 OPN1MW3 GUCY2F XPA BAX TP53 POLH TRIAP1 MC1R CERS1 METTL3 AIPL1 CDC25A MME ACTR5 MMP1 PTGS2 PIK3R1 CRB1 HYAL3 COPS9 ZBTB1 OPN1LW SDE2 CRY2 GNB5 OPN5 OPN1MW KCNE1 NPM1 SIRT1 PIERCE1 TP53INP1 EIF2AK4 CREBBP H2AC25 NLRP1 DHX36 PTPRK SAG GUCY2D CHEK1 CDKN1A AURKB RRH TREX1 EIF2S1 STK11 MAPK13 PPID GRK7 EP300 NFATC4 OPN1SW OPN4 CAMKMT POLK NMT2 CUL4A CASP9 RGR YY1 NOC2L GPR52 R…	127	cellular response to light stimulus
63	GO:0010558	ROCK2 ZNF217 ACVRL1 ARX HDAC1 ZNF778 SAP30 GRB7 SEMA4D TBR1 RORC PRAMEF10 TERF2 DND1 HEY1 TINF2 IL33 RUNX1T1 PHC2 MRPL13 ZC3H12D TBX22 ZBTB38 ZNF69 PLCB1 ZMYM2 TRAF6 GADD45A ZNF785 LEFTY1 BIN1 SRSF2 CIITA NT5C3B JAK3 TSG101 NIBAN2 SHOX2 NR1D1 NKAP ZNF827 ZNF620 BEND5 CDY1 PA2G4 SIRT2 PRMT5 RIDA POU6F1 WWP2 AXIN1 BMP2 RNF2 APEX1 ZBTB18 TCF7 CCND3 ZNF705D PAX6 NR1I3 HNRNPA1 AEBP2 LGR4 ZBTB8A THRB Z…	1513	negative regulation of macromolecule biosynthetic process
64	GO:0044338	WNT3 CTNNB1 FZD1	3	canonical Wnt signaling pathway involved in mesenchymal stem cell differentiation
65	GO:0010942	MFN2 LGALS2 ACER2 NGFR DDX20 BTG1 IGF2R PRELID1 TLE5 ZC3H8 EMILIN1 JUN TOMM22 PIK3CB TP53 IRF5 PDIA3 EIF4G1 BID USP17L24 HTRA1 MAP2K4 IFNG DAPK2 PDGFRB CNR1 CASP6 FOXL2 TIGAR RBM10 CXCR2 C1QBP PRF1 RPS3 CYLD SLC9A1 RAMP3 TFAP4 OLFM1 NOS2 BARD1 TIMP3 GADD45A PRODH BACE1 EPHA7 PTPRC BIN1 MEF2C CAMK2A PDCD2 TNFRSF10B PNMA1 CD274 LTA MELK ZBTB16 BBC3 BCL6 FBXW7 SLIT2 CCL5 MAGED1 PRKCI UBE2Z SAV1 KMO …	581	positive regulation of cell death
66	GO:0021762	CDC42 ZNF430 CCDC14 S100A1 ACTB ZNF148 YWHAQ PLP1 INA ATP5PB FGF9 SEC16A SYNGR3 CASP5 NDUFS3 PADI2 FGF2 CALM2 CALM3 RHOA YWHAH SYPL2 CKB MAPKAP1 DYNLL1 MBP LOC102724334 HSPA5 CALM1 NDRG2 RAD1 GLUD1 G6PD SIRT2 GNB4 POTEE MAOB ATP5PF TTBK1 CNP YWHAE COX6B1 SUDS3 BASP1	44	substantia nigra development
67	GO:0051650	MYO5A SAR1B RAB27A SNCA KIF3B MYO19 COPS5 C17orf75 DCTN2 KLHL12 ARL6 SYT4 STARD3NL HGS BLOC1S5 MYO6 IFNG PICALM DNM1 TBC1D23 SNAP23 BLOC1S6 SNAPIN VPS4A EXOC8 PRKCZ EXOC2 SDC1 ARFGAP2 KIF13A DCTN1 TESK1 ACTN4 CDH3 TCIRG1 TOR1A GBF1 MYO5B RAB11A AP3B2 BLOC1S4 EXOC4 EXOC6B F8A3 TRAPPC6A LIMK2 IRAG2 CEP19 SNAP29 MYO1D ATP13A2 WASL SAR1A TRAPPC2L PEF1 TRAPPC6B TSG101 RAB1A TMED10 CLASP2 MYO1E MYO7B T…	196	establishment of vesicle localization
68	GO:1901906	NUDT10 NUDT3 NUDT11 NUDT4	4	diadenosine pentaphosphate metabolic process
69	GO:2000601	NCKAP1 WASF3 WAS WASL ABI2 FCHSD2 CYFIP1 BRK1 WASF1 WASF2	10	positive regulation of Arp2/3 complex-mediated actin nucleation
70	GO:0034123	TLR9 TLR3 TLR2 TLR5	4	positive regulation of toll-like receptor signaling pathway
71	GO:0006352	ELOC TAF13 POLRMT THRA MED9 ZNF451 MED23 MED19 UBTFL1 MED28 CRCP CDK4 JUN MED21 TP53 TAF11 POLR2G TAF2 TAF6L MED1 NAT14 TAF1C FOSL1 TAF5 BDP1 CDK9 GTF2E1 GTF2A1 MED18 TAF6 MORC1 TAF7L ZNHIT1 TFB1M POLR1E MED31 BAZ2A ESR1 GTF2B MED24 MED12 MED7 PSMC6 GTF3C4 MED4 PAXIP1 GTF2F1 GTF2H5 MED27 DHX36 SMARCA4 TBPL1 NKX2-5 ATF7IP NCOA6 MED14 HEY2 PWWP2A MED22 CTNNBIP1 GTF3C5 POLR3H E2F3 HNF1A CAND1 CDK7 P…	135	DNA-templated transcription initiation
72	GO:0043267	VIP KCNE2 GRP PTK2B RGS4 CAB39 KCNH2 KCNE1 BIN1 KCNAB1 ACTN2 LOC102723475 NOS1 CASQ2 MTNR1B STK39 SUMO1 KCNE5 KCNE3 KCNE4 CAV3 KCNRG CRBN NEDD4L HTR2A KEL OXSR1 ATF4 CAV1 ANK3 NOS3 HCRT	32	negative regulation of potassium ion transport
73	GO:0002700	IL17F TLR7 APOA2 STAT6 TGFB3 CD244 TGFB2 TRPM4 TLR3 PANX1 SPON2 RABGEF1 HLA-A CD28 MAD2L2 EPHB2 NSD2 TFRC SPINK5 P2RX7 RAET1G IL33 FFAR3 CD96 AXL MAVS KMT5C LILRB4 ZPBP2 HFE KIR2DL4 TRAF2 HMCES CD55 PRKCZ CD81 IL1B MSH2 HLA-F MAP3K7 SMAD7 MLH1 SHLD2 IL18R1 THOC1 CD160 CGAS NOD1 TMBIM6 CARD9 IL4R HK1 MZB1 LITAF B2M TRAF6 FOXP3 PTPRC SHLD1 KIT PARP3 IL27RA ACP5 SIRT1 IL5 IL4 EPX CUEDC2 MYD88 PAXIP1…	188	regulation of production of molecular mediator of immune response
74	GO:0070294	CLCNKB KCNQ1 EDNRA EDN1 EDNRB UMOD KLHL3 MAGED2 SGK1 WNK4	10	renal sodium ion absorption
75	GO:0140627	DCAF12 KLHDC2 FEM1B KLHDC1 FEM1C KLHDC3 FEM1A TRPC4AP KLHDC10	9	ubiquitin-dependent protein catabolic process via the C-end degron rule pathway
76	GO:0043380	FGL2 HLA-DRB1 IL23R IFNL1 CD46 PCK1 IL23A TNFSF4 BCL6 IL12B HLA-DRA IL12RB1	12	regulation of memory T cell differentiation
77	GO:0002840	FBXO38 SLC22A13 MR1 AHR HMGB1 HLA-DRB1 HSPD1 IL4I1 HLA-DRB3	9	regulation of T cell mediated immune response to tumor cell
78	GO:0002029	UBQLN2 GIPR DRD3 APLNR DNM2 GRK3 NECAB2 ARRB2 GRK2 SAG APELA HTR1B DRD2 ADRB2 GRM5 GTF2H2 HTR2B ARR3 ARRB1 ADM APLN ADRB3	22	desensitization of G protein-coupled receptor signaling pathway
79	GO:0045913	PTPN2 AKT2 ADCYAP1R1 CD244 INSR EPM2AIP1 GPD1 ARPP19 PRXL2C FOXO1 MTOR WDR5 PPP4R3B P2RY6 GPER1 PPARGC1A HRH1 IGF1 SLC25A12 DGAT2 SIRT1 HIF1A SNCA GPT MLXIPL KAT2B PTAFR RPTOR PDGFB NTSR1 ZBTB20 PPP1R3G AVPR1B GCG P2RY1 SLC45A3 P2RX7 GAPDHS PMAIP1 NNMT HAS2 DYRK2 GPLD1 PRKCE IFNG MLST8 DDB1 CRY1 PTH1R GCK RGN PTH AKT1 KAT2A SRC MAS1 IGF2 STK11 IRS1 SLC4A4 APP ARNT HTR2A LHCGR PHKG2 PPARA PRKAA2 N…	76	positive regulation of carbohydrate metabolic process
80	GO:1903533	MIEF2 BAP1 UBE2L3 SH3GLB1 SREBF1 LEPROT FIS1 INPP5K PDCD5 RHOU USP36 MICALL2 STOM MFF PRNP HSPA1L GDI1 GSK3A ERBB2 ABLIM3 SLC51B KCNE1 BNIP3L RNF31 RAC2 MIEF1 FBXW7 ARIH2 SREBF2 ITGB1BP1 CDK5 LRRK2 VPS11 PRKAA1 HPCA UBL5 CDK5R1 UBE2D3 C2CD5 FZD5 ATP5IF1 UBL4B PDZK1 TOMM7 CIB1 HUWE1 NPEPPS PRKN ITGB2 TCAF1 PINK1 LMAN1 MYO1C DMTN ATG13 SLC1A1 CSNK2A2 PARL AKT2 SAE1 HRAS FYN KCNB1 MTCL1 C11orf65 HAX…	78	regulation of protein targeting
81	GO:0006167	PFAS HPRT1 ADK ADSS2 PRPS2 ADA ADSL APRT NUDT2 ATIC PPAT ADSS1 GART PAICS	14	AMP biosynthetic process
82	GO:0000469	ABT1 RRP36 NHP2 ERI1 UTP23 NOB1 NOL9 UTP20 EXOSC9 ERI2 NOP14 RPS21 EXOSC2 FCF1 RPP40 TBL3 ERI3 EXOSC7 BMS1 EXOSC10 NOP9 KRI1 TSR1 RRS1 EXOSC3 EXOSC8 BOP1 RCL1	28	cleavage involved in rRNA processing
83	GO:0031063	BAZ2A PRMT6 NCAPG2 TADA2A WDR5 SAP30BP PRKD1 APLNR MBIP FOXP3 SMARCA5 AKAP8L YEATS2 SIRT1 VEGFA KAT2B SGF29 TADA3 AKAP8 MAPK8 KAT14 SUV39H1 SREBF1 DR1 TP53 PINK1 USP17L2 BCL6 NIPBL RRP8 CTBP1 CAMK2D C6orf89 KAT2A SPHK2 ZZZ3 ING2 SKI LRRK2 PRKD2 JDP2 SDR16C5 UCN	43	regulation of histone deacetylation
84	GO:1905314	GATA5 BMP2 ROCK2 NPPA RBPJ TGFB2 ROCK1 HEYL STRA6 EFNA1 SNAI1 GJA5 SOX9 EMILIN1 BMPR2 SLIT3 ROBO2 ROBO1 RB1 SLIT2 HEY1 NOTCH1 GATA4 TIE1 TWIST1 TNFRSF1A NKX2-5 TNFRSF1B NFATC1 GATA3 HEY2 ELN SMAD6 NOTCH2 JAG1 DLL4 SNAI2 BMP4 TGFB1 NOS3 TBX20	41	semi-lunar valve development
85	GO:0048524	P4HB RAD23A CNOT7 PKN2 PPIA FMR1 HMGB1 MDFIC FKBP6 ATG12 GBP7 STAU1 TMPRSS2 SRPK2 HACD3 LGALS1 KPNA6 RSF1 DDX3X TARBP2 CD28 PABPC1 NR5A2 TYRO3 SMPD1 TSG101 TMPRSS4 CCL5 TMEM39A ADARB1 NOTCH1 CD74 TRIM38 TOP2A VPS37B SRPK1 DHX9 AXL TRIM11 DDB1 HLA-DRB1 KPNA2 CLEC4G RAB7A PPIH LGALS9 IFIT1 VPS4A CD4 FURIN STOM VAPB ADAR PPID ATG5 PPARA TBC1D20 TRIM21 LARP1 PDE12 TOP2B PPIE TMEM250 CD209	64	positive regulation of viral process
86	GO:0015680	ATP7B CCS	2	protein maturation by copper ion transfer
87	GO:0009597	SERINC5 ZCCHC3 TLR3 SERINC3 IFIH1 RIGI	6	detection of virus
88	GO:1902514	CACNA2D1 G6PD CACNG6 NPPA CACNG1 CAMK2D FBXO11 NOS1AP NOS1 UBR3 BIN1 SESTD1 CACNB2 CACNB1	14	regulation of calcium ion transmembrane transport via high voltage-gated calcium channel
89	GO:0071901	DAB2IP BMP7 PTPN1 HEG1 IPO7 AIDA MYOCD PIK3CB PTPN6 CDK5RAP1 DUSP7 INPP5K CD300A HEXIM1 AKT1 SPRY1 PLK1 HIPK3 IL1B CDKN2C TESK1 CAV1 CDKN2B GBA1 PPP1R1B TFAP4 CDKN2D CDKN1C INCA1 GADD45A DUSP16 SIRT1 KAT2B PRKAG2 SPRY2 APOE LRP6 ADIPOQ STK38 CDKN1A NF1 DTNBP1 SORL1 CDK5RAP2 PPARG PAQR3 LRP5 SPRY4 CDK5RAP3 SFRP2 HHEX IPO5 SLC8A1 RGS2 BMP2 UCHL1 NPPA RGS14 FBXO7 DEFB114 DNAJA1 LATS2 SERPINB3 CHORDC…	113	negative regulation of protein serine/threonine kinase activity
90	GO:0009211	DCTPP1 TBPL1 CMPK2 DUT DTYMK LOC100506422 TYMS	7	pyrimidine deoxyribonucleoside triphosphate metabolic process
91	GO:0070316	DUX4 DAB2IP RRM1 PPP2R5B ACTB SMARCB1 BCL7B PBRM1 CCN2 BCL7A BCL7C SMARCD2 SOX15 SMARCE1 SMARCD3 ACTL6B SMARCC2 BRD7 DPF2 DPF3 RHNO1 ACTL6A MED1 CHEK1 SMARCA4 ARID1B ARID2 SMARCC1 ARID1A SMARCD1 SMARCA2 FOXO4 RRM2B DPF1 HLA-G CDKN2B PHF10	37	regulation of G0 to G1 transition
92	GO:0003279	HOXA13 BMP7 TGFB2 ZBTB14 TBX5 HEG1 MKS1 BMPR2 NSD2 TP53 ROBO2 LUZP1 HEY1 EGLN1 MSX2 PDE2A CHD7 SOX4 PROX1 SMO NOTCH2 NRP1 SMAD7 ISL1 TGFBR2 PRDM1 DCTN5 TBX2 MATR3 TBX3 NPHP3 APLNR CRELD1 ADAMTS6 CITED2 MDM4 FGFRL1 GJA5 SLIT2 PLXND1 GATA4 SALL1 SAV1 CCN1 FRS2 NKX2-5 HEY2 JAG1 XIRP2 BMP5 WNT5A TBX20 CNTRL PTK7 RBPJ TGFBR1 STRA6 AP2B1 DHRS3 TGFBR3 GATA6 HES1 MDM2 MAML1 TRIP11 HECTD1 SMAD4 GATA3 LRP2…	105	cardiac septum development
93	GO:0071393	SOX10 TRERF1 VPS54 ACOD1 CYP1B1 IGF1R SRC	7	cellular response to progesterone stimulus
94	GO:0036228	NUP54 NUP155	2	protein localization to nuclear inner membrane
95	GO:0046580	FBP1 DAB2IP MFN2 ARHGAP44 PPP2CB TGFB2 RASA1 KCTD10 RABGEF1 CCDC125 HEG1 TNFAIP1 SCAI RIPOR2 ADRA1A NUP62 TRIM67 LZTR1 ABL2 RASA4B EPHB2 RASIP1 SPRY2 RASA3 SYNGAP1 KANK1 RASAL1 SPRY3 BCL6 STMN3 RASAL3 MAPKAP1 ITGB1 MYOC FLCN STMN1 NF1 RASA2 KCTD13 MET DLC1 ARHGAP35 SPRY1 ARHGAP24 SPRY4 RASA4 CUL3 ARHGAP42 STAMBP ITGA3	50	negative regulation of Ras protein signal transduction
96	GO:0071608	ARG2 TRPV4 MEFV SIRPA TREM2 MCOLN2	6	macrophage inflammatory protein-1 alpha production
97	GO:0051697	ATG4B SIRT6 ATG4D ATG4C ATG4A	5	protein delipidation
98	GO:0035461	SLC25A19 FOLR1 C2orf83 SLC25A32 SLC44A4 STRA6 SLC19A3 SLC46A1 SCARB1 SLC19A1 SLC23A3 SLC23A2 ABCC5 FOLR2 LRP2 SLC27A1 SLC5A6 SLC19A2 SLC23A1 GC	20	vitamin transmembrane transport
99	GO:0070266	ZBP1 SPATA2 TLR3 SLC25A4 RBCK1 PARP1 FASLG IPMK FZD9 PGAM5 YBX3 RNF31 PPIF ADPRS BOK TP53 PYGL FAS ARHGEF2 FADD CFLAR CASP6 TRPM7 PELI1 ITPK1 RIPK3 DNM1L MUTYH TNF NLRP6 RIPK1 CYLD BIRC3 CASP8 MLKL CAV1 BIRC2 AIFM1 OGT	39	necroptotic process
100	GO:0090657	XRCC3 RTEL1 SLX1B POT1 SLX1A RECQL4 TERF1 BLM WRN SLX4 TERF2	11	telomeric loop disassembly
101	GO:1905806	CDK5 ITGB1 C1QL1 TREM2 PLXNC1 EPHA4 ADGRB3	7	regulation of synapse pruning
102	GO:0051641	MFN2 KDELR2 ROCK2 PTPN1 NGFR TMEM108 SAR1B CPLX2 HEG1 MYOM1 KRT18 MYLK2 DYNC2LI1 ENSA CSE1L LRP1B TMEM38A PCSK5 TUBB SLC17A6 FYTTD1 WBP2 GLP1R KDELR1 PALM MTX1 HM13 TERF2 STARD3NL XPO7 TINF2 JPH3 HPS3 RAB9A CYBA GRXCR2 CNR1 TIMM22 TMEM231 ZFAND1 PRKCB SLC9A1 STXBP3 JPH1 ERLEC1 RAMP3 SCN11A PITRM1 SEPTIN14 STX17 EDN3 CEP120 PLCB1 VPS26B ATP6V1B1 PRKD1 KCNE1 BIN1 SNAP29 CAMK2A NPM1 CYP46A1 HIF1A HE…	3316	cellular localization
103	GO:0071867	RGS8 GNG2 HTR1A NCSTN HRH1 SNCA PDE4B CAV2 NSG2 HRH2 PALM APLP1 GNAZ RYR2 CHRM4 NSG1 GNAI3 OR10H1 ALK SLC9A1 VPS35 PKLR FCSK HTR3C HTR2C GSK3A DRD4 GNB5 GSK3B OR10H4 FLNA CHRM3 GNA14 DRD1 HTR3D ADCY5 ADIPOQ RNLS GNB1 DTNBP1 HTR3B HDAC2 OR6T1 APP SIRT2 MAPK3 PRMT5 GNAL OR10H3 PTGER1 LRRK2 MAPK1 HTR2B HTR6 KLF16 OR10J5 RGS4 GNA15 ATP2B4 HTR1D SRD5A1 PRKN GNAS HCN3 ARRB2 HTR3A CHRM1 HRH3 ID1 PRKACA …	105	response to monoamine
104	GO:0032353	PDE8B BMP2 REST CYP27B1 NFKB1 GFI1 BMP5 WNT4 ATP1A1 DKK3	10	negative regulation of hormone biosynthetic process
105	GO:0070328	FUNDC2 FITM2 APOA4 SIRT1 DGAT2 MLXIPL SCARB1 GIP PNPLA8 LPL ACSM2A APOC4 NR1H3 NR1H4 APOE SESN2 IL18 LIPC RORA C1QTNF3 ADORA1 APOA1 APOA5 CETP MED13 GPIHBP1 ABCG5 XBP1 ANGPTL3 APOC3 ANGPTL8 ABCG8 APOC2 ANGPTL4 GCKR HNF4A PLA2G12B	37	triglyceride homeostasis
106	GO:0030656	AKR1C3 CD320 CYP27B1 PRMT3 NFKB1 IFNG GFI1 CLYBL RDH10 SNAI2 TNF SNAI1	12	regulation of vitamin metabolic process
107	GO:0009892	GRB10 NOVA1 ROCK2 ZNF217 ACVRL1 SPTY2D1 PTPN1 ARX LEPR HDAC1 ZNF778 HEG1 SAP30 ENSA LPIN1 GRB7 SEMA4D TBR1 RORC PRAMEF10 FZR1 TERF2 DND1 TRUB1 HEY1 C5AR2 TINF2 IL33 CD96 DUSP3 SOCS1 CD109 TRIAP1 RUNX1T1 UBR2 CNR1 RECK PHC2 MRPL13 CNPY2 ZC3H12D TBX22 GPATCH3 ZBTB38 ZNF69 ACTN3 KDR LIG3 RBM38 OLFM1 CRTAP PLCB1 ZMYM2 TRAF6 GADD45A ZNF785 WDR5 LEFTY1 BIN1 NPM1 HIF1A SRSF2 NFKB2 CIITA ANXA7 NT5C3B CD2…	2975	negative regulation of metabolic process
108	GO:0071624	MOSPD2 THBS4 RAC1 RIPOR2 C3AR1 RAC2 MDK EDN1 LBP IL4 IL23A C5AR1 S100A14 S100A7 CXCL8 CD74 NCKAP1L MCU CAMK1D DAPK2 TIRAP DNM1L CXCR2 CCL19 CCL21 C1QBP XCL1 CCR7	28	positive regulation of granulocyte chemotaxis
109	GO:1903385	TENM3 CEACAM1 PTPN23 PTPRG PTPRR	5	regulation of homophilic cell adhesion
110	GO:0140895	DAB2IP APPL1 SCIMP WDFY1 RAB7B NFKBIA IRAK1 LY96 TLR10 TLR2 TLR4 LBP MFHAS1 NR1H3 NR1H4 NINJ1 S100A14 LTF PIK3AP1 TLR5 PRKCE NMI TLR6 CYBA ACOD1 NOD2 PJA2 FLOT1 APPL2 TIRAP NR1D1 TLR1 LILRA2 PELI1 TNIP2 LYN LGALS9 TICAM2 RIPK2 TNFAIP3 CD14 PTPN22 BPIFB1 TREM2 TNIP3 F2RL1 RAB11FIP2 TRIL OAS1 IFI35	50	cell surface toll-like receptor signaling pathway
111	GO:0006171	ADCY2 ADCY9 ADCY1 ADCY10 ADCY8 ADCY4 ADCY6 ADCY3 ADCY7 ADCY5	10	cAMP biosynthetic process
112	GO:0019748	CYP2D6 PMEL RAPGEF2 CYP2W1 NFE2L2 AKR1C3 APPL1 CBR4 ARL1 RAB38 ATP7A SLC7A11 DDC TRPC1 PON3 CYP1A1 TYR DDT CTNS CYP1A2 MFSD12 N6AMT1 OCA2 CITED1 GIPC1 ASIP AKR7A2 FMO1 CYP3A4 BDH2 AKR1B10 AKR1C2 AKR1B1 ACMSD CYP3A5 UGT1A8 AKR1C1 BCL2 SLC45A2 OPN3 MC1R SLC24A5 CYP1B1 AS3MT CYP2A13 AKR1A1 AKR7A3 PAM TYRP1 ZEB2 DCT CYP2A7 FMO2 AKR1C4 CYP2A6 WNT5A UGT1A7 SULT1C4 TH CDH3	60	secondary metabolic process
113	GO:0010747	ACSL5 ACSL1	2	positive regulation of long-chain fatty acid import across plasma membrane
114	GO:0051353	POR S100A1 PARK7 EDN3 PTK2B GDNF ATP7A PDPR AGTR2 FDX2 HIF1A SCARB1 SNCA FXN ABL2 EDN1 FGF23 SIRT3 PIK3CB COX17 TERF2 GCH1 DHFR CALM2 APOE CALM3 PDP2 RFK COA8 CYP27B1 FDX1 CYBA IFNG NOD2 NDUFA4 RGN TNF ABL1 RIPK3 AGT GNAI2 GNAI3 AGTR1 CALM1 AKT1 PDP1 FTMT NOS1AP TERT SDHAF4 EDN2 IL1B CCS NUS1 INS FCER2 HTR2B VDR NPR3 CDH3 NOD1	61	positive regulation of oxidoreductase activity
115	GO:0022603	VANGL1 SEMA4C ROCK2 BRAF ACVRL1 WDR1 ZRANB1 NGFR BTG1 FBLIM1 METRN EFNA1 SLC26A5 CXCL13 PHLDB2 TMEM135 ARPC2 MYO19 SEMA4D ALDOA CASS4 EMILIN1 PIK3CB ZNF304 CDC42EP1 PALM KRT1 PHIP EFNA3 APELA HMGA2 PAK4 RHOU CLDN4 CCL24 RSPO3 APOH GDF2 RTN4R PLXNB2 ADNP RECK CXCR2 STAT3 RAPGEF3 PTPRD CALR SPRY1 DIAPH1 ITPKA C1QBP TBC1D24 PRKCB ADA MAPK7 CSF1 HOXB7 SARS1 PRL KDR NEUROG3 FOXC1 FOXJ1 SYNE3 CACNG7 SM…	915	regulation of anatomical structure morphogenesis
116	GO:2000360	ZP3 OVGP1 ZP4 ASTL	4	negative regulation of binding of sperm to zona pellucida
117	GO:2000611	SLCO1C1 PAX8 GATA3 HPN	4	positive regulation of thyroid hormone generation
118	GO:1903660	IL4 HSP90AB1 IL13	3	negative regulation of complement-dependent cytotoxicity
119	GO:0006298	MCM9 EXO1 PCNA RPA3 LIG1 MSH6 HMGB1 MCM8 PRKCG PMS1 AXIN2 HDAC10 TDG PMS2 MSH4 RPA2 RNASEH2B MSH3 ABL1 TREX1 MSH5 MUTYH RPA1 RNASEH2C MLH3 MSH2 ERCC1 RNASEH2A MLH1 POLD3 SETD2 XPC TP73	33	mismatch repair
120	GO:0070831	RAMP2 NTN4 CLASP1 NTNG1 LAMB3 NTNG2 CLASP2 LAMB1 LAMB2 PHLDB1 PLOD3 LAMB4 PXDN DAG1 PHLDB2	15	basement membrane assembly
121	GO:1901988	NDC80 UIMC1 DONSON NKX3-1 HUS1 CDK2 ATR SETMAR BRCA2 MUC1 NACC2 STK33 BTN2A2 MAD2L2 APBB1 ZWILCH RGCC TTI1 LCMT1 TP53 FZR1 NABP1 BUB3 CDC14B ZFP36L1 CCNB1 BCL2 MRE11 TRIAP1 CTDSP1 RAD21 ZW10 ETAA1 CHEK2 FANCD2 FOXO4 MUS81 VPS4A PRKDC PROX1 PLK1 XRCC3 WEE1 PARP9 PABIR1 WAC HORMAD1 MAD1L1 MSH2 CRLF3 ZWINT THOC1 CDKN2B PRMT2 CDKN2D RFWD3 EME2 SDE2 GML PRPF19 KLHL22 BARD1 INHBA ATM CDC45 CDK2AP2 DTX3…	254	negative regulation of cell cycle phase transition
122	GO:0051026	CCNB1IP1 SYCP1 BRIP1 TEX11 RNF212 UBE2B MSH5	7	chiasma assembly
123	GO:2000492	TICAM2 CASP4 NLRP6 CYLD	4	regulation of interleukin-18-mediated signaling pathway
124	GO:0002091	LRRTM2 ANXA2 RIN3 SDCBP LRPAP1 UBQLN2 NECAB2 ANKRD13B MTMR2 LRRTM1 ANKRD13A ATXN2 DLG4 ANKRD13D PCSK9 WDR54	16	negative regulation of receptor internalization
125	GO:0042904	ALDH1A2 ALDH8A1 CYP1A1 DHRS9	4	9-cis-retinoic acid biosynthetic process
126	GO:1903146	CAMKK2 PARK7 GSK3A TSC2 FBXO7 USP30 FZD5 VPS13C VPS13D SLC25A4 BNIP3L HIF1A PRKN ATP13A2 SLC25A5 VDAC1 HAX1 SREBF1 TP53 PINK1 RNF41 FBXW7 SREBF2 HDAC6 USP36 CERS1 HTRA2 TIGAR TSPO DNM1L BNIP3 AMBRA1 CSNK2A2 CTTN HTT FKBP8 PARL	37	regulation of autophagy of mitochondrion
127	GO:1990379	SLC27A1 FABP5 MFSD2A APOE CD36 SLC27A4	6	lipid transport across blood-brain barrier
128	GO:0008207	STAT5B AKR1C3 BMP2 DAB2 HSD3B1 DGKQ WNT4 CYP11A1 CLCN2 SRD5A1 CYP46A1 SCNN1B CYP11B1 AKR1D1 HSD17B10 AKR1C2 AKR1B1 DHRS2 AKR1C1 REST FSHB BMP6 AFP EDNRB LHB TSPO CACNA1H DHRS9 HSD3B2 DKK3 STARD3 AKR1C4 BMP5 CYP17A1 ADM EGR1 CYP11B2	37	C21-steroid hormone metabolic process
129	GO:2001212	HIF1AN RAPGEF2 RAMP2 XDH RRAS CD34 ASB4 CEACAM1 TMEM100 RAP1A EMP2 ADM HEY2 KDR RIN2 HEY1	16	regulation of vasculogenesis
130	GO:0010751	THBS1 SPINK1 ATP2B4	3	negative regulation of nitric oxide mediated signal transduction
131	GO:0021935	TTBK2 PLXNA2	2	cerebellar granule cell precursor tangential migration
132	GO:0071332	XBP1 SLC2A5 SLC26A6	3	cellular response to fructose stimulus
133	GO:0051410	GSTM1 MTARC1 GSTM2 MTARC2 GSTM3	5	detoxification of nitrogen compound
134	GO:0050806	NMU RELN BRAF MPP2 PTK2B KISS1 NCSTN SHANK2 LRRTM2 SNCA ADCY8 AGER EPHB2 SLC24A1 CACNG8 BAIAP3 AKAP5 RIMS3 RAPSN ADCY1 CLSTN1 PRKCE NSG1 ADORA2A KCTD13 VAMP2 ROR2 MME STX1A PTN PRKCZ PTGS2 PRNP LAMA2 GRIN2C RIMS2 DLG4 NTRK1 SLC4A8 OXT ZDHHC3 CACNG7 CLSTN2 FMR1 ZDHHC12 GRIN2A CACNG4 GRIN2D GSK3B ZDHHC2 STX3 CYP46A1 SYT1 GIP IGSF11 EIF2AK4 SLC1A3 DRD1 RIMS1 LRRTM1 APOE NRXN1 STX4 PAIP2 SERPINE2 ARC…	152	positive regulation of synaptic transmission
135	GO:0006206	DPYSL5 DPYSL2 DPYSL4 MTOR CPS1 DPYSL3 DHODH CDA CMPK1 CTPS2 DPYD CRMP1 ALDH6A1 UMPS TYMS CTPS1 CAD TYMP MAPK1 DPYS	20	pyrimidine nucleobase metabolic process
136	GO:0002793	TRH GRP RAB8B GABBR1 TRPM4 KISS1 GPR68 TNFSF11 ADCY8 CAPN10 ABAT C2CD2L AACS TCF7L2 BAIAP3 MCU SIRT6 PRKCE GCK HFE SLC30A8 SOX4 JAK2 ISL1 UCN GHRH SPINK1 PLCB1 SLC2A2 CFTR HIF1A GIP FFAR4 CASR SERP1 PLA2G6 RFX6 TM7SF3 STX4 C1QTNF12 NNAT ANO1 RASL10B RPH3AL FGB GLUD1 UCN3 KCNJ11 DOC2B FFAR1 PPARD S100A8 OXCT1 GPER1 MYRIP NLGN2 AIMP1 ADCYAP1 ILDR1 GCG PFKM GHRL DYNLL1 GPLD1 ADORA1 HLA-DRB1 BLK PDX1…	102	positive regulation of peptide secretion
137	GO:0000055	NPM1 NMD3 RAN MDN1 XPO1 RRS1 SDAD1 NUP88	8	ribosomal large subunit export from nucleus
138	GO:0015882	SLC23A3 SLC23A1 SLC23A2	3	L-ascorbic acid transmembrane transport
139	GO:0002232	PTN FFAR2 MDK SLAMF8 LBP SLAMF1 ALOX5 NINJ1	8	leukocyte chemotaxis involved in inflammatory response
140	GO:0033363	AP1B1 VPS13B ACTL7A AGFG1 AP1S1 SOX30 RAB38 SPACA1 PLA2G3 VPS33B KCNE1 ACRBP MFSD14A AP3S1 KNL1 AP3M1 PAFAH1B1 RFX2 LYST ZPBP FABP9 BAIAP3 GARIN1A CCDC136 TMF1 AP3S2 GARIN1B AQP1 SPINK2 HPS3 NECTIN2 HPS5 TBPL1 SERPINE2 F2R ACTL9 PTPRN BLOC1S3 DTNBP1 ZPBP2 ABCA1 HPS6 PLN AP1G1 AP3B1 AP1M1 BLOC1S2 SNX19 ZNF385A AP1S3 AP1S2 AP3D1 CREB1 TBC1D20 BLOC1S1 SRGN HPS4 HPS1 SPPL2C OSBP F2RL3	61	secretory granule organization
141	GO:0060571	WNT2 BMP7 AR SHH CTNNB1 SULF1 HIF1A TP63 RDH10 FGF10 OVOL2 LUZP1 EGFR WNT2B SOSTDC1 GDF7 HOXD13 NOG BMP5 NODAL BMP4 CECR2 WNT5A FGFR2	24	morphogenesis of an epithelial fold
142	GO:0010312	SLC30A1 SLC30A10	2	detoxification of zinc ion
143	GO:0030308	CAPRIN2 SEMA4C HSPA1A TRIM40 ACVRL1 TGFB2 DAB2 ULK2 SPP1 WNT3A SEMA3A BTG1 AGTR2 DNAJB2 WT1 WFDC1 TOMM70 DDX3X SEMA4D BMPR2 RBBP7 RERG ULK1 NDUFS3 TP53 SERTAD3 ENO1 SEMA6D CDKN2AIP RYK SEMA4G BCL2 ADIPOR1 ESR2 GDF2 RTN4R SEMA3D DCBLD2 OSGIN1 G6PD NME6 SEMA6C EI24 CDKN2C NRP1 SH3BP4 CRLF3 BCL11A SEMA5B CRYAB CDKN2D FBP1 INHBA GSK3A SEMA5A SPART EPHA7 SIRT1 SLIT1 SEMA3G BRCA1 SEMA3F BCL6 SLIT2 ACVR…	186	negative regulation of cell growth
144	GO:0007168	NPPA NPPC PDZD3 NPR2 NPPB NPR1 GUCY2F GUCA1B GUCY2D GUCY2C	10	receptor guanylyl cyclase signaling pathway
145	GO:0036515	FZD3 WNT5A	2	serotonergic neuron axon guidance
146	GO:0033385	GGPS1 PLPP6	2	geranylgeranyl diphosphate metabolic process
147	GO:0019058	HAVCR1 PCSK5 CHMP2B HMGA2 BANF1 AXL IFITM2 VAPA VPS4A ACE2 IFI27 CIITA ZNF502 VCP TSG101 APOE CCL5 LRSAM1 CHMP3 PTX3 NUCKS1 PCBP1 CHMP2A ICAM1 WWP2 HTATSF1 HS3ST5 GSN IFIH1 FCN1 IST1 TRIML2 ISG15 DDX56 FKBP6 TRIM26 TPCN1 OAS3 SELPLG CR2 CCR5 CR1 SMPD1 APOBEC3A SLAMF1 CHMP6 VPS37B CDK1 SLPI MITD1 CD86 ITCH CTSB NEDD4 IFI16 DYNLT1 EFNB3 PCBP2 BST2 LDLR TRIM6 CLEC5A AICDA CXCL8 CLDN6 HSPA8 DDB1 UVRA…	314	viral life cycle
148	GO:0002784	IL17F KLK7 IL17A NOD2 PGC KLK5 KLK3 SPINK5	8	regulation of antimicrobial peptide production
149	GO:0003006	FANCC NUP107 SPATA16 TUBB8 IQCG SEPTIN6 PYGO1 PANX1 DDX20 GNRH1 CNTD1 TDRD1 IGF2R PDILT KDM2B LHX8 MYOCD DHCR24 PRM3 PYGO2 M1AP DND1 VCX TPGS1 ZFP42 TMF1 AXL FSHB CABS1 PRDX3 BRD2 CFAP69 UBR2 PDGFRB CNR1 RAD23B FOXL2 CHD7 GALNT3 CNBD2 CALR PTGDR PHC2 ARMC2 LHCGR SDC1 RNF17 CSF1 MORC1 GCM1 MEIOSIN BTBD18 NUDT1 CCDC182 SPPL2C CCDC42 KDR HYAL3 SSTR3 STAT5B FOXC1 FOXJ1 SPATC1L NOBOX SLC25A31 SEPTIN14…	959	developmental process involved in reproduction
150	GO:0070646	SENP2 UIMC1 USP9Y PSMD14 MINDY2 ZRANB1 SUPT7L USP20 BAP1 SF3B3 SENP3 USP16 OTUD3 USP17L25 SGF29 COPS5 USP39 USP25 OTUD6A TADA1 USP17L13 JOSD2 TAF5L TAF2 USP37 TAF6L USP8 USP17L24 USP17L3 USP48 USP33 USPL1 USP36 USP5 GPS1 OTUD6B TAF5 DESI1 KAT2A OTULINL USP29 ATXN7L3 ATXN7 USP17L10 VCPIP1 TAF6 CYLD UBXN1 USP35 TOR1A USP40 USP49 USP11 PARK7 BARD1 USP17L11 UCHL3 OTUD4 USP17L4 USP17L17 KAT2B USP3 USP…	179	protein modification by small protein removal
151	GO:0097084	HES1 NOTCH1 VEGFA RAMP2 COMP EDNRA ENG EFEMP2 ADM NFATC4 HEY2 SGCB	12	vascular associated smooth muscle cell development
152	GO:0006435	TARS1 TARS3 TARS2	3	threonyl-tRNA aminoacylation
153	GO:0010454	HES1 TBX21 MESP1 TNFSF18 SPDEF SFRP2 WNT3A LOXL3 FZD7 NKX6-2 SOSTDC1 DKK1	12	negative regulation of cell fate commitment
154	GO:0030224	ACIN1 APCS MT1G PDE1B IFI16 CDK6 GPR68 VEGFA FES JUN IL34 ZBTB46 INPP5D CD74 MED1 ZFP36L1 MYC IRF7 CSF2 HLA-DRB1 DCSTAMP CSF1R HOXA7 PPARG IL31RA MYH9 CD4 CTNNBIP1 SP3 PIR CSF1 THOC5 FOXP1 BMP4 FASN	35	monocyte differentiation
155	GO:0044092	ROCK2 MCM2 ANXA5 PTPN1 HEG1 LEPR TLE5 ENSA DHRS7B GPX1 EIF4A3 LPIN1 SEMA4D SUMO3 MYOCD DHCR24 JUN PIK3CB ZNF304 CASQ2 TP53 SERPINA10 PTPN6 TERF2 PALM CDK5RAP1 PPP1R37 PPP1R7 HEY1 DUSP7 TINF2 HMGA2 TIMP2 NCKAP1L USP33 BANF1 SOCS1 DUSP3 CD109 TRIAP1 ESR2 PRDX3 IFNG POT1 UBQLN1 CD300A CNR1 ADRB2 GNAI2 ADNP RECK SPRY1 CNRIP1 SLC9A3R1 RNF34 MAPK7 CYLD AKT1S1 KLRC4-KLRK1 MTRNR2L2 PDZD3 SMAD7 CRYAB GBA1…	1115	negative regulation of molecular function
156	GO:0000080	SYCP2L SYCP2	2	mitotic G1 phase
157	GO:0046134	TK2 DHFR2 DTYMK UCKL1	4	pyrimidine nucleoside biosynthetic process
158	GO:0030259	GBA1 ST3GAL2 GLT6D1 SLC35C1 ST3GAL4 B4GALNT2 B3GALT1 B4GALNT1 GBGT1 GBA2 A3GALT2 ABO	12	lipid glycosylation
159	GO:0007023	RP2 TBCEL TBCE TBCC TBCA TBCD	6	post-chaperonin tubulin folding pathway
160	GO:0002720	TLR7 TLR3 PANX1 SPON2 HLA-A P2RX7 RAET1G FFAR3 MAVS KIR2DL4 TRAF2 CD55 PRKCZ CD81 IL1B MAP3K7 HLA-F IL18R1 CD160 NOD1 CARD9 HK1 B2M TRAF6 KIT SIRT1 IL4 MYD88 DDX1 IL18 TBX21 RIGI DHX36 MAPKAPK2 SYK HLA-E CD36 SPHK2 RIPK2 CLEC7A SASH3 TICAM1 WNT5A RSAD2 SLC7A5 SCIMP FZD5 MALT1 CLNK ARID5A PLCG2 GPRC5B SLAMF1 MIF CD226 DENND1B LAPTM5 CAMK4 IL6 GATA3 F2RL1 XCL1 TNFRSF14 FFAR2 NLRP3 INAVA PYCARD BCL1…	80	positive regulation of cytokine production involved in immune response
161	GO:0060112	KISS1 NPY5R	2	generation of ovulation cycle rhythm
162	GO:0019511	EGLN1 P4HB P4HA1 ERO1A P3H2 CRTAP PRDX4 P3H1 P4HA2 P3H3 P4HA3 P4HTM EGLN3 OGFOD1 EGLN2	15	peptidyl-proline hydroxylation
163	GO:0098801	OXT AVP AVPR1A OR51E2 GAS6 DRD3 STC1 SLC9A3R1 GJA5 EDN1 PDGFB CORO2B AVPR2 ADIPOQ INPP5K F2R CORIN CYBA ADORA1 SPX EDNRB DRD2 ADORA2A EMP2 AGT UTS2 AGTR1 GNAI2 PTPRO TACR1 ACE SNX5 NPPB F2RL1 NPR1	35	regulation of renal system process
164	GO:1901908	NUDT10 NUDT3 NUDT11 NUDT4	4	diadenosine hexaphosphate metabolic process
165	GO:0003085	NPPA AGTR2 PRCP ADRA1A ADRB1 BMPR2 NTSR1 BBS4 ADORA1 KL ADRB2 TNF IER3 SOD2 GPR37L1 CALCA ARHGAP42 NPPB TRPV1 KCNK6 ADRB3	21	negative regulation of systemic arterial blood pressure
166	GO:2001044	LIMS2 LAMC1 LIMS1 LAMB1 LAMB2 PRKD1 FLNA LOXL3 NID1 CD63 SLC2A10 ITGB1BP1 BST1 PHACTR4 EMP2 TIMP1 CD177 DMTN LAMA2 LAMA1 CTNNA1	21	regulation of integrin-mediated signaling pathway
167	GO:0090618	RFC1 ATAD5	2	DNA clamp unloading
168	GO:0060159	PRMT5 RGS8 ALK CAV2 LRRK2 DTNBP1 DRD2 RGS4 DRD3 VPS35 PALM	11	regulation of dopamine receptor signaling pathway
169	GO:0000972	PCID2 NUP107 RAE1 NUP155 LDB1 NUP133	6	transcription-dependent tethering of RNA polymerase II gene DNA at nuclear periphery
170	GO:0048549	CDC42 APPL1 ANKFY1 AXL APPL2 PPT1 CLN3	7	positive regulation of pinocytosis
171	GO:0003130	BMP2 BMP4	2	BMP signaling pathway involved in heart induction
172	GO:0042069	GPR37 PARK7 DRD4 PDE1B SLC6A3 NPY HTR1A ALDH2 CHRNB2 PRKN NR4A2 ITGB2 ABAT DRD1 HPRT1 TACR3 MAOB ITGAM VPS35 PNKD	20	regulation of catecholamine metabolic process
173	GO:0055022	TGFBR2 CTDP1 GSK3A RGS4 YY1 TBX5 VGLL4 TOMM70 CITED2 PTEN RBP4 TP73 MAPK11 SAV1 CAV3 G6PD NOG PPARA FOXP1 KCNK2 JARID2 PI16 RGS2	23	negative regulation of cardiac muscle tissue growth
174	GO:0048024	RNPS1 NOVA1 SON PTBP1 NUP98 NCBP1 RBM39 RBM11 RAVER1 RBMY1D RBM24 REST SRSF12 FAM172A FXR1 RBM10 MYOD1 RBM23 C1QBP RBM15B CELF5 PRDX6 SMU1 CELF2 RBM38 SF1 YTHDC1 PRPF19 TRA2A FMR1 SF3B4 STH RBM25 PCBP4 SFSWAP NPM1 SRSF2 CIRBP NOVA2 CWC22 NSRP1 RBMX CELF4 QKI SRPK1 MBNL3 SNRNP70 METTL16 PUF60 SRSF4 DDX5 PRMT5 SAP18 RBM42 TRA2B U2AF2 RBMY1B RBMXL1 SRRM4 RBFOX3 MBNL2 DDX17 WTAP NCL DAZAP1 SRRM1 SRSF…	110	regulation of mRNA splicing, via spliceosome
175	GO:0051694	LMOD1 TMOD1 LMOD3 TMOD4 TMOD3 TMOD2 LMOD2	7	pointed-end actin filament capping
176	GO:0097411	HIF1A RWDD3 PDK1 CYBB PDK3	5	hypoxia-inducible factor-1alpha signaling pathway
177	GO:1901679	ABCC4 SLC25A31 SLC25A4 SLC25A32 LRRC8D SLC25A17 SLC25A41 SLC25A5 SLC19A1 SLC25A36 SLC25A51 LRRC8E SLC35B3 SLC25A6 SLC25A53 SLC25A52 LRRC8C SLC17A9 SLC25A33 SLC35B2 LRRC8A SLC25A42	22	nucleotide transmembrane transport
178	GO:0002395	TTLL1 BPIFA1	2	immune response in nasopharyngeal-associated lymphoid tissue
179	GO:0033601	RTN4 KDM5B RREB1 CCND1 IQGAP3 ZNF703	6	positive regulation of mammary gland epithelial cell proliferation
180	GO:0099612	TRIM46 CNTNAP1 CNTN2 EPB41L3 UGT8 ANK3 COPE MAL CNTNAP2	9	protein localization to axon
181	GO:0090177	SEC24B FZD2 FZD1 SFRP1 GRHL3 SFRP2 CTHRC1 PTK7 NPHP3 DVL3 WNT5A DVL2 DVL1	13	establishment of planar polarity involved in neural tube closure
182	GO:0006598	SMOX SAT1 DHPS PAOX	4	polyamine catabolic process
183	GO:1904835	NRP2 NRP1	2	dorsal root ganglion morphogenesis
184	GO:0070842	PRKN HDAC6 UBD VCP TRIM37 BAG3	6	aggresome assembly
185	GO:0042886	SGPP1 ABCB4 TRH GRP RAB8B GABBR1 TRPM4 SLC9B2 FOXO1 KISS1 ABCB9 BMAL1 GPR68 GAL ENSA SLC46A1 TNFSF11 EPHA5 SLC25A22 ADCY8 CAPN10 BMP8A ABAT EDN1 C2CD2L ACVR2B SREBF1 AACS SSTR5 SIRT4 NDUFAF2 SLC15A2 TCF7L2 BAIAP3 MCU FFAR3 REST SIRT6 PRKCE IFNG GCK VAPA CNR1 CHD7 ABCA1 RAPGEF4 ABCC5 HFE STX1A SLC30A8 IRS1 SOX4 IL1RN DISP1 IL1B SLC5A6 JAK2 SIDT2 ISL1 RIMS2 STXBP3 UCN G6PC2 HADH RFX3 GHRH SLC15A5 T…	303	amide transport
186	GO:2000532	ADIPOQ GAS6	2	regulation of renal albumin absorption
187	GO:0055129	PYCR2 NOXRED1 OAT ALDH18A1 PYCR3 PYCR1	6	L-proline biosynthetic process
188	GO:0046668	FGF2 CNTF TMEM215 BCL2	4	regulation of retinal cell programmed cell death
189	GO:0006935	SEMA4C CD300H PRKCQ SLAMF8 NGFR DEFA1B LAMB2 ARX PLA2G7 CMTM7 HRH1 EFNA1 FPR2 CXCL13 LAMC2 AGER SEMA4D LGR6 PIK3CB TBR1 ARTN TMEFF1 EFNA3 EPHB1 C5AR2 NCKAP1L USP33 ADAM10 DUSP3 CCL24 DAPK2 PDGFRB PLXNB2 S1PR1 CALR CXCR2 C1QBP NFASC CSF1 LAMA1 KLRC4-KLRK1 KDR HBEGF EDN3 MOSPD2 ERBB2 ST6GAL1 EPHA7 PRKD1 FES FCER1G SLIT1 NOVA2 ECE1 NIBAN2 CCL5 SLIT2 STX4 FGF7 CYP7B1 FGF4 DRAXIN SRP54 IL17RA PLXNA1 C…	621	chemotaxis
190	GO:0098583	NEUROG1 DCANP1 TIFAB	3	learned vocalization behavior
191	GO:0090102	PAX2 GATA2 FRZB MCM2 TBX2 GRHL3 PTK7 PVALB CTHRC1 GABRA5 CALB1 SLITRK6 DVL1 SLC26A5 FZD2 DCANP1 GABRB2 KCNK3 PAFAH1B1 SOX9 NEUROG1 SLC17A8 ZEB1 TBX18 HOXA1 HES1 MYO3A ADAM10 KCNQ1 HPN EYA1 GATA3 NTRK3 HEY2 POU3F4 TIFAB SOBP CCNA2 TBX1 SIX1 DCHS1 KCNK2 IFT20 IFT27 WNT5A EPHA4 CECR2 RPGRIP1L MYO3B DVL2	50	cochlea development
192	GO:0021984	HES1 GATA2 BMP2 POU1F1 PROP1 GHRHR SLC6A3 DRD2 WNT4 FGF8 PITX2 GSX1 FGF2 GHRH LHX3 SOX2	16	adenohypophysis development
193	GO:0070989	CYP2D6 ALKBH1 ALKBH5 CYP3A43 TET3 CYP1A2 ALKBH4 ALKBH2 CYP3A4 TET2 TDG CYP3A5 CYP2C9 CYP3A7 JMJD6 ALKBH3 CYP3A7-CYP3A51P TET1 CYP2C8 FTO	20	oxidative demethylation
194	GO:0051775	VASN SIRT2 SELENOS RYR2 CLOCK ADH5 FKBP1B GLRX2 RNF7 BMAL1 SMPD3 SLC7A11 NPAS2	13	response to redox state
195	GO:0035196	SNIP1 NUP155 HNRNPA2B1 SMAD1 TUT4 DGCR8 NCBP1 MYCN DROSHA LIN28B DDX3X TARBP2 SRRT SPOUT1 LIN28A AGO4 TP53 TRUB1 PUM2 SRSF3 AGO1 NCBP2 ZC3H7A PRKRA IL6 PUM1 METTL3 BCDIN3D ZC3H7B ZC3H10 SMAD3 PUS10 AGO3 TRIM71 DDX5 STAT3 TERT DICER1 ADAR TUT7 ZMPSTE24 AGO2 BMP4 SMAD2 TGFB1	45	miRNA processing
196	GO:0052697	UGT1A9 UGT1A8 UGT2B28 UGT1A3 UGT2B11 UGT1A1 UGT1A7	7	xenobiotic glucuronidation
197	GO:0032926	FSTL3 IGSF1 DAND5 CER1 SKI ACVR1 NOMO3 MAGI2 LEMD3 DACT2 FST	11	negative regulation of activin receptor signaling pathway
198	GO:1901726	SPHK2 PRMT6	2	negative regulation of histone deacetylase activity
199	GO:0018872	N6AMT1 AS3MT	2	arsonoacetate metabolic process
200	GO:0071417	GRB10 MYO5A STAT6 ROCK2 PRKCQ PTPN1 NGFR IRS4 HTR1A INSIG2 HRH1 SRSF5 FPR2 TMEM38A GOT1 LPIN1 AGER GRB7 CSH2 JUN NSG2 PIK3R2 CASQ2 GLP1R TP53 HRH2 PALM PHIP ZFP36L1 RYR2 FFAR3 SOCS1 CYBA PIK3C2A TYK2 UBR2 CASP6 ADRB2 GNAI2 STAT3 RAPGEF3 DIAPH1 ASS1 PRKCB LHCGR RAB31 KLF3 SNX5 SLC9A1 SCNN1A STAT5B APPL1 HNRNPD PLCB1 RRAGB GNB5 BACE1 KCNE1 MEF2C CAMK2A WDTC1 LPL AQP9 SOGA1 GNA14 JAK3 CPEB2 SLC22A12…	641	cellular response to organonitrogen compound
201	GO:0070570	GRN NDEL1 BRAF FKBP1B KREMEN1 SPP1 MAP2K2 HGF LRIG2 FLNA TNR PTPRF SCARF1 PTPRS PTEN MAP2K1 KLF4 INPP5F IGF1R PRRX1 CERS2 RTN4R STK24 CNTF PTN KIAA0319 RGMA RTN4RL1 THY1 EPHA4 KLK8	31	regulation of neuron projection regeneration
202	GO:0060677	KIF26B SIX1 SIX4 SALL1 FMN1 HNF1B BMP4 FGF1	8	ureteric bud elongation
203	GO:0060556	CYP27B1 NFKB1 IFNG GFI1 SNAI2 TNF SNAI1	7	regulation of vitamin D biosynthetic process
204	GO:0061042	ADIPOR2 VEGFA GATA2 XBP1 TNFAIP3 CD34 NDNF CXCR4 FOXC2 TAFA5 SMOC2 TNF SERPINE1 HPSE SLC12A2 KDR MCAM ALOX5	18	vascular wound healing
205	GO:0072040	BMP7 HNF1B PAX2 PAX8	4	negative regulation of mesenchymal cell apoptotic process involved in nephron morphogenesis
206	GO:0003306	WNT8A MESP1 BMP2 ALPK2 RBPJ WNT3A CTNNB1 WNT5A WNT11 SOX17 DKK1	11	Wnt signaling pathway involved in heart development
207	GO:0009950	SENP2 AXIN2 AXIN1 SMAD2 SMAD6 PAX6 BMPR1A MDFI WNT3 CTNNB1 VAX2 SFRP1	12	dorsal/ventral axis specification
208	GO:0018342	PLPP6 CHURC1-FNTB RABGGTB FNTB CHM FNTA RCE1 AIPL1 PTAR1 RABGGTA PGGT1B MUSK CHML	13	protein prenylation
209	GO:0043313	BCR CD177 PTAFR SYK PRAM1 ITGB2 ITGAM SPI1	8	regulation of neutrophil degranulation
210	GO:0071344	SP7 PPA2 ANKH	3	diphosphate metabolic process
211	GO:0098700	SLC18A2 SLC17A7 SLC18A1 SLC17A6 SLC32A1 SLC17A8 DDC TH	8	neurotransmitter loading into synaptic vesicle
212	GO:1903911	TNFAIP6 CD81 MESD DLG4 ZDHHC2 LRP4	6	positive regulation of receptor clustering
213	GO:0051252	NOVA1 ROCK2 ZNF217 ACVRL1 SPTY2D1 NGFR UNCX ARX HDAC1 USP16 ZNF778 SRSF5 SAP30 METTL4 MEIS1 WIZ LPIN1 ARID3C SEMA4D TBR1 WBP2 ZXDA DMRTC1B RORC PRAMEF10 TRUB1 DND1 ELAVL2 ZNF347 PHIP HEY1 IL33 ZNF500 TRIAP1 RPRD1A ZFAT ATAD2B RUNX1T1 ZNF251 ZNF789 MICAL2 PHC2 EDA HOXA4 PRKCB CELF5 MAPK7 ZC3H12D TEAD1 SLC9A1 RNF10 TBX22 ZBTB38 GPATCH3 MSL1 ZSCAN5A ZNF69 EDF1 RBM38 FHL5 CAMKK2 ITGB3BP POU2AF3 PLCB1…	3663	regulation of RNA metabolic process
214	GO:0015908	CYP4A11 ACSL5 PLA2G12A TNFSF11 ABCD3 PLA2G2C PLA2G1B EDN1 P2RX7 FIS1 SLC25A20 SPX PLA2G2F PLA2G4A AKT1 RPS6KB1 SLC27A4 ABCD2 LHCGR PROCA1 IL1B MFSD2A PLA2G12B SLC5A8 RBP1 SLC43A3 OXT DRD4 CYP4F2 FABP7 PLA2G3 SSTR4 FABP1 PLA2G5 CPT2 PLA2G6 APOE P2RX4 PTGES OC90 RBP2 SYK FABP3 PPARG CD36 PPARA FABP5 ACE ANXA1 CRABP2 IL1A PLA2G4F TNFRSF11A SLC27A3 PPARD CRABP1 THBS1 NTSR1 FABP9 AVPR1B MIF SLC27A5 SL…	100	fatty acid transport
215	GO:0044778	HUS1 HUS1B	2	meiotic DNA integrity checkpoint signaling
216	GO:0010992	TRIM32 UBE2C IDE PLAA PRKN TRIM6 VPS54 RNF135 AMBRA1 UBE2K UBE2S PINK1 FBXW7	13	ubiquitin recycling
217	GO:0110076	AIFM2 GPX4	2	negative regulation of ferroptosis
218	GO:0000963	TRNT1 FASTKD3 TRIT1 TRMT10C PRORP PNPT1 PUS1 FASTK HSD17B10 TRMT5 FASTKD1 RPUSD4 CDK5RAP1 SUPV3L1 MTO1 FASTKD5 ELAC2 TRMT61B TBRG4 FASTKD2	20	mitochondrial RNA processing
219	GO:0090666	WRAP53 DKC1 TCP1 CCT2 CCT4	5	scaRNA localization to Cajal body
220	GO:0032012	GBF1 CYTH1 ARFGEF3 GIT2 IQSEC2 MAPRE2 ARFGEF2 ARFGEF1 CYTH2 MAP4K4 CYTH4 CYTH3 PSD GIT1 PSD4 IQSEC1 PSD3 IQSEC3 ARFGAP1 PSD2 FBXO8	21	regulation of ARF protein signal transduction
221	GO:0002017	HSD11B2 CYP11B2	2	regulation of blood volume by renal aldosterone
222	GO:0007000	ACTR6 SIRT1 SIRT2 NOLC1 RPS19 EMG1 RRP8 BAZ2A MACROH2A1 PHF2 POLR1B PHF8 USP36 RRN3 DDX11 SUV39H1 BEND3 SMARCA5	18	nucleolus organization
223	GO:0050687	TSPAN6 ERBIN GRAMD4 ATG12 LILRA4 RAB7B FOXP3 PCBP2 PTPRS TRAF3IP1 TARBP2 NPLOC4 UFD1 RIOK3 RNF26 MICB TRIM38 HTRA1 UBQLN1 RNF125 TKFC PPM1B MUL1 FGL2 C1QBP TNFAIP3 ATG5 PTPN22 DHX58 ITCH SEC14L1 F2RL1 GPATCH3 NLRX1 ILRUN	35	negative regulation of defense response to virus
224	GO:0009064	ALDH5A1 GLS SLC39A8 TAT LGSN ASL DGLUCY GOT1 GAD2 PYCR1 SIRT4 AGMAT ASS1 ARG2 DDAH2 AMDHD1 DAO ARHGAP11B AADAT GCLC NOS2 GGT1 PRODH SLC7A11 RIMKLB ASNSD1 PYCR3 ATCAY CTPS2 GFPT2 SLC38A1 OAT CLN3 MTHFS GLUD1 CAD NIT2 GCLM NAGS PRODH2 HAL FAH NOXRED1 PPAT ATP2B4 SLC25A12 ALDH18A1 PHGDH OTC ART4 GLS2 ARG1 ALDH4A1 UROC1 GLUD2 GOT2 MECP2 CTPS1 PFAS GMPS ASNS CPS1 FPGS GFPT1 PYCR2 RIMKLA GLYATL1 GAD1 N…	77	glutamine family amino acid metabolic process
225	GO:0106091	MDK ANO1 CSPG5	3	glial cell projection elongation
226	GO:0009299	ANXA2 SUPT6H S100A10 TFCP2 TAF7 TAF13 HSF1 TAF10 TBP NCBP1 FOXE3 TAF8 NR1H2 NCOA2 ZIC3 TAF4B TAF4 SREBF1 TP53 TAF11 C5AR1 TAF1 NR1H3 TAF2 HLTF MED1 EPAS1 RARA ATF2 TAF3 THRB RXRA TAF5 TAF12 STAT3 PPARG NCOA1 DDX5 EREG AP3B1 HIPK3 TAF6 NCBP3 RXRB CREB1 ATF4 VDR TAF9 NCBP2 ZBTB1	50	mRNA transcription
227	GO:0006043	GNPDA1 GNPDA2	2	glucosamine catabolic process
228	GO:0046520	ACER3 ACER1 SPTSSA SPHK2 SPHK1 ACER2 SPTSSB ABCA2 ASAH2B SPTLC1 ASAH2 SPTLC2 SPTLC3 ASAH1 GBA1	15	sphingoid biosynthetic process
229	GO:0022614	VCAM1 ICAM1 MSN ROCK1 EZR	5	membrane to membrane docking
230	GO:0006011	UGGT2 ENTPD5 GSK3A GALT UGGT1 UGP2	6	UDP-glucose metabolic process
231	GO:0070197	SUN1 TERB2 TERB1 MAJIN	4	meiotic attachment of telomere to nuclear envelope
232	GO:0072522	ADK SLC25A13 NME5 DCAKD ACOT7 ADSL ACSL5 NME7 GART GUCY2F ADA2 ATP5F1D ELOVL5 NDUFB11 NDUFS7 SNCA ADCY8 ND4 ALDOA ATP5F1C RD3 AK4 NDUFB1 PDK4 NDUFS3 NDUFC2 SLC25A1 PANK4 ATP5F1E ENO1 NDUFB7 HPRT1 GUCA1C ADCY1 ELOVL4 ACSF3 SLC26A2 DIP2A HSD17B12 PRTFDC1 ATP5MF AMPD1 DMAC2L SDHD ATP6V0C PAICS PRPSAP1 ATP5MC2 ND1 NDUFA5 PDK2 ATP5MJ NDUFA9 NME6 PRPSAP2 ADA NDUFS6 PDZD3 AK2 ACAT1 PDHA1 LOC118142757 AD…	250	purine-containing compound biosynthetic process
233	GO:0003292	MAML1 NKX2-5 BMPR1A TBX5	4	cardiac septum cell differentiation
234	GO:0045956	CDK5R2 DOC2B ZP3 CDK5 SYT1 HYAL3 KCNB1 STXBP1 SYT7 CACNA1I CACNA1H SCAMP5 SYT9 SYT10 STX1A CACNA1G SYT4	17	positive regulation of calcium ion-dependent exocytosis
235	GO:1904580	HNRNPAB DHX36 ZFP36L1 ZFP36	4	regulation of intracellular mRNA localization
236	GO:0031124	PAPOLA YTHDC1 CPSF6 CSTF2T CPSF1 CPSF2 HSF1 PAPOLB BARD1 PNPT1 SSU72 VIRMA LEO1 NCBP1 ZC3H14 ZNF473 MBLAC1 MTPAP CPEB1 SNRPA TENT4B PABPC1 FIP1L1 CSTF2 LSM11 PCF11 RPRD2 CLP1 APLP1 DHX36 TENT2 POLR2D SCAF8 ZFP36L1 LSM10 RPRD1A CPSF7 CPSF4 WDR33 SYMPK RPRD1B AHCYL1 ZC3H3 CSTF3 CDK9 CPSF3 APP CDC73 SLBP CSTF1 TUT1 PAF1 CPEB3 CPSF4L NCBP2 GRSF1 NUDT21 PAPOLG	58	mRNA 3'-end processing
237	GO:0010719	DAB2IP TGFB2 FOXA2 DACT3 TBX5 PPP2CA EFNA1 PTEN NKX2-1 MAD2L2 FOXA1 SPRY2 OVOL2 USF3 SPRED1 LDLRAD4 VASN SPRED2 ADIPOR1 HPN SPRED3 MARK1 GATA3 SPRY1 SDHAF2 IL17RD ZNF750 NOG SFRP2 SMAD7 BMP5 EPHA4 FUZ SFRP1 TRIM62	35	negative regulation of epithelial to mesenchymal transition
238	GO:1901663	COQ6 NDUFA9 PDSS1 FDXR COQ9 UBIAD1 COQ10B COQ8A COQ3 COQ5 COQ8B PDSS2 COQ4 COQ10A PPTC7 COQ7	16	quinone biosynthetic process
239	GO:0022412	FANCC TUBB8 SPATA16 IQCG PYGO1 PANX1 FIGNL1 DDX20 TDRD1 PDILT PYGO2 M1AP DND1 TPGS1 TMF1 FSHB CFAP69 UBR2 FOXL2 ARMC2 RNF17 MORC1 MEIOSIN BTBD18 SPPL2C CCDC42 FOXC1 NOBOX SLC25A31 SEPTIN14 TNP1 DIAPH2 INSL3 PLA2G3 TCP11X2 SPACDR SLIRP TCP11 RFX2 DNAH1 ZBTB16 ROPN1 SLIT2 KIF18A SHCBP1L GLI1 CFAP54 MASTL EQTN PTX3 PITHD1 OSBP2 ZMIZ1 SIRT2 BBS2 FANCA NCAPH2 TBC1D21 AKAP4 CHD5 TTC21A NPHP1 TEX19 NANO…	438	cellular process involved in reproduction in multicellular organism
240	GO:0010720	BRAF HDAC1 METRN HLX ARPC2 AGER SEMA4D CASS4 IL33 ZFP36L1 NCKAP1L ZAP70 AXL SOCS1 IFNG PLXNB2 ADNP CALR MME PTPRD ITPKA C1QBP TBC1D24 ADA CSF1 SMAD7 ACTN3 STAT5B SMURF1 TRAF6 PBRM1 PLA2G3 SMARCD2 PTPRC BIN1 HIF1A FES LTA NIBAN2 ZBTB16 BCL6 SLIT2 DHX36 PRKCI SHOX2 NKAP PPP1CC LPAR3 TYROBP FERMT2 ZMIZ1 SIRT2 CTNNBIP1 PLXNA1 PRMT5 SASH3 TRPV2 ZBTB7B RIPK2 IL4I1 FAIM BMP2 IST1 FOXG1 TRPC5 MAG CX3CL1 …	467	positive regulation of cell development
241	GO:0006165	NME5 PGAM1 PRXL2C NME7 HK3 AK7 AK4 ALDOA ARL2 ENO1 P2RX7 GAPDHS SIRT6 CMPK2 EIF6 IFNG GCK TIGAR STAT3 PGM1 NME6 PRKAA2 HKDC1 PKLR ACTN3 FBP1 HK1 TPI1 NCOR1 PRKAG3 HIF1A MLXIPL PGAM2 PRKAG2 NME1 PGK2 JMJD8 RPTOR GAPDH ENO2 CBFA2T3 IER3 TREX1 SLC4A4 APP HK2 PPARA AK9 EP300 PRKAA1 NUPR1 DHTKD1 NME4 OGDH FOXK1 NME9 IGF1 LDHA OGDHL FOXK2 AK5 PFKM FLCN ENO4 ZBTB7A MLST8 ADPGK ARNT SLC2A6 ALDOC INS PSEN…	101	nucleoside diphosphate phosphorylation
242	GO:0061183	SFRP2 WNT4 WNT3A WNT1	4	regulation of dermatome development
243	GO:0032959	LHCGR PLCG2 PTAFR PTK2B P2RY6 P2RY1 GPER1 HRH1	8	inositol trisphosphate biosynthetic process
244	GO:0060528	NOTCH1 WDR77 FOXA1	3	secretory columnal luminar epithelial cell differentiation involved in prostate glandular acinus development
245	GO:0002449	STAT6 LAG3 TRPM4 BTN3A3 BTN3A2 RNF19B RAB27A CD1D KLRD1 IL12A PRDX1 HLA-A AZGP1 HLA-DOA AGER FUT7 CRK TUBB CD28 MAD2L2 IGLL5 LYST SLA2 NSD2 TFRC PTPN6 DUSP22 UNC93B1 GNL1 INPP5D P2RX7 RAET1G HPRT1 ZP3 HLA-DQA1 KIR3DL1 NCKAP1L CD96 SERPING1 KMT5C VAMP2 LILRB4 UNG HFE KIR2DL4 TRAF2 CD1C HMCES C1QBP PRKCZ ULBP1 CD55 C8A CD81 PRF1 UNC13D IL1B MSH2 HLA-F MICA KLRC4-KLRK1 SMAD7 MAP3K7 CRTAM MLH1 IL18R1…	293	lymphocyte mediated immunity
246	GO:0072595	KDELR2 HK1 BARD1 PARK7 OS9 SUPT7L ARL2BP GRIK5 NR5A1 CHCHD10 INSIG2 RER1 GPAA1 TAF8 PML SKP1 TXN PINK1 KDELR1 SUN2 ARL2 ANKRD13C HNRNPU RANGAP1 KDELR3 BBS4 SYNE1 TAF3 PDIA2 FREY1 TSPO AKT1 HSPA5 HK2 CDK5 SUN1 TOPORS MORC3 INSIG1 SP100 CIZ1	41	maintenance of protein localization in organelle
247	GO:1901078	DCANP1 PDE4B NEUROG1 ACTN3 PDE4D GRK2 TIFAB	7	negative regulation of relaxation of muscle
248	GO:0010977	SEMA4C INPP5J ULK2 KREMEN1 DAB2 WNT3A SPP1 DENND5A SEMA3A DNM3 EFNA1 SEMA4D EPHB2 ULK1 RTN4RL2 SEMA6D RYK SEMA4G RAB29 CERS2 RTN4R SEMA3D SNAPIN SEMA6C DAB1 ITM2C NRP1 BCL11A SEMA5B STMN2 GDI1 GSK3A SPOCK1 B2M RIT2 SEMA5A SPART RUFY3 EPHA7 LRIG2 AMIGO3 FLNA SLIT1 SEMA3G FKBP4 KANK1 INPP5F SEMA3F APOE SLIT2 EFNB2 DTNBP1 TSKU DRAXIN HDAC2 TSC1 STX1B PAQR3 CDK5 PLXNA3 RGMA TRIM46 RTN4RL1 LRRK2 THY1 …	139	negative regulation of neuron projection development
249	GO:0043982	KAT7 KANSL2 KANSL1 JADE1 ING5 OGT KAT8 ING4 KANSL3 MCRS1 MEAF6 JADE2 WDR5 JADE3 HCFC1 PHF20	16	histone H4-K8 acetylation
250	GO:0051253	ZNF217 ARX HDAC1 ZNF778 SAP30 SEMA4D TBR1 RORC PRAMEF10 DND1 HEY1 IL33 RUNX1T1 PHC2 TBX22 ZBTB38 ZNF69 RBM38 PLCB1 ZMYM2 TRAF6 GADD45A ZNF785 LEFTY1 BIN1 NPM1 SRSF2 CIITA MYD88 TSG101 NIBAN2 SHOX2 NR1D1 NKAP ZNF827 ZNF620 BEND5 CDY1 PA2G4 SIRT2 PRMT5 POU6F1 WWP2 AXIN1 BMP2 RNF2 APEX1 ZBTB18 TCF7 CCND3 ZNF705D DYRK1A PAX6 NR1I3 AEBP2 LGR4 ZBTB8A THRB ZBTB26 OVOL1 NR2F1 UBE2I SRSF10 ZBTB33 ZNF239 Z…	1414	negative regulation of RNA metabolic process
251	GO:0007368	HAND2 WNT3A CFC1B IFT57 ODAD3 TBC1D32 GAS8 IFT52 DYNC2LI1 KIF3B MKS1 MMP21 DNAAF4 ACVR2B OFD1 ARL6 PIERCE2 AHI1 DNAI2 ENKUR CFC1 DNAH5 MICAL2 PKD1L1 MESP1 DISP1 SMO IFT74 NOTCH2 NODAL RFX3 FOXJ1 TGFBR2 TBX2 RNF207 TBX3 NPHP3 APLNR LEFTY1 MEF2C CITED2 ARL13B HIF1A DLL1 PIERCE1 ALG5 GATA4 ASB2 DPCD BBS4 NKX3-2 NKX2-5 FOXF1 IFT172 TDGF1 ODAD4 WNT5A PCSK6 CCDC103 CER1 TBX20 NDRG4 SOX18 FOXH1 CFAP52 C…	129	determination of left/right symmetry
252	GO:0016056	SAG NMT2 GRK1 RHO NMT1 RS1 GRK4 GRK7 RDH11 AIPL1 GNAT1 GUCY2F GUCY2D CAMKMT	14	rhodopsin mediated signaling pathway
253	GO:0036269	IDO1 ALK	2	swimming behavior
254	GO:0007199	AGT AGTR2	2	G protein-coupled receptor signaling pathway coupled to cGMP nucleotide second messenger
255	GO:0048284	MIEF2 MFN2 CHMP4A RAB8B RAB8A TGFBRAP1 CHMP7 CPLX2 PRRT2 RAB39A SNCA SNAP47 GOSR1 BAX CAV2 VPS8 PIP4K2A RUBCNL TFRC DOC2A ERC2 SYT4 MIGA2 CHMP2B MTCH2 FIS1 STX8 TMEM175 VAMP4 VTI1B RAB34 VAMP2 YIPF5 GNAI3 GOSR2 STX12 STX1A SNAP23 VPS4A SNAPIN MFF VCPIP1 CPLANE2 PLD6 VIPAS39 SPHK1 STX17 VPS41 STX19 IRAG2 CHMP1B VAMP8 SNAP29 STX3 VAMP7 STX6 ATP13A2 SYT1 PID1 PLA2G5 MIEF1 AFG3L2 TOM1 STX4 RCC1L VPS3…	159	organelle fusion
256	GO:1904878	SESTD1 FBXO11 UBR3 BIN1	4	negative regulation of calcium ion transmembrane transport via high voltage-gated calcium channel
257	GO:0033591	CAT LEP RUNX2 ITGA2 IL1A SOD2	6	response to L-ascorbic acid
258	GO:1901662	NQO2 CYP4F12 CYP4F11 CYP4F2 CYP4F3	5	quinone catabolic process
259	GO:0060348	TGFB3 CDX1 BNC2 TMEM38B SLC9B2 GPR68 INSIG2 CLDN18 LEPR STC1 ANXA6 PHEX TNFSF11 MEIS1 BGN SEMA4D COL13A1 PIP4K2A BMPR2 NSD2 PTPN6 TP53 MIGA2 PHOSPHO1 MED1 LTF ATP6AP1 SRD5A2 BPNT2 MSX2 TULP3 RFLNB RUNX2 KAT2A SRC TIFAB GLI3 FREM1 NAB2 PPIB SBDS CHSY1 SH3PXD2B MMP14 PRPSAP2 COL2A1 NOTCH2 P3H1 IFT80 INSIG1 LRRC17 SLC38A10 COL27A1 ACTN3 KDR EBP FOXC1 TGFBR2 ALPL TRIM45 MPIG6B PTPRC KIT FLNA MEF2C AC…	233	bone development
260	GO:0021903	HES1 PAX6 KDM2B ATP6AP2 COMMD3-BMI1 FGF8 SSBP3 GBX2 EN1 SOX17 BMI1 WNT1	12	rostrocaudal neural tube patterning
261	GO:0110020	TMEFF2 ROCK2 TGFB3 BRAF ARHGEF15 RAC1 ACTG1 PHLDB2 EDN1 GPR65 PIK3R2 RGCC CORO2B RHPN1 RHOC INPP5K STMN1 S1PR1 PPM1F RAPGEF3 ARAP1 PROX1 PIK3R1 NRP1 SLC9A1 TESK1 LIMCH1 PFN1 WNT4 CGNL1 ALMS1 ARHGAP6 ASAP3 CLASP2 ITGB1BP1 CD47 BBS4 PAK1 ARHGEF10L EPHA1 FERMT2 TSC1 SYNPO2L FHOD1 RHPN2 MYLK3 PPFIA1 PAK2 ARHGEF5 SDC4 S100A10 LIMK1 EVL TGFBR1 TTC8 LPAR1 TACSTD2 TPM1 CLASP1 WASF2 RHOA PFN2 FRMD7 SMAD4 …	97	regulation of actomyosin structure organization
262	GO:0090134	APELA FGF8	2	cell migration involved in mesendoderm migration
263	GO:2001046	CD63 LIMS2 DMTN LOXL3 LAMA2 LAMC1 LAMA1 LIMS1 NID1 EMP2 LAMB1 LAMB2 FLNA	13	positive regulation of integrin-mediated signaling pathway
264	GO:0072208	PKD2 OSR1	2	metanephric smooth muscle tissue development
265	GO:0035624	ADRA2A ADRA2C ADRA2B ADAM17 NCOA3	5	receptor transactivation
266	GO:0071637	TRPV4 ERBIN GSTP1 OAS3 AGER NR1H4 MCOLN2 ADIPOQ TWIST1 C1QTNF3 NOD2 SYK SELENOK LGALS9 SOCS5 CLEC7A CD84 APOD IL1B OAS1	20	regulation of monocyte chemotactic protein-1 production
267	GO:0015757	SLC2A3 SLC2A10 SLC5A1 SLC2A2 SLC45A1	5	galactose transmembrane transport
268	GO:0030150	PAM16 TOMM7 TIMM17B TOMM70 GRPEL2 TIMM21 TOMM40 DNAJC15 TOMM40L TIMM44 DNLZ ROMO1 TIMM50 TIMM23B TIMM17A DNAJC19 TIMM23 TOMM20 TOMM20L GRPEL1	20	protein import into mitochondrial matrix
269	GO:0043542	GATA2 DAB2IP ROCK2 ACVRL1 PTK2B RAC1 AGTR2 CDH13 PRCP STC1 CSNK2B EFNA1 ATOH8 CXCL13 GPX1 WNT7A ADTRP PLCG1 JCAD EDN1 GIPC1 BMPR2 RGCC PIK3CB CORO1B SCG2 SPARC SPRED1 ITGB1 PIK3C2A APOH GDF2 CALR SYNJ2BP AKT1 MYH9 PTN LPXN PROX1 FGFBP1 PTGS2 RRAS ANXA3 NRP1 EGR3 PTK2 KDR NR4A1 MEOX2 PRSS3 NFE2L2 CARD10 AMOT SEMA5A GADD45A PLPP3 GFUS PRKD1 STAT1 MEF2C SIRT1 HIF1A VEGFA LGALS8 AKT3 TNFSF12-TNFSF13 …	219	endothelial cell migration
270	GO:1902916	GABARAP PEDS1-UBE2V1 PRKN SKP2 NMI UBE2V1 FBXO4 NOD2 MARCHF7 DDX3X PTPN22 UBE2D1 SPSB4 UBE2V2 BIRC2 XIAP UBE2N RNF40	18	positive regulation of protein polyubiquitination
271	GO:2001270	RNF34 RPS3 RFFL TNF PAK2 RFPL1	6	regulation of cysteine-type endopeptidase activity involved in execution phase of apoptosis
272	GO:0046718	IFITM1 HSPA1A MRC1 AVP BSG FCN3 GAS6 TRIM27 HAVCR1 TRIM25 CAV2 SLC10A1 TFRC EPS15 ITGB1 TRIM38 AXL IFITM3 IFITM2 LY6E ITGA5 CTSL CD55 ITGAV WWP1 CD81 ANPEP NRP1 CAV1 ITGA2 KPNA3 RPSA ACE2 NECTIN1 SLC52A2 GPR15 TRIM14 VAMP8 TRIM59 CIITA TYRO3 SLC52A1 NECTIN4 TMPRSS4 EFNB2 TRIM11 PTX3 CLDN9 LGALS9 TNFRSF4 CXADR ICAM1 ITGB5 WWP2 TRIM21 HS3ST5 DPP4 EPHA2 GSN TRIM62 FCN1 P4HB PLSCR1 TRIM10 TRIM31 JPT2…	152	viral entry into host cell
273	GO:1904245	ZFP36 PABPN1	2	regulation of polynucleotide adenylyltransferase activity
274	GO:0090309	TRIM28 RESF1 DNMT1 MPHOSPH8 ATF7IP2 MORC2 PPHLN1 ATF7IP TASOR ZNF304 SETDB2 SETDB1	12	positive regulation of DNA methylation-dependent heterochromatin formation
275	GO:0000291	CNOT8 EXOSC7 POLR2G CNOT7 EXOSC6 SKIC3 NT5C3B DIS3L2 SKIC2 DIS3 EXOSC2 EXOSC3 EXOSC8 EXOSC9 DCP2 EXOSC5 EXOSC4 DCPS	18	nuclear-transcribed mRNA catabolic process, exonucleolytic
276	GO:0007019	CAMSAP2 SPAST BMERB1 APC2 TAOK1 TRPV4 MAP6D1 NAV3 KIF2B TTBK2 NCKAP5L CIB1 CKAP5 WDR47 APC KIF24 MID1IP1 CLASP1 KIF2C KIF14 MID1 CAMSAP1 CLASP2 KIF18A KIF19 STMN3 ARHGEF2 STMN2 TPX2 HDAC6 MAP1S CKAP2 STMN1 MAP1A KIF18B CAMSAP3 CCSAP HDGFL3 NCKAP5 STMND1 STMN4 ATXN7 KATNB1 FGF13 MAP1B TRIM54 SPEF1 KIF2A	48	microtubule depolymerization
277	GO:0035313	HBEGF ACVRL1 MTOR AJUBA PHLDB2 PTEN WNT7A CLASP1 PLET1 CLASP2 FERMT1 ITGB1 COL5A1 MSX2 MMP12 FERMT2 ITGA5 ARHGAP24 LRG1 RREB1 ADAM17	21	wound healing, spreading of epidermal cells
278	GO:0000965	SUPV3L1 TRNT1 TRMT10C HSD17B10 PNPT1	5	mitochondrial RNA 3'-end processing
279	GO:0000165	GRB10 SEMA4C GDF6 ROCK2 BRAF CHRNA9 PTPN1 PRXL2C PRMT1 EFNA1 FPR2 AGER EMILIN1 PIK3R2 PIK3CB JUN PTPN6 EPHB1 MAP4K3 DUSP7 DOK6 APELA C5AR2 ZFP36L1 ACTA2 PAK4 ULK4 MECOM DUSP3 MAP2K4 CCL24 PDGFRB CD300A ADRB2 GNAI2 SPRY1 RASGRP3 MAPK7 STK40 RPS3 CYLD MAP3K7 PLVAP CRYAB GBA1 KDR IQGAP3 RAMP3 ACE2 CAMKK2 EDN3 GLIPR2 PLCB1 ERBB2 TIMP3 GADD45A TRAF6 IL26 EPHA7 PTPRC MEF2C RELL2 CD44 FFAR4 MYD88 SPRY2 …	771	MAPK cascade
280	GO:0071619	CCNK CCNT1 CDK9	3	phosphorylation of RNA polymerase II C-terminal domain serine 2 residues
281	GO:0048384	AKR1C3 ALDH1A2 PTF1A ZNF536 CNOT1 CYP26A1 EZH2 DHRS3 CRKL NR1H2 PML PRAME NR2C1 RARG CYP26B1 RARA ASXL1 TRIM16 CALR PPARG RARB KLF2 ESRRG TBX1 CYP26C1 CTBP2 RXRG RXRB ACTN4 SNW1 RXRA	31	retinoic acid receptor signaling pathway
282	GO:0002606	CD74 CCL21 NOD2 SLC11A1 CCR7 CCL19 NOD1	7	positive regulation of dendritic cell antigen processing and presentation
283	GO:0021523	LHX4 CLN8 PHOX2A LHX3 TCTN1	5	somatic motor neuron differentiation
284	GO:0014014	NKX6-1 DLX2 SOX11 PITX3 CTNNB1 DRD3 ID4 ABCC8 LDLR HES5 LIN28A NKX6-2 TP53 RB1 NOTCH1 HES1 DUSP10 KDM4A CERS2 NR1D1 ASCL2 NF1 NR2E1 TMEM98 DAAM2 TSPO NTRK3 DLX1 NF2 SIRT2 DICER1 GPR37L1 DAB1 F2 NOG SOX10 SKI RNF10 TREM2 CDKN2B ATOH1	41	negative regulation of gliogenesis
285	GO:1901252	BST2 TRIM15 FMR1	3	regulation of intracellular transport of viral material
286	GO:0050927	NTF3 CDH13 F7 VEGFA CASR AGER F3 FGF10 SCG2 ARTN VEGFC CXCL8 CXCL12 IL16 CCR4 VEGFD S1PR1 NTRK3 AZU1 SMAD3 PGF VEGFB F2RL1 ITGA2 KDR	25	positive regulation of positive chemotaxis
287	GO:0006091	SLC25A13 PRXL2C LEPR MTFR1 PRELID1 NDUFB11 ALDOA TP53 AACS PYGL BID ETFRF1 FDXR CYBA IFNG TIGAR STAT3 SDHAF2 STK40 PDHA1 ACTN3 GBA1 UQCR10 NOS2 HK1 PHKG1 ADH6 TKT PRKAG3 SDHC HIF1A NDUFV1 PRKAG2 PGK2 CHCHD5 ADH1B VCP PPP1R3F GAPDH NDUFB10 NR1D1 PPP1CC CBFA2T3 PTH AIFM2 TRAP1 HK2 SPHK2 COX7B NDUFS2 ACO1 NFATC4 ETFBKMT RPIA CYB5R4 DHTKD1 SDHA PPP1R2 OGDH ATP5IF1 ND6 CAVIN3 CHCHD10 DLAT THTPA SRD5A1…	496	generation of precursor metabolites and energy
288	GO:0120045	PJVK CLRN2 TPRN	3	stereocilium maintenance
289	GO:0016553	ADAD1 RBM47 A1CF APOBEC3B ADAD2 APOBEC3A APOBEC3F AICDA ADARB1 ADAT2 METTL3 APOBEC2 ADARB2 APOBEC1 APOBEC3H ADAR APOBEC3A_B APOBEC3C APOBEC3G	19	base conversion or substitution editing
290	GO:0021853	CNTN2 FEZF2 DRD2 LHX6 DRD1 ARX	6	cerebral cortex GABAergic interneuron migration
291	GO:0051045	TIMP2 PTPN3 IL10 TIMP3 TIMP4 ROCK1 LRIG2 TIMP1	8	negative regulation of membrane protein ectodomain proteolysis
292	GO:0035646	CD63 BLOC1S5 AP1M1 AP1G1 ANKRD27 AP3D1 BLOC1S3 RAB32 RAB38 BLOC1S6	10	endosome to melanosome transport
293	GO:0001736	SEC24B VANGL1 PRICKLE2 CDC42 FOXF2 FZD1 SMURF2 GRHL3 WDR1 PTK7 DAB2 CTHRC1 SMURF1 TTC8 PLEKHA4 RAC1 NPHP3 DVL3 DACT1 MED12 DVL1 VANGL2 FZD2 ASTN2 WNT7A MKS1 PRICKLE1 TP63 PAFAH1B1 ZNRF3 RPGRIP1L JHY FZD7 TIAM1 FZD3 WNT9B FZD6 WNT11 DLG3 ROR1 ARHGEF19 GPC4 GPC3 RHOA PKHD1 BRSK2 CELSR1 RYK NKD1 CELSR2 SFRP1 INTU RSPO3 SAPCD2 MAGI2 ABL1 ROR2 WDPCP DKK1 ANKRD6 ERBB4 DAAM1 MLLT3 DVL2 SFRP2 CELSR3 IFT2…	74	establishment of planar polarity
294	GO:0032964	P3H4 TGFB3 VIM PCOLCE NPPC PPARD CYP7A1 INHBA DDR2 AMELX IHH WNT4 CCN2 LARP6 CIITA ERRFI1 SCX SERPINF2 EMILIN1 ARRB2 RGCC SERPINH1 P3H3 CYGB SUCO RCN3 TRAM2 COL5A1 ARG1 ADAMTS3 F2R IL6 RUNX1 PDGFRB HDAC2 UTS2 F2 SERPINB7 COL1A1 ENG BMP4 UCN ITGA2 CREB3L1 TGFB1	45	collagen biosynthetic process
295	GO:1902559	SLC35B3 SLC35B2	2	3'-phospho-5'-adenylyl sulfate transmembrane transport
296	GO:0002705	STAT6 LAG3 CD1D KLRD1 IL12A HLA-A AZGP1 CD28 MAD2L2 NSD2 TFRC P2RX7 RAET1G ZP3 MAVS KMT5C KIR2DL4 SPI1 TRAF2 CD1C CD177 CD55 HMCES PRKCZ CD81 IL1B MSH2 HLA-F KLRC4-KLRK1 MAP3K7 CRTAM MLH1 SHLD2 IL18R1 CD160 ZBTB1 STAT5B CD1B NOS2 KLRC2 B2M TRAF6 TAP2 HLA-DRB3 FOXP3 PTPRC KIT SHLD1 PTAFR LTA IL4 PAXIP1 DDX1 RIGI DHX36 IL18 STX4 TBX21 CADM1 C3 SLAMF6 STAP1 MR1 TYROBP HSPD1 C17orf99 HLA-E CLCF1 IL12…	139	positive regulation of leukocyte mediated immunity
297	GO:0045912	FBP1 PASK PGP CLK2 GSK3A FOXA2 SMPD3 LEPR NCOR1 GSK3B AP2A1 SLC4A1 SLC25A12 ENPP1 PRKN MST1 LOC102724428 SIK1 GCKR SOGA1 COX11 TP53 ADIPOQ C1QTNF12 FAM3C INPP5K SIRT6 C1QTNF3 FLCN CRY1 CBFA2T3 GCK FAM3A NUPR1 TIGAR CLTC IER3 PLEK STAT3 SELENOS PPARA GIT1 MIDN EP300 INS SERPINA12 DDIT4 HDAC4 ACTN3 ERFE TGFB1	51	negative regulation of carbohydrate metabolic process
298	GO:0033483	EGLN1 AQP11 HIF1A CIAO3 WNT7B ALAS2 CAV1 ADNP GSTP1 SOD2	10	gas homeostasis
299	GO:0150031	MEAK7 GPR137B ROCK2	3	regulation of protein localization to lysosome
300	GO:1903936	DAXX HNRNPA1 MAPK13 HSF1 ZC3H12A	5	cellular response to sodium arsenite
301	GO:0043318	FCGR2B CEACAM1 NCKAP1L	3	negative regulation of cytotoxic T cell degranulation
302	GO:0043619	HIF1A ARNT ANKRD2 EPAS1 ATF4 SIN3A HMOX1	7	regulation of transcription from RNA polymerase II promoter in response to oxidative stress
303	GO:1902975	MCM3 MCM2 GINS3 POLA1 MCM4	5	mitotic DNA replication initiation
304	GO:0070317	CHEK1 DAB2IP DUX4 PPP2R5B HLA-G FOXO4	6	negative regulation of G0 to G1 transition
305	GO:0035933	PTPN11 POMC GHRL SELENOM KCNQ1 CRHR1 CRY1 CRY2 GALR1 TSPO LINC02210-CRHR1 CRH GAL	13	glucocorticoid secretion
306	GO:0014883	PPP3CA ATP2A2 MYH7 TNNT1 ACTN3 TNNI1 TNNC1	7	transition between fast and slow fiber
307	GO:0031111	CAMSAP2 BMERB1 APC2 ARHGEF7 TAOK1 INPP5J MAP6D1 NAV3 TTBK2 CIB1 WDR47 SNCA APC CDH5 MID1IP1 TUBB4A CLASP1 MAP2 MID1 FKBP4 DYRK1A CAMSAP1 TBCD CLASP2 ARHGEF2 STMN2 TPX2 HDAC6 CLIP3 CKAP2 STMN1 CAMSAP3 HDGFL3 EML2 ATXN7 KATNB1 FGF13 MAP1B TRIM54 MAPRE1 SPEF1	41	negative regulation of microtubule polymerization or depolymerization
308	GO:0002855	IL12B NECTIN2 CEACAM1 CRTAM PVR CD160 IL12A CD226 HAVCR2	9	regulation of natural killer cell mediated immune response to tumor cell
309	GO:1901137	ALG14 SLC25A13 ACER2 UAP1L1 ACOT7 DCAKD NME7 GART PIGB AP2A1 PIGO UGGT2 UCK1 NDUFB11 GALNT4 ALDOA PYGL GAL3ST4 HPRT1 IL33 ADCY1 ALG1 PDGFRB MPPE1 B3GNT9 ATP6V0C GALNT3 PAICS PMM1 PMM2 ADA AK2 HS3ST2 PDHA1 GALNT1 VPS9D1 NANS CHST10 HBEGF PLCB1 TKT COG3 ST6GAL1 SDHC TUSC3 NDUFV1 HS6ST2 HTD2 PRKAG2 ALG3 ELOVL6 VCP JAK3 DCTD ABO SLC25A16 SLC2A10 NDUFB10 CTPS2 AKR1A1 B3GNT8 PIGZ B3GALT2 SPHK2 SRD5A3 G…	657	carbohydrate derivative biosynthetic process
310	GO:0051877	MKKS BBS7	2	pigment granule aggregation in cell center
311	GO:0046006	STAT5B PYCARD IL2RA IGFBP2 HMGB1 SCRIB LRRC32 FOXP3 TNFSF9 IL12B PDCD1LG2 RC3H1 IGF1 IL27RA BTN2A2 AGER CD274 JAK3 SLAMF1 IL23A CLC IL18 ICOSLG TMIGD2 IL2 ARG1 HHLA2 FADD PRKAR1A LILRB4 RIPK3 LGALS9 IL12RB1 IGF2 IDO1 CASP3 PRNP EPO RPS3 GPAM IL23R CRTAM CD24 PPP3CA	44	regulation of activated T cell proliferation
312	GO:0000725	ERCC4 HUS1 PARPBP MCM2 PSMD14 MCM9 NSMCE4A FIGNL1 SMC6 ZSWIM7 XRCC6 BRCA2 ANKLE1 POGZ MAD2L2 VPS72 XRCC2 RECQL4 MAGEF1 NABP1 KAT5 MORF4L2 NIPBL SLX1B SIRT6 MRE11 REV3L MCMDC2 WRAP53 RAD21 POLN SLX1A RAD52 DMC1 TERF2IP GINS4 RPA1 MUS81 XRCC3 SETD2 DMAP1 SHLD2 SLF1 WRN CGAS LIG3 TOP3A RFWD3 SLF2 SAMHD1 EXD2 AUNIP ATM CDC45 BRD8 MEIOB MCM8 EPC2 SHLD1 TIMELESS ZFYVE26 MCM5 MCM6 BRCA1 RAD51D KASH5 TRR…	172	recombinational repair
313	GO:0090650	CBL ATF4 AIFM1 AQP3 TSC1	5	cellular response to oxygen-glucose deprivation
314	GO:0110011	CLASP1 LAMA2 LAMC1 LAMA1 NID1 LAMB1 LAMB2 PHLDB1 CLASP2 DAG1 PHLDB2	11	regulation of basement membrane organization
315	GO:0097345	SLC25A31 GSK3A ATP5IF1 SLC25A4 MOAP1 GSK3B CHCHD10 GZMB RHOT1 BNIP3L FZD9 SLC25A5 BAX BOK MAPK8 HIP1R TMEM102 BBC3 VDAC2 BID ACAA2 BAK1 TMEM14A RTL10 MPV17L SLC25A6 ZNF205 SLC35F6 IER3 MUL1 BNIP3 NMT1 BLOC1S2 RHOT2 GCLC EYA2	36	mitochondrial outer membrane permeabilization
316	GO:0003335	DNASE1L2 CDSN ABCA12	3	corneocyte development
317	GO:0006227	DTYMK CMPK2	2	dUDP biosynthetic process
318	GO:0061740	HSPA8 CLU LAMP2	3	protein targeting to lysosome involved in chaperone-mediated autophagy
319	GO:0048371	FOXF1 TAF10 BMPR1A	3	lateral mesodermal cell differentiation
320	GO:0021914	TULP3 RFX4	2	negative regulation of smoothened signaling pathway involved in ventral spinal cord patterning
321	GO:0140889	KAT7 ING4 ING5	3	DNA replication-dependent chromatin disassembly
322	GO:0007212	RGS8 GSK3A DRD4 KLF16 GNG2 GNB5 RGS4 DRD3 NCSTN GSK3B GNA15 ADCY6 FLNA SLC9A3R1 GNAS CAV2 ARRB2 NSG2 DRD1 GNA14 GNAO1 PALM ADCY5 NSG1 GNB1 DTNBP1 DRD2 GNAI3 GNA11 CALY PRMT5 GNAL PTGER1 ALK SLC1A1 LRRK2 VPS35 DRD5	38	dopamine receptor signaling pathway
323	GO:0042745	DRD3 PARP1 SRD5A1 CHRNB2 ADRB1 KCNA2 GHRHR HCRTR2 MTNR1B BTBD9 GHRL NR1D1 ADORA1 ADORA2A CSF2 DRD2 UTS2 CRH PER3 NPS NLGN1 PTGDS GHRH TH	24	circadian sleep/wake cycle
324	GO:0120154	ACP4 CADM1	2	negative regulation of ERBB4 signaling pathway
325	GO:1905203	ROCK2 RUNX1 ROCK1 PPP3CA PPARG	5	regulation of connective tissue replacement
326	GO:0039532	TSPAN6 ERBIN GRAMD4 LILRA4 RAB7B PTPRS NPLOC4 UFD1 RIOK3 UBQLN1 RNF125 TKFC C1QBP TNFAIP3 PTPN22 DHX58 SEC14L1 F2RL1 GPATCH3 NLRX1	20	negative regulation of viral-induced cytoplasmic pattern recognition receptor signaling pathway
327	GO:0016114	RBP1 GGPS1 AKR1C3 ALDH1A2 PRMT3 ALDH8A1 LSS RDH10 RPE65 BCO1 ALDH1A3 CRABP2 HMGCS2 FDPS HMGCS1 DHRS9 CYP1A1	17	terpenoid biosynthetic process
328	GO:0034656	XDH GSK3A UPP1 CDADC1 ADA2 UPP2 APOBEC3B GALT MGAT1 APOBEC3A APOBEC3F CDA ADAL AICDA ENPP4 DERA UPB1 DPYD APOBEC2 ENTPD7 APOBEC1 APOBEC3H MTAP ADA GDA PNP APOBEC3A_B NUDT1 ENTPD4 APOBEC3C APOBEC3G	31	nucleobase-containing small molecule catabolic process
329	GO:0006524	GPT GPT2 DAO AGXT2 AGXT	5	alanine catabolic process
330	GO:0045986	DOCK4 ADRA2A PRKG1 PTGS2 SOD1 KCNMA1 CALCA ADORA1 DOCK5 ARHGAP42 ADORA2B GUCY1A1 ADRB2 CALCRL RGS2	15	negative regulation of smooth muscle contraction
331	GO:0042918	SLC6A11 SLC6A13 LRRC8D LRRC8A SLC6A6 SLC36A1 LRRC8C	7	alkanesulfonate transport
332	GO:0030718	ZIC3 PIWIL2 NANOS2 PRDM14	4	germ-line stem cell population maintenance
333	GO:1902630	CRTC1 SOD2 TRPC5	3	regulation of membrane hyperpolarization
334	GO:0030970	DERL2 SVIP BCAP31 DERL1 EDEM1 OS9 RHBDD1 HSP90B1 SEC61B SYVN1 HERPUD1 NPLOC4 AUP1 UFD1 SEL1L DERL3 VCP UBE2J1 HM13 BRSK2 EDEM2 UBAC2 FAF2 SELENOS UBE2G2 ERLEC1 YOD1 TMEM129	28	retrograde protein transport, ER to cytosol
335	GO:0031099	APOA2 BRAF PTPN3 VPS54 KREMEN1 OMG PCNA SPP1 NEFL GAS6 LAMB2 IGF2R KLK8 NREP SRSF5 PTPRF GPX1 WNT7A LPIN1 TARBP2 YAP1 LGR6 JUN ULK1 PTPRU RTN4RL2 SERPINA10 MYOZ1 SGCA FLT3 CXCL12 MED1 PTCH1 BCL2 AXL CERS2 ELAVL4 RTN4R CFLAR TSPO STK24 MYOD1 PTN ERBB4 KPNA1 CD81 ANXA3 APOD JAK2 ISL1 BCL9 EYS TGFBR2 UPF2 FKBP1B AKIRIN1 LRIG2 FLNA EZH2 APOA4 GATA1 EPPK1 KLF4 IGF1R INPP5F TM4SF4 WNT1 GLI1 GATA4 PRRX1…	185	regeneration
336	GO:0008654	PITPNM2 PNPLA3 PIGG AGPAT4 ABHD8 INPP5J APOA2 SERINC5 TMEM38B LPGAT1 ABHD4 CHAT MBOAT1 OCRL PI4KA RAB38 TTC7A INPP5E PIGB PIK3C3 ALOX15 FITM2 HDHD5 DHRS7B PIGO PIGU ETNK2 LPIN1 DGKD PTPMT1 PIK3C2G GNPAT PCYT2 PIP4K2A PIK3R2 SLA2 PIK3CB LPCAT3 INPP5D PIGF INPP5K FIG4 SOCS1 ORMDL1 PIK3C2A INPP4A BPNT2 ITPKB DOLK MPPE1 IMPA2 SPTLC1 VAPA PLA2G4A PLSCR3 MVK IP6K3 ITPKA ORMDL3 PITPNM3 SOCS5 PDGFA LCAT …	256	phospholipid biosynthetic process
337	GO:0010801	CALM3 SPRED2 PARD3 CADM4 SIRT2 INPP5K DMTN TTC36 SMAD7 DGKQ EIF4G1 SPRY2 DDIT4 PPEF2 CALM2 CALM1 SPRED1	17	negative regulation of peptidyl-threonine phosphorylation
338	GO:0072163	PAX2 BMP7 GDNF CRLF1 TMEM59L SOX8 AGTR2 WT1 LHX1 CITED1 GREB1L WNT6 ROBO2 PTCH1 BCL2 SPRY1 GLI3 ARG2 SMO SDC1 HOXB7 SMAD7 HS3ST3B1 FOXC1 FOXJ1 SIX4 WNT4 KIF26B VEGFA FMN1 WNT9B SLIT2 WNT1 MAGED1 SALL1 WNT2B EPCAM CTNNBIP1 DCHS1 CER1 SDC4 TCF21 BMP2 SIM1 SMAD1 FOXC2 CTNNB1 TACSTD2 CALB1 PBX1 HS3ST3A1 HS2ST1 ILK FGF2 ADAMTS16 PKD2 HES1 GREM1 RARA LGR4 GDF11 EYA1 SMAD4 GATA3 AGT RARB CAT LAMA5 SMAD6…	98	mesonephric epithelium development
339	GO:0071692	MYOM1 ENSA PCSK5 BMP8A AACS NDUFAF2 RCN3 IFNG PTPN23 CNR1 RAPGEF4 SIDT2 STXBP3 G6PC2 VIP NOS2 PLCB1 HIF1A GIP PCSK1 TMED10 APOE CCL5 OLFM2 PTPN11 STX4 PDIA4 NR1D1 SRCIN1 PPARG JAGN1 C1QTNF5 AFM IL1A CER1 CYB5R4 FAM3B CELA2A GNPTAB FAM3D LTBP2 PICK1 DYNLL1 SLC8B1 ABCG1 AP1G1 DMTN STXBP5 ICA1 NR0B2 PPP3CA TGFB1 MYO18A KRT20 CD2AP GIPR PFKFB2 RAB3C PCK2 KCNB1 RAB12 VSNL1 NBL1 BAD PREB HMGCR GNA11 MI…	363	protein localization to extracellular region
340	GO:1905584	BARHL1 TMTC4	2	outer hair cell apoptotic process
341	GO:0051567	SUV39H2 SMARCB1 ZNF274 SIRT1 SETD7 KDM4C MYB EHMT1 BRCA1 ZNF304 BEND3 SETDB1 KDM1A KDM4A KDM4D EHMT2 KDM3A PRDM12 DMRTC2 LMNA PIH1D1 MECP2 PRDM5 ARID4A H1-5 RIF1 SETDB2 PAX5 ARID4B ATRX	30	histone H3-K9 methylation
342	GO:0030865	DLG1 TRPV4 ROCK2 RHOQ STRIP1 WDR1 FMNL2 LCP1 ANLN FMNL1 RAC1 CAVIN3 RHOBTB3 IKBKB AKAP11 ROCK1 EPB41L1 PPP2R3C NCKAP1 LLGL1 LLGL2 RAC2 PLEC PAFAH1B1 EPB41L2 PLS1 RHOBTB2 RHOC RHOG RHOA EHD2 RND2 PDCD6IP NCKAP1L FMNL3 RHOH EPB41L3 RND3 ARF6 RACGAP1 TLN1 RTKN RHOD TNF VIL1 CALR RAB13 PLEK EZR ECT2 VPS4A FHOD1 RAC3 RHOB CDK5 NLGN1 RND1 RHOF EPB41 FHOD3 RHOBTB1	61	cortical cytoskeleton organization
343	GO:1900273	CHRNA7 RELN SHISA7 STAU1 ZDHHC2 ADCY8 IGSF11 LGMN EPHB2 EIF2AK4 NRGN AKAP5 ADCY1 ADORA2A DRD2 SQSTM1 PRKAR1B MME APP SLC18A3 CRTC1 NPTN INS	23	positive regulation of long-term synaptic potentiation
344	GO:1903998	OPRK1 GHRL TTC21B GHSR MC4R NPY SLC24A4 NPSR1	8	regulation of eating behavior
345	GO:0045869	APOBEC3H HMGA2 TRIM28 APOBEC3B INPP5K RESF1 MPHOSPH8 SETDB1 MORC2 TASOR APOBEC3A_B APOBEC3A APOBEC3F APOBEC3C APOBEC3G AICDA	16	negative regulation of single stranded viral RNA replication via double stranded DNA intermediate
346	GO:0045814	CDK2 SPTY2D1 HDAC1 TRIM27 SUZ12 MBD3 ZNF304 HMGA2 SIRT6 FAM172A MACROH2A2 UBR2 CTCF L3MBTL3 LMNA SAMD1 TASOR2 TET1 HAT1 LMNB1 JARID2 BAHD1 KDM5A TRIM28 CDKN1C BAZ2A TNP1 EZH2 SIRT1 SMYD5 LHX2 CTBP1 PPHLN1 SCMH1 ATF7IP CTR9 HDAC5 APOBEC1 DPPA3 ZDBF2 SIRT2 CREBZF MORC2 RIF1 AXIN1 LMNB2 ATF7IP2 SMCHD1 EPC1 PPM1D HMGB1 BAZ1A L3MBTL1 POLE3 RESF1 H1-0 COMMD3-BMI1 EHMT1 PHF8 TASOR ASIP DYRK1A BEND3 DNMT…	92	negative regulation of gene expression, epigenetic
347	GO:1902626	EIF6	1	assembly of large subunit precursor of preribosome
348	GO:0043328	STAM2 HGS VPS37A SNF8 VPS37B VPS28 VPS37D VPS37C UBAP1 VPS36 MVB12A PTPN23 TSG101 STAM VPS25	15	protein transport to vacuole involved in ubiquitin-dependent protein catabolic process via the multivesicular body sorting pathway
349	GO:0061104	INSM1 ASCL1	2	adrenal chromaffin cell differentiation
350	GO:0002440	IL17F TLR7 APOA2 STAT6 TGFB3 CD244 TGFB2 SPON2 TRPM4 PANX1 TLR3 RABGEF1 HLA-A HLA-DOA CD28 MAD2L2 EPHB2 NSD2 TFRC CYREN SPINK5 P2RX7 RAET1G HLA-DQA1 IL33 FFAR3 CD96 AXL MAVS SLAMF9 KMT5C LILRB4 MSH3 UNG ZPBP2 HFE KIR2DL4 TRAF2 PRKDC HMCES VPREB3 PRKCZ CD55 CD81 IL1B MSH2 HLA-F MAP3K7 SMAD7 MLH1 SHLD2 IL18R1 THOC1 CD160 CGAS NOD1 TMBIM6 CARD9 IL4R HK1 MZB1 LITAF EXO1 B2M TRAF6 HLA-DRB3 FOXP3 PTPRC…	239	production of molecular mediator of immune response
351	GO:0080120	USP17L2 RCE1 ZMPSTE24 RAP1GDS1	4	CAAX-box protein maturation
352	GO:0015939	VNN1 PANK2 AASDHPPT VNN2	4	pantothenate metabolic process
353	GO:0035814	ACE ADORA1 SPX AVPR2 UTS2	5	negative regulation of renal sodium excretion
354	GO:0007566	TRIM28 TGFBR2 SMURF2 LIF TEAD4 PPARD SYDE1 SPP1 BSG MMP9 UBTFL1 UBE2Q1 STC1 IGFBP7 A1CF RPL29 ITGB4 PCSK5 VEGFA PRLR FUT7 POLR1B GJA1 MMP2 VMP1 FKBP4 FBLN1 PRDM14 HMX3 APELA ITGB3 SOD1 ACVR1B ACOD1 EMP2 ACVR1C CALR RECK TIMP1 C1QBP PTGS2 APLF TPPP3 IL1B EPO CALCA STC2 DDR1 AGO2 NODAL ARHGDIB SCGB1A1 YTHDF3 TRO	54	embryo implantation
355	GO:0046426	PTPN2 PPP2R1A GBP7 PPP2CA SOCS3 GGNBP2 PIBF1 SOCS2 LEPROT INPP5F HGS SH2B3 SOCS1 ADIPOR1 NF2 PTPRD PARP14 NEUROD1 DAB1 VHL CAV1 BCL3	22	negative regulation of receptor signaling pathway via JAK-STAT
356	GO:0060976	SUFU SEC24B HAND2 CNTRL PRDM1 DCTN5 PTK7 ZBTB14 TGFBR1 TBX5 APLNR GPER1 AP2B1 ADAMTS6 VEGFA TGFBR3 MMP21 PRICKLE1 MEGF8 MYOCD NDST1 FGF2 GATA6 PLXND1 SPRED1 APELA GPC3 NOTCH1 SRF SNX17 PDGFRB ARID2 HEY2 SGCD LRP2 TBX1 MESP1 SMAD6 ACE VEGFB NRP1 TAB1 APLN BMP4 DYNC2H1 SETD2	46	coronary vasculature development
357	GO:2001226	GABRE ANO9 PRKG2	3	negative regulation of chloride transport
358	GO:0006256	ENTPD7 ENTPD5 ENTPD4	3	UDP catabolic process
359	GO:1905674	CD81 CD160 TNFRSF14	3	regulation of adaptive immune memory response
360	GO:0030449	PHB2 C4BPB CR2 PHB1 CD5L CR1 A2M CFH VSIG4 SERPING1 C3 CR1L C1QBP C4BPA CD55 IL1B TREM2 CD46 CD59 CSMD3 SUSD4	21	regulation of complement activation
361	GO:1903593	VAMP7 SNX4 VAMP3 VAMP2 PLA2G3 SNX6 VAMP8	7	regulation of histamine secretion by mast cell
362	GO:0033523	UBE2E1 RNF8 CDC73 WAC DTX3L PAF1 CTR9 LEO1 RNF40 RNF20	10	histone H2B ubiquitination
363	GO:0031179	PAM PGLYRP2 GGT1	3	peptide modification
364	GO:0002023	NMUR2 PRLH CNTN2 GDF15 GFRAL RMI1	6	reduction of food intake in response to dietary excess
365	GO:2000846	REN PTPN11 POMC GHRL BMP6 DAB2 CRHR1 CRY1 CRY2 C1QTNF1 GALR1 TSPO AGT LINC02210-CRHR1 AGTR1 CRH GAL	17	regulation of corticosteroid hormone secretion
366	GO:0000303	FANCC BMP7 NFE2L2 MPO ATP7A APOA4 PRDX1 ADPRS GCH1 DHFR PRDX2 UCP3 SOD1 UCP2 GLRX2 FBLN5 MT3 SOD2 CD36 ERCC6 SOD3 CCS NQO1 NOS3	24	response to superoxide
367	GO:0150111	CLDN3 CLDN19 ACTB ACTG1	4	regulation of transepithelial transport
368	GO:0008356	SOX5 PARD3 ING2 PAX6 ARHGEF2 ZBTB16 RGS14 POU5F1 RAB10 TEAD3 WNT9B GOLGA2 FGF13 DOCK7 ACTR2 ASPM ACTR3 INSC	18	asymmetric cell division
369	GO:1902224	OXCT2 ACSS3 HMGCLL1 ACAT1 HMGCS2 AACS OXCT1 HMGCL SLC27A5 TYRP1	10	ketone body metabolic process
370	GO:0007035	DMXL2 GRN RNASEK ATP6V0B PPT1 ATP6V0D2 TMEM199 ATP6V1B1 ATP6V1D CLIC4 ATP6AP2 ATP6V0E1 ATP6V0A1 ATP6V0A4 SLC11A1 CLN6 ATP6AP1 ATP6V0A2 CLN5 ATP6V0C ATP6V1A CLN3 DMXL1 ATP6V1H TMEM9 SNAPIN TMEM106B ATP6V0E2 CCDC115 ATP6V0D1 ATP6V1F ATP6V1B2 TCIRG1	33	vacuolar acidification
371	GO:0071305	IL15 CYP24A1 TRIM24 PHEX FES CASR GDAP1 PIM1 FGF23 ATP2B1 MED1 CYP27B1 BGLAP RXRA PENK MN1 KANK2 RXRB SNAI2 VDR SNW1 SFRP1	22	cellular response to vitamin D
372	GO:0022612	HOXA13 BMP7 NKX3-1 STAT6 TGFB3 TGFB2 WNT3A CAPN1 BTRC CCL11 BAX RPS6KA1 MED1 PTCH1 BCL2 MSX2 CFLAR BSX SRC GLI3 EDA PTN PROX1 PDGFA NOTCH2 CSF1 EDAR LAMA1 NRP1 CAV1 VDR TGFBR2 HOXB13 TBX2 ESR1 PLAG1 TWSG1 BTBD7 TBX3 WNT4 IGFBP5 TP63 POLB ESRP2 RARG FBXW7 PLXND1 GLI1 FGF7 CYP7B1 FRS2 CSF1R LRP5 ELF3 PLXNA1 FEM1B NTN4 SNAI2 WNT5A EPHA2 AR LIMS2 NRG3 NKX2-3 HGF FGFR2 AREG PML MDK FOXA1 FGF10 CSMD1 P…	125	gland morphogenesis
373	GO:0008050	THRA THRB	2	female courtship behavior
374	GO:0009126	LRGUK ADK DLG1 PFAS NT5E XDH PRPS2 GMPS ADSL CASK APRT PPAT GART AMPD3 NT5C1A IMPDH1 AMPD2 GMPR2 AK4 NT5C ATIC NUDT2 NT5C2 DCK DGUOK GUK1 CARD11 HPRT1 MPP1 AMPD1 PRTFDC1 TJP2 PAICS IMPDH2 DLG2 ADSS2 ADA AK1 GDA AK2 PNP AK9 ADSS1 MAGI3 AK3	45	purine nucleoside monophosphate metabolic process
375	GO:0000050	ASS1 ASL ARG2 ARG1 NAGS CEBPA CPS1 SLC25A2 OTC SLC25A15	10	urea cycle
376	GO:0032484	RALGPS1 RGL2 NKIRAS2 RALGPS2 NKIRAS1	5	Ral protein signal transduction
377	GO:2000465	ADIPOQ INPP5K GSK3A EPM2AIP1 GSK3B PPP1R3G PPP1R3F IGF2	8	regulation of glycogen (starch) synthase activity
378	GO:0021551	SPTBN1 ERBB4 WNT1	3	central nervous system morphogenesis
379	GO:0014905	CD81 CD9 MYMX MYMK PTGFRN	5	myoblast fusion involved in skeletal muscle regeneration
380	GO:0097211	GPR173 GNRHR CRHBP MGARP UMODL1	5	cellular response to gonadotropin-releasing hormone
381	GO:0097055	AZIN2 AGMAT	2	agmatine biosynthetic process
382	GO:0060128	FGF8 BMP2 FGF2	3	corticotropin hormone secreting cell differentiation
383	GO:0035026	JUN DAB2	2	leading edge cell differentiation
384	GO:0046519	DEGS2 PLPP1 SGPP1 SPHK1 ACER2 SGPP2 ABCA2 PLPP3 ACER1 NAAA SPTLC2 SPTLC3 ACER3 SPTSSB ASAH2B SPTLC1 ASAH1 SPTSSA SPHK2 PLPP2 KDSR ASAH2 GBA1	23	sphingoid metabolic process
385	GO:0006022	IL15 SLC35D2 AP2A1 B3GALT6 HAS1 SGSH BGN HAS3 LYVE1 CLN6 CHIA SPAM1 BPNT2 PDGFRB B3GNT9 ABCC5 CHST6 PGLYRP3 CHSY1 TNFAIP6 B3GNT6 IL1B HS3ST2 HS3ST3B1 CHST5 STAB2 PGLYRP4 HYAL3 FOXC1 ITIH2 SPOCK2 NDST3 B3GAT3 CHI3L2 CD44 LYG2 XYLT2 CHSY3 ST3GAL4 NDNF CHST1 EDNRB CHST15 ST3GAL1 OVGP1 CHST13 B4GALT7 B3GNT8 GALNT5 HS3ST1 NAGLU ITIH5 IDUA CTBS HEXA CHST11 CHST2 ANGPT1 IDS EXT2 FUCA1 LYG1 HS3ST3A1 CHST…	130	aminoglycan metabolic process
386	GO:0014733	CAMK2B ACTN3 GTF2IRD1 CAMK2G ATP2A2 MYH7 MYMK TNNT1 IGFBP5 PPP3CA TNNI1 TNNC1	12	regulation of skeletal muscle adaptation
387	GO:0035545	ZIC3 DNAH11	2	determination of left/right asymmetry in nervous system
388	GO:2000647	SFN RBPJ IRF6 KDF1 FBLN1 RARG FGF10 WNT11 TP53 OVOL2 FGF2 CEBPA FERMT1 PTCH1 CD109 NF1 OVOL1 GLI3 RARB CDKN2C SNAI2 NFIB	22	negative regulation of stem cell proliferation
389	GO:0003025	NAV2 CALCA ASIC2 ADRA1A	4	regulation of systemic arterial blood pressure by baroreceptor feedback
390	GO:0090313	MIEF2 AKT2 GDI1 CDK5R1 C2CD5 ERBB2 PDZK1 SLC51B KCNE1 HRAS CIB1 FYN KCNB1 MTCL1 ITGB2 TCAF1 MIEF1 CEMIP USP17L2 FIS1 ITGB1BP1 INPP5K MYO1C TCAF2 CDK5 STOM MFF PRNP DMTN SLC1A1 ANK3 ITGAM CHP1 HPCA	34	regulation of protein targeting to membrane
391	GO:0021985	POU3F2 OTP	2	neurohypophysis development
392	GO:1901897	CAMK2D PDE4B HRC PLN PDE4D CHGA	6	regulation of relaxation of cardiac muscle
393	GO:0014045	CLDN3 FOXP3	2	establishment of endothelial blood-brain barrier
394	GO:0051058	FBP1 DAB2IP MFN2 ARHGAP44 PPP2CB TGFB2 CD2AP RASA1 KCTD10 CGNL1 RABGEF1 CCDC125 HEG1 TNFAIP1 SH3BP1 SCAI RIPOR2 ADRA1A ARHGAP25 CYRIB NUP62 TRIM67 LZTR1 ABL2 RASA4B EPHB2 RASIP1 ARHGAP12 SPRY2 RASA3 SYNGAP1 KANK1 RASAL1 SPRY3 BCL6 SLIT2 STMN3 RASAL3 MAPKAP1 ITGB1 MYOC FLCN STMN1 NF1 RASA2 KCTD13 MET DLC1 ARHGAP35 SPRY1 ARHGAP24 SPRY4 RASA4 CUL3 ARHGAP42 STAMBP ITGA3	57	negative regulation of small GTPase mediated signal transduction
395	GO:0097029	PRTN3 F2RL1 CCR7 CCL19 LGALS9	5	mature conventional dendritic cell differentiation
396	GO:0098856	APOA2 NPC1 PNLIP APOA4 CYP8B1 SCARB1 LDLR UGCG SOAT2 ENPP7 FABP2 LPCAT3 AKR1C1 APOA1 APOA5 CD36 ABCG5 LIMA1 PRAP1 LEP ABCG8 NPC1L1	22	intestinal lipid absorption
397	GO:1902774	CHMP4C CHMP4A PLEKHM1 ARL8B VPS41 C9orf72 CHMP7 CHMP1B CHMP4B CHMP6 RNF103-CHMP3 CHMP2B VPS39 CHMP1A CHMP3 CHMP5 VPS4B SNAPIN VPS4A CHMP2A LRRK2 VPS35	22	late endosome to lysosome transport
398	GO:0045046	PEX19 PEX26 PEX3 RAB8B PEX16 PEX5	6	protein import into peroxisome membrane
399	GO:0071655	CD34 LILRA2 ISL1 TSLP HAVCR2	5	regulation of granulocyte colony-stimulating factor production
400	GO:0045649	PTPN2 GATA2 LIF INHBA HSF1 PRKCA IL34 ZBTB46 RB1 ID2 ADIPOQ FADD ROR2 HCLS1 INHA C1QC CSF1 RIPK1 TRIB1 CASP8 PF4 TGFB1	22	regulation of macrophage differentiation
401	GO:0036119	MARS1 MTSS2 CBL RDX ATP7A HDAC1 IQGAP1 DDIT3 YES1 HAS1 FYN TLR4 ERRFI1 PDGFB CORO1B HYAL1 HAS2 ITGB3 FER PDGFRB SRC CCNA2 SYAP1 PDGFD	24	response to platelet-derived growth factor
402	GO:0099040	ABCA2 ABCB4 ABCB1	3	ceramide translocation
403	GO:0002101	NSUN3 ALKBH1	2	tRNA wobble cytosine modification
404	GO:0014037	NCMAP AKT2 GPC1 FA2H LAMB2 NTRK2 MED12 ITGB4 PLEC LGI4 ILK ERBB3 NAB1 ADGRG6 MYOC SOD1 POU3F1 NF1 PRX CDK1 ARHGEF10 AKT1 DAG1 NAB2 CDK5 SIRT2 PARD3 DICER1 SLC25A46 NDRG1 PALS1 CNTNAP1 SKI EGR2 SH3TC2 POU3F2 PPP3R1	37	Schwann cell differentiation
405	GO:0002763	ACIN1 LIF TMEM64 HSF1 PRKCA SLC9B2 TRAF6 GPR68 PLA2G3 IL12B TNFSF11 TESC FES IL17A IL5 HAX1 IL34 NEDD9 POU4F2 FOS RB1 IL23A ID2 CD74 ZFP36L1 CCR1 RUNX1 IFNG KLF10 FADD EVI2B IL20 TYROBP HLA-DRB1 DCSTAMP PPARGC1B LEF1 TNF POU4F1 ROR2 HCLS1 CD101 CD4 CTNNBIP1 NOTCH2 KITLG CSF1 RIPK1 TRIB1 CASP8 PF4 CREB1 TREM2 IL23R OCSTAMP PPP3CA TGFB1	57	positive regulation of myeloid leukocyte differentiation
406	GO:1901841	CALM3 CACNB3 CACNA2D1 CACNB2 GEM NPPA PDE4B SRI NOS1AP REM1 CALM2 RRAD CALM1 NIPSNAP2	14	regulation of high voltage-gated calcium channel activity
407	GO:0031323	PTPN1 FIGNL1 USP16 ENSA LPIN1 GRB7 WBP2 ZXDA PRAMEF10 DND1 ELAVL2 HEY1 TINF2 IL33 ZNF500 PIK3C2A CYBA ZFAT ATAD2B CNR1 PHC2 EDA MAPK7 ZC3H12D TBX22 ZBTB38 GPATCH3 LIG3 ZNF786 CARD14 ZNF785 APOA4 SRSF2 CIITA ZNHIT3 CLDN19 JAK3 NIBAN2 ROR1 SHOX2 NR1D1 HOXA3 ZNF827 NUCKS1 PTH TNIP2 ZMIZ1 GSKIP WWP2 NHLH1 RNF2 ATP5IF1 RAP1A AGRN CRTC3 CHCHD10 NCOA3 MYBL1 SPIB ZNF628 DEPTOR DYRK1A TOX4 STK3 CALM3 DYNL…
408	GO:0035305	PPP1R36 ROCK2 PPP1R8 TGFB2 FKBP1B ARPP19 PPP1R15A MGAT5 CRY2 ROCK1 GSK3B IQGAP1 IKBKB YWHAB ENSA BOD1L2 LPIN1 PPP1R26 TIPRL SEMA4D MFHAS1 FKBP1A PPP1R35 PTPA BAG4 PPP4R4 INPP5K PPP1R16B NCKAP1L MASTL SWAP70 RGN TNF GNAI2 TMEM225B PPP1R11 PPP1R14D BOD1 TMEM225 LGALS3 URI1 YWHAE BOD1L1 STYXL1 PPP1R9B PPP1R1B CHP1	47	negative regulation of dephosphorylation
409	GO:1900222	SRF LRPAP1 IFNG MYOCD HMGCR TNF PLA2G3 IFNGR1 CYP51A1	9	negative regulation of amyloid-beta clearance
410	GO:0045921	GATA2 RAB27A SNCA RAB2B SNX4 SYT4 CACNA1G HGS CDK5R2 ZP3 RAB9A IFNG STX1A VPS4A CD177 SDC1 UNC13D HLA-F HYAL3 SLC4A8 IL4R KLRC2 PLA2G3 VAMP8 CFTR VAMP7 SYT1 ATP13A2 GATA1 PTAFR IL4 PLA2G6 TSG101 CLASP2 SYTL4 STX4 SYK RAB3D ADORA2B STAM CACNA1H FGB CDK5 SPHK2 CHMP2A SCAMP5 SDC4 DOC2B S100A10 LAMP1 CADPS2 CLASP1 ITGB2 FGR EXPH5 AP1G1 SNF8 FGG STXBP5 F2RL1 RAB5A IL13 ANXA2 RAB27B CACNA1I SMPD3 SYT9 …	83	positive regulation of exocytosis
411	GO:0006449	EIF5A ETF1 SHFL EIF5A2 MTRF1 UPF1 GSPT1 JMJD4 OGFOD1 EIF5AL1	10	regulation of translational termination
412	GO:0002369	NLRP3 FZD5 TRPM4 B2M MALT1 TRAF6 FOXP3 IFNB1 HLA-A ARID5A IL4 SLAMF1 IL18 TBX21 DENND1B CLC ARG1 IL6 TNFRSF1B LILRB4 GATA3 HFE IFNA2 TRAF2 CD55 PRKCZ SASH3 CD81 IL1B CCR2 HLA-F SMAD7 MAP3K7 IL1R1 IL18R1 XCL1 TNFSF4 RSAD2	38	T cell cytokine production
413	GO:0019287	MVD MVK PMVK	3	isopentenyl diphosphate biosynthetic process, mevalonate pathway
414	GO:0018231	ZDHHC3 ZDHHC19 ZDHHC12 ZDHHC6 ZDHHC2 ZDHHC4 ZDHHC22 ZDHHC8 ZDHHC24 ZDHHC21 ZDHHC9 GOLGA7 ZDHHC20 ZDHHC11 CLIP3 ZDHHC23 ZDHHC7 ZDHHC17 ZDHHC18 ZDHHC15 GOLGA7B ZDHHC1 ZDHHC14	23	peptidyl-S-diacylglycerol-L-cysteine biosynthetic process from peptidyl-cysteine
415	GO:0097283	ZFP36L1 SAV1 ZFP36 SERPINB13 GSN PIAS4 SFRP4	7	keratinocyte apoptotic process
416	GO:0035759	CD34 CCL21	2	mesangial cell-matrix adhesion
417	GO:2000288	FGFBP1 SIX1 MEGF10 FGF7 PPARD KCNA5 ATF2 MEIS2 CTNNB1 GATA6 SOX15 PAXBP1	12	positive regulation of myoblast proliferation
418	GO:1903070	USP14 SVIP SGTA	3	negative regulation of ER-associated ubiquitin-dependent protein catabolic process
419	GO:0001961	HSPA1A STING1 TRIM44 LSM14A ZBP1 RNF185 AGPAT1 GAS6 TRIM56 HPX USP27X IRGM PRKN CPNE1 HIF1A TRIM6 CXCR4 IRF3 PAFAH1B1 EDN1 TBK1 TRIM41 UBE2K IL7 TRIM32 MED1 CD74 MAVS AXL LAPTM5 FADD IRF7 MMP12 TSLP TXK CASP4 TRAF2 USP29 CD300LF C1QTNF4 PARP14 TICAM2 CASP1 HSPA1B PARP9 RIPK2 NLRP6 CSF1 RIPK1 GFI1 TREM2 AGPAT2 IL1R1 WNT5A ADAM17 IKBKE NLRC5	57	positive regulation of cytokine-mediated signaling pathway
420	GO:0010713	CST3 CIITA ERRFI1 NPPC IL6 CYP7A1 PPARD EMILIN1 CYGB	9	negative regulation of collagen metabolic process
421	GO:0033015	ABCC2 ABCC1 UROD AMBP BLVRA SLCO1B3 BLVRB SLCO1B1 HMOX2 UGT1A1 HMOX1 UGT1A4 SLCO2B1	13	tetrapyrrole catabolic process
422	GO:2000547	CCR7 CCL19 CCL21	3	regulation of dendritic cell dendrite assembly
423	GO:0048729	VANGL1 SEMA4C ACVRL1 WDR1 MYH7 NGFR HEG1 MYLK2 PHLDB2 IFT52 KDM2B ETV2 ARTN MTHFR HEY1 APELA HMGA2 ACTA2 PHACTR4 RYR2 RSPO3 GDF2 TULP3 BRD2 PLXNB2 CHD7 S1PR1 MICAL2 CXCR2 SPRY1 CSF1 GCM1 HOXB7 LAMA1 SMAD7 KDR FOXC1 HBEGF PFN1 SMURF1 RNF207 TRAF6 IFT122 EPHA7 SYNE4 MEF2C KIF26B CD44 HIF1A PLET1 CTSZ SPRY2 ROR1 PRKX SLIT2 MAGED1 GATA4 SHOX2 FGF7 CYP7B1 MSGN1 FERMT2 HEY2 APAF1 MSX1 CTNNBIP1 PLXNA1 C…	625	tissue morphogenesis
424	GO:0002355	CRTAM	1	detection of tumor cell
425	GO:0031547	RAPGEF2 FSTL4 BDNF SLC2A4 NTRK2 NFATC4	6	brain-derived neurotrophic factor receptor signaling pathway
426	GO:0050689	TARBP2 MICB MUL1	3	negative regulation of defense response to virus by host
427	GO:0007039	TMEM199 LAPTM4B RNF128 DPP7 MGAT3 LDLR ATP13A2 LRP1 VPS13A USP8 TCIRG1 CLN3 LRP2 TMEM106B CD81 MARCHF2 MFSD8 CCDC115 VPS35 GBA1 CPA2 LAMP2 TPP1	23	protein catabolic process in the vacuole
428	GO:0042116	JUND TLR3 SNCA AGER JUN SLC11A1 NR1H3 LRFN5 IL33 SHPK STK39 PRKCE RORA IFNG PLA2G4A IL31RA JAK2 IL4R TAFA3 SPHK1 ATM MAPT PLA2G3 PTPRC WNK4 MFHAS1 IL4 FCGR3A KARS1 BPI VSIG4 NMI NR1D1 SYK PJA2 STAP1 TYROBP HSPD1 TLR1 AZU1 TREX1 TNIP2 CST7 APP CLU CD84 TICAM1 LRRK2 TTBK1 TRPV1 WNT5A IL1RL1 GRN FER1L5 IL10 THBS1 CRTC3 TLR9 C1QA CD200 TLR2 PLCG2 ITGB2 LBP CX3CL1 ZC3H12A TMEM229B MIF CEBPA SUCNR1 HAM…	105	macrophage activation
429	GO:0022616	PCNA LIG1 YY1 POLE3 INO80 RAD50 ACTL6A MCM4 NFRKB UCHL5 RFC3 MCM3 MRE11 POT1 POLA1 DCLRE1B NUCKS1 INO80B ACTR5 INO80E RUVBL1 TERT RFC4 INO80C POLE MCRS1 POLD2 TFPT ACTR8 RUVBL2 GINS1 DNA2 POLD3 MCM7 INO80D LIG3 NBN	37	DNA strand elongation
430	GO:0060638	FGF7 HOXA5 WNT2B FGF10 TNC WNT5A HGF	7	mesenchymal-epithelial cell signaling
431	GO:0065002	AKT2 C2CD5 TRAM1L1 PAM16 TOMM7 LONP2 SEC61B TIMM17B TOMM70 GRPEL2 BCR TOMM40 TIMM21 DNAJC15 TOMM40L SEC62 TIMM44 GLP1R DNLZ CHCHD4 TRIM37 SEC63 ROMO1 PEX2 PEX10 SEC61A1 TRAM2 TIMM50 PEX5L TIMM23B HSPD1 DNAJC19 TIMM17A USP9X TIMM23 PEX14 HSPA5 SRP54 SEC61G PEX1 TRAM1 TOMM20 PEX26 SEC61A2 TOMM20L PEX16 RTN2 PEX7 ZFAND2B GRPEL1 PEX13 AIFM1 PEX6 PEX12 PEX5	55	intracellular protein transmembrane transport
432	GO:1900193	SIRT2 WEE2 NPPC NPR2 SHB AURKA BNC1	7	regulation of oocyte maturation
433	GO:0043279	PPP2R2A TMEM38B PTK2B GSTM2 DDC DHX15 TMEM38A CHRNB2 GRM2 ADCY8 ABAT CASQ2 RYR2 PRKCE ELAVL4 ADORA2A CNR1 CASP6 HSPA5 PPP1R1B NQO1 UQCRC1 OXT RYR3 DRD4 CACNG4 SLC34A1 MTRNR2L5 DRD1 PCSK1 SLC1A3 CHEK1 TACR3 OXTR HDAC2 BCL2L1 CDK5 HOMER1 TRPV1 PRKAA1 CASP7 PPP1R9B MAP1LC3A TH SLC8A1 SLC6A3 PITX3 ND6 RGS4 ST8SIA2 OPRK1 CXCR4 SMPD1 CACNA1S HES1 RYR1 SRR FADD HSP90AB1 PENK CCNA2 PDX1 SLC1A2 SLC1A1 DRD…	97	response to alkaloid
434	GO:0060306	KCNE2 SCN1B NPPA WDR1 KCNA5 CACNA1D RNF207 KCNH2 KCNE1 FLNA CACNA2D1 GJA5 KCNH6 LOC102723475 SCN5A CASQ2 SNTA1 KCNQ1 AKAP6 KCNE3 KCNE5 KCNE4 CAV3 NOS1AP CACNB3 NEDD4L AKAP9 KCNJ2 ANK2 ZMPSTE24 YWHAE CAV1 SCN4B	33	regulation of membrane repolarization
435	GO:0007623	NFIL3 ZFHX3 ROCK2 MC3R JUND SRRD NGFR KCND2 BMAL1 NAMPT HDAC1 BTRC DDC NR1D2 NMS CHRNB2 NCOA2 FBXL17 HCRTR2 PASD1 TPH2 SREBF1 RORC TP53 PHLPP1 NR1H3 KAT5 ID2 GNAQ BTBD9 TOP2A ADCY1 NR2F6 RORA SIRT6 CLDN4 KLF10 ADORA2A METTL3 ZPBP2 PPP1CA PRKDC ASS1 PROX1 NDUFA9 MTA1 PRKAA2 FBXL12 EGR3 MAPK9 RAI1 GHRH SCN11A KDM5A NTRK1 PSPC1 NOS2 HNRNPD ATOH7 DRD4 FBXL6 KDM8 CRY2 OPN5 GSK3B NCOR1 PER1 ID3 EZH2 PR…	212	circadian rhythm
436	GO:0140056	PSEN2 SCFD2 RAB8B RAB8A CPLX2 RALB PDZD8 CAV2 VMP1 STX8 ESYT3 VTI1B SNPH RAB3B STX12 STX1A EXOC8 BLOC1S6 EXOC2 STXBP3 UNC13B BVES STX17 EXOC6B EXOC4 STX19 VAMP8 SNAP29 STX3 CFTR STX6 SYT1 STX4 ESYT2 RAB3D TPRG1L CLN3 AHCYL1 RAB13 STX1B STX5 CTBP2 VPS11 MOSPD3 EXOC5 NDRG4 UNC13C VAMP3 GRAMD2A CEP83 ATG14 ATP2A2 CEP290 UNC13A RAB3IP PLEK SNAP25 USO1 STX7 PACS2 STX16 PPFIA3 STX10 VPS18 STX2 RAB3C ST…	84	organelle localization by membrane tethering
437	GO:0097035	PLSCR1 ABCB4 ANO7 ANO6 ABCA2 ATP10B ATG9A ATP8A2 GBA2 FASLG PRELID1 PLSCR2 ABCB1 SLC4A1 TRPC5 RFT1 ATP10A TLCD2 ABCC1 ARV1 PLSCR4 TMEM41B VMP1 XKR8 ATP8A1 XKR9 ATP8B1 XKR6 ANO3 SLC66A2 P2RX7 TMEM30B ATP11A ATP8B3 ABCA12 ABCA4 ANO4 TRIAP1 ATP9B ATP11C TLCD1 XKR5 ATP8B4 XKR7 ABCA1 PLSCR3 ABCA3 ABCG1 TMEM30A PRKCD PLSCR5 ATP9A XKR4 ATP11B ATG9B MFSD2A ABCA7 CLPTM1L KCNN4 ATP8B2 ANO9 ATP10D	62	regulation of membrane lipid distribution
438	GO:0090209	LPIN1 GPLD1 APOC3 LOC102724428 SIK1 PLIN5 SORL1 FBXW7 APOBEC1 APOE PIK3CG	11	negative regulation of triglyceride metabolic process
439	GO:0010952	BCAP31 TNFSF10 CARD8 PRSS22 NKX3-1 XDH ROCK2 KHDC1L ACER2 PSMD14 WNT3A NGFR GRAMD4 IFT57 NLRP12 NCSTN CASP8AP2 FASLG PRELID1 EFNA1 SNCA AGER DDX3X BAX F3 UACA PCOLCE2 EFNA3 FIS1 RCN3 BID PDCD5 REST CLDN4 PICALM BLID CYFIP2 CFLAR FOXL2 PPM1F STAT3 CASP1 NLRP6 RPS3 JAK2 S100A9 CASP8 DDRGK1 CAV1 NODAL EGLN3 LCK ANTXR1 BEX3 TFAP4 NOD1 CARD9 SLC22A2 PSME4 PCOLCE PSME1 GRIN2A MAPT PSENEN ANP32B TNFSF15…	188	positive regulation of peptidase activity
440	GO:0003073	AVP AVPR1A CYP4A11 GAS6 AGTR2 PRCP PCSK5 EDN1 BMPR2 AVPR2 CORO2B SLC2A5 ADM2 PLCB3 CYBA WNK1 SPX ADRB2 SOD2 TNNI3 NCALD SLC4A5 KCNK6 ADRA1B CYP11B2 ACE2 ADRA1D GSK3A EDN3 CYP4F2 ASIC2 ADRB1 GJA5 CTSZ ECE1 F2R RASL10B CORIN BBS4 OXTR EDNRB IER3 P2RX2 RPS6KA2 KLK2 CYP4F12 CALCA ACE NPPB ADM TRPV1 AR NPPA OR51E2 TPM1 REN ADM5 PDGFB NTSR1 ENPEP AVPR1B ADAMTS16 NR2F2 RHOA SUCNR1 ADORA1 CPA3 EMP2 TNF A…	97	regulation of systemic arterial blood pressure
441	GO:0050819	ANXA2 TSPAN8 CD34 ANXA5 F12 CEACAM1 THBS1 HRG PROCR PLAUR SERPINB2 CPB2 PROC KNG1 PRKG1 ADTRP THBD EDN1 ABAT PDGFB ADAMTS18 SERPINF2 FGA UBASH3B KRT1 APOE KLKB1 PLAT SH2B3 F11 SERPING1 SERPINE2 VTN APOH FAP SERPINE1 TFPI FGB PROS1 USF1 F2 PDGFA GP1BA PRKCD CD9 FGG PLAU PLG HS3ST5 C1QTNF1 ALOX12 PDGFRA NOS3	53	negative regulation of coagulation
442	GO:0001711	SOX17 MESP1 NANOG CDC73 SOX2 POU5F1 EOMES HNF1B CTNNB1 PAF1 LEO1 CTR9 GATA6 RTF1 DKK1	15	endodermal cell fate commitment
443	GO:0006974	ASCC3 FANCC DONSON ERCC6L2 FANCI CDK2 ACER2 MCM2 FIGNL1 DYRK3 SETD1A USP16 SETMAR ANKLE1 POGZ DCUN1D5 IRF3 TTI1 APEX2 TP53 RECQL4 FZR1 TERF2 ERCC2 NABP1 TAF2 BID MORF4L2 HMGA2 CDC14B TEX12 FNIP2 MRE11 TRIAP1 MCMDC2 WRAP53 AKTIP POT1 KMT5C RAD23B TIGAR TLK1 HMCES MTA1 INO80C RPS3 ACTR8 MICA DMAP1 FANCE NUDT1 CDK3 ZBTB38 LIG3 TFAP4 TOP3A RFWD3 SFN CEP164 BARD1 TNP1 EXO1 PYHIN1 TRAF6 GADD45A PBRM1 E…	866	cellular response to DNA damage stimulus
444	GO:0035494	NSF NAPB NAPA	3	SNARE complex disassembly
445	GO:0032700	DDIT3 ARG2 TNFSF4 NCKAP1L VSIR PRNP TLR4 TUSC2 IFNG IL36RN FOXP3 IL12A IL12B IL27RA	14	negative regulation of interleukin-17 production
446	GO:0050968	TRPA1 ASIC3 TRPV1	3	detection of chemical stimulus involved in sensory perception of pain
447	GO:0031579	DLG1 RFTN1 ANXA2 S100A10 NAXE NPC1 PPT1 FA2H PTPRC YJEFN3 CAV2 PACSIN2 COLEC12 FLOT1 EMP2 MAL CLN3 CAV3 CAV1 ABCA7 CD2 DOCK2 GSN MYADM	24	membrane raft organization
448	GO:0030219	GATA2 ABI1 PRMT6 RAB7B PRMT1 MPIG6B L3MBTL1 VPS33B KIT FLNA H4C4 MEF2C CIB1 TESC H4C16 MEIS1 H4C5 GATA1 CNOT4 MYB H4C8 PIP4K2A TAL1 PTPN6 H4C6 WASF2 H4C12 RBM15 MED1 PTPN11 SH2B3 SRF H4C9 LOX UBA5 MAF MTURN EIF6 FAXDC2 H4C11 GABPA THPO PITHD1 HMGB2 GP9 FLI1 SP3 SCIN GP5 H4C3 GP1BA H4C2 ZNF385A GP1BB PF4 EP300 ZFPM1 CDKN2B ZNF16 IL11 RCOR1	61	megakaryocyte differentiation
449	GO:1902903	INPP5J ROCK2 BRAF WDR1 TMSB15A SPTBN2 PHLDB2 WDR47 GPX1 ARPC2 EMILIN1 GPR65 PIK3R2 CDC42EP1 ARPC4 NCKAP1L CCL24 ARF1 S1PR1 RAPGEF3 TMOD1 RPS3 SLC9A1 CRYAB PFN1 COTL1 WASHC1 BIN1 FES PLEKHH2 PFDN1 ARHGAP6 GMFB ASAP3 APOE SLIT2 ARHGEF10L FERMT2 SPTAN1 SYNPO2L SCIN NAA80 CTTN SYNPO GSN GRB2 APC2 BMERB1 AEBP1 RGS4 ARFIP2 WASF3 TMSB4Y APC WHAMM CLASP1 CDC42EP4 ARPC5L CX3CL1 LATS1 DYRK1A PICK1 MAP1A CA…	370	regulation of supramolecular fiber organization
450	GO:0042727	RFK FLAD1	2	flavin-containing compound biosynthetic process
451	GO:0043583	SEC24B HOXA13 GATA2 PAX2 TGFB3 MCM2 GRHL3 TGFB2 WNT3A CHRNA9 PVALB INSIG2 GRXCR1 FGF9 DVL1 SLC26A5 MKS1 HES5 GABRB2 EDN1 EPHB2 MCOLN3 GJB2 TMIE SLC17A8 HOXA1 AHI1 OTOP1 BLOC1S5 NIPBL BCL2 MYO6 ADAM10 ESRRB FOXI1 PDGFRB GRXCR2 CDH23 CHD7 IFT88 ZIC1 TIFAB GLI3 USH1G NOX3 PROX1 PDGFA COL2A1 STRC INSIG1 KCNK2 IFT20 PHOX2B LHX3 HOXA2 SIX4 CLRN2 TPRN TBX2 CTHRC1 CHRNA10 TBX3 ATP6V1B1 SLITRK6 SLC44A4 WH…	222	ear development
452	GO:0061043	XBP1 TNFAIP3 CXCR4 FOXC2 TAFA5 SMOC2 TNF SERPINE1 SLC12A2 ALOX5	10	regulation of vascular wound healing
453	GO:0006575	SERINC5 GSTM4 SERINC2 VNN2 MBOAT1 GART GSTM2 ABHD12 SLC46A1 GPX1 ALDH7A1 ABHD12B CPT1C ICMT MTHFR LPCAT3 BHMT2 CKMT1A HOGA1 GSS MED1 GSTT1 GSTA1 PLA2G2F SLCO1C1 MGST2 SOD2 ETHE1 GSTO1 GSTA3 CGA ASS1 G6PD BBOX1 GSTK1 GGT5 OPLAH MFSD2A IYD GSTA4 FOXE1 DUOXA2 PLOD3 GCLC PANK2 GNMT NFE2L2 GSTA2 PARK7 GSR DMGDH GGT1 OSBPL10 GAMT LPCAT4 NAT8 PRODH CTSK PLA2G3 SLC7A11 CHDH CTNS CPT2 DIO1 GSTM5 DUOX2 GGA…	174	cellular modified amino acid metabolic process
454	GO:0055082	SLAMF8 NGFR RAB38 TRPC1 TMEM38A GPX1 ATP1B1 AGER PIK3R2 PIK3CB CASQ2 MT1HL1 PTPN6 NDUFAF2 SYPL2 JPH3 RYR2 SLC45A2 CYBA IFNG GDF2 CNR1 CHD7 ARF1 ATP6V0C DMD CALR GCM2 DIAPH1 SNAPIN SLC39A10 PRKCB SLC39A6 LHCGR SCTR ATP6V0E2 SIDT2 SLC9A1 STXBP3 JPH1 ATP1B2 SCNN1A SPPL2C TMBIM6 SLC4A8 HK1 EDN3 FTHL17 LETM1 SV2A HEPHL1 PRKD1 PTPRC ATP6V1B1 CLCN3 HIF1A ERO1A WDTC1 HERPUD1 ATP2B3 ATP2A3 ATP2C2 APOE CCL…	673	cellular chemical homeostasis
455	GO:0021784	GDNF PLXNA4	2	postganglionic parasympathetic fiber development
456	GO:0002204	KMT5B SUPT6H STAT6 CD40 IL10 EXO1 CD40LG MSH6 FOXP3 CCR6 SHLD1 PTPRC PARP3 IL27RA RNF8 SANBR CD28 MAD2L2 IL4 NSD2 TFRC PAXIP1 BATF BCL6 TNFSF13 AICDA SLC15A4 TBX21 IL2 ATAD5 SWAP70 EXOSC6 KMT5C HSPD1 UNG LIG4 CLCF1 RNF168 HMCES TP53BP1 APLF ERCC1 MSH2 NDFIP1 MLH1 RIF1 SHLD2 EXOSC3 THOC1 TNFSF4 TGFB1 NBN	52	somatic recombination of immunoglobulin genes involved in immune response
457	GO:0010243	GRB10 MYO5A STAT6 ROCK2 TCF12 PRKCQ PTPN1 NGFR PANX1 CYP2E1 IRS4 HTR1A INSIG2 HRH1 SRSF5 FPR2 TMEM38A UGGT2 GPX1 GOT1 LPIN1 AGER GRB7 CSH2 PIK3R2 HRH2 USP25 JUN UBXN4 GLP1R IRF5 NSG2 PALM HM13 PHIP GLRA3 CASQ2 TP53 MTHFR HPRT1 RCN3 ZFP36L1 RYR2 RNF103 FFAR3 SOCS1 CYBA PIK3C2A TYK2 UBR2 UBQLN1 CNR1 CASP6 ADRB2 GNAI2 CALR STAT3 RAPGEF3 DIAPH1 ASS1 PRKCB LHCGR ADA REG1B SDC1 RAB31 KLF3 SNX5 SLC9A1 S…	1031	response to organonitrogen compound
458	GO:0003357	SOX4 HAND2 INSM1 EDNRA EDN1 ASCL1 SOX11 PHOX2B ZC4H2 RNF220 PHOX2A	11	noradrenergic neuron differentiation
459	GO:0000305	FANCC BMP7 NFE2L2 MPO ATP7A APOA4 PRDX1 ADPRS GCH1 DHFR PRDX2 UCP3 TXNRD2 SOD1 UCP2 GLRX2 FBLN5 MT3 SOD2 CD36 ERCC6 SOD3 CCS NQO1 NOS3	25	response to oxygen radical
460	GO:1904994	SELE TRAF6 CHST2 IRAK1 ITGA4 FUT7 PTAFR MDK ITGB2 KLF4 ZDHHC21 SELP NFAT5 RHOA CXCL12 CCL28 CHST4 ST3GAL4 IL6 ELANE FUT9 FUT4 TNF CCL25 ETS1 CCL21 GP1BA CCR2 RELA GCNT1 ALOX5	31	regulation of leukocyte adhesion to vascular endothelial cell
461	GO:1902101	ANAPC5 NSMCE2 ANAPC11 CDC16 PRAP1 CUL3 ESPL1 MAPK15 ANAPC7 MAD2L1BP CDC23 RB1 CDT1 DLGAP5 CDC27	15	positive regulation of metaphase/anaphase transition of cell cycle
462	GO:0015858	SLC28A3 SLC28A1 SLC29A2 SLC28A2 SLC29A1 RSC1A1 ADORA1 SLC29A4 SLC29A3	9	nucleoside transport
463	GO:0042471	SEC24B PAX2 GATA2 GRHL3 WNT3A CHRNA9 INSIG2 FGF9 DVL1 EDN1 EPHB2 TMIE HOXA1 OTOP1 BLOC1S5 NIPBL MYO6 FOXI1 CDH23 GRXCR2 CHD7 ZIC1 TIFAB USH1G PROX1 COL2A1 STRC INSIG1 HOXA2 SIX4 CLRN2 TPRN TBX2 CTHRC1 CHRNA10 TBX3 ATP6V1B1 SLITRK6 SLC44A4 WHRN KCNQ4 BCR LRIG3 LHFPL5 FZD3 SPRY2 FZD6 PLS1 ZEB1 TBX18 ITGA8 WNT1 LRIG1 MYO3A POU4F3 TRIOBP PRRX1 DLX6 NKX3-2 TCAP TFAP2A POU3F4 WDR19 MAPK3 MSX1 COL11A1 O…	124	ear morphogenesis
464	GO:0072573	ACOD1 TNFAIP3	2	tolerance induction to lipopolysaccharide
465	GO:0003308	MESP1 BMP2 ALPK2 WNT5A WNT11 SOX17 DKK1	7	negative regulation of Wnt signaling pathway involved in heart development
466	GO:0150003	APP ITGB1 PRKN AGER SLC12A2 STX1B	6	regulation of spontaneous synaptic transmission
467	GO:0046390	ADK SLC25A13 NME5 DCAKD ACOT7 ADSL ACSL5 NME7 GART GUCY2F ATP5F1D ELOVL5 UCK2 UCK1 NDUFB11 NDUFS7 SNCA ADCY8 AK4 ALDOA ATP5F1C ND4 NDUFB1 PDK4 NDUFS3 DHODH NDUFC2 SLC25A1 PANK4 PYGL ENO1 ATP5F1E NDUFB7 HPRT1 ADCY1 ELOVL4 ACSF3 SLC26A2 DIP2A ATP5MF HSD17B12 AMPD1 DMAC2L SDHD ATP6V0C PAICS PRPSAP1 ATP5MC2 UMPS ND1 NDUFA5 PDK2 G6PD NDUFA9 ATP5MJ NME6 PRPSAP2 ADA NDUFS6 ACAT1 AK2 PDHA1 ADSS1 NDUFA2 P…	239	ribose phosphate biosynthetic process
468	GO:0070384	SOX9 FGF10 RARG ALDH1A3	4	Harderian gland development
469	GO:0060066	WNT7A LHX1 C3 CTNNB1 CSMD1	5	oviduct development
470	GO:1901164	GJA1 NODAL ARHGDIB ACVR1C CALR TIMP1	6	negative regulation of trophoblast cell migration
471	GO:1900275	BICD1 ABL1	2	negative regulation of phospholipase C activity
472	GO:0006140	PGAM1 PRXL2C SNCA AK4 RD3 PDK4 TP53 NDUFC2 ARL2 ENO1 P2RX7 FIS1 GAPDHS GUCA1C SIRT6 EIF6 IFNG GCK TIGAR TSPO ME1 DNM1L PDK2 STAT3 PRKAA2 PDZD3 LOC118142757 ACTN3 FBP1 NOS2 NCOR1 HIF1A MLXIPL PID1 PRKAG2 RPTOR JMJD8 DNAJC30 IL4 TAFAZZIN VCP GUCA1A COX2 CBFA2T3 ADORA2B IER3 TREX1 SLC4A4 APP SPHK2 GUCA2A PPARA EP300 PRKAA1 NUPR1 HPCA ATP5IF1 IGF1 SLC25A12 TMSB4X PINK1 BEND3 CDA RCVRN ACMSD FLCN NCS1…	97	regulation of nucleotide metabolic process
473	GO:1905408	STK39 OSR1	2	negative regulation of creatine transmembrane transporter activity
474	GO:0010756	ANXA2 S100A10 F12 CLEC3B MELTF HPN PLGRKT ENO1	8	positive regulation of plasminogen activation
475	GO:0098662	GNB2 PSEN2 CHRNA9 PANX1 CABP2 TRPC1 TMEM38A SLC6A17 ATP1B1 KCNN1 SLC17A6 CASQ2 PTPN6 KCNK13 SLC17A8 JPH3 RYR2 CUL5 KCNMB3 CYBA IFNG NIPAL1 UBQLN1 CHD7 ATP6V0C DMD GRIN3A PKD1L1 SLC17A2 DIAPH1 SLC39A10 ATP6V1E2 SLC39A6 LHCGR ATP6V0E2 SLC5A10 SLC9A1 JPH1 ATP1B2 SCN4B SCNN1A RAMP3 SCN11A UQCR10 TMBIM6 SLC4A8 SCN1A CACNG7 TRPV3 EDN3 LETM1 RNF207 GNB5 KCNH5 GRIN2D EHD3 ATP6V1B1 PTPRC PRKD1 KCNE1 BIN1 …	813	inorganic cation transmembrane transport
476	GO:0046549	PDE6C HCN1 TOPORS CABP4 GNAT2 USH1C DIO3 THRB THY1 CRB2 RP1	11	retinal cone cell development
477	GO:1903377	HIF1A PRKN NONO PARK7 PINK1	5	negative regulation of oxidative stress-induced neuron intrinsic apoptotic signaling pathway
478	GO:0034203	RFT1	1	glycolipid translocation
479	GO:1902035	KAT7 PDCD2 KITLG THPO ATXN1L WNT5A WNT10B N4BP2L2 WNT1	9	positive regulation of hematopoietic stem cell proliferation
480	GO:0002276	ENPP3 KARS1	2	basophil activation involved in immune response
481	GO:0009260	ADK SLC25A13 NME5 DCAKD ACOT7 ADSL ACSL5 NME7 GART GUCY2F ATP5F1D ELOVL5 UCK2 UCK1 NDUFB11 NDUFS7 SNCA ADCY8 AK4 ALDOA ATP5F1C ND4 NDUFB1 PDK4 NDUFS3 DHODH NDUFC2 SLC25A1 PANK4 ENO1 ATP5F1E NDUFB7 HPRT1 ADCY1 ELOVL4 ACSF3 SLC26A2 DIP2A ATP5MF HSD17B12 AMPD1 DMAC2L SDHD ATP6V0C PAICS ATP5MC2 UMPS ND1 NDUFA5 PDK2 ATP5MJ NDUFA9 NME6 NDUFS6 ADA ACAT1 AK2 PDHA1 ADSS1 NDUFA2 PKLR VPS9D1 PANK3 PANK2 NDU…	232	ribonucleotide biosynthetic process
482	GO:0009168	PFAS ADK PRPS2 GMPS ADSL APRT PPAT GART AMPD3 IMPDH1 AMPD2 NUDT2 ATIC HPRT1 AMPD1 PAICS IMPDH2 ADSS2 ADA ADSS1	20	purine ribonucleoside monophosphate biosynthetic process
483	GO:2001023	C1orf115 GRM2	2	regulation of response to drug
484	GO:0002562	KMT5B SUPT6H STAT6 ATM RAG2 CD40 IL10 EXO1 CD40LG HMGB1 LIG1 MSH6 YY1 FOXP3 PTPRC SHLD1 CCR6 NHEJ1 PARP3 IL27RA RAG1 TCF7 BCL11B RNF8 SANBR CD28 POLB MAD2L2 IL4 CYREN TFRC NSD2 PAXIP1 BATF BCL6 TNFSF13 SLC15A4 TBX21 AICDA IL2 TCF3 ATAD5 SWAP70 EXOSC6 XRCC4 KMT5C HSPD1 MSH3 UNG LEF1 LIG4 HMGB2 CLCF1 RNF168 PRKDC DCAF1 HMCES DCLRE1C TP53BP1 APLF MSH2 ERCC1 MLH1 NDFIP1 RIF1 SHLD2 EXOSC3 THOC1 TNFSF4…	72	somatic diversification of immune receptors via germline recombination within a single locus
485	GO:0010830	NLN TMEM119 MTOR TRIM72 MAMSTR HDAC1 CCN3 DMPK MAPK14 LOC102724428 SIK1 MYOCD MYOG NIBAN2 HDAC9 PIEZO1 RBM24 BHLHA15 NOTCH1 ATP11A LMOD3 SHOX2 BCL2 MAML1 MYF5 CYP26B1 NKX2-5 FBXO22 HDAC5 CAV3 HDAC3 MYOD1 PLPP7 TBX1 XBP1 MMP14 BHLHE41 BDNF MYF6 CEACAM5 HDAC4 ACTN3 RBM38 SMYD1	44	regulation of myotube differentiation
486	GO:0072387	VCP FLAD1	2	flavin adenine dinucleotide metabolic process
487	GO:1902857	HAP1 DYNLL1 ATMIN SEPTIN7 WRAP73 CENPJ SEPTIN9 RP1 CEP135	9	positive regulation of non-motile cilium assembly
488	GO:0030209	HEXB IDS IDUA HEXA	4	dermatan sulfate catabolic process
489	GO:0071233	UBR1 KLHL22 SESN1 RPTOR UBR2 MTOR LARS1 RRAGD SESN2 SESN3	10	cellular response to leucine
490	GO:0061107	SERPINE2 ID4	2	seminal vesicle development
491	GO:0006397	NOVA1 CPSF2 SNRPB CWF19L1 DDX20 NUP98 SRSF5 MTPAP EIF4A3 DDX47 USP39 TRUB1 SRPK3 ZFP36L1 RPRD1A RBM10 LSM5 RBM23 C1QBP PRDX6 RBM6 CELF5 HNRNPM CPSF4L RBM38 NUDT21 SCAF4 RPUSD2 BARD1 ISY1-RAB43 SSU72 THOC3 PCBP4 PRPF38A NPM1 HNRNPA3 SRSF2 CDK11A FIP1L1 LSM11 NOVA2 PHF5A DHX36 SNRNP200 PRPF38B PRKRIP1 RBM41 SNRNP70 APOBEC1 USP4 PRMT5 YBX1 SNRPN TUT1 HTATSF1 DDX39A RBMY1B DUS3L SRRM4 LOC102724594 PA…	476	mRNA processing
492	GO:0071680	CDH1 CYP1B1 CTNNA1 CTNNB1 BRCA1 JUP	6	response to indole-3-methanol
493	GO:0006958	C4A C9 MBL2 C4BPB C1QA CR2 C2 C8B IGLL5 CR1 C8G MASP2 C4B_2 SERPING1 IGLL1 C3 C1RL C5 CR1L C1QB CLU C1S CFI C7 C1QBP C4BPA C8A CD55 C4B C1R C1QC TREM2 CD46 C6 CSMD3 SUSD4	36	complement activation, classical pathway
494	GO:2000594	PAX2 PAX8	2	positive regulation of metanephric DCT cell differentiation
495	GO:0019692	ADK RRM1 DCTPP1 XDH UPP1 NUDT16 LOC100506422 RRM2 OGG1 UPP2 NUDT18 NT5C1A NEIL2 SMUG1 SHMT1 DUT MBD4 NT5C DCK NT5C2 DGUOK AK5 DCTD GUK1 TDG TBPL1 DERA CMPK2 UPB1 DPYD DTYMK UNG NT5M TYMS RRM2B ADA NEIL1 GDA TYMP PNP AK9 SAMHD1 NTHL1 NUDT15 DPYS	45	deoxyribose phosphate metabolic process
496	GO:2000301	BRAF RAP1B FMR1 RAP1A SYT4	5	negative regulation of synaptic vesicle exocytosis
497	GO:0070129	TACO1 FASTKD3 ALKBH1 TRMT10C TSFM TRUB2 RMND1 MTG1 MTG2 LRPPRC NSUN3 SHMT2 NGRN MPV17L2 RPUSD4 CDK5RAP1 RCC1L COA3 MRPS27 METTL8 UQCC2 MALSU1 C1QBP RPUSD3 FASTKD2	25	regulation of mitochondrial translation
498	GO:0099536	BRAF PVALB CHRNA9 TMEM108 NGFR HTR1A CPLX2 HRH1 MYLK2 GABRA1 CNTNAP4 SNAP47 EIF4A3 AGER GABRA4 KCNN1 SLC17A6 GIPC1 HRH2 GLRA3 GAD2 SLC17A8 EPHB1 TPGS1 ADCY1 JPH3 SV2C KCTD13 CNR1 ARF1 ADRB2 GNAI2 ADNP DGKI GRIN3A MME PTPRD SNAPIN ITPKA TBC1D24 PRKCB SCTR RNF10 GRIA2 STXBP3 SYP SLC4A8 OXT ZDHHC3 CACNG7 PFN1 PLCB1 SEZ6 CASK GRIN2D EPHA7 SV2A BACE1 CLCN3 MEF2C CAMK2A SNAP29 CYP46A1 GABRA2 GIP APOE D…	764	synaptic signaling
499	GO:0051257	INCENP MLH1	2	meiotic spindle midzone assembly
500	GO:0070527	GP6 PPIA PRKCQ WNT3A ACTB PRKCA BLOC1S4 CEACAM1 EMILIN2 P2RY12 MMRN1 CELA2A MPL VPS33B SLC7A11 CLIC1 FLNA ACTG1 HBB FERMT3 PRKG1 COMP GNAS GATA1 TYRO3 ABAT PDPN EMILIN1 F11R ADAMTS18 PIK3CB TUBB1 PTPN6 ILK IL6ST VCL TSPAN32 FGA UBASH3B PIK3CG ACTN1 SH2B3 ITGB3 SERPINE2 IL6 FIBP MYL9 SYK TLN1 PEAR1 CSRP1 BLK LYN PLEK MYH9 FGB FN1 MYL12A MFSD2B DMTN GP1BA METAP1 CD9 FGG JAK2 PRKCD CTSG RAP2B STXBP3…	75	platelet aggregation
501	GO:0060292	PTK2B FMR1 MAPT GRIA1 SORCS3 SHANK2 GRM2 KCNB1 AGER ADCY8 GRID2 GRID2IP LILRB2 SLC24A1 DRD1 CD38 PLK2 ABHD6 PICK1 SRF SORCS2 PRRT1 ARC ADORA1 CBLN1 STAU2 ARF1 SLC24A2 STXBP1 DRD5	30	long-term synaptic depression
502	GO:0000466	ABT1 ERI1 URB1 NOL9 EXOSC9 UTP20 ERI2 NOP14 RPS21 EXOSC2 FTSJ3 RPP40 FCF1 ERI3 EXOSC7 PES1 WDR12 EXOSC10 NOP9 KRI1 RRS1 EXOSC3 EXOSC8 BOP1 RCL1	25	maturation of 5.8S rRNA from tricistronic rRNA transcript (SSU-rRNA, 5.8S rRNA, LSU-rRNA)
503	GO:0150032	MEAK7 GPR137B	2	positive regulation of protein localization to lysosome
504	GO:0060029	MESP1 FRZB WNT5A DVL2 DVL1	5	convergent extension involved in organogenesis
505	GO:0009206	SLC25A13 NME5 NME7 ATP5F1D NDUFB11 NDUFS7 AK4 ALDOA ND4 ATP5F1C NDUFB1 NDUFS3 NDUFC2 ATP5F1E ENO1 NDUFB7 ATP5MF DMAC2L SDHD ATP6V0C ATP5MC2 ND1 NDUFA5 ATP5MJ NDUFA9 NME6 NDUFS6 PKLR NDUFA2 VPS9D1 NDUFB4 NDUFS5 ATP5MG ATP5PB NDUFA6 SDHC NDUFV1 PID1 PRKAG2 NME1 DNAJC30 IL4 NUDT2 TAFAZZIN NDUFA10 VCP ND4L NDUFB10 COX2 NDUFB8 NDUFA8 SPHK2 ND3 ATP5PD PPARA NDUFS2 ATP5PF AK9 NDUFB5 ATP5MK SDHA NME4 LDH…	113	purine ribonucleoside triphosphate biosynthetic process
506	GO:0044848	TGFB2 MSX2 SYCP2 CTNNB1 SYCP2L WNT5A WNT10B CDH3 SPINK5 FERMT1 GAL	11	biological phase
507	GO:0090218	CDC42 PTK2B FLT1 P2RY12 PRKD1 KIT PIK3R4 TEK ATG14 FGFR3 PDGFB FGR FGF2 FLT3 PDGFRA DGKZ NOD2 PDGFRB EPHA8 LYN CCL19 SRC IRS1 VAV3 CCL21 F2 CD81 EEF1A2 CD19 VAV2 AMBRA1 PTK2 AGAP2 CCR7 TNFAIP8L3 TGFB1	36	positive regulation of lipid kinase activity
508	GO:0016226	CIAO3 ISCU XDH HSPA9 FDX2 CIAO2B NFS1 FXN NUBP1 GLRX5 ISCA1 NUBP2 IBA57 HSCB BOLA3 GLRX3 ABCB7 CIAPIN1 MMS19 NDUFAB1 LYRM4 CIAO1 NUBPL NFU1 ISCA2 CIAO2A BOLA1 BOLA2B BOLA2 NDOR1	30	iron-sulfur cluster assembly
509	GO:0046726	TBC1D20 HACD3 DDB1 STAU1	4	positive regulation by virus of viral protein levels in host cell
510	GO:0071361	DNMT3A SLC23A2 PRKCE GLRA2 GLRA1 ITPR2 CYBB TP53INP1 PRKAA1 KCNMB1 UGT1A1 ADCY7 SOD2	13	cellular response to ethanol
511	GO:0031571	RFWD3 SDE2 GML CDK2 ATM MUC1 CRADD PML RPL26 TP53 CCND1 PLK2 PLK3 MDM2 RPA2 CDKN1A TRIAP1 FBXO31 CASP2 GTSE1 TREX1 CHEK2 PRKDC GIGYF2 RPS27L WAC CDKN1B PRAP1 PIDD1	29	mitotic G1 DNA damage checkpoint signaling
512	GO:0007518	IFRD1 MYOD1	2	myoblast fate determination
513	GO:0033633	SWAP70 WNK1	2	negative regulation of cell-cell adhesion mediated by integrin
514	GO:0042421	DBH HAND2 INSM1 KL GATA3 MOXD1 TH	7	norepinephrine biosynthetic process
515	GO:0051388	PPP2R5B CYFIP2 TMEM108 CYFIP1 WASF1	5	positive regulation of neurotrophin TRK receptor signaling pathway
516	GO:0060079	RELN MPP2 PTK2B CHRNA9 CHRNA4 TMEM108 P2RX5 DVL1 GABRA1 CHRNB2 SNCA EIF4A3 WNT7A GABRA4 GABRB2 GLRA3 P2RX7 MAPK8IP2 ADORA2A ADRB2 AKT1 GABRA3 STX1A GABRB1 PRKCZ TBC1D24 SLC29A1 GLRA2 GRIN2C RIMS2 DLG4 GABRG1 HTR3C CHRNA3 GSK3A SEZ6 GRIN2A CHRNA10 GRIN2D GSK3B P2RX6 NPAS4 GABRQ MEF2C GABRA2 DMPK IGSF11 GABRB3 HTR3D S1PR2 CHRNB1 CHRNB4 CELF4 RIMS1 CHRNA2 P2RX4 NRXN1 CBLN1 P2RX3 HTR3B P2RX2 STX1B AP…	122	excitatory postsynaptic potential
517	GO:0045199	PDCD6IP WDR1 LHX2 PDZD11 WNT11 CRB2 LIN7C LIN7B LIN7A ANK1 SLC9A3R1	11	maintenance of epithelial cell apical/basal polarity
518	GO:2000145	SEMA4C ROCK2 SELE BRAF ACVRL1 SLAMF8 TMSB15A NGFR GNRH1 PLA2G7 HDAC1 CCDC125 EFNA1 FPR2 PHLDB2 CXCL13 SAP30 SLC26A5 LAMC2 AGER GRB7 SAP130 SEMA4D LGR6 MYOCD LYVE1 CASS4 RBBP7 EMILIN1 JUN PIK3CB ZNF304 APELA C5AR2 IL33 ACTA2 ULK4 NCKAP1L ADAM10 DUSP3 FSHB PIK3C2A CCL24 CLDN4 IFNG APOH CFAP69 PTPN23 CERS2 DAPK2 GDF2 PDGFRB CD300A PLXNB2 S1PR1 GNAI2 RECK CALR CXCR2 STAT3 DIAPH1 C1QBP TBC1D24 ADA LDB…	980	regulation of cell motility
519	GO:0030031	ZMYND10 IQCG SEPTIN6 DNAH7 OCRL DYNC2LI1 IFT52 ARPC2 OFD1 CDC42EP1 PALM TPGS1 DNAI2 CDC14B NCKAP1L CEP20 FHDC1 PTPN23 VSTM5 STON1 TBC1D3C IFT88 CFAP69 S1PR1 TMEM231 HYLS1 TBC1D24 ARMC2 IFT80 CYLD FOXJ1 ENKD1 CEP164 NEK1 SYNE2 CEP120 PFN1 IFT122 EHD3 WASHC1 PLA2G3 CEP19 SNAP29 B9D2 RFX2 DNAH1 SLIT2 ARHGEF6 CFAP54 GDI2 TCHP LPAR3 DZIP1L BBOF1 AUTS2 SCIN BBS2 RO60 ICAM1 TBC1D21 PARVG TBC1D10A STON1-…	608	cell projection assembly
520	GO:0001522	PUS7 NOP10 TSR3 RPUSD2 RPUSD4 GAR1 RPUSD3 RPUSD1 TRUB2 PUS1 NHP2 NAF1 DKC1 PUS7L PUS10 PUS3 TRUB1 PUSL1	18	pseudouridine synthesis
521	GO:0032543	MRPL19 MRPS31 WARS2 MRPL44 TRUB2 MRPL14 MTG2 LRPPRC TUFM MRPL10 RPUSD4 GATB CDK5RAP1 MRPS25 MRPS35 PTCD1 MRPS11 MRPS27 MRPL52 MRPL43 MRPS2 MRPL39 MRPL32 MTRF1L METTL8 MRPL13 C1QBP RPUSD3 MRPL54 MRPL37 MRPL21 FASTKD3 MRPL23 GFM1 TRMT10C MRPS18C MRPS33 MRPL50 RMND1 MTG1 LARS2 MRPL35 MRPS18B DARS2 MRPS16 MRPL3 MRPL30 MRPL48 MRPL15 MRPL12 MRPL46 GARS1 EARS2 MRPL34 NGRN MPV17L2 MRPS30 GFM2 RCC1L COA3 …	130	mitochondrial translation
522	GO:0051961	SEMA4C BMP7 ULK2 WNT3A SPP1 SEMA3A DLL3 CCL11 WNT7A HES5 SEMA4D EPHB2 ULK1 ROBO2 TP53 SYT4 SEMA6D DNAJB11 YWHAH RYK SEMA4G REST CERS2 CTDSP1 PTPN13 RTN4R SEMA3D TSPO PTN PROX1 SEMA6C DAB1 IL1B NRP1 RNF10 CDKN2B SEMA5B GDI1 GORASP1 B2M SEMA5A SPART RUFY3 EPHA7 TLX2 SLIT1 SEMA3G LHX2 NKX6-2 SEMA3F ELAPOR2 TRIM11 NR1D1 ASCL2 NF1 NR2E1 CBLN1 SORL1 DRAXIN CDK5 SIRT2 PLXNA3 F2 TRIM46 THY1 WNT5A FGF13 N…	149	negative regulation of nervous system development
523	GO:2000147	SEMA4C ROCK2 SELE TMSB15A PLA2G7 FPR2 SLC26A5 LAMC2 CXCL13 AGER GRB7 SEMA4D LGR6 LYVE1 CASS4 JUN PIK3CB ZNF304 APELA ACTA2 NCKAP1L ADAM10 FSHB CLDN4 IFNG CCL24 DAPK2 PIK3C2A CFAP69 PDGFRB S1PR1 GNAI2 CALR CXCR2 STAT3 DIAPH1 C1QBP TBC1D24 CSF1 PLVAP KDR CCDC25 HBEGF SYNE2 PFN1 RAB11A GLIPR2 EDN3 MOSPD2 WASHC1 INSL3 PRKD1 PTPRC TRIP6 HIF1A CD274 PLET1 FAM89B SPRY2 MADCAM1 CCL5 STX4 FGF7 FERMT2 PDCD…	549	positive regulation of cell motility
524	GO:0072076	BMP7 SMAD4 FOXD1	3	nephrogenic mesenchyme development
525	GO:0032197	TUT7 L1TD1 TREX1 TUT4 MOV10	5	transposition, RNA-mediated
526	GO:0050714	TGFB3 TRH PPIA TGFB2 TRPM4 GPR68 ACHE MYOM1 NR1H2 ADCY8 PLA2G1B CAPN10 ABAT C2CD2L APBB1 AACS BAIAP3 TCF7L2 TTN P2RX7 MCU SIRT6 PRKCE ADORA2A PTPN23 GCK DNM1L SLC30A8 SOX4 JAK2 ISL1 VPS35 UNC13B MYH10 GOLPH3 PLCB1 SLC2A2 ANG CFTR WLS HIF1A IER3IP1 ATP13A2 GIP CASR APBB3 SERP1 PLA2G6 PCSK1 TMED10 VEGFC RFX6 SYTL4 TM7SF3 STX4 C1QTNF12 NNAT ANO1 C1QTNF3 RPH3AL ANKRD1 PPARG FGB GLUD1 PPID UCN3 KCNJ11…	136	positive regulation of protein secretion
527	GO:2000191	AKT2 OXT EPRS1 CYP4F2 THBS1 CYP4A11 ACSL5 PLA2G3 SSTR4 TNFSF11 EDN1 PLA2G6 NTSR1 AVPR1B MIF P2RX7 P2RX4 FIS1 PTGES PLA2R1 SYK PLA2G4A FABP3 AKT1 TNFRSF11A PLA2G10 PPARA IL1B MAP2K6 IL1A ERFE IRS2 ACSL1	33	regulation of fatty acid transport
528	GO:2001286	NEDD4L CLN3 PROM2 CAV3 SRC UNC119	6	regulation of caveolin-mediated endocytosis
529	GO:1902616	SLC25A20 SLC25A29	2	acyl carnitine transmembrane transport
530	GO:2000725	BMP2 DLL1 WNT3A FRS2 FZD7 MYOCD ARRB2 EFNB2 SMAD4 SOX6 BMP4 TGFB1 KAT2A HDAC3 MEF2C DKK1	16	regulation of cardiac muscle cell differentiation
531	GO:0019532	SLC26A8 SLC26A3 SLC26A1 SLC26A7 SLC26A9 SLC26A2 SLC26A4 SLC26A10P AGXT SLC26A6 SLC26A5	11	oxalate transport
532	GO:0051029	NPM1 PNPT1 TSC1 TST MRPL18	5	rRNA transport
533	GO:0044854	FLOT1 CAV2 PACSIN2 CAV1 EMP2 CAV3	6	plasma membrane raft assembly
534	GO:0035754	CXCL13 PIK3CD CYP7B1 PTK2B GAS6 XCL1 CH25H HSD3B7	8	B cell chemotaxis
535	GO:0097499	SPATA7 ARL13B TTC21B ROM1 ZDHHC3 PCARE ARL13A BBS4 GFY IFT80 TUB BBIP1 TULP1	13	protein localization to non-motile cilium
536	GO:0048070	TPCN2 VPS33A BLOC1S5 ADAMTS9 BCL2 KITLG ZEB2 EDN3 ADAMTS20 BAX IHH BCL2L11 HPS4 SPNS2 BLOC1S6	15	regulation of developmental pigmentation
537	GO:0036294	HP1BP3 BMP7 NKX3-1 ROCK2 CBL JUND KCND2 HILPDA ATP7A IRAK1 STC1 STUB1 EDN1 AK4 RGCC PIK3CB TP53 ENO1 SIRT4 EGLN1 VASN ZFP36L1 BCL2 RORA PRKCE CHCHD2 UBQLN1 CFLAR SDHD LMNA TIGAR AKT1 SRC PTGS2 SLC29A1 NOL3 KCNK2 SLC9A1 FMN2 EGLN3 TMBIM6 NFE2L2 OPRD1 SCN2A FABP1 AJUBA SIRT1 CITED2 BNIP3L MDM4 ERO1A CPEB1 HIF1A VEGFA CASR TBL2 RPTOR EEF2K MIEF1 ANGPT4 CPEB2 PLK3 PMAIP1 CPEB4 EPAS1 NDNF HYOU1 RWDD3 …	145	cellular response to decreased oxygen levels
538	GO:0032782	ABCB4 CASR CES1 UGT1A3 SLC10A1 ABCB11 PRKAA1 TNF SLC51B SLC51A SLC9A3R1	11	bile acid secretion
539	GO:0009304	GTF3C3 GTF3C2 POLR2L GTF3C6 GTF3C5 BRF1 GTF3C4 GTF3C1	8	tRNA transcription
540	GO:0019646	ISCU NDUFS7 SNCA AFG1L SLC25A51 ND4 NDUFB1 NDUFS3 NDUFC2 UQCRC2 NDUFB7 SDHD ND1 NDUFA5 NDUFA9 SDHAF2 NDUFS6 COX15 COX6A1 NDUFA2 NDUFB4 COX8C UQCR10 UQCRC1 NDUFC2-KCTD14 NDUFS5 PARK7 COX5A NDUFA6 SDHC COX7B2 NDUFV1 COX7A1 NDUFA10 COX4I2 ND4L UQCRHL COX3 NDUFB10 COX2 NDUFA4 NDUFB8 NDUFA8 COX7A2 ND3 COX7B NDUFS2 NDUFB5 COX6B1 UQCRQ SDHA COX5B COX6A2 ND6 NDUFAF1 COX1 DNAJC15 ND2 PINK1 CYTB SDHB NDUFS…	90	aerobic electron transport chain
541	GO:2000255	HPGDS PTGDS PRDX4 PTGDR2	4	negative regulation of male germ cell proliferation
542	GO:0002834	FBXO38 SLC22A13 CEACAM1 AHR HMGB1 HRG HLA-DRB3 IL12A IL12B HAVCR2 CD274 DAPK1 PVR CD226 NECTIN2 MR1 HLA-DRB1 HSPD1 CRTAM IL4I1 CD160	21	regulation of response to tumor cell
543	GO:0034514	ABCB10 HSPD1	2	mitochondrial unfolded protein response
544	GO:0090402	HMGA1 PML HMGA2 SPI1	4	oncogene-induced cell senescence
545	GO:0001706	GRB2 NANOG INHBA DUSP2 COL7A1 CTNNB1 MMP9 LAMB1 LEO1 COL8A1 RTF1 ITGA4 DUSP4 MAP2K1 NR0B1 LHX1 ITGB2 LAMB3 MMP2 POU5F1 COL6A1 MIXL1 SOX17 GATA6 SOX2 HMGA2 SOX7 COL5A1 MACROH2A1 MMP15 VTN EOMES DUSP1 HNF1B MMP8 CTR9 ITGA5 COL4A2 DKK1 FN1 MESP1 ITGAV MMP14 HSBP1 NOG COL11A1 COL5A2 CDC73 ITGB5 LAMA3 DUSP5 NODAL PAF1 SETD2 SMAD2 ITGA7 COL12A1 TBX20	58	endoderm formation
546	GO:0060043	WNT2 TGFBR2 TBX2 RBPJ TGFBR1 TBX5 VGLL4 FGF9 MEF2C CITED2 PTEN TGFBR3 YAP1 MAPK14 PIM1 RBP4 FGF2 GATA6 NOTCH1 GLI1 MAPK11 SAV1 RUNX1 NKX2-5 CDK1 HEY2 ERBB4 FGF20 BMPR1A NOG BMP10 ZFPM2 KCNK2 JARID2 TP73 FGFR2 TBX20	37	regulation of cardiac muscle cell proliferation
547	GO:0006639	PNPLA3 APOA2 FGF21 LPGAT1 CYP2E1 INSIG2 FITM2 AGMO ABHD12 GPX1 NR1H2 DGKD LPIN1 TNXB ABHD12B PNLIPRP2 SREBF1 NR1H3 KAT5 ABHD2 LIPE APOH AWAT2 PLA2G4A PLB1 PLCE1 AADAC DGKI TBL1XR1 GPAT2 INSIG1 APOC1 GPAM MFSD2A CAV1 DGKB LMF1 PANK2 PGS1 AVIL PLIN5 ANG APOA4 SIRT1 DGKG AGPAT5 LPL SIK1 SEL1L MOGAT2 DGKA DGKK APOE FBXW7 LYPLA2 LIPC PTPN11 DGKZ C3 LIPF CTDNEP1 RGN SORL1 APOBEC1 PCSK9 GK5 SLC22A4 DGKE…	130	acylglycerol metabolic process
548	GO:1903645	PDCL3 PDCD5	2	negative regulation of chaperone-mediated protein folding
549	GO:0035729	MED1 SIRT2 APPL1 CASR APPL2 LGMN IL10 GCLM NRP1 BCAR1 CREB1 VIL1 RELA TDGF1 HGF GCLC ADAMTS12	17	cellular response to hepatocyte growth factor stimulus
550	GO:0007215	CDK5R1 PLCB1 PTK2B FMR1 GRIN2A GRIK5 NCSTN GRIN2D GRIA1 PLP1 GRIK3 GRM4 DAGLA GRM1 GRM6 TRPM1 FYN GRM2 KCNB1 GRID2 NECAB2 CX3CL1 GNAQ HOMER2 CPEB4 GRIK1 GRIA3 GRM8 GRM5 GRIK4 CLN3 GRIN3A GRM3 GRIK2 GRIN3B APP FRRS1L GRID1 HOMER1 PRNP SLC1A1 HOMER3 GRIN2C GRIN2B SSTR1 GRIA2 GRIN1 GRM7 GRIA4	49	glutamate receptor signaling pathway
551	GO:1904200	SLC5A6 SLC5A5	2	iodide transmembrane transport
552	GO:0010927	NCMAP VPS13B WDR1 MYH7 TMOD3 FLII CSRP3 ACTG1 PHLDB2 ACTN2 TNNT2 GNPAT EDN1 LMOD2 NEB ERCC2 MYOZ1 TTN CASQ1 TMF1 CSRP2 ITGB1 TPPP SPINK2 FIG4 CNTN1 PDGFRB CSRP1 CFLAR ZPBP2 TMOD1 PROX1 OBSL1 TBC1D20 SPPL2C KNL1 LMOD1 SIX4 GPC1 LDB3 ADPRHL1 ABCA2 TNNT1 PLA2G3 ACRBP ITGB4 RFX2 ZPBP CLASP2 CCDC136 TBPL1 MYH6 ACTL9 MYL9 TCAP NKX2-5 ANKRD1 PLN SYNPO2L CFL2 CNTNAP1 FLNC MYLK3 FHOD3 KRT19 ACTL7A MYOM2 S…	120	cellular component assembly involved in morphogenesis
553	GO:0034351	CCL2 PRKCI PRKCD DLL1 PRKCA TREM2 GAS6 TRAF2 PRKCH	9	negative regulation of glial cell apoptotic process
554	GO:2001188	LILRB1 HLA-DMB CD81 LGALS3 LGALS9 HAVCR2	6	regulation of T cell activation via T cell receptor contact with antigen bound to MHC molecule on antigen presenting cell
555	GO:0014891	IL15 TRIM63 CFLAR MYOG ACTN3 GSN RPS6KB1 MSTN	8	striated muscle atrophy
556	GO:0006565	CBS SHMT2 SHMT1 LOC102724560 SDS SDSL	6	L-serine catabolic process
557	GO:0035116	PITX1 TBX4 SHH CTNNB1 TBX3 WNT7A TP63 ALX3 RARG ZBTB16 NOTCH1 MED1 ALX4 GPC3 TWIST1 FGF4 MSX2 CHD7 AFF3 RARB MSX1 OSR2 FGF8 WNT3 BMP4 RPGRIP1L RSPO2 OSR1	28	embryonic hindlimb morphogenesis
558	GO:0006793	GRB10 ROCK2 ACVRL1 ACOT7 SERINC2 PTPN1 MYH7 MBOAT1 OCRL FIGNL1 LEPR GART HEG1 MYLK2 ENSA LPIN1 PTPMT1 SEMA4D ALDOA CASS4 EPHB1 PHIP CKMT1A HPRT1 DUSP3 RPRD1A PIK3C2A CD109 NUDT9 SOCS1 NADSYN1 TKFC PTPRD PRKCB MAPK7 BMX LAMA1 NAXD CDK3 ACTN3 KDR RAMP3 MARK3 ACSM2B SLC5A8 CAMKK2 EDN3 PLCB1 CARD14 TRAF6 GADD45A PRKD1 LEFTY1 ATP6V1B1 APOA4 NPM1 CAMK2A HIF1A CIITA NT5C3B PGK2 SMG8 GMFB MELK CLDN19 JAK…	2785	phosphorus metabolic process
559	GO:0035810	HAS2 TFAP2B INPP5K EDN1 EDNRB ADORA2A DRD2 NPPB OPRL1 HYAL2 GNAI2 NPR1 NPR3	13	positive regulation of urine volume
560	GO:0036369	MKRN2 MDM2 SIRT6 FBXW8 MAPK9 TAF1	6	transcription factor catabolic process
561	GO:0060244	PAK1 SRPX FAP DACH1	4	negative regulation of cell proliferation involved in contact inhibition
562	GO:0046314	CKB CKMT2 CKM CKMT1A CKMT1B	5	phosphocreatine biosynthetic process
563	GO:0006607	KPNB1 KPNA6 RGPD4 RGPD3 RANBP2 RGPD5 KPNA4 RGPD6 NUP54 KPNA7 CBLB NUP35 RGPD1 KPNA2 RGPD8 KPNA1 RGPD2 KPNA5 KPNA3 IPO5	20	NLS-bearing protein import into nucleus
564	GO:1905072	TBX2 TBX3 BMP2 BMP4	4	cardiac jelly development
565	GO:0099011	UNC13C RAB3A UNC13B STXBP1 SYT4 UNC13A SNAP25	7	neuronal dense core vesicle exocytosis
566	GO:0052025	LTF DEFB4A RNASE7 DEFA5 DEFB118 DEFB4B	6	modification by symbiont of host cell membrane
567	GO:0010463	HAND2 WNT2 BMP7 TGFBR2 BMP2 TBX2 SHH IHH CTNNB1 STAT1 FGFR2 FGF9 DCHS2 SIX2 SOX9 CHRD WNT11 ZEB1 GPC3 SHOX2 PRRX1 FGF7 MYC FGF4 FOXF1 LMNA TBX1 MSX1 LRP5 SMO PDGFA BMPR1A CTNNBIP1 SIX1 KDR DCHS1 WNT5A BMP4 PHF14 IRS2 NFIB OSR1	42	mesenchymal cell proliferation
568	GO:1903371	TMEM33 ATL3 RAB3GAP2 RAB3GAP1 ARL6IP1 LNPK	6	regulation of endoplasmic reticulum tubular network organization
569	GO:0031348	SMPDL3B RPS19 SLAMF8 CYP19A1 GRAMD4 AOAH SLC39A8 NLRP12 RABGEF1 HCK KLRD1 WFDC1 NR1D2 FPR2 HLA-A GPX1 NR1H2 TARBP2 PLCG1 TTLL12 CRK METRNL CD200R1 CNR2 NR1H3 KRT1 CALCRL TNFAIP8L2 SPINK5 LPCAT3 LRFN5 NPY5R OTOP1 TRIM38 SAA1 HTRA1 BANF1 RORA CD96 SERPING1 ADORA2A SIRPA UBQLN1 MACIR METTL3 RNF125 ZDHHC18 FNDC4 TKFC SRC KIR2DL4 MVK TNFAIP6 ELF4 C1QBP SOCS5 ARG2 ADA NLRP6 MAPK7 ZFP36 CYLD HLA-F MICA …	245	negative regulation of defense response
570	GO:0002674	SELENOS APCS NLRP3 FCGR2B ADORA1 ASH1L IL4 NPY INS NPY5R GSTP1 IL20RB	12	negative regulation of acute inflammatory response
571	GO:0070101	TREM2 HIF1A EDN1	3	positive regulation of chemokine-mediated signaling pathway
572	GO:0006782	IREB2 UROD ALAS2 CPOX PPOX ALAD UROS HMBS ALAS1	9	protoporphyrinogen IX biosynthetic process
573	GO:2000660	IL1RN IL6 OTUD4 ZNF675 IL1R2	5	negative regulation of interleukin-1-mediated signaling pathway
574	GO:2000508	CALR CCL21 C1QBP TNFSF18 SLAMF8 IL12A GAS6 SLAMF1 CCR7 CCR6 LGALS9 SPI1	12	regulation of dendritic cell chemotaxis
575	GO:0001755	HAND2 SEMA4C BMP7 CDC42 FOLR1 EDN3 SHH RADIL GDNF SEMA5A SOX8 SEMA3A SEMA3C ANXA6 HIF1A SEMA4F FGF19 SEMA6B SEMA4D EDN1 ALX1 SEMA3G SEMA7A GBX2 SEMA4A OVOL2 SEMA3E SEMA3F SEMA6D PHACTR4 SEMA4G TWIST1 SEMA4B EDNRA NRTN ACVR1 EDNRB SEMA6A SEMA3D FN1 TBX1 LAMA5 EFNB1 SMO ERBB4 SEMA6C SOX10 KITLG ENG NRP1 ISL1 CORO1C PHOX2B BMP4 RET SEMA5B NRP2 SEMA3B HTR2B PITX2	60	neural crest cell migration
576	GO:0019364	NUDT13 NUDT17 NUDT12 SARM1	4	pyridine nucleotide catabolic process
577	GO:0061000	PTPRS PTEN GRIN3A NLGN1 FSTL4 DTNBP1 HDAC2 SRGAP2C ASAP1 EFNA1 NGEF DNM3	12	negative regulation of dendritic spine development
578	GO:0040016	TOP2A TOP1 CUL3 AATF PIK3CB PADI6 TPRA1 ERCC2	8	embryonic cleavage
579	GO:0009952	WNT2 NKX3-1 CDX1 WNT3A CFC1B HOXB1 SSBP3 TDRD1 DLL3 WT1 PCSK5 KDM2B HES5 LHX1 BMPR2 ACVR2B TDRD5 XRCC2 TP53 TDRD6 HEY1 CFC1 HOXA5 MSX2 TULP3 HOXC10 HES2 FEZF1 KAT2A TIFAB GLI3 PRKDC HOXA4 MESP1 SMO LDB1 HOXB7 TBXT PLD6 NODAL HOXC13 DMRT2 PBX3 HOXC6 MEOX2 HOXA2 FOXC1 HOXC11 ATM FEZF2 BARX1 TBX3 NLE1 MED12 HOXD8 AXIN2 WLS DLL1 RARG KMT2A ZBTB16 TBX18 LRP6 WNT1 GATA4 HOXD3 HOXB3 CDX2 MESP2 ARC HOXA3…	219	anterior/posterior pattern specification
580	GO:0090481	SLC35A2 SLC35A4 SLC35B4 SLC35D1 SLC35C2 SLC35D2 SLC35A3 SLC35D3 SLC35A5 SLC35B1 SLC35A1	11	pyrimidine nucleotide-sugar transmembrane transport
581	GO:0008217	ACVRL1 AVP MC3R LVRN ADRA2B AVPR1A CYP4A11 GAS6 AGTR2 PRCP PCSK5 SCNN1B NPY1R CYP11B1 ABAT EDN1 EMILIN1 BMPR2 AVPR2 GLP1R CORO2B SCPEP1 TRHDE ID2 SLC2A5 ADM2 ACTA2 FFAR3 STK39 PLCB3 CYBA WNK1 SPX CNR1 UTS2R ADRB2 RENBP SOD2 PTGS2 TNNI3 NCALD SLC4A5 ANPEP SNX5 SCNN1D UCN SCNN1A KCNK6 ADRA1B CYP11B2 ACE2 RAMP2 OXT NOS2 ADRA1D GSK3A EDN3 CYP4F2 ASIC2 ADRB1 DLL1 GJA5 PTAFR CTSZ ECE1 ATP2B1 VEGFC P2RX…	190	regulation of blood pressure
582	GO:0009267	ALB FOXO1 GAS6 PIK3C3 RALB KPTN MAP1LC3B2 SH3GLB1 RRAGC NUAK2 SEH1L BMPR2 PDK4 SREBF1 TP53 KAT5 GABARAP ELAPOR1 USP33 RNF152 BCL2 KLF10 LARS1 STK24 MYOD1 HSPA5 GABARAPL2 WDR45 PRKAA2 MFSD2A SIK2 GBA1 WRN SESN3 NFE2L2 AKR1C3 UPP1 VPS41 WDR24 RRAGB SLC34A1 WNT4 RRAGA CTSK PRKD1 PRKAG3 SIRT1 SLC38A3 PRKAG2 TBL2 RPTOR SIK1 MTMR3 SLC39A4 EIF2AK4 WNT9B IGF1R PMAIP1 WIPI1 SREBF2 ITFG2 KICS2 CDKN1A CPEB4…	174	cellular response to starvation
583	GO:0002446	CARD9 CXCL6 WDR1 VAMP8 BCR VAMP7 KMT2E IRAK4 SCNN1B TREM1 PTAFR PLA2G1B ITGB2 STXBP2 MYD88 ARG1 IL6 SYK ELANE VAMP2 AZU1 JAGN1 SPI1 DNASE1 CD177 F2 NLRP6 ANXA3 DNASE1L3 ACE PRAM1 CTSG STXBP3 ITGAM F2RL1 ADAM17 TUSC2	37	neutrophil mediated immunity
584	GO:0010224	IVL IL12A IL12B MAPK14 MAP3K20 HYAL1 NLRP1 MAPK11 CDKN1A BCL2 CRIP1 MFAP4 MME STK11 ERCC6 MSH2 HYAL2 RELA HYAL3 XPC	20	response to UV-B
585	GO:0055059	SOX5 ARHGEF2 RAB10 TEAD3 FGF13 DOCK7	6	asymmetric neuroblast division
586	GO:0086092	SLC9A1 PLN	2	regulation of the force of heart contraction by cardiac conduction
587	GO:0070244	PTCRA HIF1A RAG1 BCL11B KIFAP3 ADA BMP4 JAK3 EFNA1	9	negative regulation of thymocyte apoptotic process
588	GO:0051171	PTPN1 FIGNL1 USP16 ENSA LPIN1 GRB7 WBP2 ZXDA PRAMEF10 DND1 ELAVL2 HEY1 TINF2 IL33 ZNF500 ZFAT ATAD2B PHC2 EDA MAPK7 ZC3H12D TBX22 ZBTB38 GPATCH3 LIG3 ZNF786 CARD14 ZNF785 SRSF2 CIITA ZNHIT3 CLDN19 JAK3 NIBAN2 ROR1 SHOX2 PSMD3 A2ML1 HOXA3 ZNF827 NR1D1 NUCKS1 PTH ZMIZ1 TNIP2 GSKIP WWP2 NHLH1 RNF2 ATP5IF1 RAP1A AGRN CRTC3 CHCHD10 NCOA3 MYBL1 SPIB ZNF628 DEPTOR DYRK1A TOX4 STK3 CALM3 DYNLL1 SPRTN MED…
ZNF180 MCPH1 MMP8 ABCE1 EXOSC7 APLF VHL ITIH6 SDR16C5 IGF2BP2 SH3D19 NEDD4 EWSR1 NOTCH4 ZBTB32 UBE2V2 CCN2 SOX15 PRSS37 KLRK1 ZNF134 ADGRB1 MBD2 CPSF7 FOXD1 SPEN LEP RAP2B CNOT8 TAF13 ADRA2B FCN3 ESCO2 ASL PRDM10 AIDA BAX ZNF791 PIBF1 RFPL4A RAD52 FXR1 FOXO4 CST11 ANXA3 FOXE1 HSF2 OSBPL7 CACTIN NRDE2 MFHAS1 GH2 PRDM16 ZNF75D CHEK1 CST6 ASCL2 MAML3 TXK SRSF4 MARCO SAMD8 ALS2 CAMK1 PLAU GPS2 CRABP2…	5590	regulation of nitrogen compound metabolic process
589	GO:0021684	PROX1 OPHN1 WNT7A GRID2 CBLN1 KNDC1 MTPN	7	cerebellar granular layer formation
590	GO:1905245	GRN ROCK2 AGER PICALM SORL1 NLRP7 EPHA4 TMED10 LYN EFNA1 BIN1 EFNA3	12	regulation of aspartic-type peptidase activity
591	GO:0005988	LCT B4GALT1 LALBA	3	lactose metabolic process
592	GO:1901407	CCNK NCBP1 NCBP2 PPIL4	4	regulation of phosphorylation of RNA polymerase II C-terminal domain
593	GO:0043467	ISCU PGAM1 PRXL2C ATP7A PRELID1 SNCA PPIF AK4 RUBCNL TP53 CISD1 ARL2 P2RX7 GAPDHS PPP1R3D CCNB1 INPP5K SIRT6 COA8 IL10RB EIF6 IFNG CHCHD2 GCK KHK TIGAR PPP1CA AKT1 STAT3 IRS1 PRKAA2 SORBS1 PDE12 ACTN3 FBP1 NOS2 PARK7 GSK3A EPM2AIP1 GSK3B NCOR1 GHITM HIF1A MLXIPL COX7A1 PRKAG2 RPTOR JMJD8 IL4 VCP PRDM16 PPP1R3F SLC25A23 IFNAR1 CBFA2T3 NDUFA4 PTH IER3 TRAP1 TREX1 COX7A2 PPP1R3B SLC4A4 APP BNIP3 SPH…	130	regulation of generation of precursor metabolites and energy
594	GO:0072104	TCF21 NOTCH2 PDGFRB NOTCH3 BMP4 PDGFRA	6	glomerular capillary formation
595	GO:2000193	OXT CYP4F2 CYP4A11 ACSL5 PLA2G3 SSTR4 TNFSF11 EDN1 PLA2G6 NTSR1 AVPR1B MIF P2RX7 P2RX4 PTGES PLA2R1 PLA2G4A FABP3 PLA2G10 IL1B MAP2K6 IL1A ERFE TNFRSF11A ACSL1	25	positive regulation of fatty acid transport
596	GO:0018216	PRMT7 CARM1 PRMT5 PRDM1 CLNS1A METTL23 PRDM4 NDUFAF7 WDR77 COPRS PRMT3 PRMT6 PRMT2 PRMT9 PRMT1 PRDM14 PRMT8	17	peptidyl-arginine methylation
597	GO:0006415	APEH MTRFR GFM2 ETF1 SHFL EIF5A EIF5A2 MTRF1 UPF1 GSPT1 GSPT2 MTRF1L JMJD4 OGFOD1 ABCE1 MRPL58 EIF5AL1	17	translational termination
598	GO:2000987	GRP GRPR UCN PENK NPAS2 MEF2C	6	positive regulation of behavioral fear response
599	GO:0035669	TICAM2 PRKCE RAB11FIP2	3	TRAM-dependent toll-like receptor 4 signaling pathway
600	GO:0090082	MESP1 WNT5A WNT11 DKK1	4	positive regulation of heart induction by negative regulation of canonical Wnt signaling pathway
601	GO:0009262	ADK RRM1 DCTPP1 XDH UPP1 NUDT16 LOC100506422 RRM2 OGG1 UPP2 NUDT18 NT5C1A NEIL2 SMUG1 SHMT1 DUT MBD4 NT5C DCK NT5C2 DGUOK AK5 DCTD GUK1 TDG TBPL1 DERA CMPK2 UPB1 DPYD DTYMK UNG NT5M TYMS RRM2B ADA NEIL1 GDA TYMP PNP AK9 SAMHD1 NTHL1 NUDT15 DPYS	45	deoxyribonucleotide metabolic process
602	GO:0033594	UGT3A2 BGLAP F7	3	response to hydroxyisoflavone
603	GO:1903515	ATP2A2 ATP2A3	2	calcium ion transport from cytosol to endoplasmic reticulum
604	GO:0001997	ADRB1 ADRA1A	2	positive regulation of the force of heart contraction by epinephrine-norepinephrine
605	GO:0006099	SDHA PDHB OGDH IDH2 MDH1B DLAT SUCLG1 MDH2 SDHC FH ACO2 NNT OGDHL DLST MDH1 SDHB IDH3G SDHD PDHA2 IDH3B CS IDH3A IREB2 SDHAF2 SUCLA2 ACO1 SUCLG2 PDHA1 MRPS36 IDH1 DHTKD1	31	tricarboxylic acid cycle
606	GO:0045744	MRAP RNF157 RGS14 MRAP2 BECN2 UBQLN2 GIPR RGS4 CRTC3 DRD3 ATP2B4 APLNR SSTR4 YWHAB ARRDC3 DNM2 SNCA GRK3 PDE4B NECAB2 RPGRIP1L ARRB2 BICD1 MGRN1 GRK2 APLP1 CCL5 APELA CXCL8 SAG RGS13 STMN1 HTR1B KLK14 DRD2 ADRB2 MET RPH3AL GTF2H2 GNAI2 GRM5 PLEK HTR2B OPRM1 ARR3 ADA ARRB1 OPRL1 GPRASP1 ADM APLN CRY1 ADRB3 RGS2	54	negative regulation of G protein-coupled receptor signaling pathway
607	GO:0060197	WNT11 BMP4 TP63	3	cloacal septation
608	GO:0048936	ISL1 NEFH SLC25A46 TBCE	4	peripheral nervous system neuron axonogenesis
609	GO:1903897	PTPN2 TMEM33 NCK1 BOK PTPN1 PPP1R15A ABCA7 AGR2 PPP1R15B NCK2 HSPA5	11	regulation of PERK-mediated unfolded protein response
610	GO:0048680	PTN SCARF1 GRN NDEL1 BRAF FKBP1B IGF1R STK24 FLNA CNTF	10	positive regulation of axon regeneration
611	GO:0090174	CHMP4A RAB8B RAB8A TGFBRAP1 CHMP7 CPLX2 PRRT2 RAB39A SNCA SNAP47 GOSR1 CAV2 VPS8 PIP4K2A RUBCNL DOC2A ERC2 SYT4 CHMP2B STX8 TMEM175 VAMP4 VTI1B RAB34 VAMP2 YIPF5 GNAI3 GOSR2 STX12 STX1A SNAP23 VPS4A SNAPIN VCPIP1 CPLANE2 VIPAS39 SPHK1 STX17 VPS41 STX19 IRAG2 CHMP1B VAMP8 SNAP29 STX3 VAMP7 STX6 ATP13A2 SYT1 PLA2G5 TOM1 STX4 VPS39 SPG11 CHMP3 TRARG1 RAB13 SEC22B CLN3 STX1B STX5 VAV3 TBC1D4 YIPF7 CH…	125	organelle membrane fusion
612	GO:0048387	DHRS3 CYP26C1 CYP26B1 PRAME ZNF536 CNOT1 CYP26A1 CALR EZH2	9	negative regulation of retinoic acid receptor signaling pathway
613	GO:0060838	PROX1 PDPN NR2F2	3	lymphatic endothelial cell fate commitment
614	GO:0072660	ANK3 CCDC88A	2	maintenance of protein location in plasma membrane
615	GO:0090269	PTGS2 ROCK2 RGCC AIF1 HEG1 WNT11	6	fibroblast growth factor production
616	GO:2000515	IL4R VSIR LGALS9C TWSG1 HMGB1 RC3H2 FOXP3 TARM1 RC3H1 HLX LGALS7 LGALS7B CD274 LOXL3 IL4 ZC3H12A JAK3 BCL6 CBLB RUNX3 TBX21 IL2 TNFSF18 RUNX1 LGALS9 LGALS9B ARG2 SOCS5 ZBTB7B NDFIP1 ITCH SMAD7 ANXA1 XCL1 CBFB TNFSF4	36	negative regulation of CD4-positive, alpha-beta T cell activation
617	GO:0098828	NLGN2 ABAT RIMS2 NTSR1 UNC13B RIMS1 CHRNA2	7	modulation of inhibitory postsynaptic potential
618	GO:0042138	ANKRD31 C11orf80 MRE11 HORMAD1 SPO11 MEI4 IHO1	7	meiotic DNA double-strand break formation
619	GO:0051106	XRCC1 APLF RAD51 HMGB1 PARP3	5	positive regulation of DNA ligation
620	GO:1900045	UBR5 OTUB2 PLAA OTUB1 PARP10 GPS2 TRIP12	7	negative regulation of protein K63-linked ubiquitination
621	GO:0002780	LGALS4 NOD2 ELANE	3	antibacterial peptide biosynthetic process
622	GO:0045104	KRT71 VPS54 NEFL KRT18 KRT85 KRT73 NES KRT34 DST DSP KRT1 SYNM KRT75 KRT76 TCHH PKP1 FAM83H KRT81 KRT23 TOR1A KRT72 KRT5 KRT2 KRT15 KRT9 KRT6C LOC100653049 EPPK1 KRT27 KRT35 MACF1 PRPH KRT39 KRT83 PPL DES KRT31 EVPLL KRT19 KRT17 EVPL DNAJB6 KRT84 KRT86 ATP8A2 KRT33B KRT74 KRT7 KRT32 PKP2 KRT33A KRT38 KRT6A ATF2 MTM1 KLHL24 BFSP1 KRT6B KRT3 KRT80 KRT77 NEFH KRT82 BFSP2 VIM KRT20 AGFG1 SHH NDEL1 CL…	90	intermediate filament cytoskeleton organization
623	GO:0043508	PDCD4 DUSP10 MAPK8IP1 NPPA SFRP1 HIPK3 SFRP2 AIDA PTPN22 DNAJA1 ZNF675 DUSP16 DUSP19 GSTP1 SERPINB3	15	negative regulation of JUN kinase activity
624	GO:2000826	MESP1 GATA5 BMP2 SMO WNT3A WNT5A WNT11 ROBO2 ROBO1 BMP4 DKK1	11	regulation of heart morphogenesis
625	GO:0050862	ADA CD81 NECTIN2 RAB29 TESPA1 RPS3 TRAT1 PRKD2 IKBKG KCNN4 BCL10 RELA LCK CCR7 CD226 CARD11	16	positive regulation of T cell receptor signaling pathway
626	GO:1901620	SUFU GORAB MKS1 GPR161 PRKACA PRKACB CDK20 CPLANE2 TULP3 GLI3	10	regulation of smoothened signaling pathway involved in dorsal/ventral neural tube patterning
627	GO:2000417	CD300A PTGER4	2	negative regulation of eosinophil migration
628	GO:0045599	AXIN1 GATA2 BMP2 TRPV4 WNT3A BBS12 FOXO1 SORT1 BMAL1 ID4 GPER1 TGFB1I1 WNT10B SIRT1 DDIT3 TRIO ENPP1 CCDC85B TLCD3B TRIB2 YAP1 PTGR3 TRIB3 LRP3 WWTR1 WNT1 C1QL4 ADIPOQ ANKRD26 RORA FLCN IL6 ZFP36L2 ASXL1 MSX2 RUNX1T1 FERMT2 TNF GATA3 MMP11 SMAD3 SOD2 SIRT2 E2F1 JAG1 ZFPM2 INSIG1 CCN4 JDP2 GPS2 WNT5A ZFPM1 TGFB1	53	negative regulation of fat cell differentiation
629	GO:0048168	NETO1 VGF CNTN2 SHISA7 RAB8A GRIN2A NSMF SYNGR1 GRIN2D SLC8A2 KIT ZDHHC2 HRAS CAMK2B CAMK2A SNCA RASGRF1 RAB3GAP1 RAB3A EPHB2 KCNJ10 SYNGAP1 KMT2A SYT4 APOE DBN1 KRAS SHISA6 ACP4 JPH3 ARC NF1 DRD2 NCDN GRM5 AGT CLN3 GRIK2 APP SLC4A10 NOG NEURL1 S100B PPFIA3 EGR2 GRIN2B GRIN2C MCTP1 SHISA9 RAB5A NPTN DLG4 GRIN1 SYAP1 SHISA8 SYP	56	regulation of neuronal synaptic plasticity
630	GO:0072338	DPEP1 MME SLC16A12	3	lactam metabolic process
631	GO:0051249	STAT6 BRAF PRKCQ SLAMF8 LAG3 KLRD1 PRELID1 ZC3H8 HLX AGER PTPN6 BID ZFP36L1 NCKAP1L ZAP70 AXL DUSP3 SOCS1 IFNG TYK2 PLA2G2F CD300A KMT5C THEMIS2 HMCES SLC39A10 ADA RPS3 HLA-F MICA KLRC4-KLRK1 SMAD7 STAT5B FOXJ1 ERBB2 B2M DHPS PBRM1 TRAF6 ICOS TNFRSF13B HLA-DRB3 SMARCD2 PTPRC MEF2C CD274 MYD88 FCGR3A JAK3 ZBTB16 BCL6 CCL5 EBI3 PTPN11 NKAP TYROBP TNIP2 ZMIZ1 TNFRSF13C RIPK2 SASH3 FANCA ZBTB7B CD6 I…	496	regulation of lymphocyte activation
632	GO:1990051	PHB1 CD86 LEP PHB2 ABL1	5	activation of protein kinase C activity
633	GO:0010876	SAR1B PLA2G12A PRELID1 OSBPL6 STARD3NL APOO SPNS1 TMF1 ABCA4 TRIAP1 APOH PLA2G2F VAPA VPS4A ABCG5 LHCGR SLC10A5 CLPTM1L GBA1 APOF PLA2G12B SLC5A8 STAT5B SLC22A2 OXT NOS2 OSBPL10 PLA2G3 APOA4 LPL AQP9 SQLE XKR8 APOE FBXW7 PTPN11 ABCC2 RBP2 ZFYVE1 SPG11 ESYT2 FABP3 OSBPL2 OSBP2 CD36 PPARG SLC25A11 C1QTNF1 IL1A PLA2G4F SLC22A11 APOBR SLCO1B3 TTC39B ANO6 TSPO2 TRPC5 DGAT2 ABCC10 FABP9 SLC27A5 SLC25A1…	474	lipid localization
634	GO:0090276	TRH GRP RAB8B GABBR1 SLC9B2 TRPM4 FOXO1 KISS1 BMAL1 GPR68 TNFSF11 ENSA EPHA5 SLC25A22 ADCY8 CAPN10 BMP8A ABAT C2CD2L SREBF1 AACS SSTR5 TCF7L2 SIRT4 BAIAP3 NDUFAF2 MCU FFAR3 SIRT6 PRKCE REST IFNG GCK CNR1 CHD7 HFE STX1A SLC30A8 SOX4 IRS1 IL1B JAK2 ISL1 SIDT2 RFX3 G6PC2 HADH UCN GHRH TCIRG1 HTR2C SPINK1 NOS2 SLC16A1 FKBP1B PLCB1 SLC2A2 CFTR HIF1A FFAR4 GIP CASR SERP1 PLA2G6 CCL5 SYTL4 ADCY5 RFX6 TM…	186	regulation of peptide hormone secretion
635	GO:0050892	APOA2 NPC1 GCNT3 PNLIP FABP1 SLC26A6 APOA4 SLC46A1 CYP8B1 ADRA2A SCARB1 LDLR UGCG SOAT2 SLC5A1 ENPP7 F11R FABP2 MOGAT2 PLS1 SLC2A5 LPCAT3 AKR1C1 HAMP KCNQ1 APOA1 APOA5 TJP2 VIL1 EZR CD36 ABCG5 IREB2 LIMA1 PRAP1 LEP EPB41 ABCG8 ACO1 NPC1L1 VDR	41	intestinal absorption
636	GO:1902106	GATA2 LAG3 TLR3 TMEM176A IFNL1 GPR68 CLDN18 ZC3H8 HLX ID2 INPP5D RUNX3 LTF SOCS1 CTLA4 TOB2 LILRB4 GLI3 INHA TNFAIP6 PGLYRP3 SOCS5 FSTL3 PIK3R1 LRRC17 SMAD7 PTPN2 FOXJ1 IL4R INHBA LOC102725035 ERBB2 CDK6 RC3H2 FOXP3 RC3H1 LILRB3 LOXL3 IL4 ZBTB46 UBASH3B JAK3 BCL6 FBXW7 FBN1 PRDX2 TBX21 ADIPOQ TNFSF18 TMEM131L NF1 HOXA7 ZBTB7B C1QC ANXA1 CBFB LOC107987462 TMEM178A CARTPT CUL4A GPR137 FBXO7 HMGB1 C…	105	negative regulation of leukocyte differentiation
637	GO:0018205	SETD1A SETMAR CPA4 EEF1AKMT2 TRMT112 CRTC2 TTLL12 SUMO3 MYOCD KAT14 CXXC1 WBP2 ZNF304 PYGO2 TAF2 KPNA7 UBA2 MORF4L2 LOXL1 FSCB KMT5C RAPGEF3 HAT1 LDB1 DMAP1 MAP3K7 MSL1 SMYD3 DHPS ESCO1 WDR5 EPC2 KMT2C H1-3 SENP5 GNL3 ZMIZ1 RUVBL1 NFYC AUTS2 SIRT2 SPHK2 RNF212B HMG20B CHD5 ETFBKMT IFIH1 LIPT2 DYDC1 ING3 SMC5 SETD7 PML COMMD3-BMI1 NSMCE1 BEND3 PAX6 LOX GATA3 PCGF2 UBE2I MUL1 NDUFAB1 NAP1L2 DYDC2 K…	391	peptidyl-lysine modification
638	GO:1903054	NOTCH1 CST3 ADTRP TNFRSF1A EMILIN1 TNFRSF1B DPP4 FAP ANTXR1 CHADL TGFB1	11	negative regulation of extracellular matrix organization
639	GO:0055091	RCN3 TLCD2 SLC25A46 ANGPTL3 LIPG ITGB6 APOA1 CETP TLCD1 GPAM ABCA1 FABP3 HNF4A ABCA3 ABCG1 ABCB11	16	phospholipid homeostasis
640	GO:0000493	SHQ1 NAF1	2	box H/ACA snoRNP assembly
641	GO:0045575	ENPP3 PRG3 KARS1	3	basophil activation
642	GO:0032875	SENP2 FBXO5 E2F8 E2F7	4	regulation of DNA endoreduplication
643	GO:1905897	BCAP31 DAB2IP PTPN1 RNF183 NR1H2 COPS5 BAX USP25 GRINA NR1H3 LPCAT3 ERP29 PIGBOS1 UBQLN1 HSPA5 PIK3R1 NCK1 DDRGK1 UBXN1 CAV1 TMBIM6 PTPN2 SVIP NFE2L2 PARK7 UBQLN2 SYVN1 SIRT1 HERPUD1 RNFT2 PMAIP1 UFL1 HYOU1 BCL2L11 BCL2L1 BFAR USP14 CLU SELENOS LRRK2 NUPR1 CREB3L1 MBTPS2 CREB3 AQP11 USP13 ERN1 TMEM259 PRKN RACK1 BAK1 TMEM33 MANF DNAJB9 SERINC3 SGTA PPP1R15B RNFT1 PDX1 ABCA7 ATF6 ALOX5 OPA1 WFS1 A…	80	regulation of response to endoplasmic reticulum stress
644	GO:0140820	SLC30A6 SLC30A5 SLC30A7 SLC35C1	4	cytosol to Golgi apparatus transport
645	GO:1903322	SENP2 FANCI UBE2D1 BTRC UBE2L3 DCUN1D5 CENPX STUB1 DDX3X RASSF5 XIAP FZR1 TBC1D7-LOC100130357 COMMD1 CBLB UBA2 GABARAP UBE2C CDC14B UBQLN1 HSPA5 PLK1 NDFIP2 MTA1 AIMP2 SMAD7 CAV1 PEDS1-UBE2V1 MAPK9 SPHK1 MAGEC2 GSK3A TRAF6 ARRDC3 NPM1 RNF180 PIAS1 TSPYL5 PEF1 BRCA1 CENPS PAXIP1 DCUN1D1 VCP FBXW7 PSMD10 HSPBP1 MASTL NMI GNL3 RWDD3 TANK PDCD6 RCHY1 RIPK2 CDK5RAP3 TICAM1 SPSB4 LRRK2 BIRC2 RNF111 AXI…	142	positive regulation of protein modification by small protein conjugation or removal
646	GO:0006258	GALT GSK3A	2	UDP-glucose catabolic process
647	GO:0021861	HES1 RHOA METTL14 HES5 METTL3 LEF1 GLI3	7	forebrain radial glial cell differentiation
648	GO:0023035	ITGB1 TNFAIP3 FANCA SHARPIN PHB1 RNF31 CD86 CD40 TRAF3IP2 CD40LG TREM2 PHB2 SLAMF1 ITGA5 FANCD2 TNIP2	16	CD40 signaling pathway
649	GO:0060316	CALM3 CALM1 GSTM2 AKAP6 TRDN JPH2 CALM2 GSTO1	8	positive regulation of ryanodine-sensitive calcium-release channel activity
650	GO:0035567	VANGL1 PRICKLE2 CDC42 FZD1 RNF213 FRZB SMURF2 GRHL3 PTK7 CTHRC1 DAB2 FZD5 SMURF1 PLEKHA4 WNT4 RAC1 WNT5B NPHP3 DVL3 DACT1 FZD4 MED12 NLK DVL1 VANGL2 FZD2 FZD9 WNT7A MKS1 PRICKLE1 ZNRF3 FZD7 CCDC88C FZD10 TIAM1 FZD3 WNT9B FZD6 WNT11 ROR1 ARHGEF19 GPC4 TPTEP2-CSNK1E RHOA GPC3 CSNK1D CELSR1 RYK NKD1 CELSR2 MYOC CSNK1E SFRP1 RSPO3 LBX2 DAAM2 MAGI2 ABL1 ROR2 DKK1 ANKRD6 DAAM1 MLLT3 SFRP5 SFRP2 IFT80 C…	73	non-canonical Wnt signaling pathway
651	GO:1901032	GPR37 NFE2L2 GPR37L1 DDR2 PARK7 NR4A3 IL10 RACK1 LRRK2 PYCR1 TXN MET TRAP1 HGF PINK1 PDE8A	16	negative regulation of response to reactive oxygen species
652	GO:0097065	PFAS COL2A1 LHX1 SOX9 BMP5 DDX10 SSBP3	7	anterior head development
653	GO:0002922	IL17F KLK7 PTPRC KLK3 HPX PHB1 LTA IL17A CR1 KLK5 ZP3 FCGR2B C3 ACOD1 NOD2 TNF IL1B TREM2 PGC ZP4 FCER2 CCR7	22	positive regulation of humoral immune response
654	GO:0034764	KCNE2 FGF21 RHOQ RELN BRAF AZIN1 ACSL5 P2RX5 GSTM2 TRPC1 GAL LRRC55 TESC ACTN2 FGF19 SNCA OCLN ATP1B1 PLCG1 CAPN10 PLA2G1B BAX EDN1 VMP1 EPHB2 SLC17A8 CALM2 P2RX7 AKAP5 KCNC2 CASQ1 ITGB1 RYR2 STK39 PPP3CC COA8 CLIP3 IFNG WNK1 ADRB2 DMD AKT1 GSTO1 RNASEL LRRC26 IRS1 AKAP9 CACNB2 STAC2 G6PD STAC3 LHCGR PIK3R1 ATP2A1 SLC9A1 CAV1 ATP1B2 SORBS1 ACTN4 NPSR1 RAMP3 ACE2 NFE2L2 APPL1 EDN3 DRD4 CACNG4 RNF2…	232	positive regulation of transmembrane transport
655	GO:0043633	EXOSC7 ZCCHC7 TENT4B EXOSC10 PNPT1 EXOSC2 EXOSC3 EXOSC8 EXOSC9	9	polyadenylation-dependent RNA catabolic process
656	GO:0033280	IL15 BMP7 CYP24A1 ALPL SPP1 STC1 TRIM24 PHEX TYR FES CASR TRIM25 GDAP1 PIM1 FGF23 AQP3 ATP2B1 TPCN2 MED1 SFRP1 CYP27B1 BGLAP KL PTH PENK MN1 KANK2 PTGS2 CXCL10 STC2 RXRB SNAI2 VDR SNW1 RXRA CDKN2D	36	response to vitamin D
657	GO:0001656	BMP7 PAX2 NKX3-1 GDF6 DLG5 GDNF SOX8 LAMB2 AGTR2 WT1 YAP1 LHX1 HES5 CITED1 GREB1L ROBO2 WWTR1 PTCH1 NIPBL BCL2 PDGFRB NPHS2 CXCR2 SPRY1 GLI3 SMO PDGFA ACAT1 IRX2 FOXJ1 HOXC11 SIX4 AQP2 LIF WNT4 STAT1 ID3 KIF26B FMN1 WNT9B ITGA8 FBN1 AKR1B1 ADIPOQ SALL1 NF1 OSR2 UMOD APH1A EGR1 TCF21 CD34 IRX1 IRX3 FOXC2 CTNNB1 CALB1 PDGFB FGF10 PKD2 HES1 TFAP2B GREM1 LGR4 GDF11 EYA1 SMAD4 GATA3 SIX1 FRAS1 FGF8 PO…	92	metanephros development
658	GO:0000212	NDC80 TUBB8 CCNB2 PPP2R1A ESPL1 MOS WASHC5 TUBG2 FBXO5 GOLGA2 TUBG1 AURKA ATRX ASPM MYH9	15	meiotic spindle organization
659	GO:0002064	SIX3 HOXA13 GATA2 ROCK2 SOX8 BMAL1 LAMB2 HEG1 IQGAP1 STC1 GPX1 BCL11B WNT7A YAP1 KDF1 CDH2 CCDC88C TFCP2L1 GPR4 IL6ST SIPA1L3 ACTA2 FER HOXA5 PDE2A NPHS2 TIGAR AKT1 SRC RAPGEF3 HAPLN2 ARHGEF26 TMOD1 PROX1 SMO IFT74 SLC4A5 SDC1 NPHS1 NOTCH2 IL1B DNASE1L2 SIDT2 TBC1D20 PLOD3 FRMD6 RFX3 KDR FLNB S1PR3 SFN FOXJ1 NTRK1 ADD1 HOXB13 MARVELD2 PRDM1 INSM1 GSK3A KRT2 ESR1 PLCB1 CDK6 FOXP3 GSK3B KCNE1 E2F4 …	217	epithelial cell development
660	GO:0006157	PNP XDH ADA	3	deoxyadenosine catabolic process
661	GO:0009187	ADCY2 NPPA ADCY10 NPPC GUCY1A2 PTHLH GUCY2F ADCY6 PDE8B PDE4C AMPD2 ADCY8 PDE4B ADCY3 GUCY1B1 NPR2 PDE5A PDE4A ADCY7 PDE4D ADCY9 ADCY5 GUCY2D PDE7A ADCY1 PDE7B RORA PDE9A PDE2A GUCY1A1 PTH PDE8A ADCY4 PDE10A CNP NPPB CACNB4 GUCY2C EPHA2 NPR1	40	cyclic nucleotide metabolic process
662	GO:0050654	CHST11 XYLT1 SPOCK2 B3GAT3 B3GALT6 CYTL1 BGN B3GAT2 CHPF2 EGFLAM HYAL1 XYLT2 CHSY3 CHST7 NDNF CHPF BPNT2 CHST12 CHST15 CHST13 CSGALNACT1 SPOCK3 DCN CHST3 B3GAT1 CHSY1 UGDH CHST9 HEXB EXT1 CSGALNACT2 DSE DSEL IDUA PXYLP1 HYAL4 GUSB	37	chondroitin sulfate proteoglycan metabolic process
663	GO:0060509	LTA4H THRA SOX9 CREB1 THRB NFIB KRAS KLF2	8	type I pneumocyte differentiation
664	GO:1902652	CYP2D6 APOA2 MSMO1 CYP27A1 SCAP CYP11A1 INSIG2 LEPR UGT1A4 CYP11B1 DHCR24 SREBF1 CLN6 CYP51A1 LPCAT3 FDXR CES1 LIPE ABCA1 MVK SC5D ERLIN1 G6PD ANGPTL3 LCAT PRKAA2 PIP4P1 INSIG1 APOC1 IDI1 NPC1L1 GBA1 EBP APOF CYP11B2 ABCG4 CYP7A1 ABCA2 NSDHL APOA4 CFTR CYP46A1 SOAT2 ARV1 CYP2R1 CYP1A2 STARD4 SQLE TM7SF2 AKR1D1 PMVK IL4 CYP3A4 APOE LIPC DHCR7 SREBF2 MVD CYP7B1 LSS IDH3G TSKU HMGCS2 EPHX2 PCSK9 APP…	146	secondary alcohol metabolic process
665	GO:0009948	CDX1 PGAP1 SHH FOXA2 FZD5 RNF2 EPB41L5 CTNNB1 TBX3 TDRD15 RIPPLY1 TDRD1 TBX6 WT1 HOXD8 GDF3 DDIT3 WLS DCANP1 SIX2 PRICKLE1 ZIC3 LHX1 NEUROG1 TASOR TDRD5 ETS2 TDRD6 GPC3 WNT8A SRF CDX2 MESP2 FRS2 SMAD4 TDGF1 HEY2 TIFAB CDX4 TMED2 TDRKH MESP1 TDRD7 TDRD10 LDB1 NRARP SKI TBXT WNT3 AURKA PLD6 NODAL WNT5A BMP4 RIPPLY2 PCSK6 CER1 OTX2 BASP1	59	anterior/posterior axis specification
666	GO:0035990	GDF7 SCX BMP4	3	tendon cell differentiation
667	GO:0045176	VANGL2 MAL HCN1 DLG5 CELSR1 NAPA ARF4 SHROOM3 ACTB RDX JAM3 SHROOM2 ATP8B1 GOPC INSC	15	apical protein localization
668	GO:0009142	ADK SLC25A13 NME5 NME7 ATP5F1D UCK2 UCK1 AK7 NDUFS7 NDUFB11 AK4 ALDOA ND4 ATP5F1C NDUFB1 NDUFS3 NDUFC2 ATP5F1E ENO1 NDUFB7 CMPK2 ATP5MF DTYMK DMAC2L SDHD ATP6V0C ATP5MC2 ND1 NDUFA5 ATP5MJ NDUFA9 NME6 NDUFS6 NDUFA2 PKLR VPS9D1 NDUFB4 NDUFS5 ATP5MG ATP5PB NDUFA6 SDHC NDUFV1 PID1 PRKAG2 NME1 DNAJC30 IL4 TAFAZZIN NUDT2 NDUFA10 VCP UCKL1 ND4L NDUFB10 TBPL1 CTPS2 COX2 NDUFB8 NDUFA8 SPHK2 ND3 ATP5PD CAD…	130	nucleoside triphosphate biosynthetic process
669	GO:0032147	PPIA TGFB2 PTK2B TLR3 ADRA2C ADRA2B NRG1 GAS6 CAB39 IRAK1 RPLP1 PRLR TNFRSF10A ADCY8 RGCC SLC11A1 ACVR2B PIBF1 PILRB MOB3A NCKAP1L SOCS1 WNK1 CAB39L MOB1A CD300A ADRB2 ADNP SRC TRAF2 PRKCZ PRNP JAK2 MAP3K7 UCN CHRNA3 TGFBR2 CARD10 MOB3C CAMKK2 PARK7 HBEGF CARD14 MADD DYNAP TRAF6 CLSPN ANG WNK4 TNFSF15 MOB1B VEGFA STRADA TNFRSF10B PRKAG2 RPTOR BTC IL4 ANGPT4 CCL5 IL18 COPS8 PRRC1 STRADB ITGB1BP1 M…	149	activation of protein kinase activity
670	GO:1903995	DOCK3 SRC DUSP22 ADRA1A	4	regulation of non-membrane spanning protein tyrosine kinase activity
671	GO:0048295	IL4 CLCF1 TNFSF4 STAT6	4	positive regulation of isotype switching to IgE isotypes
672	GO:0018242	POGLUT3 GALNT4 POGLUT2 POC1B-GALNT4 MGAT5B GALNT13 POGLUT1 GALNT2 GALNT16 GALNT1 GALNT3	11	protein O-linked glycosylation via serine
673	GO:0001821	VAMP7 RAB44 BTK VAMP3 SNX4 EDN1 CSF2 VAMP2 SNAP23 PLA2G3 SNX6 LYN VAMP8	13	histamine secretion
674	GO:0021894	RAC3 CNTN2 FEZF2 DRD2 LHX6 DRD1 ARX	7	cerebral cortex GABAergic interneuron development
675	GO:0003183	SOX4 NOTCH1 SMAD6 BMPR1A TWIST1 DCHS1 ACVR1 BMPR2 ZFPM1 EFNA1	10	mitral valve morphogenesis
676	GO:0071475	FBP1 MICU1 EFHD1 LETM1 XRCC5 SLC25A23 AKR1B1	7	cellular hyperosmotic salinity response
677	GO:0006379	CPSF6 CSTF2T CPSF1 CPSF2 POLR2I NCBP1 ERN1 POLR1H FIP1L1 CSTF2 PCF11 CPSF7 CPSF4 CSTF3 CPSF3 RNASE4 TUT1 CPSF4L NCBP2 NUDT21	20	mRNA cleavage
678	GO:1901652	GRB10 MYO5A STAT6 TCF12 ROCK2 PRKCQ PTPN1 NGFR IRS4 INSIG2 SRSF5 FPR2 GOT1 LPIN1 AGER GRB7 CSH2 PIK3R2 GLP1R TP53 IRF5 PHIP ZFP36L1 FFAR3 SOCS1 CYBA PIK3C2A TYK2 ADRB2 GNAI2 STAT3 ASS1 REG1B LHCGR PRKCB RAB31 KLF3 SNX5 SLC9A1 STXBP3 SCNN1A RAMP3 STAT5B APPL1 OXT KBTBD2 PLCB1 CTSK BACE1 CAMK2A WDTC1 GIP LPL SOGA1 MEAK7 PCSK1 JAK3 CPEB2 SLC22A12 PTPN11 PRKCI TRARG1 NUCKS1 CD36 PPARG NCOA1 RIPK2 ZBT…	506	response to peptide
679	GO:0048771	IL15 HAND2 ROCK2 TGFB3 ACVRL1 PTK2B SPP1 NOX4 CAPN1 ATP7A LEPR CLDN18 AGTR2 TNFSF11 BAX BMPR2 ACVR2B TFRC IL7 PDK4 TP53 INPP5D P2RX7 CST3 TIE1 CELA1 AXL FSHB RSPO3 CHD7 ADRB2 S1PR1 BSX SRC PTN WNT16 IL20RA MMP14 RASSF2 NOTCH2 NOL3 CAV1 VDR CRB1 TCIRG1 FOXC1 P3H4 LIF TMEM64 CTHRC1 MC4R TRAF6 TF IGFBP5 CTSK FLNA MEF2C ACP5 BCR HIF1A UBASH3B IL18 SNX10 F2R EPAS1 HOXA3 SYK PTH1R LOC102724560 NF1 RAB3…	167	tissue remodeling
680	GO:0072592	NOX1 RNF34 LIPT2 ME3 FMO2 MT3	6	oxygen metabolic process
681	GO:0071926	ALOX15B MGLL DAGLB DAGLA ABHD6 CAMK2A	6	endocannabinoid signaling pathway
682	GO:0043576	PASK GRP ATP1A2 GLS PHOX2A NLGN3 MTG1 MTG2 TSHZ3 NR4A2 NLGN2 NTSR1 NMBR GSX2 ADORA1 TLX3 MECP2 NMB GRPR GLRA1 PHOX2B PBX3 FTO	23	regulation of respiratory gaseous exchange
683	GO:0002761	GATA2 SLC9B2 TLR3 GPR68 CLDN18 TNFSF11 TESC IL34 ID2 INPP5D LTF ZFP36L1 FSHB KLF10 IFNG TOB2 LILRB4 ROR2 INHA ESRRA TNFAIP6 RASSF2 KITLG FSTL3 NOTCH2 PIK3R1 CSF1 LRRC17 CASP8 PF4 PTPN2 LIF INHBA TMEM64 LOC102725035 CDK6 TRAF6 PRXL2A PLA2G3 LILRB3 FES IL5 IL4 ZBTB46 UBASH3B FBXW7 FBN1 ADIPOQ CCR1 EVI2B IRF7 BGLAP NF1 TYROBP HOXA7 CD101 CTNNBIP1 C1QC RIPK1 OCSTAMP LOC107987462 TMEM178A CARTPT CUL4A…	120	regulation of myeloid leukocyte differentiation
684	GO:1904237	FN1 STK4	2	positive regulation of substrate-dependent cell migration, cell attachment to substrate
685	GO:1901072	AMDHD2 GNPDA2 CHI3L1 CHIT1 GNPDA1 OVGP1 CHI3L2 CTBS CHIA	9	glucosamine-containing compound catabolic process
686	GO:0009251	STBD1 PYGM PPP1R3D AGL PYGB GABARAPL1 PHKG2 GAA PYGL RB1CC1 PGM2 PFKM INS MGAM PPP1CA G6PC1 PPP1R3B	17	glucan catabolic process
687	GO:0051346	ROCK2 LEPR GPX1 LPIN1 SEMA4D DHCR24 SERPINA10 TERF2 TIMP2 NCKAP1L TRIAP1 CD109 PRDX3 GNAI2 RECK SPRY1 RNF34 MAPK7 KLRC4-KLRK1 CRYAB TMBIM6 SFN COL7A1 TIMP3 SPINK7 BIN1 CAMK2A CD44 A2M SPRY2 TMED10 CPEB2 SERPINB12 GAPDH PCSK1N UBE2Z MASTL A2ML1 PTX3 RPS6KA3 PAPLN CST2 SPHK2 INTS1 BIRC2 STYXL1 ATP5IF1 HRG BCAS3 IKBKB ARRB2 CR1 ITIH4 SERPINB9 FNIP1 ABCE1 SLPI GZMA SMR3B BIRC3 ITIH6 URI1 CTSB ANXA2 I…	352	negative regulation of hydrolase activity
688	GO:0098921	PLCB1 FABP5 CNR1 DAGLA ABHD6	5	retrograde trans-synaptic signaling by endocannabinoid
689	GO:0071529	ALPL SP7 WLS ANKH	4	cementum mineralization
690	GO:0045726	NOX1 TGFB2 AR	3	positive regulation of integrin biosynthetic process
691	GO:0031076	SIX3 FOXF2 PAX2 BMP7 ALDH1A2 TBX2 FZD5 PPP1R13L IHH SOX11 STRA6 CITED2 KDM2B HIPK1 NES RDH10 RARG FGF10 IFT140 ZEB1 PAX6 PHACTR4 TWIST1 RARA FRS2 CDK20 TULP3 IFT172 TFAP2A ALDH1A3 HIPK2 WDR19 PROX1 WNT16 SP3 WNT5A TH	37	embryonic camera-type eye development
692	GO:0035630	SNX10 LTF BMP2 GREM1 IFT80 LEP IGF1 ZNF664-RFLNA CCDC154 PTH RFLNB ACTN3 PHOSPHO1 RFLNA	14	bone mineralization involved in bone maturation
693	GO:0019265	AGXT2 AGXT	2	glycine biosynthetic process, by transamination of glyoxylate
694	GO:0003180	GATA5 ROCK2 NPPA ROCK1 HEYL EFNA1 SNAI1 SOX9 EMILIN1 SLIT3 ROBO2 ROBO1 RB1 SLIT2 HEY1 NOTCH1 GATA4 TIE1 TWIST1 NKX2-5 NFATC1 GATA3 HEY2 ELN SMAD6 JAG1 DLL4 SNAI2 BMP4 TGFB1 NOS3 TBX20	32	aortic valve morphogenesis
695	GO:0048250	SLC25A28 SLC25A37	2	iron import into the mitochondrion
696	GO:0003210	MESP1 BMP2	2	cardiac atrium formation
697	GO:0071702	GRB10 SLC2A3 MFN2 KDELR2 PTPN1 NGFR C2orf83 SAR1B MYOM1 KRT18 ENSA CSE1L LRP1B PCSK5 SLC6A17 SLC17A6 OSBPL6 FYTTD1 GLP1R KDELR1 STARD3NL MTX1 HM13 XPO7 ABCA4 RAB9A TRIAP1 SLC45A2 APOH SIDT1 CNR1 TIMM22 ZFAND1 SLC5A9 PRKCB STXBP3 ERLEC1 RAMP3 SLC5A8 PITRM1 STX17 EDN3 PLCB1 SLC25A44 VPS26B PRKD1 KCNE1 SNAP29 APOA4 NPM1 HIF1A HNRNPA3 HERPUD1 TOM1L2 PCSK1 ARF5 TSG101 SLC35B1 KIF18A STX4 VPS45 REEP2 C…	2434	organic substance transport
698	GO:0097745	TRMT10C PRORP HSD17B10	3	mitochondrial tRNA 5'-end processing
699	GO:0001841	SEC24B SEMA4C PAX2 BMP7 RALA GRHL3 TGFB2 IFT57 DVL1 IFT52 KDM2B MKS1 LUZP1 MTHFR PTCH1 PHACTR4 CELSR1 DEAF1 CDK20 BRD2 TULP3 PLXNB2 TEAD2 KAT2A TRIM71 SOX4 LIAS NODAL KIF20B TSC2 PFN1 CTHRC1 TRAF6 IFT122 NPHP3 MED12 CITED2 HIF1A LHX2 FZD3 RARG FZD6 BBS4 IFT172 SPINT2 TSC1 SPINT1 RPS7 APAF1 STK4 RGMA SFRP2 BMP5 ADM WNT5A CECR2 FUZ SDC4 PTK7 MIB1 PRICKLE1 MTHFD1 GRHL2 STK3 COBL PRKACA TWIST1 RARA S…	106	neural tube formation
700	GO:0071380	TNFSF4 PRKCE PRKAA2 GNB1 GNG2 AKAP8 PTGER2 PTGER4 PRKAA1 P2RY6 ADCY6 AKT1 SFRP1 ACACA P2RY4	15	cellular response to prostaglandin E stimulus
701	GO:1990708	OPRK1 OPRL1 CSMD1 SLC1A1	4	conditioned place preference
702	GO:0003264	NOTCH1 HAND2 HES1 SIX1 MKS1 GNG5 PIM1 EYA1 ISL1 CTNNB1 TBX5	11	regulation of cardioblast proliferation
703	GO:0097734	SDC4 CD34 RAB11A SMPD3 RAB27A PRKN ATP13A2 COPS5 TSG101 CHMP6 RNF103-CHMP3 HGS PDCD6IP IFNG CHMP3 RAB7A STAM VPS4B VPS4A SNF8 SDCBP SDC1 ATP9A CHMP2A	24	extracellular exosome biogenesis
704	GO:0071635	FN1 FURIN LILRB1 CD2AP TYROBP TSKU CD24 HSP90AB1 IL13 LAPTM4B GATA6 CDH3	12	negative regulation of transforming growth factor beta production
705	GO:0072720	KAT7 CERS1	2	response to dithiothreitol
706	GO:0030030	TMEM108 NGFR MBOAT1 OCRL ARX DYNC2LI1 SEMA4D TBR1 OFD1 PALM EPHB1 HPRT1 DNAI2 CEP20 USP33 CFAP69 TBC1D3C GRXCR2 CNR1 TMEM231 PTPRD CDHR5 ARMC2 LAMA1 ATP1B2 SCN11A OLFM1 CEP164 EDN3 PFN1 CEP120 WDR5 PRKD1 SNAP29 CAMK2A APOA4 NOVA2 NIBAN2 ROR1 SLIT2 ARHGEF6 SHOX2 TCHP BBOF1 SNX2 AUTS2 SULT4A1 RO60 PARVG STON1-GTF2A1L CDHR2 CEP162 RNF157 VDAC3 RAP1A AGRN ST8SIA2 NSMF ARFIP2 ARHGEF4 RILP SEMA4F B3GNT…	1572	cell projection organization
707	GO:0007418	GLI1 SMO SHH CLUAP1 CDK20 GLI2	6	ventral midline development
708	GO:0060413	SOX4 GATA4 SMO NOTCH2 TGFB2 CCN1 ACVR1 NKX2-5 BMPR2 ISL1 NSD2 ZFPM1 TBX5 HEY2 TBX20	15	atrial septum morphogenesis
709	GO:0001941	RELN SHISA7 FNTA GDNF NLGN3 SLC7A11 RER1 ZDHHC2 DVL1 FZD9 LHFPL4 NLGN2 NRXN2 CRKL CDH2 GPHN EPHB2 CHRDL1 NLGN4X CHRNB1 APOE MUSK COLQ LRP4 NRXN1 SHISA6 GLRB RAPSN DNAJA3 MESD LRRC4 FRRS1L NLGN1 NLGN4Y CRIPT DLG4	36	postsynaptic membrane organization
710	GO:1904100	IL15 POMT1 POMT2	3	positive regulation of protein O-linked glycosylation
711	GO:0097309	CMTR1 CMTR2	2	cap1 mRNA methylation
712	GO:1905289	TREM2 HTT LRRK2	3	regulation of CAMKK-AMPK signaling cascade
713	GO:0034378	MTTP PLAGL2 LPCAT3 APOA4	4	chylomicron assembly
714	GO:1902369	PKP3 TAF15 NAF1 GDNF TENT4A LRPPRC YBX3 SLC11A1 DND1 RBM24 ZCCHC17 ELAVL4 RBM10 PKP1 TENT5B TRAF2 ZFP36 HNRNPA0 IKBKE RBM38 VIP HNRNPD DAZ2 FMR1 TOB1 AXIN2 SLIRP NRDE2 TENT4B PHAX CIRBP MYD88 DHX36 MAPKAPK2 DAZ1 TIRAP PAIP1 METTL16 UPF3A APOBEC1 ELAVL1 DAZL YBX1 NBAS DHX34 LARP4B IGF2BP3 LARP1 HNRNPC IGF2BP1 PARN PABPC1 MEIOC CSDE1 DHX9 TRAF3IP2 DAZ3 TRAF5 E2F1 TENT5C TARDBP IGF2BP2 NSUN2 EIF4ENI…	82	negative regulation of RNA catabolic process
715	GO:0045475	PTEN MTA1 ZFHX3 NCOA2 NMS MC3R CIART NAGLU KCND2 MTOR OPRL1 EGR1 NCOR1 ID2 USP2	15	locomotor rhythm
716	GO:1902533	TRIM52 SEMA4C GDF6 ROCK2 BRAF SEC13 PTPN1 PRXL2C PRMT1 ARHGEF3 EFNA1 TMEM9B FPR2 GPX1 AGER IRF3 SEMA4D P2RY8 GPR65 CASS4 JUN PIK3CB TTI1 PTPN6 TP53 DOK6 APELA C5AR2 BID ACTA2 NCKAP1L ZAP70 MAP2K4 AXL CCL24 PDGFRB RTN4R VAPA ADRB2 GNAI2 CALR EDA C1QBP PRKCB LHCGR ADA RPS3 CSF1 SCTR MAP3K7 SLC9A1 IL18R1 IQGAP3 KDR RAMP3 SPATC1L HBEGF EDN3 PLCB1 RRAGB GLIPR2 ERBB2 PYHIN1 TRAF6 GADD45A IL26 INSL3 PRK…	988	positive regulation of intracellular signal transduction
717	GO:0051341	SLAMF8 PTK2B GDNF ATP7A AGTR2 SNCA EDN1 PIK3CB CNR2 TERF2 HM13 SIRT4 CALM2 PDP2 COA8 CYBA IFNG CNR1 GNAI2 GNAI3 AKT1 PDP1 SDHAF4 DDAH2 IL1B CCS CAV1 VDR CDH3 NOD1 PARK7 EDN3 HP HIF1A AOC3 FXN ABL2 APOE NDUFA4 GLA RGN OXA1L NOS1AP SPHK2 TERT LRRK2 SZT2 ETFBKMT IL1A HTR2B NPR3 POR DAOA ATP2B4 FDX2 PRKN FGF23 SIRT3 NOSIP ZDHHC21 DHFR CALM3 EGFR RFK CYP27B1 TNF ABL1 RIPK3 AGT AGTR1 CALM1 GZMA EDN2 NU…	99	regulation of oxidoreductase activity
718	GO:0009217	NUDT15 SAMHD1 NUDT16 ADA	4	purine deoxyribonucleoside triphosphate catabolic process
719	GO:0019543	PCK2 PCK1	2	propionate catabolic process
720	GO:0005984	LCT FBP1 BRAF GAA GANC TREH B4GALT1 IDUA LALBA MGAM SI FBP2	12	disaccharide metabolic process
721	GO:0009221	TBPL1 CMPK2 SHMT1 DUT DTYMK DCTD LOC100506422 TYMS	8	pyrimidine deoxyribonucleotide biosynthetic process
722	GO:0002331	RAG2 RAG1 ATM	3	pre-B cell allelic exclusion
723	GO:0003143	NDRG4 HAND2 SUFU SOX18 TGFBR2 FOLR1 TBX2 SHH FOXH1 WNT3A CLUAP1 IFT57 IHH RNF207 HAND1 TBX3 TBX6 NPHP3 BBS5 APLNR STIL MKKS MEF2C IFT52 CITED2 ARL13B HIF1A MIB1 LBX1 VANGL2 DLL1 YAP1 MEGF8 ZIC3 OVOL2 SOX17 FOXN4 PKD2 AHI1 HES1 NOTCH1 GATA4 C2CD3 SRF RYR2 BBS7 ASB2 BBS4 ACVR1 NKX2-5 CCDC40 IFT172 MICAL2 TEAD2 SMAD3 DNAAF1 TMED2 MESP1 SMO CCDC39 NOTCH2 ENG FGF8 NODAL PSEN1 SETDB2 WNT5A CCDC103 NOTO…	70	embryonic heart tube morphogenesis
724	GO:0090136	PLEKHA7 KIFC3 CTNNA3 SRF ITGB5 THBS4 IHH CAMSAP3 CYP1B1 DSP CTNNA1 JUP VCL BVES KIT CCN3 SERPINB8	17	epithelial cell-cell adhesion
725	GO:0034395	HMOX1 SLC40A1	2	regulation of transcription from RNA polymerase II promoter in response to iron
726	GO:0042816	PNPO ALPL PDXP PSAT1 PDXK	5	vitamin B6 metabolic process
727	GO:0045964	HPRT1 GPR37 PARK7 ABAT MAOB NPY VPS35	7	positive regulation of dopamine metabolic process
728	GO:0010543	GP6 PRKCQ PRKCA EMILIN2 CEACAM1 FUNDC2 HRG MMRN1 CELA2A VPS33B FLNA PRKG1 TLR4 FCER1G THBD ABAT PDPN PDGFB ADAMTS18 F11R EMILIN1 UBASH3B SELP IL6ST APOE GNAQ SH2B3 SERPINE2 IL6 SYK PLA2G4A BLK LYN TXK PLEK GP9 MFSD2B F2 PDGFA GP1BA GP5 CD9 PRKCD FGG JAK2 DMTN GP1BB CTSG C1QTNF1 ALOX12 PDGFRA NOS3 TEC	53	regulation of platelet activation
729	GO:0051612	NOS1 GPM6B SNCA	3	negative regulation of serotonin uptake
730	GO:0032515	ROCK2 FKBP1B PPP1R15A MGAT5 CRY2 ROCK1 GSK3B IKBKB BOD1L2 TIPRL FKBP1A PTPA PPP4R4 NCKAP1L MASTL RGN TNF GNAI2 PPP1R11 PPP1R14D BOD1 LGALS3 BOD1L1 STYXL1 PPP1R9B PPP1R1B	26	negative regulation of phosphoprotein phosphatase activity
731	GO:0032620	IL15 SLC7A5 CARD9 RFTN1 VSIR SPHK1 PRKCQ IL36RN CCL1 FOXP3 IL12A IL12B IL27RA DDIT3 ARID5A TLR4 PHB1 IL21 LY9 OSM MYD88 IL23A NR1H4 IL18 IL2 NCKAP1L IL6 IFNG TYK2 SLAMF6 NOD2 ARG2 PRNP ZBTB7B BTK JAK2 IL23R TNFSF4 TGFB1 TUSC2	40	interleukin-17 production
732	GO:0006620	SEC61A1 SEC61G CHMP4A GET4 SEC63 SEC61A2 SGTB SEC62 SGTA GLP1R SEC61B CHMP4B GET3 HSPA5 BAG6 UBL4A	16	post-translational protein targeting to endoplasmic reticulum membrane
733	GO:0032918	SAT1 SAT2	2	spermidine acetylation
734	GO:0001570	HOXA13 XDH WARS2 RASA1 HEG1 TBX5 WT1 WNT7A YAP1 MYOCD CITED1 SPRED1 HEY1 APELA ZFP36L1 TIE1 GDF2 PDGFRB TEAD2 SMO ITGAV TNNI3 RRAS NRP1 CAV1 KDR TGFBR2 RAMP2 AMOT APLNR FZD4 CUL7 CITED2 VEGFA HDAC7 PAXIP1 MYO1E FBXW7 QKI SGPL1 NKX2-5 MYO18B FOXF1 ZMIZ1 HEY2 ADM EPHA2 TBX20 RAPGEF2 SOX18 CD34 CTNNB1 RAP1A TMEM100 EGFL7 TGFBR3 ASB4 HIF1AN HAS2 ITGB8 EMP2 CCM2 ENG TGFB1 AGGF1 SHH CEACAM1 WNT7B TIPAR…	80	vasculogenesis
735	GO:0035337	PPT2 ACOT7 PPT1 NUDT8 ACSL5 ACSBG2 HACD1 ACSL4 FITM2 ELOVL5 DGAT2 HACD2 HTD2 HSD17B4 ELOVL2 ACSM2A ELOVL6 THEM5 ELOVL7 SLC25A1 ACSBG1 NUDT19 ACSL6 NUDT7 DGAT1 ELOVL4 GCDH ACSF3 ABCD1 HSD17B12 TECR ELOVL1 SLC27A2 ACSL3 FAR1 FAR2 ACACA ACSL1 ELOVL3	39	fatty-acyl-CoA metabolic process
736	GO:0051934	SNCA PRKN PARK7 DRD4 SLC6A2 GDNF DRD2 SLC6A3 DRD1 DRD3 RAB3B TOR1A	12	catecholamine uptake involved in synaptic transmission
737	GO:0010829	GRB10 ENPP1 INPP5K SELENOS PID1 SIRT6 GSK3A RSC1A1 APPL2 OSTN PRKCB IL1B FABP5 ACE LEP STXBP3 PEA15 TNF	18	negative regulation of glucose transmembrane transport
738	GO:1900279	CD160 TNFSF4	2	regulation of CD4-positive, alpha-beta T cell costimulation
739	GO:0017185	P3H4 VIPAS39 PLOD1 PLOD2 JMJD6 FKBP10 P3H3 PLOD3 VPS33B	9	peptidyl-lysine hydroxylation
740	GO:1900452	KCNB1 AGER ADCY8 GRID2 ARC ADORA1 FMR1 LILRB2 MAPT CBLN1 STAU2 SORCS3	12	regulation of long-term synaptic depression
741	GO:0071286	FBP1 KCNA1 SLC41A1 RYR3 SLFN14 ANK3 SMPD3	7	cellular response to magnesium ion
742	GO:0007422	HAND2 NCMAP GDNF SOX8 LAMB2 NTF4 ARTN RUNX3 ISL2 PRX AKT1 NHLH2 HAPLN2 NAB2 SLC25A46 NFASC BDNF EGR2 ISL1 EGR3 SH3TC2 PLXNA4 NEUROG3 GPC1 ERBB2 ASIC2 MED12 CITED2 ITGB4 EDNRB NF1 ADGRB2 GSTM3 CDK5 GFRA3 SIRT2 PARD3 CNTNAP1 RXRG NGF ALDH3A2 ETV1 FA2H PMP22 LGI4 ILK ONECUT2 SERPINI1 RUNX1 ASCL1 SCN8A UGT8 CLDN1 POU4F1 CDK1 DAG1 NDRG1 SKI TBCE POU3F2 HOXD9 NEFH NTF3 AKT2 NTRK2 PLEC ERBB3 NAB1 ADGRG6…	79	peripheral nervous system development
743	GO:0051621	SNCA ACTB	2	regulation of norepinephrine uptake
744	GO:0002339	BAK1 BTK TRAF3IP2 BAX	4	B cell selection
745	GO:0006670	SGPP1 PLPP1 SPHK1 ACER2 SGPP2 ABCA2 PLPP3 ACER1 NAAA SPTLC2 SPTLC3 ACER3 SPTSSB ASAH2B SPTLC1 ASAH1 SPTSSA SPHK2 PLPP2 ASAH2 GBA1	21	sphingosine metabolic process
746	GO:1905541	AGT ARG1	2	regulation of L-arginine import across plasma membrane
747	GO:0055073	MT3 SLC39A8 SLC11A1	3	cadmium ion homeostasis
748	GO:0021986	NR4A2 PAX6 POU4F1	3	habenula development
749	GO:0021526	LHX4 LHX3	2	medial motor column neuron differentiation
750	GO:1905064	PDCD4 DNMT1 NFATC2 NFATC3 PDGFB NFATC1 HEY2 FGF9	8	negative regulation of vascular associated smooth muscle cell differentiation
751	GO:0061188	PHF8 PHF2	2	negative regulation of rDNA heterochromatin formation
752	GO:0015846	AZIN2 ATP13A2 TAF7 OAZ2 ATP13A3 OAZ1 AZIN1 SLC18B1 OAZ3	9	polyamine transport
753	GO:0098698	LRRC4B PTK2B ZDHHC12 SPTBN2 LRRTM2 NRXN2 CRKL PTEN NLGN2 CRK GRID2 LRFN4 C1QL2 NRXN1 C1QL3 CBLN1 ARHGEF9 NTRK3 ABI3 PTPRD SLITRK3 NTNG2 GAP43 CRIPT IL1RAP NPTX1	26	postsynaptic specialization assembly
754	GO:1905885	PRAP1 LPCAT3 DENND5B	3	positive regulation of triglyceride transport
755	GO:0072676	PTK2B DEFA1B GAS6 SLC12A2 CXCL13 CCL11 FUT7 ADTRP CRK JAM2 CCL23 ARTN CD200R1 CXCL12 ZAP70 SAA1 ADAM10 STK39 CCL24 WNK1 S1PR1 FUT4 AKT1 CCL25 DOCK8 CCL15 APOD KLRC4-KLRK1 CRTAM CCL4L1 GBA1 GPR15 CXCL11 CCL4L2 CCL4 IL27RA CD99L2 WASL CKLF ABL2 PADI2 CCL16 TMEM102 AIRE MADCAM1 CCL5 TBX21 GCSAM CYP7B1 APP CCL21 CCL7 ICAM1 ITGAL WNT5A CCL13 CCL1 RIPOR2 CD200 CRKL CX3CL1 CCL18 ADAM8 RHOA S100A7 MSN FA…	124	lymphocyte migration
756	GO:0021694	TTC21B SLC25A46 LHX5 RORA LHX1 LDB1 CEND1 FAIM2 TTLL1 ATP7A SKOR2 HERC1 AGTPBP1 GBA1 WHRN	15	cerebellar Purkinje cell layer formation
757	GO:0035023	F2RL2 CAVIN4 RAC1 HEG1 CCDC125 ARHGEF3 SCAI P2RY8 GPR65 GPR4 NET1 ITGB1 STMN1 PDGFRB RTN4R KCTD13 ABCA1 LPAR4 EPS8L2 NRP1 ARHGDIB RIT2 P2RY10 BCR CDC42SE2 ABL2 KANK1 APOE BCL6 GPR20 F2R ARHGEF28 FLOT1 CDC42SE1 SYNPO2L COL3A1 ARHGEF25 STARD13 ARRB1 LPAR2 EPS8L1 RALBP1 EPS8 ITGA3 LPAR1 KCTD10 RIPOR2 STARD8 RASGRF1 MCF2L GPR18 PDCD10 GPR55 OPHN1 EPS8L3 FLCN RASGRF2 GPR35 MET ABL1 PRAG1 LPAR6 ARHGEF1…	88	regulation of Rho protein signal transduction
758	GO:0051092	TRIM52 HSPA1A PPIA PRKCQ TLR3 CRNN IRAK1 TRIM27 TNFSF11 AGER PLA2G1B TRIM25 NTS TFRC MTDH TRIM37 TRIM32 LTF TRIM38 FER PRDX3 RHEBL1 CFLAR TERF2IP STAT3 TRAF2 EDA PRKCZ PRKCB IL1B RPS3 ALK MAP3K7 S100A9 RNF25 DDRGK1 CAV1 IL18R1 PEDS1-UBE2V1 NOD1 CARD9 NTRK1 SPHK1 CARD14 TRAF6 TRIM14 PRKD1 PSMA6 LAMTOR5 CAMK2A NPM1 AMH RNF31 IRAK2 MYD88 ROR1 IL18 RPS6KA4 PRKCI SLCO3A1 TNFSF18 FLOT1 TIRAP LGALS9 ERC…	155	positive regulation of NF-kappaB transcription factor activity
759	GO:0007435	CDC42 BMP7 NKX3-1 TGFB3 TGFB2 SHH TWSG1 BTBD7 SEMA3C HGF FGFR2 POLB ESRP2 FGF10 PLXND1 PAX6 EGFR TGM2 FGF7 TNF DAG1 EDA LAMA5 PLXNA1 PDGFA NTN4 EDAR LAMA1 NRP1 FGF8 SNAI2 TGFB1 NFIB	33	salivary gland morphogenesis
760	GO:0051352	TFIP11 RGN	2	negative regulation of ligase activity
761	GO:0032724	AZU1 TNF	2	positive regulation of fractalkine production
762	GO:0019878	AASS AASDHPPT	2	lysine biosynthetic process via aminoadipic acid
763	GO:0044313	OTUD3 USP13 USP30	3	protein K6-linked deubiquitination
764	GO:0014003	ZNF488 B4GALT6 CNTN2 SHH SOX11 OLIG1 LPAR1 MYRF FA2H NCSTN ID4 PLP1 ABCA2 EIF2B2 MED12 WASF3 PTEN TLR2 EIF2B1 HES5 MAG KCNJ10 NKX6-2 ERCC2 B4GALT5 TPPP NSUN5 ASCL1 CNTN1 EIF2B5 MAL LYN ASPA NKX2-2 EIF2B4 PRDM8 EIF2B3 CLU SOX10 CNTNAP1 TENM4 HDAC11	42	oligodendrocyte development
765	GO:0097340	CARD8 NOL3 CARD16 CAST XIAP BCL2L12 CST7 CARD18	8	inhibition of cysteine-type endopeptidase activity
766	GO:0008643	GRB10 SLC2A3 FGF21 RHOQ BRAF RSC1A1 SLC37A1 SLC35D2 SORT1 SLC26A5 SLC5A4 FGF19 SLC35B4 OCLN SLC37A3 PLA2G1B CAPN10 SLC23A3 EDN1 SLC2A5 INPP5K SIRT6 SLC45A2 CLIP3 DHRS7C AKT1 RPS6KB1 RNASEL SLC27A4 IRS1 SLC5A9 PRKCB IL1B PIK3R1 SLC5A10 MFSD4B MFSD2A STXBP3 SLC23A1 SORBS1 SLC5A11 NFE2L2 APPL1 AQP2 SLC2A7 GSK3A SLC2A2 YES1 RFT1 SLC35A4 SLC5A1 FFAR4 PID1 MFSD12 AQP7 AQP9 GIP PRKAG2 DRD1 SLC35D3 PLS1 …	149	carbohydrate transport
767	GO:0060160	PALM RGS4 DRD2	3	negative regulation of dopamine receptor signaling pathway
768	GO:1901503	DHRS7B LPCAT2 CHPT1 PLA2G4C GNPAT PEX7 FAR1 PEDS1 FASN PLA2G4A AGPS ALOX5	12	ether biosynthetic process
769	GO:0033864	RFK PARK7 CYBA AGT GNAI3 GNAI2 AGTR1	7	positive regulation of NAD(P)H oxidase activity
770	GO:0006551	MCCC1 MCCC2 BCAT1 HMGCLL1 BCAT2 AUH IVD HMGCL	8	leucine metabolic process
771	GO:0086054	TBX5 GJA5	2	bundle of His cell to Purkinje myocyte communication by electrical coupling
772	GO:0010452	BCOR ASH1L NSD2 NSD1 SETMAR SETD2 IWS1 SETBP1	8	histone H3-K36 methylation
773	GO:2000310	CCL2 RELN PTK2B CAPN1 CRHBP CNIH2 MEF2C RASGRF1 DAPK1 EPHB2 PINK1 IFNGR2 RASGRF2 MAPK8IP2 IFNG SLC6A9 CRH OPRM1 APP NLGN1 CCR2 DLG4	22	regulation of NMDA receptor activity
774	GO:0042552	NCMAP ZNF488 PLLP SERINC5 CNTN2 TNFRSF21 DEGS1 DHH MYRF CMTM8 NCSTN ATRN LPIN1 GJC3 HES5 GNPAT JAM2 PTPRZ1 OLIG2 ERCC2 MAL2 XK TPPP FIG4 ORMDL1 CNTN1 PRX AKT1 NAB2 PTN ORMDL3 ABCD2 SLC25A46 SBF2 NFASC EGR2 RNF10 SH3TC2 TSPAN2 B4GALT6 NRDC GPC1 BCAS1 ERBB2 ABCA2 SCN2A PLP1 EIF2B2 ITGB4 GALC RARG NKX6-2 AFG3L2 QKI NF1 TNFRSF1B EIF2B5 TSC1 CST7 ITGAX PARD3 AMIGO1 SIRT2 CLU CNTNAP1 RXRG HEXA LPAR1 CY…	141	myelination
775	GO:0046083	HPRT1 APRT GART	3	adenine metabolic process
776	GO:0045619	IL15 TESPA1 BRAF LAG3 SLAMF8 GAS6 IFNL1 XRCC6 SH3RF1 TNFSF9 PRELID1 ZC3H8 RAG1 HLX HLA-DOA BTN2A2 CD28 MYB NFKBIZ SHB IL7 PTPN6 KAT5 ID2 SPINK5 INPP5D RUNX3 ZFP36L1 NCKAP1L ZAP70 AXL SOCS1 CTLA4 IFNG ITPKB METTL3 ARID1A LILRB4 IRF4 FANCD2 KAT2A GLI3 INHA SPI1 PRKDC PGLYRP3 SOX4 PRKCZ SOCS5 MMP14 ADA SMAD7 CRTAM IKZF3 EGR3 ZBTB1 STAT5B FOXJ1 PTPN2 IL4R TGFBR2 ZNF683 PRDM1 INHBA ERBB2 PBRM1 IL2RG R…	207	regulation of lymphocyte differentiation
777	GO:0140541	MYBL1 BTBD18	2	piRNA transcription
778	GO:0006261	SENP2 DONSON MCMBP MCM2 CDK2 POLRMT MCM9 ATR PCNA SETMAR BRCA2 ORC4 METTL4 CENPX WIZ MGME1 GINS3 ORC2 GMNN GMNC RECQL4 TWNK TERF2 RFC3 RTF2 MRE11 REV3L MCMDC2 WRNIP1 POLN ETAA1 GINS4 RPA1 CDK9 MUS81 KAT7 CCNE2 RFC4 POLE POLG2 DDX11 POLD2 RFC5 HMGA1 CIZ1 THOC1 FAM111A WRN LIG3 ALYREF RFWD3 EME2 RRM1 POLE4 EXD2 CDK2AP1 BARD1 CDC45 WDR18 LIG1 ORC1 MCM8 DSCC1 TIMELESS CORT SLFN11 POLB RFC2 MCM6 MCM5 …	165	DNA-templated DNA replication
779	GO:0060986	POMC RAB11FIP3 NKX3-1 INHBA RAB8B CYP19A1 DAB2 SPP1 KISS1 CRY2 TBX3 GNRHR CRHBP RAB11FIP5 FZD4 TRPV6 WNK4 GAL HCAR2 GDF9 OPRK1 REN SELENOM GJA1 RAB11FIP1 NIBAN2 TACR2 GALR1 TMF1 PTPN11 GHRL AQP1 NPVF C1QTNF3 KCNQ1 BMP6 RETN SMAD4 FOXL2 GATA3 TSPO AGT AGTR1 CGA PPARG INHA CRH FOXD1 INHBB IL1B KDM5B CRHR1 LEP C1QTNF1 UCN CRY1 LINC02210-CRHR1	57	endocrine hormone secretion
780	GO:0061620	ENO3 HK3 HK2 ENO2 PGAM2 PGK1 HK1 PKM GCK PFKL PFKP GALK1 TPI1 FOXK1 ADPGK ENO1 FOXK2 PFKM	18	glycolytic process through glucose-6-phosphate
781	GO:0051588	BRAF GDNF CPLX2 DVL1 SNCA WNT7A SYT4 SLC17A8 BAIAP3 CALM2 P2RY4 RIMS3 ITGB1 SV2C ADORA2A RAB3B STX1A SNAPIN PRKCB TOR1A CHRNA3 SLC4A8 SYP DRD4 CASK FMR1 GPM6B MEF2C CAMK2A SYNGR3 SYT1 DRD1 RIMS1 CHRNB4 FLOT1 NF1 DTNBP1 KMO TPRG1L PER2 STX1B SLC18A3 LRRK2 PNKD ATP1A2 ASIC1 NPY CPLX4 RAP1A GPER1 PREPL FBXO45 PRKN ATP2A2 RAB3GAP1 SNCG SYN1 CALM3 SYT12 PFN2 CPLX1 CALM1 SEPTIN5 STXBP5 CACNB4 RAB5A VPS…	95	regulation of neurotransmitter transport
782	GO:0032262	UCK2 UCK1 UPP1 UCKL1 UPP2 CDA	6	pyrimidine nucleotide salvage
783	GO:0002858	IL12B NECTIN2 CEACAM1 CRTAM PVR IL12A CD226 HAVCR2	8	regulation of natural killer cell mediated cytotoxicity directed against tumor cell target
784	GO:0071383	BMP7 HSPA1A NKX3-1 VPS54 DAB2 NR2E3 DEFA1B BMAL1 HDAC1 STC1 UBE2L3 FBXO32 SCNN1B ADTRP YAP1 LBH EDN1 DNAAF4 WBP2 GJB2 SSTR5 FLT3 PLAT TMF1 USP8 MED1 YWHAH ZFP36L1 REST NR3C2 ESRRB ABHD2 ESR2 PGRMC2 ARID1A DDX54 CFLAR CALR RPS6KB1 SRC MYOD1 SCGB2A2 ESRRA CST11 ASS1 ZFP36 JAK2 SRARP ISL1 DDRGK1 SCNN1D NODAL PRMT2 SCNN1A TFAP4 ATP1A3 SSTR3 SMYD3 AKR1C3 PARK7 GSK3A ESR1 CRY2 SSTR4 NCOR1 NPAS4 PER1 SI…	212	cellular response to steroid hormone stimulus
785	GO:0071526	FARP2 HAND2 SEMA4C GDNF SEMA5A PLXNA2 RAC1 SEMA3A SEMA3C SH3BP1 FLNA SEMA4F SEMA6B SEMA4D SEMA3G EDN1 SEMA7A SEMA4A ECE1 SEMA3E SEMA3F PLXND1 SEMA6D PLXNB1 SEMA4G SEMA4B EDNRA NCAM1 SEMA6A PLXNB2 SEMA3D MET PLXNA3 SEMA6C PLXNA1 KDR NRP1 PLXNB3 PLXNC1 ARHGDIA SEMA5B NRP2 PLXNA4 SEMA3B	44	semaphorin-plexin signaling pathway
786	GO:0010940	MT3 BNIP3 SLC6A13 COX2 ZBP1 RIPK1 ATG9B HEBP2 AIFM1 CASP6 ATG9A SLC6A6 TSPO RIPK3 TP53 PARP1	16	positive regulation of necrotic cell death
787	GO:0001556	TUBB8 PPP2R1A NPPC PTK2B INSL3 ANG BRCA2 TRIP13 YTHDF2 EDN1 NPR2 SHB FBXO5 CDC25B FOXO3 REC8 EDNRA RPS6KA2 DMC1 BNC1 EREG SIRT2 WEE2 TUT7 OOSP2 WASHC5 PDE3A AURKA TUT4	29	oocyte maturation
788	GO:0033058	GRIN2C GRIN2A ARPIN	3	directional locomotion
789	GO:0031103	GRN FOLR1 NDEL1 BRAF FKBP1B KREMEN1 SPP1 MAP2K2 NEFL TNC LAMB2 NREP LRIG2 FLNA TNR PTPRF APOA4 SCARF1 PTPRS PTEN MAP2K1 MAG MMP2 JUN KLF4 CSPG5 RTN4RL2 IGF1R INPP5F DHFR MAPK8IP3 BCL2 CERS2 RTN4R TSPO STK24 DAG1 CNTF PTN KIAA0319 RGMA MTR RTN4RL1 APOD JAK2 GAP43 CTNNA1 ISL1 EPHA4 MAP1B KLK8	51	axon regeneration
790	GO:2000785	CHMP4A SMCR8 TBC1D14 BECN1 C9orf72 UBQLN2 ATG2A MOAP1 SNX7 RALB FEZ1 SNX18 SH3GLB1 RAB3GAP2 PHF23 SNX4 MTMR3 FEZ2 PIP4K2A RAB3GAP1 PIP4K2C ULK1 PINK1 CHMP4B RAB1B TMEM39A SCFD1 WIPI1 ELAPOR1 RNF5 LRSAM1 EHMT2 SNX30 TBC1D12 IFT88 MTM1 SEC22B PIP4K2B PIKFYVE WDR45 LRRK2 ADPRH IFT20 RAB5A NUPR1	45	regulation of autophagosome assembly
791	GO:0045161	PICK1 MYOC NRCAM KCNB1 CNTN2 MTCH1 AGRN GLDN SPTBN4 SCLT1 CNTNAP2 KCNIP2	12	neuronal ion channel clustering
792	GO:0110061	ROCK1 ROCK2	2	regulation of angiotensin-activated signaling pathway
793	GO:1990481	PUS7 RPUSD2 RPUSD4 TRUB2 PUS1 DKC1 PUS7L PUS3 TRUB1	9	mRNA pseudouridine synthesis
794	GO:0045957	CR1 VSIG4 SUSD4	3	negative regulation of complement activation, alternative pathway
795	GO:0070202	CCT3 WRAP53 CCT6A TERF1 CCT5 SPIDR DKC1 CCT7 TCP1 CCT2 CCT4 CCT8	12	regulation of establishment of protein localization to chromosome
796	GO:1903644	DNAJB2 PDCD5 PDCL3	3	regulation of chaperone-mediated protein folding
797	GO:2000973	NOTCH1 HES1 SOS2 FLCN HES5 SOS1 FNIP1 NUDT21	8	regulation of pro-B cell differentiation
798	GO:0034161	DDX3X TASL SLC15A4	3	positive regulation of toll-like receptor 8 signaling pathway
799	GO:0097498	RHOA STARD13	2	endothelial tube lumen extension
800	GO:0070327	SLC7A5 SLC16A2 SLC7A8 SLC16A10 SERPINA7 TTR CRYM SLCO4A1 TUBB1 SLCO1C1 SLCO1B1 SLC3A2	12	thyroid hormone transport
801	GO:1904486	SLC10A1 ABCB11 PRKAA1	3	response to 17alpha-ethynylestradiol
802	GO:0043628	ERI2 EXOSC7 TENT4B EXOSC6 PARN EXOSC10 FBL DKC1 EXOSC2 EXOSC3 EXOSC8 LARP7 ERI3 EXOSC9 RPS21 EXOSC5 EXOSC4 ERI1	18	small regulatory ncRNA 3'-end processing
803	GO:1905799	TTC21B DYNLT2B	2	regulation of intraciliary retrograde transport
804	GO:0002280	DYSF FER1L5	2	monocyte activation involved in immune response
805	GO:0071502	TRPM2 HTR1B TRPV1 KCNK4 HTR2B	5	cellular response to temperature stimulus
806	GO:0042148	RAD51 RAD51D XRCC2 WRN DMC1 PSMC3IP	6	strand invasion
807	GO:0016558	PEX10 PEX1 PEX26 PEX16 PEX7 PEX5L USP9X PEX13 LONP2 PEX6 PEX14 PEX12 TRIM37 PEX5 PEX2	15	protein import into peroxisome matrix
808	GO:0050794	MFN2 CHRNA9 PTPN1 OR52B6 FIGNL1 OCRL CFC1B USP16 RGL3 CUL1 MYLK2 KRT18 ENSA CNTNAP4 LPIN1 OR2AP1 GRB7 P2RY8 GPR65 RNF135 LYVE1 WBP2 ZXDA PDIA3 PRAMEF10 PALM ELAVL2 ASGR2 DND1 HEY1 C5AR2 TINF2 IL33 VASN USP17L24 ZNF500 CYBA PIK3C2A ZFAT ATAD2B APOH TBC1D3C CNR1 TKFC TMEM231 ZFAND1 PHC2 EDA MAPK7 ASPN BMX ZC3H12D TBX22 GPATCH3 ZBTB38 ATP1B2 LIG3 ZNF786 CARD14 PODN TRIM55 ZNF785 DRG2 ERMAP OR1E2 APO…
TMEM101 SELENOT PPP6R1 GUCY1A1 OR6C4 ITPK1 OR2A42 PRKAR1B TENT5A TMSB15B TCP1 DNAAF1 FAM98A MAGEA8 GPR37L1 H4C2 YLPM1 WDR41 PPP1R3A OR2J2 OR2V2 IL37 RNPS1 GPR89A KNSTRN KCNJ15 PPIA ZBTB14 CLEC4D IQGAP1 INTS10 GAS8 PLPPR2 CCRL2 PDE1A CHRNB2 STUB1 RIPPLY3 WSB1 FGF22 NEB PYCR1 RBMY1D HOXA1 P2RY4 HGS REL BTBD9 PPP1R3D TIE1 CHD1 MPP1 PDE2A PRC1 EPHA8 RPS6KB1 OSGIN1 HSPA5 PTN IL1RN XRCC3 PGLYRP3 BOD1 P…
RP4 EIF3H MYOC DCLK2 PKM EIPR1 OLFM4 CBFA2T2 DUX5 SINHCAF H3-3A OSGIN2 BLOC1S2 SH3YL1 HNRNPH3 AP3D1 OR5H14 ARHGDIA CD33 SFRP1 GPR37 BMP7 AKAP7 TAS2R5 RSC1A1 C8orf88 AQP4 SMC6 GAS6 GUF1 UBTFL1 DNM3 PYDC5 IGFBP7 APBB1IP FBXL17 PRAMEF11 HLA-DOA ORC2 ABAT MS4A14 AGO4 CREB5 SVIL ID2 CBLB CGB2 BLOC1S5 RAE1 GBX1 OR14J1 TAS2R10 MC1R PCDH17 USF2 PTGS2 HNRNPA0 ARHGAP10 ZNF281 ORMDL2 GAST IRX2 GNG11 SLC30A3…	10812	regulation of cellular process
809	GO:1901355	GOLPH3 FOXP3 LARP1 HNRNPD	4	response to rapamycin
810	GO:0034502	NDC80 TNKS2 MCM9 ATR CHMP7 BRCA2 TNKS H2AC8 ESCO2 H4C5 SGF29 H4C8 SPO11 RCC2 CTCFL ZWILCH WBP2 FAM47E-STBD1 TERF2 CHAMP1 BUB3 H2AC4 TINF2 NIPBL SIRT6 RAD21 WRAP53 MACROH2A2 POT1 CTCF ZW10 TERF2IP RPA1 SPI1 CDK9 PLK1 BOD1 VCPIP1 H1-5 MSH2 JARID2 MIS12 SLF1 KNL1 SLF2 ESR1 MCM8 EZH2 PARP3 IFFO1 MAU2 VCP H4C12 VRK1 CDCA5 RPA2 CENPQ GNL3 H4C11 PPHLN1 ZNF827 CCT5 XRCC4 ACD CCT7 AURKB H2BC11 TERT TPP1 C…	113	protein localization to chromosome
811	GO:0032733	CD34 ISG15 INAVA PYCARD CD40LG HMGB1 CD83 HGF TLR9 IL12B IL20RB TLR2 TLR4 PLCG2 CD28 CD274 TIGIT IL4 PIBF1 IL23A IL6 NOD2 SYK HSPD1 IRF4 LGALS9 STAT3 TSLP LILRA5 PRKCZ CLEC7A SASH3 TREM2 CD46 BCL3 F2RL1 IL13 XCL1 TNFSF4 TUSC2	40	positive regulation of interleukin-10 production
812	GO:1901385	KCNE2 NPPA DRD4 FMR1 AHNAK GNB5 CABP2 DRD3 EHD3 KCNE1 CACNA2D1 GEM PDE4B REM1 PPP3R2 LINC02210-CRHR1 CALM2 AKAP5 CALM3 PPP3CC HPCA CABP5 CBARP DRD2 GPR35 DMD CACNB2 CACNB1 NOS1AP CALM1 CDK5 CABP1 STAC2 NIPSNAP2 CACNB3 STAC3 PPP3CA CABP4 SRI CRHR1 OPRL1 CACNB4 STAC PPP3R1 RRAD PPP3CB	46	regulation of voltage-gated calcium channel activity
813	GO:0030004	DMXL2 GPR89A ATP6V0B SLAMF8 AVP AVPR1A RAB38 TMEM199 RAB39A SLC12A2 FASLG ATP6V1D ATP12A SCNN1B ATP1B1 SLC11A1 CLN6 ATP6AP1 TMEM175 BCL2 SLC45A2 ATP6V0C SLC9A9 SNAPIN SLC4A10 SLC4A5 ATP6V0E2 SLC9A1 SCNN1D ATP1B2 SCNN1A SLC9A6 ATP6V1B2 TCIRG1 ATP1A3 SLC4A8 ATP6V1B1 CLCN3 CFTR ATP6V0E1 SLC26A3 SLC1A3 ATP1A4 ATP4A SLC9B1 CLN5 CLN3 SLC4A4 CA7 MAPK3 GPR89B UMOD LRRK2 MAPK1 ATP6V0D1 ATP6V1F IL1A SLC8A1…	118	cellular monovalent inorganic cation homeostasis
814	GO:0009152	ADK SLC25A13 NME5 ADSL ACOT7 DCAKD ACSL5 NME7 GUCY2F GART ATP5F1D ELOVL5 NDUFB11 NDUFS7 SNCA ADCY8 AK4 ALDOA ND4 ATP5F1C NDUFB1 PDK4 NDUFS3 NDUFC2 SLC25A1 PANK4 ENO1 ATP5F1E NDUFB7 HPRT1 ADCY1 ELOVL4 ACSF3 SLC26A2 DIP2A AMPD1 ATP5MF HSD17B12 DMAC2L SDHD ATP6V0C PAICS ATP5MC2 ND1 NDUFA5 PDK2 ATP5MJ NDUFA9 NME6 NDUFS6 ADA ACAT1 AK2 ADSS1 PDHA1 NDUFA2 PKLR NDUFB4 VPS9D1 PANK3 PANK2 PPCDC NDUFS5 ADCY…	218	purine ribonucleotide biosynthetic process
815	GO:0022408	DLG5 GTPBP4 LAG3 TNFRSF21 IFNL1 ZC3H8 HLX PRKG1 BTN2A2 ADTRP MAD2L2 ABAT RGCC DUSP22 PTPN6 TNFAIP8L2 CBLB RUNX3 CXCL12 NCKAP1L DUSP3 CTLA4 SOCS1 WNK1 ADORA2A PLA2G2F CD300A METTL3 LILRB4 HFE AKT1 PPM1F CCL25 SPI1 GLI3 IL1RN ASS1 LGALS9B ARG2 SOCS5 PRNP MAPK7 JAK2 MAD1L1 SMAD7 CRTAM FXYD5 PTK2 SCGB1A1 ALOX12 FOXJ1 PTPN2 IL4R NEXMIF ERBB2 TWSG1 RC3H2 FOXP3 RC3H1 AKNA VEGFA PODXL CD274 LOXL3 ADAMTS1…	191	negative regulation of cell-cell adhesion
816	GO:1903311	CNOT8 RNPS1 NOVA1 ROCK2 PKP3 SON PTBP1 TAF15 GDNF TENT4A TNRC6C DCP1B LEO1 PATL2 NUP98 SERBP1 FASTK NCBP1 EIF4A3 RBM39 YBX3 CNOT4 TNRC6B RBM11 SLC11A1 FASTKD1 AGO4 RAVER1 POLR2G DND1 RBMY1D RBM24 SRPK3 ZFP36L1 REST SRSF12 FAM172A ELAVL4 CASC3 PUM1 METTL3 FXR1 RBM10 PKP1 TNKS1BP1 DCP2 AKT1 MYOD1 RBM23 TENT5B CDK9 AGO3 TRIM71 RNASEL TRAF2 C1QBP RBM15B CELF5 PRDX6 HNRNPA0 DIS3L2 ZFP36 ZC3H12D CNOT3 …	304	regulation of mRNA metabolic process
817	GO:0006529	ASNSD1 ASNS	2	asparagine biosynthetic process
818	GO:0032696	ARG2 TNFRSF21 LEF1 IFNL1 SCGB1A1 IFNA2 LILRA5	7	negative regulation of interleukin-13 production
819	GO:0072710	KAT7 DDI1 TIMELESS RTF2 DDX11 RAD51 SPIDR DDI2 BLM TREX1 NSMCE3 ATRX	12	response to hydroxyurea
820	GO:1903373	RAB3GAP2 LNPK RAB3GAP1 ATL3	4	positive regulation of endoplasmic reticulum tubular network organization
821	GO:0072215	ADIPOQ PAX2 RET AGTR2 WT1 BASP1	6	regulation of metanephros development
822	GO:1902425	HNRNPU CDCA8 INCENP KAT2B BIRC5 BECN1 AURKB KAT5	8	positive regulation of attachment of mitotic spindle microtubules to kinetochore
823	GO:2000393	ARPIN KANK1	2	negative regulation of lamellipodium morphogenesis
824	GO:0018894	CYP1A2 SRD5A2 CYP1A1	3	dibenzo-p-dioxin metabolic process
825	GO:1901953	MAP2 TRIM46	2	positive regulation of anterograde dense core granule transport
826	GO:0098887	GRIPAP1 ARHGAP44 GRIP2 TAMALIN NSG1 RAB11A RAB8A SCRIB VPS35 GRIP1	10	neurotransmitter receptor transport, endosome to postsynaptic membrane
827	GO:0061049	CTDP1 GSK3A RGS4 YY1 IGF1 TOMM70 ADRA1A PARP2 EDN1 AKAP13 GATA4 HAMP MAP2K4 AKAP6 AGT CAV3 G6PD PPARA FOXP1 SORBS2 PI16 PDLIM5 RGS2	23	cell growth involved in cardiac muscle cell development
828	GO:0036006	DOK1 PTPN2 TLR2 TLR4 FER PDE1B CSF1 STAP1 TREM2 PDE2A DCSTAMP MST1R CSF1R	13	cellular response to macrophage colony-stimulating factor stimulus
829	GO:1990314	CCNA2 SLC25A33 ITGB3 CRK GHSR IGF1R SYAP1 FBN1	8	cellular response to insulin-like growth factor stimulus
830	GO:2000810	ROCK2 FZD5 ROCK1 IKBKB SNAI1 IL17A F11R CLDN5 PRKCH PRKACA CLDN1 TNF MYO1C CLDN3 GPBAR1 TJP1 NPHP4 SNAI2 EPHA2 NPHP1	20	regulation of bicellular tight junction assembly
831	GO:0030878	THRA BRAF SHH MAP2K2 RAF1 PAX8 MAP2K1 NKX2-1 EDN1 FGF10 TUBB1 HESX1 TG SRF HOXD3 HOXB3 HOXA5 HOXA3 EDNRA NKX2-5 SMAD3 CGA RAP1GAP TBX1 MAPK3 SIX1 FOXE1 FGF8 MAPK1	29	thyroid gland development
832	GO:0010701	KCNB1 STX1A OXT OXTR	4	positive regulation of norepinephrine secretion
833	GO:1900133	OR51E2 F2RL1 F2R	3	regulation of renin secretion into blood stream
834	GO:0002930	CYP1B1 FOXE3	2	trabecular meshwork development
835	GO:1904479	ABCG8 ABCG5 HAMP	3	negative regulation of intestinal absorption
836	GO:2000112	ROCK2 ACER2 TNRC6C USP16 PRMT1 DCP1B LRPPRC RABL3 EIF4A3 GRB7 ZNF598 DND1 POLR2G CDK5RAP1 EIF4G1 UPF3B IL33 ZFP36L1 PLXNB2 CALR MRPL13 C1QBP RPS3 LDB1 EIF2A ZC3H12D GBA1 HNRNPD DAZ2 FASTKD3 HBEGF PLCB1 ERBB2 RMND1 MTG1 ZNF540 NPM1 EIF5A2 NT5C3B RAB3GAP2 PRR16 MPV17L2 JAK3 PPP1R3F CPEB2 CCL5 DHX36 GAPDH SLC2A10 RCC1L SECISBP2L CPEB4 MKNK1 RPS6KA3 DAZ1 PTH TRAP1 EIF3C PA2G4 YBX1 RIDA ZNF706 ACO1 EI…	479	regulation of cellular macromolecule biosynthetic process
837	GO:0045609	FGF2 ATOH1	2	positive regulation of inner ear auditory receptor cell differentiation
838	GO:0048662	IL15 VIP SF1 MFN2 BMP2 NDRG4 TGFB3 GNA12 PDCD4 PPARD IL10 VIPR2 IGFBP5 AIF1 GPER1 ANG PPARGC1A IL12A IL12B TPM1 MEF2C NOS3 PTEN PRKG1 MYOCD BMPR2 EFEMP2 OGN S1PR2 APOE RHOA ADIPOQ CDKN1A PTGIR IFNG TAFA5 RBM10 HMOX1 SOD2 PPARG NDRG2 IGFBP3 CTNNBIP1 TNFAIP3 CDKN1B APOD CNN1 TRIB1 APLN BMP4 GNA13 NPR1 NPR3 ACE2	54	negative regulation of smooth muscle cell proliferation
839	GO:0050686	RNPS1 BARD1 PTBP1 HNRNPA2B1 PCBP4 ZC3H14 SFSWAP NPM1 SRSF9 SRSF7 DYRK1A RBMX CELF4 HNRNPK SRSF12 RBM10 RBM20 SRSF4 SRSF10 HNRNPL C1QBP SAP18 RBM42 SRSF6 U2AF2	25	negative regulation of mRNA processing
840	GO:0035351	ABCB6 ABCC5	2	heme transmembrane transport
841	GO:0071872	ADIPOQ SIRT2 SNCA PRKACA RYR2 KCNQ1 PDE4B SLC9A1 ATP2B4 PKLR SRD5A1	11	cellular response to epinephrine stimulus
842	GO:0070816	CCNK CCNH GTF2H3 CDK12 CCNT1 PPIL4 CDK7 GTF2H4 NCBP1 GTF2H1 GTF2H5 CDK13 NCBP2 CDK9	14	phosphorylation of RNA polymerase II C-terminal domain
843	GO:0010976	CAPRIN2 DAB2IP BMP7 RELN BRAF PTK2B GPC2 PAK3 DVL1 ZNF804A EPHB2 DBN1 FIG4 PACSIN1 ELAVL4 CNTN1 PLXNB2 CFLAR CNR1 EHD1 FUT9 ROR2 ADNP STK24 HSPA5 ITPKA PTN P3H1 ALK NCK1 ITGA6 BDNF NRP1 S100A9 ATP1B2 STMN2 EPHA3 NTRK1 NFE2L2 GPRASP3 PPP2R5B ATOH7 FKBP1B KIDINS220 SF3A2 AVIL RIT2 PLA2G3 PRKD1 FLNA EZH2 VEGFA FES ALKAL2 ABL2 PLPPR5 EEF2K IGF1R ROR1 LTK APOE DHX36 PRKCI NDNF TMEM30A CNTF RETREG3 AMI…	150	positive regulation of neuron projection development
844	GO:0097639	AGT SLC7A3	2	L-lysine import across plasma membrane
845	GO:0003165	IRX3 DSG2 NKX2-5	3	Purkinje myocyte development
846	GO:0032532	TWF2 CDHR5 USH1C PLS1 CDHR2 VIL1 EZR	7	regulation of microvillus length
847	GO:0051259	STING1 DEFA5 KCNA7 MPP2 TRPM4 AQP4 GLS WDCP KIF25 KCND2 USP16 ATL2 PRMT1 MAT1A NACC2 SNCA ZNHIT6 MIP CRTC2 ADCY8 KCND3 YME1L1 RNF135 ALDOA GLRA3 TP53 TWNK KRT1 KCNC2 HPRT1 CRYZ ROM1 KCTD8 MCU ATL3 KCNG2 HSCB VSTM5 KCTD13 EHD1 SAMD1 ME1 TRPM3 DNM1L SCARA5 SOD2 PRPH2 HGSNAT PRNP NLRP6 PRF1 SYCP1 NOL3 SLC9A1 HSD17B8 VPS35 PXDN KCTD14 ZBTB1 NUDT21 CARD9 GNMT TIFA RRM1 AQP2 RYR3 LETM1 B2M TMEM70 TRIM7…	247	protein complex oligomerization
848	GO:0009651	FBP1 TRPV4 OXT PTK2B AVP AQP4 SLC12A6 LETM1 SLC9A4 BAX TP53 SLC25A23 AKR1B1 ZFP36L1 AQP1 TACR3 CAPN3 KMO PAPPA2 CLDN1 TNF HSP90AB1 BDKRB2 XRCC5 MICU1 EFHD1 EPO TH	28	response to salt stress
849	GO:1900106	BMP7 HYAL1 HAS3	3	positive regulation of hyaluranon cable assembly
850	GO:0031122	KATNAL1 DLG1 AXIN1 KATNA1 TUBGCP5 CAMSAP2 FSD1 MAP10 TRPV4 KPNB1 CLIP4 RAB11A CEP120 NUMA1 MAPT TUBG2 CEP126 LIMK2 CCDC13 HOOK1 DVL1 CIB1 KATNBL1 TUBGCP3 CLASP1 SLAIN1 PAFAH1B1 CCDC88C CCDC88B PCM1 CLIP2 CAMSAP1 WDR73 CENPJ SLAIN2 CCDC88A HOOK2 PLK3 CHP1 RHOA STMN3 KATNAL2 KIF19 TPPP CLIP3 TRDN CAMSAP3 IFT172 TUBGCP6 TUBG1 CAV3 EZR KATNB1 CRIPT DCTN1 SLK TUBGCP4 TUBGCP2 CLIP1 DYNC1H1 HOOK3	61	cytoplasmic microtubule organization
851	GO:0000271	PASK AKT2 GYS2 GYG2 INSR PHKG1 GSK3A EPM2AIP1 NDST3 GSK3B SMPD3 EXT2 AP2A1 IGF1 PRKAG3 B3GNT7 GBE1 HS2ST1 HAS1 NHLRC1 ENPP1 B3GNT2 B3GNT4 NDST2 HAS3 PTGES3 PDGFB NDST1 PPP1R3G ACADM PPP1R3F B4GALT5 HAS2 PPP1R3A PPP1R3D INPP5K DYRK2 NR1D1 GCK B3GNT9 PPP1R3C B3GNT3 FUT9 CLTC CSGALNACT1 PPP1CA AKT1 UGP2 PTH PER2 IGF2 B3GNT8 IRS1 PPP1R3B SELENOS AGL B3GNT6 PHKG2 NFKB1 EGF GYG1 CSGALNACT2 EXT1 PPP1R3E…	71	polysaccharide biosynthetic process
852	GO:0002502	CALR TAPBPL TAPBP PDIA3	4	peptide antigen assembly with MHC class I protein complex
853	GO:1902256	FOXC1 TGFB2 FOXC2	3	regulation of apoptotic process involved in outflow tract morphogenesis
854	GO:1900246	ANKRD17 ZCCHC3 USP15 DHX58 PUM1 TRIM15 PUM2 USP17L2 DDX60 OASL	10	positive regulation of RIG-I signaling pathway
855	GO:0097064	NPM1 NOL6 XPOT PHAX NCBP3 SSB TSC1 NCBP1 NCBP2	9	ncRNA export from nucleus
856	GO:0060373	GJA5 GPD1L SMAD7 SCN5A SCN3B CAV3	6	regulation of ventricular cardiac muscle cell membrane depolarization
857	GO:0060287	CFAP53 CCDC39 DNAAF1 DNAH11 DNAAF11 ODAD4 CCDC40 OFD1 NPHP3 RFX3 CCDC103 ODAD3 CFAP45	13	epithelial cilium movement involved in determination of left/right asymmetry
858	GO:0038098	GREM1 GREM2 MICOS10-NBL1 NBL1	4	sequestering of BMP from receptor via BMP binding
859	GO:1902396	TJP1 F11R ACTG1 CDH5	4	protein localization to bicellular tight junction
860	GO:0023019	TBX6 PARP1 FGF5 SOX17 P2RY1 PAX6 TRAF3IP2 MSX2 GSC EPCAM SMAD3 TRAF2 TRAF5 MSX1 MESP1 NEUROD1 SMAD2 DAND5 FGF8 CER1 HNF4A PDGFRA	22	signal transduction involved in regulation of gene expression
861	GO:1901857	ISCU PARK7 IFNAR1 IL10RB IFNG OPN3 IL4 NUPR1 VCP PINK1 IFNLR1 PPARGC1A PRELID1	13	positive regulation of cellular respiration
862	GO:0070563	SNAI2 KANK2	2	negative regulation of vitamin D receptor signaling pathway
863	GO:0061371	NDRG4 HAND2 SUFU SOX18 TGFBR2 FOLR1 TBX2 SHH FOXH1 WNT3A CLUAP1 IFT57 IHH RNF207 HAND1 TBX3 TBX6 NPHP3 BBS5 APLNR STIL ODAD3 MKKS MEF2C IFT52 CITED2 ARL13B HIF1A MIB1 MMP21 LBX1 VANGL2 DLL1 MEGF8 ZIC3 OVOL2 SOX17 FOXN4 PKD2 AHI1 NOTCH1 GATA4 C2CD3 SRF BBS7 ASB2 BBS4 NKX2-5 CCDC40 IFT172 MICAL2 SMAD3 DNAAF1 TMED2 MESP1 SMO CCDC39 NOTCH2 DAND5 ENG FGF8 NODAL PSEN1 SETDB2 WNT5A CCDC103 NOTO CER1 TBX…	69	determination of heart left/right asymmetry
864	GO:0034477	TUT1 USB1	2	U6 snRNA 3'-end processing
865	GO:1905209	GATA4 MEF2C TGFB2 WNT3A EFNB2 NKX2-5 MYOCD ARRB2 BMP4 TBX5 GPER1 GATA6 KAT2A TGFB1 DHX36	15	positive regulation of cardiocyte differentiation
866	GO:1902075	DAXX HNRNPA1 MAPK13 HSF1 ZC3H12A ZNF16 HPCA	7	cellular response to salt
867	GO:0007249	CARD8 TRIM52 TLR7 TNFSF10 DAB2IP ROCK2 SNIP1 TLR3 LURAP1L CLEC4D SLC39A8 NLRP12 HDAC1 BTRC ZMYND11 TRIM27 HACD3 IRAK1 WDR83 TMEM9B CCDC22 FASLG DHX15 TNFSF11 AZI2 SHISA5 IRAK4 CPNE1 TRIM25 IRF3 SLC20A1 EDN1 TFRC NKIRAS2 AVPR2 MTDH RHOC TRIM32 LTF REL TRIM38 LTBR MAVS RORA PRKCE SIRPA VAPA LILRB4 CFLAR AKT1 TERF2IP TIFAB TRAF2 EDA ANKRD17 NDFIP2 CASP1 PRKCB NLRP6 IL1B MAP3K7 EDAR CASP8 NEK6 DDRGK1…	283	I-kappaB kinase/NF-kappaB signaling
868	GO:0007601	SIX3 BBS9 RHO PAX2 CACNA1F PDE6A NDP RP1L1 CRYGA RAX2 LUM IMPG1 CABP2 LAMB2 OPN1MW3 GUCY2F NR2E3 MFRP REEP6 CLIC5 PDE6C CHRNB2 MIP FAM161A RD3 SLC24A1 BEST1 CRYBA2 ARL6 RGS16 CLN6 GUCA1C CRYZ CNGA3 ROM1 CRYBB3 ABCA4 SLC45A2 CDH23 AIPL1 TGFBI PDCL CACNB2 CNGA1 HSF4 LCTL PRPH2 ATXN7 SLC4A10 COL2A1 RDH5 RDH8 OPA3 GPR179 BBS10 LOC118142757 RBP3 SEMA5B CRB1 EYS OPN1LW CDH3 RABGGTB LRIT3 EFEMP1 HMCN1 T…	220	visual perception
869	GO:0032298	CDK2 CIZ1	2	positive regulation of DNA-templated DNA replication initiation
870	GO:0052547	ROCK2 ACER2 NGFR HDAC1 EFNA1 PRELID1 GPX1 AGER DHCR24 SERPINA10 PCOLCE2 EFNA3 BID RCN3 TIMP2 TRIAP1 CD109 CLDN4 PRDX3 FOXL2 RECK STAT3 RNF34 RPS3 CRYAB TFAP4 SFN SLC22A2 PSME1 COL7A1 TIMP3 SPINK7 EPHA7 BIN1 TNFSF15 PDCD2 CD44 ATP2A3 A2M VCP PSMA3 TMED10 BBC3 SERPINB12 GAPDH SOX7 PCSK1N UBE2Z A2ML1 RPS6KA3 PAPLN PPARG CST2 APAF1 PDCD6 RIPK2 TBC1D10A INTS1 APH1A BIRC2 GSN ST18 CASP9 HRG AIM2 PML CR…	438	regulation of peptidase activity
871	GO:1901185	PTPN2 DAB2IP ZGPAT PTPN18 PTPN3 CBL ZFYVE28 VPS25 NUP62 ERRFI1 PTPN12 RNF115 LGMN TSG101 CHMP6 CBLB SOCS4 EGFR CADM1 DUSP3 RAB7A SOCS5 RNF126 GPRC5A SNX5 MVP ITGA1 CBLC PTPRJ PSEN1 SNX6 ACP4	32	negative regulation of ERBB signaling pathway
872	GO:0046823	SUFU PARK7 BARD1 MDFIC ANGPT1 PKIG TXN FERMT1 RANGAP1 SIRT6 SUMO1 NF1 UFM1 CD36 PKIA CDK5 CABP1 NUP153 TPR APOD RAB23 SP100 CHP1	23	negative regulation of nucleocytoplasmic transport
873	GO:0030913	ANK2 CD9 CNTNAP1 EPB41L3 GNPAT UGT8	6	paranodal junction assembly
874	GO:0032228	HAP1 KIF5B ZDHHC3 CA2 SYN3 ZDHHC12 PLCL1 SLC6A1 USP46 NPAS4 ADRA1A CNTNAP4 PTEN NLGN2 CNR2 NPY5R BAIAP3 KRAS PRKCE SLC38A1 ADORA1 NF1 HTR1B DRD2 ADORA2A CNR1 OXTR NALCN CLN3 NPS CA7 PHF24 NLGN1 TACR1 PLCL2 STXBP1	36	regulation of synaptic transmission, GABAergic
875	GO:0051552	LCT UGT1A9 UGT1A8 UGT1A10 UGT1A1 UGT1A7	6	flavone metabolic process
876	GO:0015886	SLC46A1 ABCB6 FLVCR2 SLC48A1 FLVCR1 CFAP276 PGRMC2 HRG ABCC5 ABCB7 HPX	11	heme transport
877	GO:0042743	DUOXA1 LPO HBG1 PXDN PARK7 HBZ MPO RAC1 HP CYP1A1 APOA4 PRDX1 SNCA GPX1 CTNS FYN CYP1A2 HBD RAC2 DUOX2 NOXO1 HBA1 GPX3 EPX PINK1 PRDX2 NOXA1 HBM SOD1 PXDNL MPV17L HBA2 HBQ1 PRDX3 CYBA HDAC6 PRDX4 ZNF205 COX2 PRDX5 ACOX1 TPO MT3 SOD2 DUOX1 CAT NOX1 MAOB DUOXA2 CYBB HBG2 HBE1 MMP3 HBB	54	hydrogen peroxide metabolic process
878	GO:0050847	UBR5 NEDD4 PGR PHB1 YAP1 TRERF1 WBP2 UBE3A SRC	9	progesterone receptor signaling pathway
879	GO:1901475	MPC2 MPC1L MPC1 SLC16A1 SLC16A7 SLC16A3 SLC16A11	7	pyruvate transmembrane transport
880	GO:0019363	NMNAT1 SLC22A13 NADK NAPRT NAMPT NADK2 NMRK2 ASPDH QPRT PARP10 AFMID HAAO NNMT IDO2 ACMSD PARP16 KMO NADSYN1 PTGIS NMNAT2 IDO1 PARP9 NMRK1 KYNU NMNAT3 NAXD SLC5A8 NUDT12	28	pyridine nucleotide biosynthetic process
881	GO:0071603	CYP1B1 CCN3 THBS4 JUP	4	endothelial cell-cell adhesion
882	GO:0021554	PAX2 ATOH7 LPAR1 TMEM126A CHRNB2 KCNA2 RPL24 EPHB2 EPHB1 KCNC2 KCNA1 NKX2-2 GLI3 SLC25A46 NAV2 KCNA3 EXT1 KCNC1 TCIRG1	19	optic nerve development
883	GO:0055070	ABCB6 SCO2 COX19 ATP7A CCDC22 SLC31A2 ANKRD9 SCO1 XIAP MT2A PRND ATP7B COMMD1 SLC31A1 ATOX1 ARF1 APP CUTC PRNP	19	copper ion homeostasis
884	GO:0071216	CARD8 IL37 TNFSF4 DAB2IP CXCL2 DEFA5 MRC1 HADHB SPON2 PF4V1 IRF8 DEFA1B HCK IRAK1 CXCL13 IL1F10 PDE4B IRF3 CDK4 TRIM41 EPHB2 TP53 NR1H3 MTDH LTF SHPK AXL PRKCE CMPK2 SIRPA ABCA1 TIGAR PLSCR3 TSPO AKT1 SRC HSPA5 SPI1 MUS81 ASS1 CASP1 CD55 NOTCH2 ZFP36 IL1B JAK2 KLRC4-KLRK1 PF4 PAF1 NOS2 LITAF TRAF6 CXCL11 NLRP7 GSK3B MEF2C BCR IGFBPL1 IRGM SMC1A CACTIN GATA1 CD274 PTAFR MAP2K7 MYD88 IRAK2 DEFB118 …	245	cellular response to biotic stimulus
885	GO:0060929	NKX2-5 TBX5	2	atrioventricular node cell fate commitment
886	GO:0021658	EGR2 HOXA2	2	rhombomere 3 morphogenesis
887	GO:0006360	MARS1 POLR2K POLR2L IPPK POLR1A BAZ2A SPTY2D1 MAF1 ERBB2 SMARCB1 MTOR GTF2H1 NCL UBTFL1 SMARCA5 FLNA UBTF DEDD TAF1A POLR1H CARM1 PHF8 MYBBP1A TCOF1 RASL11A BAZ1B DHX33 SIRT7 ERCC2 TAF1 DEK HEATR1 GTF2H5 EIF2AK3 ACTR6 UTP15 SMARCA4 NOP53 TAF1C MACROH2A1 MACROH2A2 WDR43 POLR1G TAF1B PIH1D1 BNC1 ERCC6 POLR1C WDR75 RRN3 LYAR DDX11 PWP1 ZMPSTE24 SF3B1 ATF4 CAVIN1 NOL11 TTF1 POLR1E DDX21	61	transcription by RNA polymerase I
888	GO:0060907	CARD9 TLR7 TLR3 PANX1 SPON2 PYCARD SIRT1 TLR4 PLCG2 SEMA7A GPRC5B MYD88 P2RX7 CD74 LILRB1 MAPKAPK2 LAPTM5 NOD2 CD36 RIPK2 TICAM1 HLA-G WNT5A NOD1	24	positive regulation of macrophage cytokine production
889	GO:0071248	BRAF SYT8 JUND CPNE2 SLFN14 MMP9 ATP7A NCSTN IQGAP1 SLC12A2 ALOX15 CYP1A1 ZNF658 SNCA CPNE1 ADCY8 CYP11B1 PPIF EDN1 NEUROD2 TPH2 JUN MT1HL1 MT2A SYT4 MT1X ADCY1 STK39 CAMK2D MT1H ITPKB SYT6 SYT3 CPNE5 MT1E TIGAR AKT1 HFE HSPA5 CALR TSPO SYT15 ITPKA PTGS2 MT4 PRNP MTF1 RASA4 PRKAA2 TUBA1A GLRA2 SYT15B LOC118142757 MAPK9 DLG4 NQO1 CYP11B2 FBP1 ADD1 AKR1C3 NFE2L2 AQP2 CPNE3 RYR3 GSK3A SLC40A1 B2M NC…	200	cellular response to metal ion
890	GO:0016570	CDK2 SETD1A SETMAR USP16 HDAC1 PRMT1 CPA4 TRMT112 KDM2B SUZ12 CRTC2 TTLL12 MYOCD KAT14 RBBP7 TBR1 CXXC1 WBP2 PYGO2 TP53 ZNF304 MTHFR TAF2 KPNA7 MORF4L2 MECOM UBR2 KMT5C GATAD2B KDM7A RAPGEF3 MTA1 HAT1 PRKCB LDB1 DMAP1 MAP3K7 MSL1 KDM5A SMYD3 BARD1 GTF2B WDR5 MED24 EPC2 PRKD1 KMT2C BCL6 H1-3 CHTOP BRCC3 CDY1 RUVBL1 NCOA1 NFYC AUTS2 SPHK2 SIRT2 PRMT5 CHD5 DYDC1 RNF2 NTMT1 NCAPG2 ING3 NCOA3 SART3 SE…	488	histone modification
891	GO:0098727	FANCC BMP7 GATA2 PAX2 BRAF FOXO1 BCL7B LEO1 MED28 HDAC1 SAP30 WDR47 KDM2B WNT7A YAP1 HES5 SAP130 LBH CDH2 RBBP7 MED21 VPS72 PRDM14 TAF5L TAF6L HMGA2 REST NIPBL KLF10 ESRRB METTL3 ARID1A ZC3H13 FANCD2 PELO ZIC1 STAT3 SPI1 KAT2A SOX4 TET1 PROX1 PTN SMO SS18 DIS3L2 LDB1 CNOT3 PAF1 BCL9 NODAL LIF TEAD4 TPT1 TBX3 BCL7C MED12 KIT RTF1 SMARCE1 EZH2 MED7 ACTL6B SMC1A KDM4C DLL1 TP63 SRRT KLF4 WNT9B SMC3 …	181	maintenance of cell number
892	GO:2000320	IL2 TNFSF18 ZBTB7B LOXL3 SMAD7 IL4 RC3H2 ZC3H12A FOXP3 RC3H1 TBX21	11	negative regulation of T-helper 17 cell differentiation
893	GO:0009972	APOBEC3H APOBEC3B CDA CDADC1 APOBEC3A_B APOBEC3A APOBEC2 APOBEC3F APOBEC1 APOBEC3C APOBEC3G AICDA	12	cytidine deamination
894	GO:1903317	CARD8 ANXA2 S100A10 SERPINC1 F12 CNTN2 TNP1 PRKACB RHBDD1 THBS1 CARD16 PLGRKT NLRP7 BCL2L12 PLAUR LDLRAD3 CPB2 IFT52 GAS1 SPON1 CLEC3B INPP5B SNX12 MELTF SERPINF2 CTSZ MAGEA3 XIAP CHAC1 CAST TNP2 IL1R2 ENO1 SIRT4 PLAT LPCAT3 KLKB1 ADAM8 PRSS37 USP17L2 RNF139 CARD18 PRKACA RFX4 TFR2 SERPINE2 RUNX1 CDK20 HPN TMEM98 RASAL2 CCBE1 SERPINE1 RPS6KA2 CLN3 SRC BAG2 CST7 MYH9 SOX4 MMP14 PRNP ANGPTL8 NOL3 G…	72	regulation of protein maturation
895	GO:2000036	PAX2 BMP7 TEAD4 ACTB ARID4B SMARCB1 BCL7B HDAC1 BCL7A BCL7C CNOT1 SMARCE1 NCOA3 SAP30 ACTL6B KDM2B TP63 PAX8 YAP1 SAP130 LBH LOXL2 DPF2 RBBP7 WNT9B PRDM14 ACTL6A TAF5L TAF6L BRD9 HMGA2 SMARCA4 REST BICRAL SAV1 ESRRB MYC WDR43 KDM3A BRMS1L SMARCC1 BRMS1 ARID1A SMARCD1 HNF1B SINHCAF ING1 ZC3H13 HDAC2 SMARCA2 KAT2A SIN3A SAP30L ARID4A PTN TET1 ELAVL1 ING2 SMO SS18 CNOT2 ZNF322 CNOT3 ZNF706 BICRA RBB…	70	regulation of stem cell population maintenance
896	GO:1901162	AZIN2 TPH1 AGMAT TPH2 ALDH2 DDC	6	primary amino compound biosynthetic process
897	GO:0032348	BMP5 REST BMP2 DKK3	4	negative regulation of aldosterone biosynthetic process
898	GO:0072577	CCL2 NFE2L2 GATA2 DAB2IP RAMP2 FGF21 AKR1C3 PDCD4 BRAF CD40 PDPK1 IL10 CD40LG SEMA5A THBS1 ANO6 ANGPT1 GAS6 GPER1 FASLG ITGA4 TEK MAP3K5 HIPK1 CDH5 PLCG1 BMPR2 IL4 RGCC FGA SCG2 FOXO3 KRIT1 PAK4 PRKCI NDNF TNF ABL1 SERPINE1 GATA3 TNIP2 FGB ECSCR TERT TNFAIP3 MAPK7 FGG ICAM1 COL4A3 HLA-G CD248 IL13 ANGPTL4 CD160 KDR IL11	56	endothelial cell apoptotic process
899	GO:0002553	VAMP7 BTK SNX4 VAMP3 VAMP2 SNAP23 RAB44 SNX6 LYN VAMP8 PLA2G3	11	histamine secretion by mast cell
900	GO:1902164	ZNF385A ING4 PYHIN1 RPL26 ZNHIT1	5	positive regulation of DNA damage response, signal transduction by p53 class mediator resulting in transcription of p21 class mediator
901	GO:0072176	GPC3 PAX2 LHX1 PKD2 EFNB2 GREB1L HNF1B PKD1 WNT9B WNT11 GATA3 EPHA7 EPHA4 BMP4 OSR1 AHI1	16	nephric duct development
902	GO:1903722	CEP295 CHMP2A CEP120 CENPJ VPS4B PPP1R35 CCP110	7	regulation of centriole elongation
903	GO:0021747	SEC24B SCRIB BCL2	3	cochlear nucleus development
904	GO:0035795	SLC25A31 BCL2L2 SLC25A4 FZD9 MTRNR2L5 SLC25A5 BOK ACAA2 BAK1 TMEM14A MPV17L SLC25A6 SLC35F6 IER3 HK2 BNIP3 NOL3 ARHGAP11B GCLC	19	negative regulation of mitochondrial membrane permeability
905	GO:0030997	CTNNB1 NEK2 CEP250	3	regulation of centriole-centriole cohesion
906	GO:0071707	POLB YY1	2	immunoglobulin heavy chain V-D-J recombination
907	GO:0016567	DCAF12 FANCI RNF145 FANCC TRIM52 RNF144A FBXO3 RNF128 CUL1 FBXO32 DCUN1D5 GPR75-ASB3 TRIM7 SUZ12 RNF115 RNF135 OBI1 LRR1 ZNF598 FZR1 UBE2C CDC14B RNF152 RNF103 CUL5 SOCS1 MARCHF4 NEURL4 AKTIP UBQLN1 KCTD13 UBXN2A UBR2 GID4 RNF34 MTA1 RPS3 DCAF10 E4F1 SMAD7 FANCE RNF10 FANCB MKRN3 RFWD3 SPOP MED31 RAB40A FBXO44 BARD1 SMURF1 UCHL3 TRAF6 TRIM55 WASHC1 MED24 IFI27 ASB15 ARRDC3 RNF24 NPM1 WDTC1 HERPUD…	816	protein ubiquitination
908	GO:0033140	GGNBP2 PWP1 GADD45A	3	negative regulation of peptidyl-serine phosphorylation of STAT protein
909	GO:1903078	DLG1 KIF5B WNT3A PDPK1 CNPY4 ATP2B4 GPER1 RER1 ZDHHC2 STX3 CIB1 LRP1 ZDHHC8 RACK1 EPHB2 WNK3 PLS1 ITGA3 RHOG PRKCH STX4 AKAP5 ITGB1 EGFR PRKCI PRKCE CLIP3 IFNG ARF6 TNF ZDHHC5 VIL1 SQSTM1 AKT1 ATP2C1 EZR DPP10 CLN3 CNST STAC2 PRNP STAC3 PIK3R1 NKD2 ACSL3 LGALS3 TREM2 SPTBN1 ARHGEF16 STAC AGR2 SORBS1 PPP1R9B EPHA2 PTPN9 RAMP3 RANGRF EPHA3	58	positive regulation of protein localization to plasma membrane
910	GO:0043400	PTPN11 GHRL GAL CRH GALR1	5	cortisol secretion
911	GO:0046137	AKR1C3 PRMT3 CYP27B1 NFKB1 GFI1 SNAI2 SNAI1	7	negative regulation of vitamin metabolic process
912	GO:0045071	IFITM1 TRIM28 PLSCR1 SHFL MX1 ISG15 IFI16 IFIT5 SRPK2 TNIP1 IFNB1 BST2 APOBEC3B ZNFX1 OAS3 TRIM6 EIF2AK2 IFNL3 RESF1 IFIH1 ILF3 TASOR APOBEC3A APOBEC3F OAS2 CCL5 SETDB1 AICDA LTF HMGA2 SRPK1 INPP5K BANF1 MAVS IFITM3 N4BP1 IFITM2 BTBD17 TNF ISG20 OASL SLPI IFIT1 RNASEL APOBEC3H PROX1 MPHOSPH8 MORC2 APOBEC3A_B FAM111A OAS1 ZC3HAV1 APOBEC3C APOBEC3G RSAD2	55	negative regulation of viral genome replication
913	GO:0070120	IL6R IL6ST CNTFR LIFR CNTF	5	ciliary neurotrophic factor-mediated signaling pathway
914	GO:1904746	FOXC1 BMP7 PAX2 PAX8 FOXC2 HNF1B	6	negative regulation of apoptotic process involved in development
915	GO:0006775	RBP1 CYP24A1 ALDH1A2 CYP2W1 VKORC1L1 PPARD CYP4F11 CYP4F2 CYP27A1 CRABP1 UGT1A3 CYP4F3 CBR1 CYP11A1 CYP26A1 SNAI1 CYP1A1 UGT1A4 CYP2R1 PLTP LGMN FGF23 CYP3A4 CYP26B1 RBP2 UBIAD1 CYP27B1 IFNG VKORC1 RPE65 BCO1 TNF AIFM2 TTPA PIAS4 LRP2 CYP26C1 CYP4F12 NFKB1 GFI1 RLBP1 SNAI2 NPC1L1 GC LRAT NQO1	46	fat-soluble vitamin metabolic process
916	GO:0061900	GRN TAFA3 SPHK1 ATM TLR3 MAPT AIF1 PTPRC TLR9 C1QA SYT11 SNCA LDLR TLR2 AGER LRP1 ITGB2 IL4 JUN CX3CL1 C5AR1 IFNGR1 IFNGR2 IL33 IL6 NR1D1 IFNG STAP1 ADORA2A TYROBP MMP8 TNF AZU1 CST7 CNTF APP CLU SMO CCL3 CX3CR1 IL1B CTSC JAK2 LRRK2 TTBK1 TREM2 TRPV1 ITGAM IL13 PSEN1	50	glial cell activation
917	GO:0003400	SAR1A MAPK15 SAR1B PREB	4	regulation of COPII vesicle coating
918	GO:0038178	C5AR1 C5AR2	2	complement component C5a signaling pathway
919	GO:0001967	APP HAND2 DERL2 HELT GLS OXTR UBR3 PEX13 POU4F1 UBE2Q1 CNTFR DACH1	12	suckling behavior
920	GO:0050932	ADAMTS9 BLOC1S5 BCL2 KITLG ZEB2 ADAMTS20 GNA11 BLOC1S6	8	regulation of pigment cell differentiation
921	GO:0019516	LDHC	1	lactate oxidation
922	GO:2000394	ARHGEF7 ENPP2 CORO1C CORO1B RREB1 VIL1 SRC	7	positive regulation of lamellipodium morphogenesis
923	GO:0042418	PNMT TH	2	epinephrine biosynthetic process
924	GO:0033227	RFTN1 RFTN2 FLOT1	3	dsRNA transport
925	GO:0035331	DLG5 MAP2K3 MAPK14 WWC1 MARK3 WTIP CIT WWC3 LIMD1 VGLL4 SHANK2 AJUBA WWC2	13	negative regulation of hippo signaling
926	GO:0006090	PGAM1 PRXL2C HK3 VDAC1 ALDOA PDK4 ARL2 ENO1 P2RX7 GAPDHS HOGA1 SIRT6 EIF6 IFNG GCK TIGAR ME1 PDK2 PGM1 STAT3 PRKAA2 LDHAL6B HKDC1 PDHA1 ACTN3 PKLR FBP1 HK1 TPI1 NCOR1 PRKAG3 HIF1A MLXIPL PGAM2 PRKAG2 PGK2 JMJD8 RPTOR GAPDH ENO2 CBFA2T3 SDS IER3 TREX1 PDHA2 SLC4A4 APP HK2 PPARA EP300 PRKAA1 NUPR1 DHTKD1 OGDH LDHC FOXK1 DLAT IGF1 DDIT4 LDHA OGDHL PCK1 FOXK2 ME3 PFKM SRR FLCN ENO4 PDHX ZBTB7A MLST8 …	109	pyruvate metabolic process
927	GO:0046226	CYP2A6 PON3	2	coumarin catabolic process
928	GO:0070344	E2F3 GATA2 E2F1 PID1 TFDP1 PPARD TREM2 VSTM2A FGF10 PER2 FTO	11	regulation of fat cell proliferation
929	GO:0002729	RAET1G HLA-F HLA-G HLA-E CD226 CD160 KIR2DL4 CLNK	8	positive regulation of natural killer cell cytokine production
930	GO:0001662	HTR2C GRP ATP1A2 DRD4 ASIC1 HTR1A GABRA5 USP46 NPAS2 MEF2C PDE8B RAG1 BRINP1 MDK VDAC1 NEUROD2 EPHB2 DRD1 APOE EIF4G1 EIF4E FBXL20 BCL2 MAPK8IP2 NR2E1 PENK MECP2 RPS6KB1 GRIK2 LYPD1 ASIC4 GRPR MORC1 SLC1A1 ALS2 UCN DPP4 GRM7	38	behavioral fear response
931	GO:0070986	NOTCH1 ARL13B CITED2 SMO NOTCH2 DLL1 ZIC3 HSPB11 EPB41L5 MNS1 IFT172 PITX2 SETDB2 PKD1L1 AHI1	15	left/right axis specification
932	GO:0000479	UTP23 ABT1 RPP40 BMS1 NOL9 NOP9 NOP14 KRI1 TSR1 RRS1 RPS21 TBL3 FCF1 UTP20 BOP1 RCL1	16	endonucleolytic cleavage of tricistronic rRNA transcript (SSU-rRNA, 5.8S rRNA, LSU-rRNA)
933	GO:0031047	CNOT8 SNIP1 EXD1 TNRC6C TDRD1 DGCR8 NCBP1 TARBP2 DDX3X TNRC6B TDRD5 AGO4 TP53 TRUB1 DND1 EIF4G1 TDRD6 ZC3H7A RAN SIRT6 FAM172A EIF6 XPO5 PUM1 METTL3 FXR1 BCDIN3D TSN AGO3 STAT3 TRIM71 TDRD9 GPAT2 ZFP36 MORC1 PIWIL1 CNOT3 BTBD18 PLD6 DDX4 NUP155 ASZ1 FMR1 AJUBA MYCN DROSHA NRDE2 LIN28B SRRT PUM2 AGO1 TSNAX PPARG DDX5 ELAVL1 TERT TDRD7 TDRD10 TUT7 ZMPSTE24 CNOT6L NCBP2 TUT4 DDX17 SMAD1 FKBP6 SND1 E…	120	RNA-mediated gene silencing
934	GO:0032485	RALGPS1 RGL2 RALGPS2	3	regulation of Ral protein signal transduction
935	GO:0045136	STAT5B MED1 LHCGR BAX B4GALT1 WNT5A PHB2 IRF2BPL AREG	9	development of secondary sexual characteristics
936	GO:0060118	GRXCR1 PLS1	2	vestibular receptor cell development
937	GO:1904395	MESD LRP4	2	positive regulation of skeletal muscle acetylcholine-gated channel clustering
938	GO:0038028	FER PIK3CA IGF2 C2CD5	4	insulin receptor signaling pathway via phosphatidylinositol 3-kinase
939	GO:1990830	RNMT TNFSF11 EEF1E1 TRIM25 TFRC PCOLCE2 CACYBP MYBL2 UBXN2A RNF125 PMM1 SMAD7 JARID2 ABCG4 SPOCK2 FZD4 SIRT1 MRPL15 EIF4A2 NR5A2 RFX2 KLF4 RARG SPRY2 ARID5B PADI2 VEGFC MRAS SNX10 TEX14 GFPT2 FGF4 NFYB RNF138 HK2 ADAM23 SPRY4 CTBP2 ICAM1 BCAT2 GCLM WDR35 RIF1 EPS8 PIGA SRM MSC SOX1 NCL B3GNT2 SLC25A5 PML RPS16 KLF5 SRSF7 ILDR1 PDCD10 MTF2 SRSF3 MCF2 TLE4 NUP35 GLDC PAX6 MYNN PARP16 PLA2G10 CREB1 …	95	cellular response to leukemia inhibitory factor
940	GO:0009263	ADK RRM2B RRM1 TBPL1 CMPK2 SHMT1 DUT DTYMK DCK DGUOK LOC100506422 AK5 DCTD RRM2 GUK1 TYMS	16	deoxyribonucleotide biosynthetic process
941	GO:0000038	CYP4F2 HACD1 HACD3 ELOVL5 HACD2 ABCD3 ACOT2 SLC27A6 HSD17B4 ELOVL2 ACAA1 ACOX2 HACD4 ELOVL6 ELOVL7 ACSBG1 SLC27A5 PEX2 ACOT1 ACSL6 ELOVL4 ABCD1 ACOX1 TECRL TECR ELOVL1 SLC27A4 ACOT4 ABCD2 CYP4F12 SLC27A2 ABCD4 PEX5 ACSL1 ELOVL3	35	very long-chain fatty acid metabolic process
942	GO:1905661	HNRNPA2B1 HNRNPD PARP3	3	regulation of telomerase RNA reverse transcriptase activity
943	GO:0032731	CARD8 HK1 NLRP3 IFI16 FZD5 MEFV INAVA PYHIN1 PANX1 MALT1 PYCARD NLRP12 GBP5 PYDC1 AIM2 TLR4 AGER LPL ORM1 IL17A MYD88 NLRP1 P2RX7 USP50 MNDA NLRP2 LILRA2 TLR6 IL6 IFNG NOD2 TRIM16 TYROBP TNF GSDMD STMP1 AZU1 LGALS9 STAT3 CD36 LILRA5 ORM2 APP SMAD3 CCL19 TLR8 CASP1 RIPK2 CCL3 TMEM106A CLEC7A NAIP JAK2 ISL1 CASP8 HSPB1 EGR1 WNT5A F2RL1 NLRC4 NOD1	61	positive regulation of interleukin-1 beta production
944	GO:0031329	DCAF12 ROCK2 ACER2 CDK2 PTPN1 RNF144A NAF1 PRXL2C TNRC6C LEPR DCP1B FASTK LRPPRC EIF4A3 GIPC1 PIK3R2 PIK3CB TP53 FZR1 DND1 POLR2G EIF4G1 ZFAND2A TIMP2 IL33 ZFP36L1 USP33 RNF152 ELAPOR1 PIK3C2A IFNG DAPK2 UBQLN1 CNR1 RAD23B ADRB2 ATP6V0C TIGAR SPTLC1 AADAC RBM10 STAT3 ATP6V1E2 ATP6V0E2 MAP3K7 ZC3H12D SNX5 SMAD7 HNRNPM GBA1 KDR RBM38 VIP FASTKD3 CAMKK2 CACNG7 HNRNPD DAZ2 RRAGB SMURF1 VPS26A PYHIN1 …	789	regulation of cellular catabolic process
945	GO:0001838	SEC24B SEMA4C PAX2 BMP7 RALA GRHL3 TGFB2 IFT57 GDNF SOX8 DVL1 IFT52 KDM2B MKS1 HES5 WNT6 LUZP1 MTHFR PTCH1 PHACTR4 CELSR1 DEAF1 CDK20 BRD2 TULP3 PLXNB2 TEAD2 KAT2A TRIM71 SOX4 DVL2 LIAS NODAL IRX2 KIF20B SIX4 TSC2 PFN1 CTHRC1 TRAF6 WNT4 IFT122 NPHP3 MED12 CITED2 HIF1A LHX2 FZD3 RARG WNT9B FZD6 BBS4 IFT172 SPINT2 TSC1 SPINT1 RPS7 APAF1 STK4 RGMA SFRP2 BMP5 ADM WNT5A CECR2 FUZ SDC4 IRX1 PTK7 IRX3 C…	127	embryonic epithelial tube formation
946	GO:0019676	NR1H4 ASL GLUL	3	ammonia assimilation cycle
947	GO:0061762	IRGM CAMKK2 ZMPSTE24 LRRK2 TREM2 HTT PRKAA1	7	CAMKK-AMPK signaling cascade
948	GO:0048757	CD63 BLOC1S5 AP1M1 AP1G1 ANKRD27 AP3D1 BLOC1S3 RAB32 RAB38 BLOC1S6	10	pigment granule maturation
949	GO:0034614	ERCC6L2 PAX2 FANCC STAT6 GPR37 BMP7 PCNA MMP9 ATP7A PRDX1 PPIF EDN1 ADPRS JUN NET1 PYCR1 AXL FER PRDX3 SIRPA AKT1 PDK2 SRC KLF2 SOD2 PDE8A RPS3 MAPK7 CCS MAPK9 NQO1 UCP1 AKR1C3 NFE2L2 CAMKK2 SPHK1 PARK7 MAPT NCF1 PLEKHA1 RNF112 FABP1 EZH2 APOA4 SIRT1 FXN PTPRK NME8 PRDX2 PRDX5 FBLN5 TRAP1 HDAC2 TREX1 CD36 BNIP3 MAPK3 AGAP3 MAPK13 RIPK1 LRRK2 ANXA1 MAPK1 PRKAA1 MAP1LC3A ZNF580 BECN1 HSF1 IL10 CRYG…	139	cellular response to reactive oxygen species
950	GO:0046856	INPP5J INPPL1 MTMR4 OCRL INPP5E TPTE INPP5A MTMR11 PTEN MTMR8 MTMR7 INPP5B TPTE2 MTMR3 MTMR2 INPP5F INPP5D INPP5K FIG4 SACM1L PIP4P2 MTMR10 MTM1 MTMR12 SYNJ1 MTMR9 PIP4P1 SYNJ2 MTMR6 INPP4B CHRM5 MTMR1	32	phosphatidylinositol dephosphorylation
951	GO:0032986	TNP1 SMARCB1 SSRP1 SUPT16H SMARCD2 SMARCE1 SMARCD3 SMARCC2 H2BC1 RPL23 H2AC25 SMARCA4 MYC ARID2 SMARCC1 ARID1A SMARCD1 HMGA1 GRWD1 NFE2 SET	21	protein-DNA complex disassembly
952	GO:0003219	NOTCH1 HAND2 HAND1 SMARCD3	4	cardiac right ventricle formation
953	GO:2001169	PPARGC1A PARP1 SLC25A12 PID1 AK4 DNAJC30 IL4 TMSB4X TAFAZZIN VCP PINK1 NDUFC2 ENO1 FLCN COX2 ATPSCKMT SPHK2 PPARA TREM2 ANTKMT	20	regulation of ATP biosynthetic process
954	GO:0060048	KCNE2 TMEM38B TRPM4 MYH7 PPP1R13L CACNA1C CLIC2 GSTM2 STC1 CSRP3 MYLK2 GPR75-ASB3 TNNC1 TMEM38A KCNJ8 ATP1B1 TNNT2 PDE4B KCND3 FGF12 DSP CASQ2 CACNA1G TTN CALM2 RYR2 CAMK2D DMD GSTO1 CACNB2 AKAP9 NEDD4L TNNI3 ATP2A1 SMAD7 SLC9A1 CAV1 UCN SCN4B ADRA1B ACE2 SCN1A NUP155 FKBP1B RNF207 EHD3 MYBPC3 KCNH2 KCNE1 FLNA BIN1 GJA5 SCN5A TAFAZZIN P2RX4 GATA4 MYH6 TCAP NKX2-5 KCNE5 PLN NOS1AP SCN2B TNNI2 FGF1…	135	cardiac muscle contraction
955	GO:0080090	PTPN1 FIGNL1 USP16 ENSA LPIN1 GRB7 WBP2 ZXDA PRAMEF10 DND1 ELAVL2 HEY1 TINF2 IL33 ZNF500 ZFAT ATAD2B CNR1 PHC2 EDA MAPK7 ZC3H12D TBX22 ZBTB38 GPATCH3 LIG3 ZNF786 CARD14 ZNF785 APOA4 SRSF2 CIITA ZNHIT3 CLDN19 JAK3 NIBAN2 ROR1 SHOX2 PSMD3 NR1D1 A2ML1 ZNF827 HOXA3 NUCKS1 PTH ZMIZ1 TNIP2 GSKIP WWP2 NHLH1 RNF2 ATP5IF1 RAP1A CRTC3 AGRN CHCHD10 NCOA3 MYBL1 SPIB ZNF628 DEPTOR DYRK1A TOX4 STK3 CALM3 SPRTN…
DNM2 HCRT ZNF653 GTPBP4 JUND DNAJB2 HCK CCNYL1 EIF2AK1 SERTAD3 INPP5K RHEBL1 G6PD SSBP2 BDNF JDP2 HOXC13 ZBTB1 ALYREF REXO4 PRPF19 EPM2AIP1 ANG KMT2E PSMC6 GTF2H2C_2 SIRT7 STRADB LEUTX PURA NKX3-2 IFNK MAP4K2 USP14 PLAGL1 WFDC13 ASCC2 PAK2 UBE2O TCF21 KLF6 SPOPL PLSCR1 ADRM1 TSFM SLC6A3 RDX KLF7 POU2F2 CD200 ZNF3 POU2AF2 HDAC10 ZHX3 CHTF18 AVPR1B PLK2 ZNF296 GREM1 ZNF225 ZNF25 MED25 RAVER2 GTF2A1…	5745	regulation of primary metabolic process
956	GO:1904220	ORMDL3 SERINC1 SERINC5 SPTSSB	4	regulation of serine C-palmitoyltransferase activity
957	GO:0008595	FZD5 TBX3 TDRD15 TDRD1 WT1 HOXD8 DCANP1 NEUROG1 TASOR TDRD5 TDRD6 FRS2 TDGF1 TIFAB TDRKH TDRD7 TDRD10 TBXT PLD6 WNT5A PCSK6 BASP1	22	anterior/posterior axis specification, embryo
958	GO:0038165	PRLR CRLF2 OSM OSMR IL13RA1 IL6ST LIFR	7	oncostatin-M-mediated signaling pathway
959	GO:0033198	NT5E RYR3 TRPM4 PANX1 DGKQ P2RX5 P2RY12 P2RX6 P2RY11 P2RY2 ENPP1 SSH1 P2RY1 P2RX1 TAF1 P2RX7 P2RX4 P2RY4 SOD1 CIB2 P2RX3 P2RX2 TRPC3 PTGS2 IL1B PDXP ABCC9 TRPV1 KCNJ11 PKLR HSP90B1 SLC8A1	32	response to ATP
960	GO:0006703	HSD17B2 HSD17B1 CYP19A1 HSD3B1 HSD17B11 HSD17B12 RDH8 AKR1B15 DHRS11 HSD17B8 HSD17B7	11	estrogen biosynthetic process
961	GO:0002433	APPL1 LIMK1 PTPRC HCK YES1 FYN PLD2 PLA2G6 FGR VAV1 CD47 PRKCE FCGR2B APPL2 SYK PAK1 ABL1 LYN SRC PLPP4 VAV3 PRKCD VAV2 MYO1G PTPRJ PTK2	26	immune response-regulating cell surface receptor signaling pathway involved in phagocytosis
962	GO:0072521	NT5C1B NMNAT1 SLC25A13 DCAKD ACOT7 MYH7 FIGNL1 PRXL2C NME7 GART NDUFB11 ATP1B1 ALDOA ICMT HPRT1 ADCY1 RAN RORA IFNG NUDT9 TPST2 ACSM6 TIGAR ATP6V0C PAICS PTGDR STAT3 ADA PDZD3 AK2 NUDT1 PDHA1 AADAT ACTN3 VPS9D1 ACSM2B NOS2 HK1 CASK ATP6V1B1 PRKAG3 SDHC HIF1A NDUFV1 CTNS HTD2 PRKAG2 NUDT3 HSD17B4 PGK2 ELOVL6 VCP SLC22A12 ACSM5 SLC25A16 GAPDH NDUFB10 DPYD CBFA2T3 PTH ACOT4 HK2 SPHK2 GUCA2A NDUFS2 S…	503	purine-containing compound metabolic process
963	GO:0015911	AKT2 SLC27A1 THBS1 SLC2A1 ACSL5 SLC27A5 CD36 AKT1 IRS2 ACSL1	10	long-chain fatty acid import across plasma membrane
964	GO:0031952	PPP2R5B GPNMB TOM1L1 NLRP12 EPHA7 PTPRC RAP2A MOB1B VEGFA ENPP1 PRLR RAD50 ERRFI1 DDX3X PDGFB JUN EEF2K VEGFC CALM2 RAP2C CALM3 ADIPOQ TAOK2 GREM1 MRE11 IMPACT NEK10 TNKS1BP1 SRC CALM1 PDGFC PDGFA RASSF2 ENG ACE MVP RAP2B CAV1 TESK1 INS CHP1 NBN PDGFD	43	regulation of protein autophosphorylation
965	GO:0034250	ROCK2 PTK2B POLDIP3 TRUB2 TENT4A USP16 GUF1 EFNA1 EIF4A3 TARBP2 DDX3X CD28 YBX3 RPUSD4 POLR2G CDK5RAP1 EIF4G1 UPF3B PYM1 EIF6 IFNG PICALM MRPS27 PLXNB2 FXR1 METTL3 RPS6KB1 METTL8 TENT5B PRKDC CTIF SOX4 EIF5A C1QBP ZCCHC13 NCK1 UCN SAMD4A RPUSD3 ITGA2 DNAJC3 NFE2L2 RPS4X FASTKD3 DAZ2 HNRNPD GSK3A TRMT10C ERBB2 FMR1 ABCA2 TOB1 RMND1 EEF2 NPM1 LARP6 TENT4B EIF5A2 PTAFR PRR16 DHX29 CIRBP SERP1 NGRN P…	164	positive regulation of amide metabolic process
966	GO:0018095	TTLL11 TTLL2 CEP41 CFAP20 TTLL9 TTLL4 TTLL6 TTLL1 TPGS2 TTLL5 TPGS1 TTLL7	12	protein polyglutamylation
967	GO:0043122	CARD8 TNFSF10 TRIM52 DAB2IP TLR3 LURAP1L CLEC4D SLC39A8 NLRP12 BTRC HDAC1 IRAK1 FASLG TRIM27 ZMYND11 DHX15 WDR83 CCDC22 TNFSF11 TMEM9B SHISA5 CPNE1 IRAK4 TRIM25 IRF3 SLC20A1 TFRC NKIRAS2 MTDH RHOC TRIM32 LTF REL TRIM38 LTBR MAVS PRKCE RORA CFLAR VAPA LILRB4 TERF2IP TRAF2 EDA ANKRD17 NDFIP2 CASP1 PRKCB NLRP6 IL1B MAP3K7 EDAR CASP8 NEK6 PEDS1-UBE2V1 IKBKE NOD1 CARD9 TIFA LITAF ESR1 TRAF6 TRIM14 PRK…	251	regulation of I-kappaB kinase/NF-kappaB signaling
968	GO:0048634	SHH SFMBT1 SOX15 DCANP1 NEUROG1 ERBB3 JPH2 TWIST1 LOX LEF1 SMAD3 MTPN TIFAB FGF3 SIRT2 CENPF LUC7L CREB1 FGF8 BMP4 MRTFB TGFB1	22	regulation of muscle organ development
969	GO:0030579	STUB1 SMURF2 SMURF1 TGFB1I1 RNF111 WNT1	6	ubiquitin-dependent SMAD protein catabolic process
970	GO:0140066	CDYL EP300	2	peptidyl-lysine crotonylation
971	GO:0070232	PRKCQ GIMAP8 EFNA1 PRELID1 PDCD1 PTCRA ZC3H8 RAG1 HIF1A BCL11B CD274 LGALS16 SLC46A2 JAK3 TP53 CCL5 P2RX7 ADAM8 KIFAP3 BCL2 TSC22D3 FADD BCL2L11 ST3GAL1 RIPK3 LGALS9 DOCK8 PIP IDO1 ARG2 CD27 ADA IL7R PRKD2 LGALS3 LGALS14 GPAM BCL3 BMP4 WNT5A LGALS13	41	regulation of T cell apoptotic process
972	GO:0006936	ROCK2 MYH7 MYLK2 GPR75-ASB3 TMEM38A ATP1B1 MYL1 MYOCD ALDOA CASQ2 ACTA2 RYR2 PIK3C2A ADRB2 DMD TMOD1 ADA SMAD7 SLC9A1 SCN4B CRYAB ACTN3 SCN11A ACE2 OXT SCN1A EDN3 NUP155 RNF207 EHD3 KCNE1 BIN1 GJA5 KCNB2 CLCN1 GATA4 JSRP1 SLC6A8 P2RX3 P2RX2 CHRNG BBS2 CALCA CTTN GSN GPD1L ATP1A2 KBTBD13 SCN7A MYL2 CALM3 MYH13 PRKACA CALM1 ANK2 VEGFB MYL11 NMUR2 LTB4R MTOR CCN2 CHRNA1 NEUROG1 RCSD1 ACTA1 ASPH CHRN…	339	muscle contraction
973	GO:0043461	TMEM242 ATP23 FMC1 ATPAF2 TMEM70 FMC1-LUC7L2 ATPAF1 OXA1L ATP5F1D	9	proton-transporting ATP synthase complex assembly
974	GO:0030029	MYO5A ROCK2 SELE BRAF WDR1 TMSB15A PTPN1 MYH7 SPTBN2 MYLK2 PHLDB2 ARPC2 MYO19 MYL1 ALDOA GPR65 CASS4 PIK3R2 CDC42EP1 SMTNL2 ARPC4 PHACTR4 NCKAP1L ACTA2 RHOU FHDC1 RYR2 PACSIN1 CCL24 MICALL2 PDGFRB KCTD13 ARF1 S1PR1 DMD CALR MICAL2 RAPGEF3 DIAPH1 ITPKA VPS4A TMOD1 MARCKSL1 CNN3 SLC9A1 SCN4B ACTN3 IQGAP3 AMOTL1 GAS7 FOXJ1 SPATC1L SCN1A SYNE2 PFN1 HMCN1 NUP155 COTL1 RNF207 CAP2 DIAPH2 WASHC1 KCNE1 B…	798	actin filament-based process
975	GO:0010446	ACER1 INSRR KCNK4	3	response to alkaline pH
976	GO:0051153	WNT3A NLN NRG1 HDAC1 TOMM70 MYOCD EDN1 RBM24 TRIM32 BCL2 KAT2A MYOD1 G6PD MESP1 PROX1 MMP14 BDNF CEACAM5 SOX6 ACTN3 RBM38 SMYD1 GSK3A TRIM72 EZH2 MEF2C DMPK DLL1 SIK1 NIBAN2 PIEZO1 EFNB2 SHOX2 FRS2 NKX2-5 AKAP6 HDAC5 MSX1 YBX1 PPARA BHLHE41 MYF6 MYLK3 PI16 RGS2 BMP2 CTDP1 RGS4 YY1 CCN3 IGF1 ARRB2 HDAC9 BHLHA15 ATP11A HAMP CYP26B1 MAML1 MYF5 SMAD4 HDAC3 DKK1 PLPP7 TBX1 FOXP1 TGFB1 SHH TMEM119 MTOR…	84	regulation of striated muscle cell differentiation
977	GO:0071281	TFR2 SLC40A1 BMP6 B2M TF TFAP2A ATP7A HFE HMOX1	9	cellular response to iron ion
978	GO:0043407	PDCD4 DAB2IP BMP7 BMP2 UCHL1 RGS14 NPPA DEFB114 PTPN1 DNAJA1 DUSP16 LAX1 GSTP1 SERPINB3 NUP62 AIDA IRAK3 PIK3CB SMPD1 SPRY2 PTPN6 ZNF675 DUSP19 APOE SPRY3 DUSP7 ADIPOQ DUSP10 SH2B3 INPP5K STK38 MAPK8IP1 NF1 DUSP1 CD300A HMGCR SORL1 AGT LYN CAV3 PPARG SPRY1 PAQR3 SPRY4 PRKCD CDK5RAP3 HIPK3 IL1B SFRP2 PTPN22 HYAL2 CBLC CAV1 PTPRJ BMP4 GBA1 SFRP1 RGS2	58	negative regulation of MAP kinase activity
979	GO:0018206	NAA35 METAP2 APOA2 NAA30 METAP1 NAA25 NAA60 APOA1 METAP1D NAA16 NAA15 NAA38 PDF NAA20	14	peptidyl-methionine modification
980	GO:0033631	CXCL13 FERMT3 ITGB1 PODXL ADA SWAP70 WNK1 NPNT ADAM9 DPP4 CCL5 PLPP3 SKAP1 CD3E ITGA5 PIEZO1 ITGA4	17	cell-cell adhesion mediated by integrin
981	GO:0046222	NFE2L2 CYP3A5 CYP2W1 CYP1A2 CYP2A13 CYP3A4 AKR7A3	7	aflatoxin metabolic process
982	GO:1901246	FOXJ1 IL13 TP73	3	regulation of lung ciliated cell differentiation
983	GO:0061520	TGFBR2 ITGB8 ITGB6	3	Langerhans cell differentiation
984	GO:0060221	NTRK2 TOPORS NRL SOX9 BBS4 NAGLU SOX8 RPGRIP1L RP1 RPGRIP1 STAT3 CNTF	12	retinal rod cell differentiation
985	GO:0070900	MTO1 TRIT1 TRMT10C HSD17B10 PUS1 TRMT5 RPUSD4 CDK5RAP1 TRMT61B	9	mitochondrial tRNA modification
986	GO:0070207	ALOX5AP SLC1A2 SIGMAR1 SLC1A5 ASIC1 PNPT1 STEAP4 CLYBL MLKL HLA-G P2RX3 SCARA5 PXDN MIF ITLN1	15	protein homotrimerization
987	GO:0001710	HOXA11 PAX2 MESP1 SIX2 BMPR1A SFRP2 WNT3A EYA1 ETV2 FOXC2 SMAD1 KLF4 TBX6 TRIM15 NODAL BMP4 EYA2 DKK1	18	mesodermal cell fate commitment
988	GO:0033002	IL15 WNT2 MFN2 TGFB3 TGFB2 MMP9 XRCC6 HDAC1 CDH13 TBX5 IRAK1 IL12A FGF9 IRAK4 PRKG1 YAP1 HES5 CAV2 EDN1 MYOCD BMPR2 JUN CALCRL TCF7L2 ID2 NPY5R EPHB1 PTGIR CYBA IFNG PDGFRB CFLAR RBM10 S1PR1 GNAI2 AKT1 RPS6KB1 SRC GNAI3 HPGD SOD2 PRKDC PAXBP1 PTGS2 KPNA1 ERBB4 APOD JAK2 KCNK2 JARID2 ITGA2 ACE2 NAA35 FOXC1 VIP TGFBR2 SF1 MEGF10 HBEGF TBX2 VIPR2 ZNF143 AKIRIN1 IGFBP5 ANG STAT1 MEF2C CITED2 FES PTAF…	201	muscle cell proliferation
989	GO:0044247	STBD1 PYGM PPP1R3D AGL PYGB GABARAPL1 PHKG2 GAA PYGL RB1CC1 PGM2 PFKM AOAH INS MGAM PPP1CA G6PC1 PPP1R3B	18	cellular polysaccharide catabolic process
990	GO:0005996	SLC2A3 SLC25A13 CLK2 G6PC3 NLN FUT8 FOXO1 PFKFB3 LEPR HK3 GOT1 NCOA2 CRTC2 SLC35B4 GPT NPY1R FUT7 ALDOA LCMT1 IGFBP4 PDK4 RORC TP53 SLC25A1 ENO1 GAPDHS RORA SIRT6 ADIPOR1 GCK KHK FUT4 TIGAR B3GLCT FUT9 TKFC AKT1 SRC KAT2A PMM1 PMM2 IRS1 PDK2 GSTO1 PGM1 G6PD MAN2C1 APOD SLC23A1 PDHA1 G6PC2 HKDC1 ACTN3 DUSP12 SORBS1 GDPGP1 GCLC FBP1 GNMT PTPN2 FUT5 KBTBD2 HK1 GSK3A PGD MPI POFUT2 EPM2AIP1 WDR5 TPI1…	245	monosaccharide metabolic process
991	GO:0030846	SCAF4 SCAF8 SETX	3	termination of RNA polymerase II transcription, poly(A)-coupled
992	GO:0002371	BST2 RIGI CLEC7A SCIMP TLR4 MAVS CAMK4 PLCG2 SLAMF9 NOD2 TLR3 TICAM1 JAK3 DDX1 KIT TLR9 DHX36 DDX21	18	dendritic cell cytokine production
993	GO:0042274	RPS19 RPS8 UTP20 ERCC2 NOM1 LTV1 TSR3 NOL10 MRPS11 RPS17 IMP4 PRKDC UTP3 SURF6 MPHOSPH10 DCAF13 KRI1 RPSA RRP36 RPS25 RPS24 NPM1 UTP23 PWP2 HEATR1 GTF2H5 RPS7 UTP6 NOP9 IMP3 SNU13 RRP7A RCL1 ABT1 LSM6 PINX1 NOB1 RPS16 RIOK3 WDR46 RPL38 RIOK1 TSR2 WDR43 NOP14 UTP4 FCF1 RPS14 ERAL1 BYSL NOL11 WDR3 DDX52 NGDN UTP25 EMG1 RPS5 SRFBP1 DHX37 SLX9 METTL17 RPS6 RPS9 RPS28 RIOK2 NAT10 HELB RPS15 RPS27 RPP4…	78	ribosomal small subunit biogenesis
994	GO:2000381	CER1 TP63 RPS6KA6	3	negative regulation of mesoderm development
995	GO:0035063	AFF2 DYRK3 SRPK2 USP50	4	nuclear speck organization
996	GO:0051224	DERL2 RSC1A1 FOXO1 IL12A ADTRP BMP8A DERL3 RAB11FIP1 SREBF1 NR1H3 SYT4 NDUFAF2 SIRT4 CYP51A1 FERMT1 RANGAP1 REST INPP5K SIRT6 ERP29 PPM1F IRS1 NDFIP2 IL1B APOD INSIG1 HADH ERLEC1 SVIP GDI1 PARK7 BARD1 DRD4 FKBP1B OS9 KCNE1 APOE RHBDF1 SYTL4 ADIPOQ PTPN11 ITGB1BP1 F2R UCP2 SRCIN1 NF1 CD36 JAGN1 UBAC2 CDK5 CABP1 INHBB WWP2 MIDN LRRK2 RAB23 KCNJ11 RSAD2 GHSR DPH3 ANGPT1 KLF7 RAB11FIP5 CCN3 IL12B CD2…	116	negative regulation of protein transport
997	GO:2000696	PAX2 LIF PAX8 YAP1 LHX1 GDNF CTNNB1 PROM1 MMP9 WNT9B GATA3 CD24 STAT1 WWTR1 PRKX OSR1	16	regulation of epithelial cell differentiation involved in kidney development
998	GO:0006086	MPC2 PDHB PDHX PDK1 PDK4 PDHA1 DLD DLAT PDHA2 PDK3 PDK2	11	acetyl-CoA biosynthetic process from pyruvate
999	GO:0038112	CXCR2 CXCR1	2	interleukin-8-mediated signaling pathway
1000	GO:0009071	CBS GLDC GCSH SHMT2 SHMT1 LOC102724560 CDO1 SCLY THNSL2 SDS AMT DAO SDSL CSAD AGXT	15	serine family amino acid catabolic process
1001	GO:0090307	MAP10 MISP HSPA1A CCDC61 CHMP4A CHMP4C CDC20 KPNB1 RAB11A LSM14A TOGARAM1 KIF23 EML3 CHMP7 CDCA8 CHMP1B CEP192 FLNA MAP9 KIF4A KIF3B ABRAXAS2 PRICKLE1 SMC1A CLASP1 SPICE1 DRG1 WRAP73 KIFC2 PIBF1 OFD1 AURKC KIFC1 CHMP6 NEK2 CHMP4B CLASP2 SMC3 CHMP2B RNF103-CHMP3 RHOA KIF4B HNRNPU PDCD6IP MYBL2 TPX2 BIRC5 MZT1 CHMP1A KIF15 RACGAP1 CHMP3 CHMP5 ZNF207 PRC1 CCSAP TOGARAM2 GOLGA2 CEP97 STAG2 AURKB CHEK…	76	mitotic spindle assembly
1002	GO:0001955	DDIT3 ANKRD17 CDH5 ACVRL1 LYL1 MMP2 S1PR1 RECK	8	blood vessel maturation
1003	GO:0014043	BCL11A TBX6 EDNRB	3	negative regulation of neuron maturation
1004	GO:0046676	GHSR FKBP1B PIM3 FOXO1 KLF7 ABCC8 CCN3 ADRA2A PRKN KCNB1 FAM3D BMP8A PFKL SREBF1 SIRT4 NDUFAF2 SYTL4 VSNL1 MTNR1B PTPN11 GHRL REST UCP2 DRD2 ACVR1C PSMD9 UTS2 CHGA JAGN1 IRS1 INHBB MIDN KCNJ11 HADH PPP3CA SFRP1	36	negative regulation of insulin secretion
1005	GO:1902043	PMAIP1 BMPR1B STK4 SKIL PTEN ATF3 THBS1 FAF1 TIMP3 PEA15 MAL SFRP1 ZSWIM2 STK3	14	positive regulation of extrinsic apoptotic signaling pathway via death domain receptors
1006	GO:0045087	CNPY3 H2BC8 LAG3 COLEC11 SLAMF8 PTPN1 DEFA1B RAB27A KLRD1 FPR2 ATP1B1 IRF3 TUBB TTLL12 RNF135 PTPN6 TP53 IRF5 KRT1 DEFB106B IFNAR2 STX8 ZAP70 BANF1 CD96 SOCS1 CYBA CCL24 AXL IFNG TYK2 PLA2G2F IFITM2 CD300A UBQLN1 CASP6 TKFC KIR2DL4 ASS1 CD177 C1QBP CSF1 CYLD HLA-F KLRC4-KLRK1 MICA MAP3K7 STXBP3 GPATCH3 PGLYRP4 STAT5B APPL1 SLA NOS2 HK1 MATR3 PYHIN1 TRAF6 OTUD4 PRKD1 VPS26B CD58 IFI27 APOA4 BPIFC …	910	innate immune response
1007	GO:0061299	LRP5 NDP COL4A1 NRP1 ARHGEF15 LAMA1 CYP1B1 RHOJ LRP5L FZD4 CLIC4	11	retina vasculature morphogenesis in camera-type eye
1008	GO:0002939	TRMT5 TRMT10A TRMT10B	3	tRNA N1-guanine methylation
1009	GO:0051795	TGFB2 GAL MSX2	3	positive regulation of timing of catagen
1010	GO:0051125	GMFG DNAI3 ARFIP1 CTNNA2 CARMIL1 FCHSD2 CYFIP1 WASHC1 TRIM27 ARFIP2 WASHC4 NCKAP1 WASF3 WAS WASHC2A WHAMM WASL ABI2 FMN1 GMFB CORO1B HIP1R WASF2 CARMIL3 WASHC2C PICK1 ARPIN BRK1 ARF1 VIL1 WASF1 MAGEL2 SCIN CARMIL2 WASHC3 WASHC5 CORO1A GSN AP1AR	39	regulation of actin nucleation
1011	GO:0031577	NDC80 IK TTK CDC20 ATM KLHL22 CDCA8 ANAPC15 TRIP13 APC KNTC1 MAD2L2 MAD2L1BP SPC25 ZWILCH LCMT1 BUB1 BUB3 HASPIN PCID2 CCNB1 TEX14 BIRC5 DUSP1 ZNF207 CHFR USP44 ZW10 CDK5RAP2 AURKB BUB1B PSMG2 SPC24 PLK1 SPDL1 XRCC3 TPR INCENP MAD2L1 PRAP1 CENPF NUF2 MAD1L1 DYNC1LI1 ZWINT GEN1 CDT1	47	spindle checkpoint signaling
1012	GO:0070350	VSTM2A FGF10 FTO	3	regulation of white fat cell proliferation
1013	GO:0071599	HESX1 PROX1 SIX1 PAX8 COL2A1 SOX9 TCAP EYA1 CEP290 FGF8 FGF10 GATA3 STOX1 FGFR2 AHI1	15	otic vesicle development
1014	GO:0045600	HTR2C BMP7 BMP2 FRZB CMKLR1 TMEM64 PPARD RARRES2 MEDAG TRPM4 FNDC5 AAMDC CEBPB GDF3 AXIN2 CARM1 FFAR4 LMO3 LPL TPH1 METRNL NOCT MAPK14 SULT1E1 PIM1 KLF5 SYAP1 ZC3H12A TFE3 ZBTB16 CEBPA ID2 CREBL2 STK3 HNRNPU ZFP36L1 WDFY2 SFRP1 SIRT6 SAV1 CDS1 ASXL2 DKKL1 NAPEPLD AKT1 PPARG SOX13 WIF1 LRP5 STK4 XBP1 SIX1 PTGS2 ADIRF HTR2A ZBTB7B ZNF385A ZFP36 SFRP2 CCDC71L CREB1 SNAI2 CCDC3 VSTM2A INS RREB1 ZBTB7…	68	positive regulation of fat cell differentiation
1015	GO:0120161	GRB10 IL15 MFN2 FGF21 STAT6 NOVA1 CMKLR1 THRA BMAL1 LEPR DOCK7 ACHE ZNF516 SLN DHRS7B NR1H2 PRLR LPIN1 PGAM5 BSCL2 PRKAB2 ACVR2B NR1H3 PCTP SIRT6 ZNF423 ADIPOR1 HOXC10 YBX2 ADRB2 IRF4 JAK2 CNOT3 PWWP2B CAV1 PHOX2B IL18R1 HADH ACTN3 IL4R UCP1 OXT ALPL NRDC EBF2 SLC25A44 ADAMTS5 ALMS1 ARRDC3 VEGFA ADRB1 FFAR4 CPT2 FH DYNC1H1 IL4 NOVA2 KSR2 ELOVL6 IGF1R PRDM16 PRKAB1 IL18 ADIPOQ EPAS1 NR1D1 UCP2 SYK…	147	regulation of cold-induced thermogenesis
1016	GO:0043524	AARS1 TGFB3 BRAF VPS54 PTK2B TOX3 VSTM2L MAP3K12 RASA1 GDNF CRLF1 NEFL BARHL1 SNCA KDM2B NTF4 GABRB2 NES BAX CITED1 JUN PTPRZ1 OXR1 XRCC2 IL6ST FOXQ1 KRAS BCL2 MAP2K4 AXL ADORA2A ADNP SOD2 SNCB PCDHGC4 JAK2 BDNF MSH2 NRP1 ISL1 GBA1 KDR SET GCLC TMBIM4 NTRK1 GPRASP3 SIX4 PARK7 TFAP2D PLA2G3 MEF2C IL27RA GBE1 HIF1A TYRO3 THAP11 APOE PLXND1 F2R PRKCI CPEB4 NDNF HYOU1 DRAXIN LIG4 CLN3 BCL2L1 HIPK2 CL…	152	negative regulation of neuron apoptotic process
1017	GO:1901800	BCAP31 KCNE2 DAB2IP HSPA1A DAB2 RNF144A RNF19B FBXW8 DNAJB2 SH3RF1 DVL1 STUB1 RNF217 FZR1 PSMC3 ZFAND2A PSMC4 GABARAP IL33 SIRT6 USP5 UBQLN1 AKT1 BAG2 PLK1 SOCS5 PABIR1 ZER1 SMAD7 DDRGK1 CAV1 MAPK9 GBA1 GCLC COP1 NFE2L2 GSK3A UBQLN2 FMR1 OSBPL7 GSK3B PSMC5 AXIN2 PSMC6 RNF180 HERPUD1 DDA1 PIAS1 RNFT2 SH3RF3 VCP ZYG11B FBXW7 PLK3 PSMD10 ARIH2 CSNK1D HSPBP1 CBFA2T3 CLU SIRT2 RCHY1 LRRK2 NUPR1 AXIN1 …	119	positive regulation of proteasomal protein catabolic process
1018	GO:0045745	MRAP GRP GSK3A MRAP2 CNTN2 PRKCA GPER1 PHB1 NECAB2 PDE6G KLK5 ITGB3 C3 GAS2L2 TMOD2 DRD2 KLK14 CHGA KLK6 PTGDR2 PRMT5 SLC39A14 F2 ACP3 FGF8 GPR27 PDE6H	27	positive regulation of G protein-coupled receptor signaling pathway
1019	GO:2000298	CHORDC1 DAB2 RASIP1 THY1 HEG1	5	regulation of Rho-dependent protein serine/threonine kinase activity
1020	GO:0002086	GAA TNNC1	2	diaphragm contraction
1021	GO:1903976	BMERB1 RRAS CERS2 STAP1 NF1 ATP1B2	6	negative regulation of glial cell migration
1022	GO:0071902	DAB2IP MAP3K12 PTK2B SPDYE11 PTPN1 NOX4 MAPRE3 CAB39 IQGAP1 IRAK1 MAP3K11 RALB TNFSF11 SNCA DDX3X AGER PLA2G1B CCNYL1 EDN1 FAM20A BMPR2 RGCC FZD10 IL34 MAP3K4 CALM2 KRAS FLT3 P2RX7 CDK5R2 LTF HMGA2 CCNB1 ERP29 IFNG CAB39L PDGFRB ADRB2 ETAA1 AKT1 ROR2 SRC TRAF2 PROX1 PDGFA SPDYE16 MTCP1 KITLG IL1B PIK3R1 RPS3 MAP3K10 MAP3K7 SPDYE3 DIRAS1 SPATC1L SPDYE2B ERN2 TELO2 EDN3 DRD4 ERBB2 FLT1 TRAF6 TPD52L…	227	positive regulation of protein serine/threonine kinase activity
1023	GO:0034421	DSCC1 ESCO1 ESCO2	3	post-translational protein acetylation
1024	GO:0019470	GOT2 HOGA1 ALDH4A1 PRODH	4	4-hydroxyproline catabolic process
1025	GO:0030241	MYH11 TTN TCAP	3	skeletal muscle myosin thick filament assembly
1026	GO:0045944	ACVRL1 ARX HDAC1 USP16 MEIS1 LPIN1 ARID3C TBR1 WBP2 PHIP HEY1 IL33 TRIAP1 ZFAT ATAD2B MICAL2 MAPK7 TEAD1 SLC9A1 RNF10 ZBTB38 FHL5 ZNF786 MACC1 TRAF6 PRKD1 NPM1 HIF1A NFKB2 CIITA ELL2 MED27 NR1D1 ZNF827 MSGN1 NUCKS1 PTH NRF1 TNIP2 ZMIZ1 AUTS2 SIRT2 WWP2 NHLH1 IL4I1 ZNF292 MBTPS2 BMP2 APEX1 AGRN CRTC3 ZBTB18 NCOA3 MYBL1 SPIB BATF RFXAP PAX6 IL2 NR1I3 MED13 THRB CREB3L2 NR2F1 HOXD4 WWOX PIN1 STOX1 P…	1237	positive regulation of transcription by RNA polymerase II
1027	GO:0035282	NKX3-1 CDX1 WNT3A TDRD1 DLL3 WT1 LHX1 HES5 TDRD5 XRCC2 TP53 TDRD6 KAT2A TIFAB PRKDC MESP1 TBXT EGR2 NRP1 PLD6 DMRT2 IRX2 MEOX2 FOXC1 HOXA2 ATM TBX3 NLE1 MED12 HOXD8 AXIN2 DLL1 SEMA3F TBX18 LRP6 CDX2 MESP2 HES7 TCAP FRS2 ACD MSGN1 FOXF1 CRB2 TDGF1 TDRD7 TDRD10 SFRP2 MYF6 WNT5A EP300 MEOX1 PCSK6 ABI1 IRX1 RBPJ IRX3 FZD5 EPB41L5 FOXC2 PLXNA2 TAF10 LFNG RIPPLY1 GDF3 MIB1 COMMD3-BMI1 FOXB1 TASOR MTF2 …	107	segmentation
1028	GO:0007271	CHRNA3 CHRNA7 CHRNA4 CHRNA10 CHRNA5 ACHE RIC3 CHRM3 CHRNB2 CHRNA1 CHRNA6 CHRNB3 CHRNB1 CHRNB4 APOE COLQ TACR2 CHRNA2 CHRNE RAPSN ADORA2A NALCN UTS2 LYPD1 CHRNG ANXA9 TACR1 SLC18A3 CHRFAM7A LAMA2 SLC5A7 NQO1	32	synaptic transmission, cholinergic
1029	GO:0031929	RELN SEC13 DYRK3 GAS6 BMAL1 KPTN TBCK RRAGC SEH1L TTI1 TBC1D7-LOC100130357 RPS6KA1 MAPKAP1 NCKAP1L RNF152 RHEBL1 UBR2 LARS1 AKT1 RPS6KB1 WAC PRKAA2 PIP4P1 TNFAIP8L1 AKT1S1 RFFL SH3BP4 GBA1 LAMTOR1 SESN3 ATM TELO2 TSC2 GSK3A GOLPH3 C9orf72 WDR24 KLHL22 RRAGB RRAGA LAMTOR5 SIRT1 HIF1A CTNS RPTOR AKT3 MEAK7 PRR5 CASTOR3P MAPKAPK5 ITFG2 KICS2 EIF4EBP1 USP9X RNF167 TSC1 STK11 PDCD6 CASTOR2 FAM83D ZMPS…	129	TOR signaling
1030	GO:1903046	NDC80 ERCC4 CENPC TUBB8 HUS1 SYCE1L FIGNL1 CNTD1 BRCA2 ANKLE1 HORMAD2 ORC4 MAJIN CENPX SMC2 ESPL1 EDN1 SPO11 SGO2 AGO4 M1AP KLHDC3 SGO1 NDC1 NCAPD2 SMC4 FZR1 C9orf78 TOP2A TEX12 STAG3 MRE11 RAD21 NCAPD3 MSX2 UBR2 CDC25A CALR FANCD2 DMC1 MSH5 MYH9 MUS81 MLH3 PLK1 CCNE2 TDRD9 SYCP3 SYCP1 HORMAD1 MEIOSIN MLH1 TEX11 FMN2 TERB1 BTBD18 RNF212 PRDM9 TOP2B TERB2 EME2 DDX4 SLC25A31 P3H4 LIF FOXJ3 ATM PLCB…	211	meiotic cell cycle process
1031	GO:2000848	GHRL GAL BMP6 DAB2 C1QTNF1 CRH GALR1	7	positive regulation of corticosteroid hormone secretion
1032	GO:0036344	CASP9 WDR1 BAP1 MPL MPIG6B MEF2C CIB1 C1GALT1C1 GATA1 TUBB1 PTPN6 NBEAL2 ACTN1 VPS33A PTPN11 SRF CLEC1B MYH9 PRKDC CASP3 ZNF385A EP300 ZFPM1	23	platelet morphogenesis
1033	GO:0032988	DHX8 KIF5B DYRK3 VCP DNAJC17 TFIP11 ZFAND1 KLC1	8	ribonucleoprotein complex disassembly
1034	GO:0001544	GAS2 FOXO3	2	initiation of primordial ovarian follicle growth
1035	GO:0032328	SLC7A5 SLC36A3 SLC7A10 SLC36A4 SLC36A2 SLC38A5 SLC6A17 SLC38A3 SLC1A4 SLC6A14 SLC7A8 SLC38A7 SLC38A1 SLC38A2 SFXN1 SLC6A6 SLC38A4 SLC3A2 SLC36A1	19	alanine transport
1036	GO:0003333	SLC25A13 SLC17A7 SLC36A4 GRM1 SLC6A11 SLC25A22 SLC17A6 SLC11A1 LRRC8E SLC17A8 ITGB1 SLC7A14 SLC7A13 SLC6A18 SLC25A29 SLC38A4 SLC7A4 SLC38A10 SLC66A1 SLC32A1 ACE2 SLC22A2 SLC43A1 ARL6IP1 SLC7A3 SLC7A11 SLC7A6 SLC38A3 MFSD12 SLC1A3 SLC6A12 SLC15A4 SLC38A1 SLC6A9 SLC25A2 SLC25A38 CLN3 PER2 LRRC8C SLC22A4 SLC38A11 SLC6A5 RGS2 SLC7A5 SLC7A9 ATP1A2 SLC6A20 SLC36A3 RGS4 SLC7A10 TSPO2 SLC36A2 SLC25A12 SL…	101	amino acid transmembrane transport
1037	GO:0060398	GHRL JAK2 GDF15 LEPROTL1 MBD5 LEPROT	6	regulation of growth hormone receptor signaling pathway
1038	GO:0032042	RRM1 ENDOG MPV17 SSBP1 PPARGC1A PARP1 METTL4 MGME1 TP53 TWNK LONP1 SESN2 FLCN DNAJA3 RRM2B PRIMPOL POLG2 STOML2 POLG TEFM DNA2 STOX1 LIG3 TOP3A	24	mitochondrial DNA metabolic process
1039	GO:0072576	LIMS2 CEACAM1 WNT3A CPB2 CEBPB MDK FGF1 RPS6KA1 FBXW7 MED1 GLI1 IL6 HPN CFLAR FGL1 TNF PTN PROX1 XBP1 TNFAIP3 TGFA NOTCH2 CUL3	23	liver morphogenesis
1040	GO:0071459	NDC80 IK TTK H4C4 H2AC8 H4C16 SMC5 H4C5 H4C8 KNTC1 KNL1 RCC2 ZWILCH RB1 H4C6 CHAMP1 H4C12 BUB3 CENPA HASPIN H2AC4 H4C9 CENPQ H4C11 CTCF ZW10 CDK1 MTBP AURKB BUB1B H2BC11 BOD1 SPDL1 H4C3 H4C2 JARID2 MIS12 CDT1 TRAPPC12	39	protein localization to chromosome, centromeric region
1041	GO:0072666	NEDD4 VPS28 VPS37D VPS37C VPS13C VPS54 BECN1 CACNG7 VPS41 SMURF1 CACNG4 SNX16 VPS13D SORT1 PIK3C3 PIK3R4 NCOA4 VPS25 GCC2 ATG14 GNPTAB UBAP1 AP3M1 CACNG5 NAGPA CACNG8 TSG101 GNPTG VPS13A STAM2 HGS VPS37A VPS37B LAPTM5 HSPA8 M6PR CACNG3 PTPN23 SORL1 CACNG2 RAB7A STAM ZFYVE16 GGA3 VPS4A AP3B1 VPS53 SNF8 RNF215 SCARB2 TNFAIP3 CLU LHCGR MON1A AP3D1 VPS36 MON1B MVB12A AP4M1 LAMP2	60	establishment of protein localization to vacuole
1042	GO:0042160	APOD LEP SAMD1	3	lipoprotein modification
1043	GO:0051012	MAP4 PAFAH1B1	2	microtubule sliding
1044	GO:1905449	APPL1 CD47 APPL2 PTPRJ PTPRC	5	regulation of Fc-gamma receptor signaling pathway involved in phagocytosis
1045	GO:0072108	GDNF PAX2 PAX8 LIF	4	positive regulation of mesenchymal to epithelial transition involved in metanephros morphogenesis
1046	GO:0032496	SELE HADHB DEFA1B CXCL13 IRF3 LOXL1 CD96 AXL PRDX3 CNR1 ASS1 CSF1 KLRC4-KLRK1 NOS2 TRAF6 MEF2C CD274 LTA MYD88 PCSK1 CCL5 NR1D1 RPS6KA3 KMO TNIP2 CD36 RIPK2 CDK19 CD6 IL1A TH CASP9 SASH1 LY96 ADH5 PLCG2 CCR5 CX3CL1 FGF10 LDOC1 DUSP10 PLAA SRR PENK SLPI CD86 PTGER4 TGFB1 SBNO2 PYCARD CD180 PCK2 TRIM6 LY86 THBD KLRK1 AICDA CXCL8 CXCL1 PABPN1 BTK AKIRIN2 ADAM9 IL23R TNIP3 CD80 DAB2IP CXCL2 MRC1 IRAK…	326	response to lipopolysaccharide
1047	GO:2001199	LILRB1 FCGR2B HLA-G TMEM176A TMEM176B ZBTB46	6	negative regulation of dendritic cell differentiation
1048	GO:0043616	SFN REG3A KRT2 PPARD CRNN CASK IFT57 CDH13 STXBP4 EPB41L4B PRKD1 KLF9 AREG IFT52 BCL11B TP63 YAP1 MDK IRF6 KDF1 EPPK1 GPR15LG FGF10 OVOL2 ZEB1 FERMT1 SLURP1 EFNB2 FST PTPRK MED1 HAS2 ZFP36L1 PTCH1 FGF7 INTU CD109 REG3G IFT172 OVOL1 EREG WNT16 LRG1 TGM1 NOTCH2 IFT74 SRSF6 ZFP36 IFT80 SNAI2 SDR16C5 VDR KLK8 FGFR2 CDH3	55	keratinocyte proliferation
1049	GO:1901873	FLCN CRTAP P3H1 ABCA2 EGR1 UBE2B PPIB	7	regulation of post-translational protein modification
1050	GO:0014028	EPHA2 EFNA1 CRB2	3	notochord formation
1051	GO:0086011	KCNE2 KCNA5 RNF207 KCNN2 KCNH2 KCNE1 FLNA KCNIP2 CACNA2D1 KCNJ8 KCNH6 ATP1B1 KCND3 LOC102723475 KCNH7 KCNQ1 KCNE3 KCNE5 KCNJ3 ATP1A1 KCNE4 NOS1AP CACNB3 KCNJ2 SCN2B YWHAE CAV1 KCNJ5	28	membrane repolarization during action potential
1052	GO:0003094	CD34 GAS6 SULF1 TMEM63C GJA5 JCHAIN PDGFB XPNPEP3 CORO2B KIRREL1 MYO1E F2R SULF2 AQP1 CYBA EDNRA ADORA1 NPHS2 EMP2 ADGRF5 TBC1D8B UTS2 PTPRO RHPN2 UMOD F2RL1 MCAM	27	glomerular filtration
1053	GO:0045834	APOA2 FGF21 LPGAT1 DAB2 PTK2B AVP AVPR1A SCAP RAB38 ELOVL5 NR1H2 SREBF1 NR1H3 KAT5 SIRT4 FLT3 PRKCE FSHB CES1 IFNG PDGFRB EPHA8 AADAC AKT1 CGA SRC IRS1 ABCD2 PTGS2 ANGPTL3 CD81 IL1B MFSD2A PTK2 SORBS1 ABCG4 HTR2C CYP7A1 FLT1 PLIN5 WNT4 PLA2G3 PRKD1 KIT FABP1 APOA4 MLXIPL MID1IP1 STARD4 RPTOR TAFAZZIN PLA2G6 IGF1R CREBL2 APOE MLYCD ADIPOQ DGKZ NR1D1 CCN1 CTDNEP1 RGN FABP3 PPARG VAV3 SPHK2 CCL21 F2…	148	positive regulation of lipid metabolic process
1054	GO:0042310	AVP TRPM4 ADRA2C ADRA2B AVPR1A HTR1A HRH1 SCNN1B SMTNL1 KCNMB2 EDN1 BMPR2 HRH2 AVPR2 SMTNL2 ACTA2 PIK3C2A PTGS2 CAV1 ADRA1B ACE2 ADRA1D EDN3 ASIC2 CHRM3 GJA5 CASR ECE1 ATP2B1 GRIP2 F2R OXTR EDNRB PER2 CRP FGB BBS2 ACE ADM HTR2B SLC8A1 ATP1A2 TBXAS1 KCNA5 TBXA2R HTR1D COMP RAP1GDS1 DOCK5 ZDHHC21 AVPR1B RHOA EDNRA ABL1 AGT SLC6A4 AGTR1 DBH DOCK4 EDN2 FGG DRD5 FAAH MKKS ADRA1A ADRA2A MMP2 FGA CD38 P…	81	vasoconstriction
1055	GO:0032107	CARTPT GHSR NPY PRKCG MKKS TRIM24 BAX NR1H4 MED1 GHRL NUCB2 BCL2 CYP27B1 BBS4 SPX MN1 MT3 OPRM1 KANK2 BBS2 PPARA NENF LEP RXRB SNAI2 UCN VDR SNW1 RXRA	29	regulation of response to nutrient levels
1056	GO:1904996	SELE TRAF6 CHST2 IRAK1 ITGA4 FUT7 PTAFR MDK ITGB2 SELP NFAT5 RHOA CHST4 ST3GAL4 IL6 ELANE FUT4 TNF ETS1 GP1BA CCR2 RELA GCNT1 ALOX5	24	positive regulation of leukocyte adhesion to vascular endothelial cell
1057	GO:2000144	HNF1A MED15 MED31 TAF7 MED30 TAF13 ESR1 CAND1 MED9 MED11 BCLAF1 SUB1 MED17 TAF10 MED19 MED28 TBP MED23 MED24 MED12 WNT10B MED7 TAF8 PSMC6 SETX MED10 TAF4B TAF4 JUN MED4 MED21 MED29 PAXIP1 TP53 TAF11 TAF1 TAF2 MED6 MED27 DHX36 MED1 MED16 SRF TWIST1 MED25 MED8 NKX2-5 MED13 TAF3 MED14 MITF FOSL1 TAF5 HNF1B TAF12 MED22 GTF2A2 ERCC6 GTF2A1 MED20 MED18 TAF6 ERCC1 ZNHIT1 MED26 TAF9	66	positive regulation of DNA-templated transcription initiation
1058	GO:1901617	HAND2 GPR37 ACOT8 CD244 ACER2 IPPK TGFB2 MSMO1 CYP27A1 PTK2B CYP19A1 DAB2 SCAP RAB38 ATP7A INSIG2 FGFR4 TRPC1 ALOX15 HRH1 DDC GOT1 ABCD3 SNCA FGF19 PNMT CYP11B1 CITED1 TPH2 DHCR24 GIPC1 OSBPL6 SREBF1 CYP51A1 LPCAT3 PPIP5K2 REST SLC45A2 SRD5A2 IFNG CES1 MC1R ITPKB IMPA2 SPTLC1 AMACR PDXK MVK IP6K3 DKK3 SC5D ITPKA PROX1 ERLIN1 G6PD HSD17B3 PTS LHCGR DHDDS PRKAA2 INSIG1 IDI1 DAO ISYNA1 NPC1L1 VPS35 …	237	organic hydroxy compound biosynthetic process
1059	GO:0032971	TNNT2 TNNC1 MYLK2 MYBPC3	4	regulation of muscle filament sliding
1060	GO:0051057	NTRK1 SOS2 ABRA F2RL2 ADCYAP1R1 RELN SHOC2 ERBIN LPAR1 RAC1 P2RY10 ARHGEF3 LRRC59 RASGRP1 IGF1 GPR174 RASGRF1 P2RY8 F11R MCF2L GPR65 AKAP13 PIK3CB GPR18 FGF10 GPR4 NET1 ROBO1 GPR55 PIK3CG KRAS RASGRP4 GPR20 NOTCH1 MAPRE2 F2R TGM2 FRMD7 ITPKB STK19 MMD2 PDGFRB RTN4R MAP4K4 APOA1 GPR35 LPAR4 CDON RASGEF1A PRAG1 LRRD1 SYNPO2L SRC COL3A1 AUTS2 LPAR6 ITGAV GPR17 NOTCH2 KITLG EPO CSF1 ADGRG1 NGF ARRB1 …	70	positive regulation of small GTPase mediated signal transduction
1061	GO:0002469	HLA-DRB1 HLA-DRA HLA-DRB3	3	myeloid dendritic cell antigen processing and presentation
1062	GO:0072011	CD34 FOXC2 EDNRA PECAM1	4	glomerular endothelium development
1063	GO:0090026	CREB3 MOSPD2 ANO6 CCL1 HMGB1 AIF1 PLA2G7 FPR2 LGMN CXCL17 CCL5 S100A14 S100A7 CXCL12 TNFSF18 CCR1 SERPINE1 CXCL10 CX3CR1 CCR2 DEFB124	21	positive regulation of monocyte chemotaxis
1064	GO:0035880	MSX1 FZD6 MSX2	3	embryonic nail plate morphogenesis
1065	GO:1905214	LARP6 CARM1 EIF4A3 EIF3D FMR1 NCBP1 NUCKS1 GEMIN2 EIF3C HNRNPL EIF4G1 CDK9 EIF3E	13	regulation of RNA binding
1066	GO:1901615	INPP5J ACER2 CYP4F11 CYP2E1 OCRL HTR1A RAB38 LEPR INSIG2 TRPC1 HRH1 GOT1 TPH2 DHCR24 GIPC1 OSBPL6 TP53 HPRT1 CYP3A5 FDXR SLC45A2 IFNG AWAT2 SPTLC1 NAPEPLD PLB1 TIGAR AMACR TKFC ITPKA SC5D PLPP2 LHCGR ACTN3 GBA1 EBP APOF CDH3 LCT APPL1 ADH6 CYP2C18 PLCB1 AKR1B15 SDR9C7 CTSK GDPD3 APOA4 CYP46A1 HIF1A MTMR7 CTNS PRKAG2 NUDT3 SQLE TM7SF2 ADH1B DIO3 ALDH1B1 SPTLC2 APOE DHCR7 EPAS1 GATD1 CYP7B1 NR1D1 I…	542	organic hydroxy compound metabolic process
1067	GO:0080163	PPP4R4 CSNK2B	2	regulation of protein serine/threonine phosphatase activity
1068	GO:0090156	RTN4 ORMDL3 ORMDL1 ABCA2 ORMDL2	5	cellular sphingolipid homeostasis
1069	GO:0030168	F2RL2 PPIA PRKCQ WNT3A ADRA2C PF4V1 ADRA2B ACTG1 PRKG1 DGKD ABAT EMILIN1 PIK3CB TUBB1 PTPN6 IL6ST GNAQ SAA1 ENTPD2 AXL TLN1 CSRP1 PLA2G4A DGKI SRC MYH9 PDGFA JAK2 PF4 DGKB STXBP3 LCK ALOX12 BLOC1S4 SLC7A11 FLNA DGKG FCER1G GATA1 TYRO3 ADAMTS18 FZD6 UBASH3B SELP DGKA DGKK APOE F2R SERPINE2 DGKZ FIBP MYL9 SYK TXK COL3A1 FGB VAV3 MYL12A MFSD2B F2 DGKE GP1BB MERTK C1QTNF1 TEC PLSCR1 GP6 CD40 ACTB FUN…	136	platelet activation
1070	GO:0045838	BID BAD AKT2 CTNS STOML2 UCN3 SLC34A1 ANK3 VCP TCL1A NDUFC2 MFN1 AKT1 PIAS3 GLRX	15	positive regulation of membrane potential
1071	GO:0031087	EDC4 DCP1A ZFP36 EDC3 DCP1B PNRC2	6	deadenylation-independent decapping of nuclear-transcribed mRNA
1072	GO:0034660	METTL15 C2orf49 NAF1 NGFR TDRD1 PARS2 METTL4 ZC3H8 EIF4A3 TRMT112 DDX47 RTCB TRMT6 URB1 MRM3 MYOCD JUN TP53 DTWD2 TRUB1 CDK5RAP1 ERCC2 TSR3 TRIR NOL10 PIN4 DDX54 CHD7 BCDIN3D TSN ERI3 DTD2 STAT3 IMP4 ICE1 POP4 SARS1 TEAD1 BTBD18 KRI1 PRL ZNF512B CTU1 RPUSD2 NUP155 DTD1 NHP2 TRMT44 THUMPD1 LARS2 INTS14 CT45A5 TRMT1 HIF1A EARS2 ZNHIT3 ELL2 PWP2 ERI2 GNL3 IARS1 ELAC2 NPM3 FTSJ3 PA2G4 PPARG TERT ELL …	618	ncRNA metabolic process
1073	GO:0015879	SLC22A4 SLC25A20 PDZK1 SLC22A16 SLC6A14 SLC22A5 SLC25A29 SLC16A9	8	carnitine transport
1074	GO:0032411	KCNE2 RELN GSTM2 GAL LRRC55 TESC ACTN2 ATP1B1 EDN1 VMP1 EPHB2 NR1H3 CALM2 KCNC2 CASQ1 AKAP5 RYR2 STK39 COA8 PPP3CC IFNG WNK1 ADRB2 DMD GSTO1 CACNB2 LRRC26 AKAP9 STAC2 STAC3 ATP2A1 SLC9A1 ATP1B2 ACTN4 PARK7 DRD4 CACNG4 RNF207 EHD3 KCNE1 ABCB1 WNK4 CFTR SYNGR3 ALG10B STIM2 PTAFR KMT2A ADIPOQ ARC AKAP6 TRDN NDUFA4 RGN CACNG2 LRRC38 NOS1AP NIPSNAP2 CDK5 AMIGO1 KCNC1 GALR2 STAC NPPA NLGN3 PDZK1 CACNA2…	124	positive regulation of transporter activity
1075	GO:0001944	ROCK2 ACVRL1 CFC1B NGFR BTG1 HEG1 LEPR EFNA1 CXCL13 MEIS1 GPX1 MMP21 MYOCD EMILIN1 ETV2 JUN PIK3CB ZNF304 EFNA3 KRT1 EPHB1 HEY1 APELA HMGA2 ZFP36L1 ACTA2 PAK4 ADAM10 RORA CCDC134 LOXL1 PIK3C2A CCL24 RSPO3 GDF2 PDGFRB APOH CHD7 S1PR1 TGFBI CXCR2 TMEM231 STAT3 RAPGEF3 RECK PRKCB MAPK7 LAMA1 SMAD7 SARS1 PRL KDR AMOTL1 SCN11A FOXC1 CARD10 ERBB2 GADD45A PRKD1 MEF2C HIF1A GJA5 PLCD3 SPRY2 NAA15 NIBAN2 …	726	vasculature development
1076	GO:0046688	MT1A NFE2L2 AQP2 PARK7 BECN1 MT1G HSF1 AANAT MT1B ATP7A BACE1 MT1M CYP1A1 ATP5F1D COX1 DAXX SNCA LOXL2 TFRC MT1HL1 MT2A ATP7B MT1X SORD SOD1 AQP1 MT1H CDK1 PAM MT1E MT3 APP MT4 PRNP LCAT AOC1 SOD3 MT1F IL1A MAP1LC3A	40	response to copper ion
1077	GO:0050765	APPL1 PLSCR1 PRTN3 FER1L5 HMGB1 SNX3 ATG3 SYT11 TLR2 RACK1 ADIPOQ CD47 FCGR2B PIP4P2 CSK SIRPA CD300A CNN2 CD300LF ATG5 DYSF	21	negative regulation of phagocytosis
1078	GO:0080154	NLRP5 CCDC87 WEE2 RNASE10 ZP2 PLCB1 INTS13 ZP1 LHFPL2 CFAP69 ASTL PRDM9 ZP4 PRSS37 FAM170B PLAT MYH9	17	regulation of fertilization
1079	GO:0035583	NRROS LTBP1 FBN1 FBN2	4	sequestering of TGFbeta in extracellular matrix
1080	GO:0075522	EIF3F EIF3D EIF3A MCTS1 CSDE1 PTBP1 SSB DENR EIF3B EIF2D PCBP2	11	IRES-dependent viral translational initiation
1081	GO:1905952	NAXE APOA2 ABCB4 NKX3-1 CYP19A1 DAB2 SPP1 CYP4A11 HILPDA ACSL5 SAR1B FASLG FITM2 PRELID1 GAL GDF9 TNFSF11 NR1H2 EEPD1 EDN1 OSBPL6 NR1H3 SCP2D1 LPCAT3 P2RX7 TMF1 FIS1 OSBPL11 PTCH1 TRIAP1 CES1 DENND5B PLA2G4A ABCA1 EHD1 TSPO AKT1 ABCG5 ITGAV IL1B APOC1 CAV1 LAMTOR1 IKBKE ABCG4 PTPN2 OXT CYP4F2 ABCA2 CRY2 PLIN5 PLA2G3 SSTR4 APOA4 SIRT1 SURF4 ARV1 LPL PLA2G6 APOE P2RX4 PTGES ADIPOQ PTPN11 SREBF2 ABC…	165	regulation of lipid localization
1082	GO:0019933	ADCY2 POMC RAPGEF2 RNF157 ADCYAP1R1 GIPR AHR DGKQ CAP2 OR51E2 LPAR1 INSL3 APLNR GAL ATF1 EPHA5 GIP FFAR4 GHRHR SOX9 ADCYAP1 KSR1 CDC34 GLP1R GPR62 MGRN1 PDE4D DEFB1 ADGRG6 RASD2 PDE7A ADCY1 PDE7B GPR61 AKAP6 GNAI1 PEX5L PDE2A CAP1 UBE2B RAPGEF3 GPR3 SCT PDE11A MAPK7 SCTR PDE3B CREB1 OPRL1 ADM PDE3A UCN CGAS	53	cAMP-mediated signaling
1083	GO:0046586	FXYD5 KIFAP3	2	regulation of calcium-dependent cell-cell adhesion
1084	GO:0007217	TACR3 TAC1 TACR1 GRK5 TAC4 GRK2 TACR2 TAC3	8	tachykinin receptor signaling pathway
1085	GO:0034454	NINL MAP1S BBS4 CCDC68 KIF3A CCDC120 DCTN1 NIN PCM1 GSK3B CEP19 HOOK3	12	microtubule anchoring at centrosome
1086	GO:0007281	FANCC SPATA16 TUBB8 IQCG PYGO1 PANX1 DDX20 TDRD1 PDILT PYGO2 DND1 TPGS1 TMF1 CFAP69 FOXL2 ARMC2 RNF17 MEIOSIN SPPL2C CCDC42 NOBOX SEPTIN14 TNP1 DIAPH2 INSL3 PLA2G3 TCP11X2 SPACDR SLIRP TCP11 RFX2 ZBTB16 DNAH1 ROPN1 GLI1 CFAP54 PTX3 PITHD1 OSBP2 SIRT2 BBS2 TBC1D21 AKAP4 CHD5 TTC21A NANOS2 RNF2 MEIOC FABP9 KLHL10 SELENOF PRKACA DYNLL1 SBF1 UBE2B ANGPT2 BNC1 KMT2D CFAP43 LGR5 MTOR SIX5 TDRD15 FAM9B …	323	germ cell development
1087	GO:0022617	CAPG KLK7 MMP7 ADAMTS15 DDR2 TPSAB1 LCP1 LAMC1 MMP9 WASHC1 FGFR4 CTSK ADAMTS5 MMP13 MMP19 CMA1 LRP1 CLASP1 KLK4 PDPN MELTF MMP2 NOXO1 KLK5 DPP4 MMP3 MMP20 CLASP2 MMP10 ADAM8 CST3 CTSV ADAM10 IL6 PRSS2 MMP15 FLOT1 HPN ELANE MMP12 FAP MMP8 ADAMTS4 FSCN1 MMP11 ADAM15 KIF9 EXOC8 FURIN MMP1 SH3PXD2B MMP14 CARMIL2 PRSS1 WDR72 CTSG DDR1 PBXIP1 PLG TGFB1 GSN CTSS TMPRSS6	63	extracellular matrix disassembly
1088	GO:0060736	PTEN AR PRLR ESR1 PLAG1 SHH CYP19A1 PSAP SOX9 PSAPL1 UBE3A FGFR2	12	prostate gland growth
1089	GO:0032753	SLC7A5 NLRP3 PRKCQ CD40LG CLECL1P CD3E FOXP3 HAVCR2 IL20RB CEBPB FCER1G CD28 EPX PRG2 ZP3 IL33 RARA SYK IRF4 HLA-E GATA3 LGALS9 PRKCZ SASH3 CD86 IL1RAP TNFSF4	27	positive regulation of interleukin-4 production
1090	GO:0072103	TCF21 NOTCH2 PDGFRB NOTCH3 BMP4 PDGFRA	6	glomerulus vasculature morphogenesis
1091	GO:1901019	KCNE2 THADA CLIC2 CABP2 GSTM2 SLN ATP1B1 PDE4B VMP1 REM1 CASQ2 CALM2 CASQ1 AKAP5 JPH3 RYR2 CAMK2D PPP3CC UBQLN1 DMD GSTO1 CACNB2 STAC2 STAC3 ATP2A1 SLC9A1 YWHAE JPH1 FKBP1B DRD4 FMR1 AHNAK GNB5 EHD3 KCNE1 STIM2 PLA2G6 JSRP1 CABP5 AKAP6 TRDN RGN PLN NOS1AP NIPSNAP2 CDK5 CABP1 OPRL1 STAC RRAD HPCA NPPA ATP1A2 TLR9 CACNA2D1 PLCG2 PPP3R2 PKD2 CALM3 PRKACA HSPA2 C4orf3 GPR35 CALM1 CACNB3 ANK2 SRI CRHR…	96	regulation of calcium ion transmembrane transporter activity
1092	GO:0009396	MTHFD1L MTHFD1 ATIC GART GCH1 DHFR MTHFS DHFR2 FPGS	9	folic acid-containing compound biosynthetic process
1093	GO:0014060	VIP ADRA2A CARTPT GABBR1 ADRA2C ADRA2B CRH	7	regulation of epinephrine secretion
1094	GO:0072034	SOX9 WNT4 SOX8	3	renal vesicle induction
1095	GO:0042269	STAT5B KLRC2 LAG3 CEACAM1 LAMP1 HLA-B KLRC4 NCR1 RASGRP1 IL12A KLRD1 IL12B HAVCR2 HLA-A IL21 CLEC12B CRK ARRB2 KLRC3 PVR KLRK1 VAV1 CD226 SERPINB9 LILRB1 SERPINB4 CADM1 SH2D1A NECTIN2 SLAMF6 GFER HLA-E LGALS9 KIR2DL4 AP1G1 PIK3R6 KLRB1 RAET1E LEP HLA-F MICA KLRC4-KLRK1 CRTAM HLA-G NCR3 CD160 KLRC1	47	regulation of natural killer cell mediated cytotoxicity
1096	GO:0002904	IL10 BAX FNIP1	3	positive regulation of B cell apoptotic process
1097	GO:0060137	PTAFR EDN1 OXTR LDOC1 NODAL CYP1A1	6	maternal process involved in parturition
1098	GO:1905167	LRP1 MARCHF2 LDLR LRP2	4	positive regulation of lysosomal protein catabolic process
1099	GO:0048869	ROCK2 ACVRL1 TMEM108 FIGNL1 MBOAT1 MYH7 NGFR UNCX ARX HDAC1 LEPR CPLX2 HEG1 MYLK2 SAP30 MEIS1 TUBB SEMA4D CASS4 TBR1 RORC KDELR1 PRAMEF10 FZR1 DND1 KRT1 EPHB1 HEY1 VASN HPRT1 IL33 PHACTR4 CCDC134 USP33 SOCS1 CD109 ZFAT CFAP69 GRXCR2 RUNX1T1 CNR1 RECK TMEM231 PTPRD EDA GAB3 CDHR5 ARMC2 MAPK7 LAMA1 RNF10 NEPRO SLC9A1 TBX22 ATP1B2 SPPL2C ACTN3 KDR EDF1 SCN11A RBM38 OLFM1 GSTA2 SEPTIN14 EDN3 KRT2 PLC…	4306	cellular developmental process
1100	GO:0016082	UNC13C NAPA RPH3A SV2A SNAP29 SNCA SNAP47 NAPB RAB3A ERC2 UNC13A SNAP23 STX1A SYNJ1 STX1B SNAP25 OTOF STXBP5 UNC13B STXBP1	20	synaptic vesicle priming
1101	GO:0031570	DONSON UIMC1 HUS1 CDK2 ATR SETMAR BRCA2 MUC1 STK33 TTI1 TP53 FZR1 CDC14B MRE11 TRIAP1 ETAA1 FANCD2 FOXO4 CHEK2 MUS81 PRKDC PLK1 PARP9 WAC MSH2 THOC1 RFWD3 EME2 SDE2 GML PRPF19 ATM BARD1 CDC45 DTX3L TELO2 CLSPN ORC1 DTL DDX39B TIMELESS CCNG1 FOXN3 EIF2AK4 BRCA1 TAOK3 PLK3 RAD9B PTPN11 ZNF830 CHEK1 RPA2 CDKN1A RNASEH2B RINT1 HINFP GTSE1 BRCC3 IER3 TREX1 TP53BP1 FEM1B SYF2 CDK5RAP3 NEK11 PRAP1 NBN P…	132	DNA integrity checkpoint signaling
1102	GO:0050798	STAT5B PYCARD IL2RA IGFBP2 HMGB1 SCRIB LRRC32 FOXP3 TNFSF9 IL12B PDCD1LG2 RC3H1 IGF1 IL27RA FYN BTN2A2 AGER CD274 JAK3 SLAMF1 IL23A IL18 CLC ICOSLG TMIGD2 IL2 CADM1 ARG1 HHLA2 FADD PRKAR1A LILRB4 ABL1 RIPK3 LGALS9 IGF2 IL12RB1 IDO1 CASP3 PRNP EPO RPS3 GPAM IL23R CRTAM CD24 PPP3CA BTN3A1	48	activated T cell proliferation
1103	GO:0007009	TMEFF2 CHMP4A BAIAP2L1 CAVIN2 DEGS1 TGFB2 ADAM2 MYRF CHMP7 NSF FASLG CSRP3 ANXA6 ATP10A SH3GLB1 CAV2 VMP1 COLEC12 CHMP2B P2RX7 SYPL2 SPAM1 TIE1 PACSIN1 PRX PLSCR3 FREY1 MTSS1 AKT1 MYH9 VPS4A ABCD2 XKR4 S100A9 CAV1 SH3TC2 SPPL2C CLPTM1L CRB1 NOX5 C16orf92 SPTA1 AHNAK TRIM72 CHMP1B PTPRC IZUMO1R BIN1 SNX18 LYZL4 ARV1 WASL TMEM41B SERP1 XKR8 XKR9 ATP8B1 XKR6 SYTL4 STX4 FLOT1 CHMP3 EQTN TLCD1 OSBPL2 …	170	plasma membrane organization
1104	GO:1901723	BMP7 FLCN BMP4 GATA3 WT1	5	negative regulation of cell proliferation involved in kidney development
1105	GO:0021987	DAB2IP RELN NEFL ARX GART TMEM14B WDR47 CRK BAX CDH2 TBR1 CDK5R2 TACC2 EFHC1 SRGAP2C GLI3 SMO DAB1 TUBA1A YWHAE ARHGAP11B DLG4 NARS1 ATP1A3 SYNE2 DIXDC1 CEP120 CCDC85C PLCB1 GSK3B HIF1A TUBB2A LHX2 XAB2 SLIT2 EMX1 BBS4 NF1 EOMES NR2E1 CDON ZMIZ1 TSC1 COL3A1 BNIP3 CDK5 BBS2 WDR62 TRA2B FGF13 PPP1R9B MBOAT7 TH CNTNAP2 RTN4 BMERB1 CDK5R1 HTR6 PHACTR1 NPY LHX6 CTNNB1 LAMB1 P2RY12 FAT4 FOXG1 FBXO45 SR…	122	cerebral cortex development
1106	GO:1990822	SLC22A2 SLC3A1 SLC7A3 SLC25A15 SLC7A6 SLC66A1L SLC11A1 SLC15A4 SLC47A1 SLC7A7 SLC7A2 SLC25A2 CLN3 SLC25A29 SLC38A4 SLC7A4 SLC7A1 SLC66A1 SLC38A9	19	basic amino acid transmembrane transport
1107	GO:0006356	MARS1 POLR2K POLR2L IPPK BAZ2A MAF1 ERBB2 SMARCB1 MTOR NCL UBTFL1 SMARCA5 FLNA UBTF DEDD CARM1 PHF8 MYBBP1A RASL11A BAZ1B DHX33 SIRT7 DEK HEATR1 EIF2AK3 ACTR6 UTP15 SMARCA4 NOP53 MACROH2A1 MACROH2A2 WDR43 PIH1D1 BNC1 ERCC6 WDR75 LYAR ZMPSTE24 SF3B1 PWP1 DDX11 ATF4 NOL11 DDX21	44	regulation of transcription by RNA polymerase I
1108	GO:0071494	POLH PIERCE1 IMPACT CARD16 TP53	5	cellular response to UV-C
1109	GO:0006475	GATA2 SUPT7L SF3B3 BRCA2 CPA4 MSL3 MUC1 KANSL2 SNCA CRTC2 SGF29 MBD3 BRPF1 MYOCD APBB1 KAT14 TADA1 WBP2 PYGO2 VPS72 TAF5L TAF2 KAT5 TAF6L MORF4L2 MSL2 TRIM16 IRF4 TAF5 KAT2A RAPGEF3 SPI1 KAT7 ATXN7L3 SMO ATXN7 HAT1 TAF6 LDB1 DMAP1 MAP3K7 MCRS1 ISL1 PWWP2B PBXIP1 MSL1 SET LIF PARK7 NAA10 BRD8 MAPT NAT8 WDR5 FOXP3 EPC2 MBIP NAT8B PER1 KAT6B PHF20 SIRT1 ACTL6B KMT2E KAT2B CREBBP BRCA1 KMT2A NAA50 TR…	174	internal protein amino acid acetylation
1110	GO:0050808	TMEM108 CNKSR2 LAMB2 SPTBN2 EFNA1 GABRA1 TUBB SEMA4D GNPAT SEZ6L2 PALM EPHB1 EIF4G1 LRFN5 ADAM10 RAB29 VSTM5 PLXNB2 ARF1 ADNP PTPRD SNAPIN ITPKA NFASC CTTNBP2 APPL1 OXT PFN1 SEZ6 ERBB2 CAP2 EPHA7 MEF2C GABRA2 SLIT1 VCP APOE DHX36 SPG11 ARC SRCIN1 CACNG2 P2RX2 GRID1 DRP2 SLC18A3 LRFN2 CTTN SYNPO NFATC4 ICAM5 NGEF ITGA3 UNC13C ARHGAP44 SHISA7 AGRN PCDHB2 ST8SIA2 CHCHD10 RAP2A TPBG WASF3 CX3CL1 SYN1…	464	synapse organization
1111	GO:0009209	UCK2 UCK1 NME4 NME5 NME6 CTPS1 CTPS2 NME1 NME1-NME2 CAD NME3 UCKL1 NME7 NME9 NME2	15	pyrimidine ribonucleoside triphosphate biosynthetic process
1112	GO:2001111	SOX11 FOXE3	2	positive regulation of lens epithelial cell proliferation
1113	GO:0001692	HDC TRH SLC22A3 SLC29A4 PRG3 HNMT	6	histamine metabolic process
1114	GO:0090272	RGCC WNT11	2	negative regulation of fibroblast growth factor production
1115	GO:1990048	KIF5B TRIM46 KIF1A MAP2 KIF1C	5	anterograde neuronal dense core vesicle transport
1116	GO:0050909	TAS1R3 TAS1R1 TAS2R30 LPO TAS2R5 ASIC1 TAS2R13 NPY RTP5 ASIC2 TAS2R50 ASIC3 WNT10B PKD2L1 SCNN1B AZGP1 RGS21 FFAR4 RTP4 CST4 GNAT2 TAS2R14 TAS2R38 GNG13 RTP2 PIGR CST1 TAS2R40 TAS2R16 SCNN1G TAS2R20 TAS2R60 GNAT3 REEP2 TAS2R7 TAS2R1 TAS1R2 TAS2R31 RTP1 TAS2R10 GNB1 CALHM3 TRPM5 TAS2R4 LEF1 TAS2R41 TAS2R19 ITPR3 P2RX3 GNAT1 TAS2R8 P2RX2 PKD1L3 CD36 CST2 TAS2R43 PIP CA6 CALHM1 PLCB2 TAS2R3 TAS2R9 R…	68	sensory perception of taste
1117	GO:0014821	DLG1 TBX2 EDN3 GHSR GDNF TBX3 HTR1D KIT DCANP1 NEUROG1 EDN1 SSTR2 DRD1 TACR2 GHRL PTGER3 EDNRB DRD2 P2RX3 P2RX2 TIFAB EDN2 SCN11A HTR2B	24	phasic smooth muscle contraction
1118	GO:0032438	AP1B1 PMEL ABCB6 AP1S1 BLOC1S4 BACE2 RAB38 AP3S1 AP3M1 RAB32 ASIP LYST APOE AP3S2 BLOC1S5 GPR143 HPS3 RAB29 HPS5 BLOC1S3 DTNBP1 SHROOM2 HPS6 BLOC1S6 SNAPIN TYRP1 AP3B1 AP1G1 AP1M1 BLOC1S2 PIKFYVE ZEB2 AP1S3 AP1S2 AP3D1 BLOC1S1 KIF13A HPS4 HPS1	39	melanosome organization
1119	GO:0010266	TSPO ALAD	2	response to vitamin B1
1120	GO:0048813	CAPRIN2 RELN PAK3 SEMA3A FBXW8 DNM3 EFNA1 DVL1 CHRNB2 WNT7A SEMA4D EPHB2 HECW2 EPHB1 DBN1 FARP1 HPRT1 YWHAH ITGB1 MAPK8IP2 PICALM ELAVL4 DIP2A DOCK10 ABITRAM ABI3 PTPRD SLITRK5 NEDD4L PTN ITPKA OBSL1 TBC1D24 NRP1 SKOR2 DLG4 CHRNA3 NEUROG3 GPRASP3 GORASP1 KIDINS220 SIPA1L1 GSK3B TLX2 CUL7 WASL CUX1 PRMT3 CFL1 EEF2K LZTS1 DHX36 LZTS3 ARC SRCIN1 NR2E1 DTNBP1 PQBP1 STK11 CDK5 SULT4A1 LRRK2 NFATC4 NGE…	138	dendrite morphogenesis
1121	GO:0021936	GLI1 SMO GPR37L1 LHX5 LHX1 SHH CEND1 EGF SKOR2 FGF2 SLC6A4	11	regulation of cerebellar granule cell precursor proliferation
1122	GO:0051972	ERCC4 HSP90AA1 HNRNPD ATM PRKCQ NAF1 PINX1 HNRNPA2B1 CTNNB1 PKIB TEN1 TNKS PARP3 HMBOX1 NVL PARN GRHL2 MAPK15 PTGES3 MAP2K7 KLF4 TP53 SMG6 TERF1 NEK2 MAP3K4 CCT4 MAPKAPK5 PARP4 GREM1 NEK7 MYC WRAP53 NABP2 CERS1 POT1 ACD PNKP HSP90AB1 TCP1 PARM1 AURKB XRCC5 SRC MAPK3 PIF1 DKC1 MAPK1 MEN1 CCT2	50	regulation of telomerase activity
1123	GO:0036017	HAMP EPO RHEX EPOR MT2A KIT MT1X	7	response to erythropoietin
1124	GO:1903749	HSPA1L UBE2D3 GSK3A SAE1 FZD5 UBL4B BAP1 ABLIM3 TOMM7 GZMB UBE2L3 HUWE1 NPEPPS SH3GLB1 RNF31 RAC2 MAPK8 LEPROT PINK1 BBC3 FBXW7 ARIH2 SREBF2 PDCD5 RHOU USP36 MICALL2 HTRA2 NMT1 ATG13 UBE2J2 CSNK2A2 VPS11 PRKAA1 HPS4 UBL5	36	positive regulation of establishment of protein localization to mitochondrion
1125	GO:0140014	EML4 USP16 POGZ MAP9 SMC2 ZWILCH OFD1 SGO2 NCAPD2 SGO1 PHIP SMC4 CHMP2B UBE2C CDC14B RAN BANF1 CDCA2 PDGFRB VPS4A KLHDC8B CENPK EDN3 RAB11A TUBG2 PBRM1 ESCO1 BCL7C SMARCD2 TOM1L2 KIFC2 CDCA5 KIF18A KIF4B CHMP3 STAG2 PHF13 PSMG2 SIRT2 PRMT5 PDS5B CHMP2A NCAPH2 MKI67 CUL9 IL1A REEP4 CTDP1 NCAPG2 CDCA8 SMC5 PRICKLE1 APC CLASP1 CHMP6 NEK2 MACROH2A1 CDC25C UBE2I REEP3 PIN1 GEN1 PKMYT1 CDC42 SMPD3 NUP6…	326	mitotic nuclear division
1126	GO:0033364	LYST SRGN	2	mast cell secretory granule organization
1127	GO:0007176	ZGPAT HBEGF CBL ZFYVE28 NCF1 VPS25 AREG ADRA2A ERRFI1 BTC TSG101 CHMP6 FBXW7 CBLB SOCS4 ADORA1 APP EREG SOCS5 TGFA NEURL1 SHC1 EPGN EGF GPRC5A CBLC SNX6 PSEN1 ADAM17 NCK2	30	regulation of epidermal growth factor-activated receptor activity
1128	GO:0090330	GP6 PRKCQ PRKCA EMILIN2 CEACAM1 MMRN1 CELA2A VPS33B PRKG1 ABAT PDPN F11R ADAMTS18 EMILIN1 UBASH3B IL6ST SH2B3 SERPINE2 IL6 SYK BLK LYN MFSD2B PRKCD DMTN CD9 FGG JAK2 CTSG C1QTNF1 ALOX12	31	regulation of platelet aggregation
1129	GO:0033137	INPP5J GADD45A HGF MLXIPL PTEN GGNBP2 BAX RACK1 INPP5F PDE4D BAK1 INPP5K DMD BDKRB2 PPM1F DKK1 PAQR3 RASSF2 DMTN NCK1 PWP1 SMAD7 CAV1 DDIT4 NLRP2B GPD1L NCK2 CNKSR3	28	negative regulation of peptidyl-serine phosphorylation
1130	GO:0061014	CNOT8 ROCK2 TENT4A TNRC6C DCP1B PATL2 CNOT4 TNRC6B AGO4 DND1 POLR2G RBM24 ZFP36L1 PUM1 METTL3 TNKS1BP1 DCP2 AGO3 TRIM71 ZFP36 DIS3L2 ZC3H12D CNOT3 MLH1 SAMD4A PDE12 EXOSC5 HNRNPD GTPBP1 TOB1 RC3H2 RC3H1 NANOS3 TENT4B NT5C3B AGO1 DHX36 PAIP1 METTL16 YBX1 RIDA METTL14 TUT7 CNOT6L YTHDF1 EXOSC3 ZC3HAV1 NANOS1 TUT4 NANOS2 IGF2BP1 PAN2 YTHDF2 MEX3D PARN PABPC1 PATL1 ZC3H12A POLR2D CSDE1 DHX9 DCP1A ZFP…	100	positive regulation of mRNA catabolic process
1131	GO:0002857	IL12B NECTIN2 CRTAM PVR CD160 IL12A CD226	7	positive regulation of natural killer cell mediated immune response to tumor cell
1132	GO:0002436	FCGR2B CCR2 PLA2G5	3	immune complex clearance by monocytes and macrophages
1133	GO:0001920	PCSK9 LDLR TRAT1 OPTN AP1AR	5	negative regulation of receptor recycling
1134	GO:0010142	HMGCS1 HMGCS2	2	farnesyl diphosphate biosynthetic process, mevalonate pathway
1135	GO:0043353	MED1 CEBPG SP3 MB DNASE2 TRIM58 MAEA RB1 TSPO2 ID2	10	enucleate erythrocyte differentiation
1136	GO:0010606	CNOT2 PAN3 CNOT6L CNOT1 PAN2	5	positive regulation of cytoplasmic mRNA processing body assembly
1137	GO:0043096	PRTFDC1 HPRT1 APRT ADA	4	purine nucleobase salvage
1138	GO:0032725	CARD9 IL12B LILRA2 IL1B CD80 IL18 SYK ISL1 IL23R IL17D IL23A RASGRP1 TLR9 RIGI PAEP	15	positive regulation of granulocyte macrophage colony-stimulating factor production
1139	GO:0061031	ID2 SOX17	2	endodermal digestive tract morphogenesis
1140	GO:2000410	ADAM8 AIRE CCR2 XCL1	4	regulation of thymocyte migration
1141	GO:0071395	AKR1C4 AKR1C3 AKR1C2 AKR1C1	4	cellular response to jasmonic acid stimulus
1142	GO:0071709	RFTN1 ANXA2 S100A10 SPAST CHMP4A CHMP4C UBXN2B NSFL1C ANKLE2 NLGN3 IL1RAPL1 CHMP7 CHMP1B STX2 NRXN2 PTEN NLGN2 TLCD2 UGCG CAV2 CDH2 EPHB2 PACSIN2 GAK NLGN4X CHMP6 CHMP4B RNF103-CHMP3 CHMP2B LRP4 NRXN1 STX4 BANF1 CHMP1A PICALM FLOT1 CHMP3 CHMP5 TLCD1 UBXN2A EMP2 VPS4B MAFB CAV3 HDAC3 PTPRD UBE2I VPS4A SIRT2 REEP3 NLGN1 CHMP2A NLGN4Y DMKN SPTBN1 CAV1 ANK3 RCC1 REEP4	59	membrane assembly
1143	GO:0033082	ZNF683 PRDM1	2	regulation of extrathymic T cell differentiation
1144	GO:0010705	C14orf39 BRIP1	2	meiotic DNA double-strand break processing involved in reciprocal meiotic recombination
1145	GO:0032200	ERCC4 H3C10 HUS1 TNKS2 PRKCQ NSMCE4A PCNA SMC6 ATR NAF1 XRCC6 BRCA2 TNKS H4C5 H4C8 MAD2L2 RECQL4 SMG6 TERF2 MAP3K4 H3C1 TINF2 H3C2 H3C11 SLX1B SIRT6 MRE11 WRAP53 POT1 SLX1A DCLRE1B TNKS1BP1 TFIP11 TERF2IP ACTR5 RPA1 SRC DCP2 PRKDC XRCC3 CCNE2 HAT1 INO80C PIF1 MCRS1 ACTR8 TFPT SHLD2 SLF1 WRN SLF2 HNRNPD ATM TELO2 EXO1 NHP2 LTO1 ZBTB48 SHLD1 EZH2 PARP3 TENT4B PTGES3 MAP2K7 RAD51D NFRKB H4C12 DHX36 …	181	telomere organization
1146	GO:0006784	COX15 COX10	2	heme A biosynthetic process
1147	GO:1903800	TRUB1 TGFB1 BMP4 MYCN	4	positive regulation of miRNA maturation
1148	GO:0045002	RBBP8 SLX1B SLX1A RAD52 HELQ RNF138 OGG1 SLX4	8	double-strand break repair via single-strand annealing
1149	GO:0021604	HOXB2 PAX2 KCNA2 PLXNA3 NRP1 EGR2 HOXB1 SEMA3F NRP2 PLXNA4	10	cranial nerve structural organization
1150	GO:0048333	HOXA11 PAX2 INHBA WNT3A FOXC2 SMAD1 TBX6 TAF10 ITGB4 SIX2 GJA1 ETV2 KLF4 TRIM15 ITGA3 ITGA8 HMGA2 ITGB1 ITGB3 EYA1 FOXF1 DKK1 MESP1 KDM6B BMPR1A SFRP2 NODAL BMP4 ITGA2 FGFR2 EYA2	31	mesodermal cell differentiation
1151	GO:0030157	SPINK1 SCT NR1H2 AQP1 STK39 NPR3 WNK1 COPA UCN NR1H3 WNK4 AQP5	12	pancreatic juice secretion
1152	GO:0044580	NUDT8 NUDT19 NUDT7	3	butyryl-CoA catabolic process
1153	GO:0014856	MEGF10 PPARD SHH SIX5 ANGPT1 AKIRIN1 HGF CAV2 MYOG FOS FGF2 EPHB1 CFLAR SRC PAXBP1 SIX1 KPNA1 SELENON JAK2 MSTN	20	skeletal muscle cell proliferation
1154	GO:0043687	HLCS UBA3 VIPAS39 CDK2 TNKS2 CRTAP FAM20C MAP3K12 PRKCA UCHL3 ABCA2 RHBDD1 ATG12 ESCO1 RNF7 SENP8 FN3K PARP8 TNKS DSCC1 FOLH1 PARP1 ESCO2 TTL PARP3 IRGM ATG16L1 PARP12 PKN1 PARP2 COPS5 PARP10 FN3KRP LCMT1 AGTPBP1 FOLH1B BAZ1B AGBL5 STT3A ICMT STT3B RPS6KA5 AGBL4 GPLD1 SIRT6 FLCN PARP16 RPS6KA4 PADI4 PARP11 UBE2B AURKB PARP15 PPIB UBE2M CCNA2 DCAF1 PARP14 ATG7 SIRT2 PARP9 PRKCB ATG5 UBE2F P3H1 PRK…	74	post-translational protein modification
1155	GO:0034145	TICAM2 LTF CD14 PTPN22 LBP WDFY1 TIRAP F2RL1 PELI1 NR1H3 NINJ1 IFI35	12	positive regulation of toll-like receptor 4 signaling pathway
1156	GO:0015871	SLC22A2 SLC44A4 SLC44A3 SLC5A7 SLC44A2 SEC14L1 PSEN1 SLC44A1 SLC44A5	9	choline transport
1157	GO:0035964	TMED2 GBF1 ARFGAP2 ARFGAP3 TMED9 TMED10	6	COPI-coated vesicle budding
1158	GO:0150146	TGFB3 TGFBR1 ABCC8 C1QA CX3CL1 MAPRE2 ITGB1 DUSP3 FER C3 C1QL1 ARF6 STON1 MAP4K4 DKK1 C1QB CDK5 CX3CR1 C1QC PIK3R1 TREM2 SNAI2 PLXNC1 STON1-GTF2A1L ITGAM EPHA4 ADGRB3 IQSEC1	28	cell junction disassembly
1159	GO:0071267	MTAP MRI1 APIP ADI1 BHMT ENOPH1 BHMT2	7	L-methionine salvage
1160	GO:0006537	SLC25A12 GLUD1 GLS GLUD2 GLS2	5	glutamate biosynthetic process
1161	GO:0046394	CYP4F11 ACOT7 CYP2E1 INSIG2 GOT1 FADS2 MGST3 HACD4 OSBPL6 GAD2 MTHFR ACSM6 AMACR ASS1 DECR2 LTC4S HSD17B8 ACSM2B GGT1 PLA2G3 PRKAG3 APOA4 CYP46A1 WDTC1 HTD2 GIP PRKAG2 LPL ELOVL6 ACSM5 CYP7B1 GATD1 NR1D1 LOC102724560 DPYD KMO AKR1A1 OSBPL2 ACOT4 BCAT2 AGXT2 ABHD3 PLA2G4F NOXRED1 LDHC THNSL2 FA2H CBR1 SLC25A12 MGLL ACSM2A SDSL SLC45A3 SLC27A5 PRXL2B ACMSD SRR CYP2C9 PTGIS DHRS9 NDUFAB1 ACSS1 PTGDS…	309	carboxylic acid biosynthetic process
1162	GO:0003062	TPM1 YWHAE SREBF1 KCNH2 PDE4D NOS1AP	6	regulation of heart rate by chemical signal
1163	GO:0097105	PTEN NLGN2 NLGN1 NLGN4Y NLGN3 IL1RAPL1 NLGN4X PTPRD LRP4	9	presynaptic membrane assembly
1164	GO:0010459	RNLS GJD3 SRI FKBP1B SPX TRPV1 SPTBN4 TNF AGTR2 UTS2 PLN ADRA1A	12	negative regulation of heart rate
1165	GO:0021602	PAX2 HOXB1 CITED2 CHRNB2 DCANP1 KCNA2 NEUROG1 EPHB2 ATP8B1 SEMA3F EPHB1 HOXA1 ADARB1 HOXD3 HOXB3 HOXA3 TFAP2A MAFB TIFAB GLI3 TBX1 HOXB2 SIX1 PLXNA3 PLXNA1 NRP1 EGR2 NRP2 PLXNA4 PHOX2A	30	cranial nerve morphogenesis
1166	GO:0021678	ATP1B2 DPCD C12orf57 KDM2B	4	third ventricle development
1167	GO:0090170	MAP2K1 MAP2K2 MAPK3 MAPK1	4	regulation of Golgi inheritance
1168	GO:1902751	RRM1 RAD51B RAB11A DYRK3 DTL WNT10B PBX1 NPM1 RCC2 CDK4 FBXO5 CDC25B CCND1 DBF4B MTA3 ATAD5 CCNB1 HSPA2 CDC25C CDC25A CDK1 VPS4B SIN3A MECP2 APP RRM2B BRD4 PHOX2B STOX1 CDC7 RAD51C	31	positive regulation of cell cycle G2/M phase transition
1169	GO:0032984	CHMP4A NAPA DNAJC6 SHFL WDR1 DYRK3 TMOD3 KIF2B CHMP7 FLII NSF SPTBN2 PIK3C3 SLN MAP1LC3B2 WDR47 ACTN2 RUBCN NES VMP1 MID1 RUBCNL SPTBN5 LMOD2 CAMSAP1 SVIL CAPZA1 CHMP2B TMEM39A WASHC2C PYM1 VILL MAP1S VTI1B STMN1 CKAP2 UBQLN1 ARID1A CCSAP MTRF1L ADRB2 TBC1D25 SNX14 PPP1CA MICAL2 VTA1 TFIP11 ZFAND1 FRAT2 SNAPIN VPS4A TMOD1 MTRFR STMN4 ATXN7 EIF5A HMGA1 GBA1 STMN2 CAPZA2 OGFOD1 SET MICAL3 KIF2A SCA…	248	protein-containing complex disassembly
1170	GO:0060457	SCT ABCG5 DCANP1 OXT HAMP STK39 PTGER3 NEUROG1 TFF2 WNK1 OXTR ABCG8 UCN NPSR1 TIFAB WNK4 NR1H3	17	negative regulation of digestive system process
1171	GO:0060322	FANCC SEMA4C BRAF PTF1A TMEM108 SNRPB SETD1A UNCX SSBP3 ARX HDAC1 GART SPTBN2 WDR47 MEIS1 KDM2B LHX8 SLC6A17 GDF10 GNPAT RBBP7 TBR1 PYGO2 TP53 SLC17A8 CDK5RAP1 VCX EPHB1 UPF3B HPRT1 SYPL2 ADCY1 CCDC134 RORA AXL TACC2 TULP3 RTN4R PLXNB2 CHD7 S1PR1 CXCR2 KDM7A NFASC SCTR LDB1 POTEE STXBP3 ATP1B2 GBA1 SSTR3 CTTNBP2 NEUROG3 FOXJ1 FOXC1 HNRNPD SYNE2 CEP120 PLCB1 SEZ6 B2M GRIN2D PLEKHA1 EPHA7 KCNE1 SYN…	830	head development
1172	GO:2000644	FURIN ANXA2 MYLIP LAPTM5 DTX3L PTPN1 ITCH ABCA2 MTMR2 APOE PCSK9	11	regulation of receptor catabolic process
1173	GO:2000138	BMP10 RBPJ SOX9 PIM1 SMAD4 BMP4	6	positive regulation of cell proliferation involved in heart morphogenesis
1174	GO:0015842	SLC18A2 DDC TH SLC18A1	4	aminergic neurotransmitter loading into synaptic vesicle
1175	GO:0009894	DCAF12 ROCK2 CDK2 ACER2 THRA PTPN1 NAF1 RNF144A PRXL2C TNRC6C LEPR DCP1B RNF128 FASTK LRPPRC GPX1 EIF4A3 GIPC1 PIK3R2 PIK3CB USP25 TP53 FZR1 DND1 POLR2G EIF4G1 ZFAND2A TMF1 TIMP2 IL33 ZFP36L1 USP33 RNF152 ELAPOR1 PIK3C2A IFNG DAPK2 UBQLN1 UBXN2A CNR1 RBM10 RAD23B SPTLC1 ADRB2 TIGAR ATP6V0C AADAC STAT3 GABARAPL2 ATP6V1E2 ATP6V0E2 ZC3H12D MAP3K7 SNX5 SMAD7 HNRNPM ACTN3 KDR GBA1 RBM38 VIP FASTKD3 CA…	991	regulation of catabolic process
1176	GO:0003274	TGFBR2 GATA5 TGFB2 ACVR1 CPLANE2	5	endocardial cushion fusion
1177	GO:1902231	NACC2 FBH1 SKIL RPS3 RPL26 PIAS4 RAD9A	7	positive regulation of intrinsic apoptotic signaling pathway in response to DNA damage
1178	GO:0006270	PRIM2 MCM2 CDK2 CDC45 ORC1 MCM10 ORC4 CDC6 ORC5 ORC2 LRWD1 GMNN GINS3 MCM6 MCM5 CDC34 GMNC TICRR MCIDAS MCM4 NOC3L MCM3 PURA POLA2 TOPBP1 WRNIP1 PRIM1 POLA1 ORC6 KAT7 CCNE2 RPA4 CCNE1 CIZ1 MCM7 CDT1 ORC3 NBN	38	DNA replication initiation
1179	GO:0090264	FCGR2B CCR2 PLA2G5	3	regulation of immune complex clearance by monocytes and macrophages
1180	GO:0042454	XDH UPP1 CDADC1 ADA2 UPP2 APOBEC3B APOBEC3A APOBEC3F CDA ADAL AICDA ENPP4 APOBEC2 APOBEC1 APOBEC3H ADA PNP APOBEC3A_B APOBEC3C APOBEC3G	20	ribonucleoside catabolic process
1181	GO:0032048	TAMM41 SLC27A1 LCLAT1 PNPLA8 PTPMT1 PLA2G5 STOML2 PGS1 TAFAZZIN PLA2G6 HADHA DNAJC19 PHB2 PLSCR3 THEM5 MECP2 CRLS1	17	cardiolipin metabolic process
1182	GO:0032077	PRKCD RPS3 DDX11 PCNA AKT1	5	positive regulation of deoxyribonuclease activity
1183	GO:2000386	ZP3 SRC	2	positive regulation of ovarian follicle development
1184	GO:0030705	MYO5A ARL8A TMEM108 IFT57 NEFL RABGEF1 LRPPRC DYNC2LI1 IFT52 KIF4A KIF3B SPAG17 MYO19 TUBB CCDC88C DST SYT4 TERF2 BICD2 BLOC1S5 MAK SYBU MYO6 CLIP3 MAP1S KIF17 TUBA1C TUB IFT88 BLOC1S6 SNAPIN PRKCZ IFT74 HSBP1 TUBA1A IFT80 HSPB11 BORCS8 KIF13A DCTN1 IFT20 ACTN4 RHOT2 TTC30B IFT22 MYO5B SYNE2 AP3B2 BLOC1S4 BBS12 MAPT F8A3 IFT122 TUBA1B MYO1D HIF1A TRAF3IP1 WASL RPGR UXT IFT46 AGTPBP1 RAB1A MYO1E M…	208	cytoskeleton-dependent intracellular transport
1185	GO:0050901	PODXL2 SELE GOLPH3 CHST2 ROCK1 ITGA4 SELPLG FUT7 PTAFR ADD2 SELL JAM2 SELP MADCAM1 ITGB7 CXCL12 CCL28 ITGB1 CHST4 VCAM1 ST3GAL4 ELANE TNF FUT9 FUT4 CCL25 CCL21 GP1BA CX3CR1 SPN LEP CCR2 EXT1 GCNT1	34	leukocyte tethering or rolling
1186	GO:1905429	GRIN1 FYN BCL2L2	3	response to glycine
1187	GO:0051673	LTF DEFB4A RNASE7 DEFA5 DEFB118 DEFB4B	6	disruption of membrane integrity in another organism
1188	GO:1901018	NPPA RNF207 ABCC8 KCNE1 KCNIP2 GAL LRRC55 ALG10B ACTN2 ATP1B1 KCNK3 FXYD2 LRRC52 KCNC2 KCNA1 AKAP6 LRRC38 NOS1AP LRRC26 AKAP9 AMIGO1 ANK2 ATP1B3 TREM2 KCNC1 GALR2 ATP1B2 DNM2	28	positive regulation of potassium ion transmembrane transporter activity
1189	GO:0048569	BAK1 VEGFA BCL11B EFEMP1 JAK2 FZD5 BAX ERCC1 BCL2L11 CDH23 MYO7A MFAP2 KLF4 MYO1E KDR GRXCR1 FBN1	17	post-embryonic animal organ development
1190	GO:0110032	CDC25C CDC25B CDC25A	3	positive regulation of G2/MI transition of meiotic cell cycle
1191	GO:0036508	UGGT2 RNF139 EDEM2 RNF5 RNF103 EDEM1 TRIM13 AMFR RNF185 EDEM3 MAN1B1 MAN1C1 MAN1A2 MAN1A1 UGGT1 MARCHF6 SYVN1	17	protein alpha-1,2-demannosylation
1192	GO:0060315	CALM3 CALM1 SRI FKBP1B PKD2 TRDN CLIC2 CASQ2 GSTM2 FKBP1A CALM2 GSTO1	12	negative regulation of ryanodine-sensitive calcium-release channel activity
1193	GO:0060839	PROX1 HOXA13 DLL1 RBPJ PDPN ACVR1 NRP1 NR2F2	8	endothelial cell fate commitment
1194	GO:2000377	BMP7 PAX2 XDH PTK2B FOXO1 RAC1 PRCP RAB27A COQ7 FPR2 SNCA VDAC1 PAGE4 TP53 NDUFC2 SIRT5 NOXA1 BCL2 COA8 CYBA EIF6 PDGFRB CFLAR TIGAR TSPO BCO2 GNAI2 GNAI3 SOD2 ABCD2 G6PD ARG2 CD177 DUOXA2 CRYAB ACE2 UCP1 TGFBR2 AKR1C3 NFE2L2 PARK7 PLIN5 GADD45A MAPT HP CLCN3 CCN6 BCR HIF1A ACP5 CTNS PID1 RAC2 BRCA1 PRDX2 AKR1C1 CDKN1A COX2 ACOD1 FOXM1 SYK TYROBP TFAP2A FBLN5 IER3 TRAP1 CRP CD36 HK2 SPHK2 BNIP3 S…	140	regulation of reactive oxygen species metabolic process
1195	GO:0090270	PTGS2 ROCK2 RGCC AIF1 HEG1 WNT11	6	regulation of fibroblast growth factor production
1196	GO:0014909	GRB10 NDRG4 S100A11 NFE2L2 GNA12 DDR2 PPARD LPAR1 APEX1 ATP7A IGFBP5 DOCK7 AIF1 P2RY6 CCN3 FGF9 TPM1 IGF1 MEF2C DDIT3 PRKG1 PARVA TLR4 LRP1 CRK MDK DOCK5 MYOCD ADAMTS1 PDGFB CORO1B S1PR2 CCL5 PLAT SLIT2 SEMA6D RHOA ADIPOQ HAS2 ITGB3 BCL2 ABHD2 VTN NF1 PDGFRB CYP1B1 SORL1 TAFA5 SERPINE1 AGT FOXO4 RPS6KB1 SRC IGFBP3 DOCK4 TERT PLXNA1 PDGFA AAMP BMPR1A TACR1 NR4A3 ACE CCN4 NRP1 TRIB1 DDR1 PLAU BMP4 …	72	smooth muscle cell migration
1197	GO:0150117	SDC4 S100A10 LIMS1 EPB41L5 HRG WNT4 RAC1 ROCK1 COL16A1 TEK VEGFA FMN1 MAPRE2 ITGB1BP1 MYOC DUSP3 ARF6 MAP4K4 FERMT2 ABL1 TSC1 PPM1F SMAD3 POLDIP2 PIK3R1 NRP1 IQSEC1 THY1 PTPRJ KDR SFRP1	31	positive regulation of cell-substrate junction organization
1198	GO:0071962	SGO1 NAA10 BOD1 NAA50	4	mitotic sister chromatid cohesion, centromeric
1199	GO:0045925	THRA OXT	2	positive regulation of female receptivity
1200	GO:0006284	PCNA PRMT6 APEX1 LIG1 RPA3 POLD1 POLQ MPG OGG1 USP47 XPA HUWE1 XRCC1 PARP2 NEIL2 POLB SMUG1 ADPRS ERCC5 MBD4 PARG APEX2 TDG POLL HMGA2 FAM168A RPA2 FEN1 SIRT6 PNKP UNG NEIL3 MUTYH RPA1 ERCC6 POLE NEIL1 RPS3 POLG DNA2 NTHL1 WRN LIG3	43	base-excision repair
1201	GO:0035774	PPARD TRPM4 SLC2A2 GPR68 OXCT1 ABCC8 CFTR HIF1A ADCY8 C2CD2L PLA2G6 GCG NR1H4 BAIAP3 RFX6 VSNL1 MPC2 STX4 C1QTNF12 BAD ANO1 GHRL DYNLL1 GPLD1 HLA-DRB1 PDX1 SRI GPR27 KCNJ11 OSBP PPP3CB	31	positive regulation of insulin secretion involved in cellular response to glucose stimulus
1202	GO:0046452	ATIC DHFR DHFR2	3	dihydrofolate metabolic process
1203	GO:0008612	DHPS DOHH	2	peptidyl-lysine modification to peptidyl-hypusine
1204	GO:0071934	SLC25A19 SLC44A4 SLC19A3 SLC19A2	4	thiamine transmembrane transport
1205	GO:0071354	PTPN2 SBNO2 AQP4 JAK1 SELPLG PID1 PHB1 YAP1 FGF23 ST3GAL6 IL6ST CEBPA IL6R HAMP IL6 FER SMAD4 TDGF1 PTGIS CTR9 SRC STAT3 SPI1 C1QTNF4 FGG PTPRT NFKB1 CAMP JAK2 RIPK1 GFI1 RELA ST18	33	cellular response to interleukin-6
1206	GO:0086048	CACNA2D1 TRPM4 SCN5A	3	membrane depolarization during bundle of His cell action potential
1207	GO:1904417	MAPK3 RIPK2 LRSAM1 RNF31 NOD2 TBK1 OPTN NOD1	8	positive regulation of xenophagy
1208	GO:0099545	DAG1 EPHB2 IL1RAPL1 NPTN EFNB3 IL1RAP FARP1 PTPRD	8	trans-synaptic signaling by trans-synaptic complex
1209	GO:0034224	SP7 IGF1R BGLAP SLC39A4 CTSK FOS TNFRSF11A SLC39A5 SP1	9	cellular response to zinc ion starvation
1210	GO:0071442	WBP2 NAP1L2 PIWIL2 GATA3	4	positive regulation of histone H3-K14 acetylation
1211	GO:0010807	NAPA NAPB STXBP5 RAB3A UNC13B STXBP1 STX1A STX1B	8	regulation of synaptic vesicle priming
1212	GO:1904748	NOTCH1 FOXC1 PAX2 BMP7 PAX8 TNFRSF1A TGFB2 BAX TNFRSF1B FOXC2 HNF1B VDR	12	regulation of apoptotic process involved in development
1213	GO:0042670	NOTCH1 PDE6C HCN1 TOPORS CABP4 GNAT2 USH1C DIO3 THRB THY1 CRB2 RP1	12	retinal cone cell differentiation
1214	GO:0007283	SPATA16 IQCG SEPTIN6 PYGO1 CNTD1 IGF2R TDRD1 PDILT KDM2B PRM3 PYGO2 M1AP VCX TPGS1 TMF1 AXL FSHB CABS1 BRD2 CFAP69 UBR2 CNR1 RAD23B GALNT3 CALR CNBD2 PHC2 ARMC2 LHCGR RNF17 MORC1 MEIOSIN BTBD18 SPPL2C CCDC42 SSTR3 FOXJ1 SPATC1L SLC25A31 SEPTIN14 DAZ2 CRTAP TNP1 GGT1 PLEKHA1 INSL3 PLA2G3 KRT9 TCP11X2 SPACDR SLIRP TCP11 TBATA EIF5A2 SPATA31D1 RFX2 ZBTB16 DNAH1 BCL6 TSSK3 ROPN1 DHX36 SPANXA1 SHCBP1L…	592	spermatogenesis
1215	GO:2000424	IL4 DAPK2	2	positive regulation of eosinophil chemotaxis
1216	GO:0046370	SORD AKR1B1	2	fructose biosynthetic process
1217	GO:0010862	TGFBR2 BMP7 BMP2 TTK TGFB3 INHBA GDF6 ACVRL1 TGFB2 DAB2 TGFBR1 TWSG1 INHBC LEFTY1 CSNK2B GDF9 GDF3 TNXB GDF10 BMP8A BMPR2 BMP15 GDF1 GDF11 BMP6 ACVR1 GDF2 INHBE SMAD4 GDF5 HFE RBPMS PPARG INHA BMP3 GDF7 SDCBP INHBB BMPR1A BMP8B BMP10 LEFTY2 ENG GDF15 BMP5 NODAL BMP4 TGFB1 ACVR2A MSTN	50	positive regulation of pathway-restricted SMAD protein phosphorylation
1218	GO:0002092	NTF3 AP2M1 INSR SELE WNT3A FMR1 ANGPT1 ATAD1 VEGFA PLCG2 SCYL2 ARRB2 AHI1 APELA PICK1 CD63 GREM1 SYK DTNBP1 DRD2 MAGI2 PCSK9 ARRB1 EGF TBC1D5 APLN SFRP4 GH1	28	positive regulation of receptor internalization
1219	GO:0030719	TDRKH TDRD7 TDRD10 PLD6 TDRD15 TDRD5 TDRD1 TDRD6	8	P granule organization
1220	GO:0071704	ALG14 PTPN1 FIGNL1 SNRPB OCRL USP16 CUL1 MYLK2 ENSA EEF1AKMT2 LPIN1 GRB7 ALDOA LYVE1 RNF135 ACAD8 WBP2 ZXDA PRAMEF10 DND1 HM13 ELAVL2 HEY1 CKMT1A USP17L24 TINF2 IL33 ISCA1 C5AR2 ZNF500 CYBA ZFAT PIK3C2A ATAD2B APOH CNR1 TKFC FKBP11 PHC2 PMM2 EDA MAPK7 BMX ZC3H12D TBX22 ZBTB38 GPATCH3 LIG3 PGPEP1 ZNF786 CARD14 MATR3 TRIM55 ZNF785 DRG2 ERMAP CT45A5 APOA4 SRSF2 CIITA ZNHIT3 GMFB CLDN19 JAK3 GSTT2B N…
AURKB CREM PRSS38 PSMC3IP ABCG2 DAZL LRP5 CD14 RPL37 NEK4 CD276 JAG1 SLC19A2 ICE2 SCCPDH IVD MOGAT1 CHST11 SERPINB11 GNA12 MINDY1 RPL28 POR ETV3 FBXO7 H1-4 GET4 KCTD10 ZNF34 SULT1B1 CDC27 MED10 ACSS3 CCNB2 MST1 GRHL2 UTP14A ZNF426 MAEL CLYBL SIAH1 ZNF283 PIGV DNMT3L ADAMTS16 CDA SETDB1 ZNF592 PRKRA MTRF1 PTPRN DOT1L ZNF91 RNF130 NFIA MECP2 LSM4 USF1 GDF7 UGDH LOXL4 MARCHF10 WEE2 USP21 DNASE1L3 GD…
A4 TRIM72 TOB1 ORC1 TRIM59 ZKSCAN8 USP17L17 USE1 SMUG1 SMYD5 NDUFA10 RAB1A RPLP2 PTPRK ZNF440 CDON A3GALT2 ZFP14 TNFRSF4 SCN2B INHBB ELAC1 PCSK6 OTX2 TEC GCSH PPARD MYLK PSME2 AGPAT1 GMEB1 FMC1-LUC7L2 ABHD17C ATG12 DUSP26 PDCD1LG2 ZNRF3 ZNF844 CHTF8 MMP20 TATDN1 RNF113A OTC GCG CTAG2 PKD2 MED16 HSD17B2 STK19 BRDT MOGS MRPL36 HELQ RNASE11 VIL1 HMGB2 SNRNP35 SCARB2 C4BPA PM20D2 DAGLB PLA2G2D CTH KH…	10633	organic substance metabolic process
1221	GO:0003422	STC1 MATN1	2	growth plate cartilage morphogenesis
1222	GO:0035864	SOD1 STK39 NEK7 HSF1 CYP11B1 DLG4 SLC34A1 KCNJ10 CRHBP KCNC1 NPTX1 ADAMTS13 SLC12A2 DLG2 SLC26A5 CYP11B2 KMT2A CACNA1H	18	response to potassium ion
1223	GO:0070476	BUD23 TRMT112	2	rRNA (guanine-N7)-methylation
1224	GO:1900046	NFE2L2 ANXA2 TSPAN8 SERPINC1 CD34 F12 FOXA2 TBXA2R ANO6 EMILIN2 CEACAM1 THBS1 HRG PLAUR SERPINB2 CPB2 PROC F7 KNG1 PRKG1 COMP ADTRP TPH1 ABAT EDN1 EMILIN1 EPHB2 PDGFB F3 THBD SERPINF2 ADAMTS18 FGA UBASH3B KLKB1 KRT1 APOE PLAT PRDX2 ENPP4 SH2B3 F2R ST3GAL4 SERPING1 F11 SERPINE2 VTN APOH VKORC1 FAP SERPINE1 HPSE CD36 TFPI FGB USF1 PROS1 PDGFA F2 DMTN GP1BA CD9 PRKCD FGG PLAU CAV1 F2RL1 C1QTNF1 PLG …	72	regulation of hemostasis
1225	GO:0021834	SLIT1 SLIT3 SLIT2	3	chemorepulsion involved in embryonic olfactory bulb interneuron precursor migration
1226	GO:0006474	SOX4 NAA30 KAT2B NAA80 NAA10 NAA25 AANAT NAA60 NAA11 CREBBP EP300 NAA20 NAA16 NAA15 NAA38 NAA50 NAA35	17	N-terminal protein amino acid acetylation
1227	GO:0061010	NIPBL SOX17	2	gallbladder development
1228	GO:0046903	BRAF HTR1A CPLX2 RAB27A MYOM1 PLA2G12A ENSA PCSK5 SNAP47 BMP8A GIPC1 HRH2 GLP1R AACS MTX1 NDUFAF2 TMF1 RCN3 NCKAP1L FFAR3 RAB9A AXL PIK3C2A CYBA IFNG SV2C PLA2G2F PTPN23 CD300A CNR1 CHD7 FOXL2 RAPGEF4 GNAI2 PTGDR SNAPIN VPS4A CD177 PRKCB LHCGR ADA RAB31 SDC1 SYT15B HLA-F SNX5 SIDT2 STXBP3 PRL G6PC2 HYAL3 SCN11A PLA2G12B SYP STAT5B SLC22A2 VIP MILR1 SLC4A8 OXT NOS2 STX17 EDN3 RAB11A PLCB1 CASK WAS…	944	secretion
1229	GO:0035751	GRN RNASEK ATP6V0B PPT1 TMEM199 ATP6V1D ATP6AP2 ATP6V0A1 OCA2 TMEM165 CLN6 ATP6AP1 VPS33A TMEM175 CLN5 SLC45A2 ATP6V0C ATP6V1A ATP6V1H CLN3 TMEM9 SNAPIN TMEM106B LRRK2 TASL CCDC115 ATP6V1F TCIRG1	28	regulation of lysosomal lumen pH
1230	GO:0036152	PLAAT4 PLA2G4C PLAAT2 LPGAT1 ABHD4 MBOAT1 LPCAT4 PLA2G2F MBOAT2 LPCAT3 PLAAT3	11	phosphatidylethanolamine acyl-chain remodeling
1231	GO:1903202	NFE2L2 GPR37 FZD1 NME5 DDR2 FBXO7 PPIA PARK7 IL10 CTNNB1 SLC7A11 HGF SIRT1 HIF1A GPX1 FYN PRKN PAGE4 RACK1 MEAK7 OXR1 TXN PINK1 BAG5 PYCR1 WNT1 GATA4 REST GFER HTRA2 MET TRAP1 TSC1 AKT1 SOD2 PDE8A NCOA7 GPR37L1 TBC1D24 NONO MAPK7 NR4A3 NOL3 LRRK2 ATF4 HSPB1 INS	47	negative regulation of oxidative stress-induced cell death
1232	GO:0050792	IFITM1 SHFL PPIA FCN3 TRIM27 HACD3 KPNA6 TARBP2 DDX3X CD28 TRIM25 TMEM39A TRIM32 LTF HMGA2 TRIM38 TOP2A INPP5K BCL2 BANF1 AXL MAVS IFITM3 IFITM2 LY6E HEXIM1 RNASEL VPS4A PROX1 STOM ZFP36 TBC1D20 PDE12 FAM111A TOP2B TRIM28 FMR1 TRIM14 STAT1 TRIM59 CIITA NR5A2 TYRO3 TSG101 APOBEC3F TMPRSS4 CCL5 SRPK1 TRIM11 PTX3 KPNA2 LGALS9 APOBEC3H PPID PPARA TRIM13 MORC2 TRIM21 LARP1 HS3ST5 IFIH1 ISG20 ZC3HAV1 A…	158	regulation of viral process
1233	GO:1900034	SIRT1 DNAJB6 CHORDC1 CD34 ATM HSF1 MAPKAPK2 DNAJB1 ATR MAPT MTOR IER5 CREBBP EP300 GSK3B DNAJC7 DNAJC2	17	regulation of cellular response to heat
1234	GO:0018105	INPP5J ROCK2 CDK2 PRKCQ BRAF DYRK3 EIF4G1 FNIP2 IFNG TLK1 DMD RAPGEF3 PRKCB MAPK7 SMAD7 RAMP3 MARK3 SMYD3 GADD45A PRKD1 CAMK2A CD44 PKN3 SPRY2 PRKX PRKCI TLK2 NEK7 MASTL MKNK1 RPS6KA3 IFNA17 RIPK2 MAPK13 GPD1L AXIN1 IKBKB ARRB2 LATS1 DYRK1A TXN PCK1 ILK PDCD10 PINK1 PRKACA LMTK2 FNIP1 CDK1 DMTN STOX1 IL11 TGFB1 HSP90AA1 PDPK1 DGKQ MTOR CSNK2A1 TRIM6 HIPK1 PKD1 BAG4 CALCR DYRK1B CSNK1E MAPK12 MARK…	312	peptidyl-serine phosphorylation
1235	GO:0071037	EXOSC10 ZCCHC7	2	nuclear polyadenylation-dependent snRNA catabolic process
1236	GO:0006493	IL15 PLOD1 MGAT5B GALNT18 LARGE2 GXYLT2 FUT3 GALNT4 XXYLT1 GALNT8 RXYLT1 FUT9 B3GLCT GALNT3 TET1 B3GNT6 POGLUT2 PLOD3 GALNT1 GCNT1 OGA FUT5 GXYLT1 GALNT13 POFUT2 ST6GAL1 POMGNT2 GALNT12 DPM3 TET2 B3GNT5 SLC35C1 LARGE1 ST3GAL4 GALNT6 ST3GAL1 B3GNT8 GALNT5 FKRP C1GALT1C1L GALNT9 PGM3 POGLUT3 GALNT7 GALNTL6 EOGT TET3 B3GNT2 POMGNT1 C1GALT1 B4GALT5 CHST4 DPM1 ST3GAL3 PLOD2 ST8SIA6 POMT1 B3GNT3 GALNT1…	92	protein O-linked glycosylation
1237	GO:1903169	KCNE2 CACNG6 PSEN2 THADA TMEM38B PTK2B CACNA1C CLIC2 CABP2 P2RX5 GSTM2 TRPC1 SLN TMEM38A SNCA ATP1B1 PLCG1 PLA2G1B PDE4B VDAC1 BAX VMP1 REM1 CASQ2 PTPN6 CALM2 P2RX7 CASQ1 AKAP5 JPH3 RYR2 BCL2 CAMK2D PRKCE DHRS7C CYBA PPP3CC UBQLN1 CHD7 DMD CACNB2 GSTO1 DIAPH1 G6PD STAC2 PRNP LHCGR STAC3 ATP2A1 SLC9A1 YWHAE CAV1 TSPAN13 JPH1 NPSR1 RAMP3 TMBIM6 FKBP1B DRD4 FMR1 AHNAK CXCL11 GNB5 EHD3 PLP1 PRKD1 APL…	179	regulation of calcium ion transmembrane transport
1238	GO:0071467	KCNK18 AQP10 ASIC1 INSRR GPR68 RAB11FIP5 KCNK4 KCNE1 PKD2L1 SCNN1B SLC38A3 HYAL1 PCK1 SCNN1G RAB11B GPLD1 IMPACT HVCN1 GNA11 PKD1L3 NOX1 MCOLN1 SLC9A1 SCNN1D TRPV1 SCNN1A CHP1	27	cellular response to pH
1239	GO:0006446	C8orf88 NCBP1 RPL13A DDX3X EIF2AK1 POLR2G EIF4G1 METTL3 PPP1CA EIF4G2 RPS6KB1 CTIF NCK1 DNAJC3 DAZ2 EIF5 FMR1 EIF2B2 EIF4H NPM1 EIF4A2 DHX29 EIF2AK4 PAIP2B DDX1 CCL5 PAIP2 EIF1 EIF4EBP1 DAZ1 PAIP1 EIF2B5 EIF2S1 EIF3E DAZL CDC123 YTHDF1 LARP1 EIF3B NCBP2 EIF5B ALKBH1 EIF4B BANK1 EIF2AK2 YTHDF2 EIF3K EIF4EBP3 POLR2D CSDE1 TNF PPP1R15B DAZ3 TPR ATF4 AGO2 HSPB1 MTIF2 RPS6KB2 PPP1R15A MTOR HABP4 DAZ4 …	82	regulation of translational initiation
1240	GO:0044340	DVL2 WNT3A WNT3 CTNNB1 SFRP1 LRP6	6	canonical Wnt signaling pathway involved in regulation of cell proliferation
1241	GO:0021514	SUFU LMO4 GATA2 SOX1 DMRT3 LHX3 DLL4 ASCL1 GLI2 DBX1 FOXN4 NKX2-2 GLI3	13	ventral spinal cord interneuron differentiation
1242	GO:1904690	YTHDF2 SH3BGRL NCK1 MTOR METTL3	5	positive regulation of cytoplasmic translational initiation
1243	GO:0050830	LCE3C IL17F SPRR2A DEFA5 H2BC8 DEFA1B IL12A HLA-A PLA2G1B SEH1L DEFB119 DEFB106B P2RX7 DEFB107A LCE3B PGLYRP3 NLRP6 IL1B DEFB104A KLRC4-KLRK1 PGLYRP4 STAB2 NOD1 CARD9 DEFB4B RNASE10 LCE3A ANG IL27RA ACP5 DROSHA DEFB104B RNASE8 LTA LYG2 MYD88 FCN2 H2BC7 GBP2 DEFB118 IL18 DEFB136 REG3G MR1 TIRAP TNFSF8 HLA-E CRP CD36 H2BC12 H2BC11 RIPK2 FAU RNASE1 CAMP RNASE12 RNASE2 DEFB103B DEFB128 DEFB1 EPHA2 H2…	122	defense response to Gram-positive bacterium
1244	GO:0033504	FERD3L COBL CLUAP1 CDK20 FOXB1 CHRD GLI2 NODAL DZIP1L STIL CBY1	11	floor plate development
1245	GO:0010513	HTR2C HTR2B HTR2A	3	positive regulation of phosphatidylinositol biosynthetic process
1246	GO:0009608	C4BPA GPX1 PTAFR C4BPB SLC22A5	5	response to symbiont
1247	GO:0071396	ROCK2 HADHB DEFA1B HDAC1 INSIG2 FBXO32 CXCL13 IRF3 BRINP3 WBP2 RORC TMF1 ADCY1 ZFP36L1 FFAR3 RORA AXL ESRRB ESR2 DDX54 CALR PTGDR ASS1 MEIOSIN KLRC4-KLRK1 SCNN1A RAMP3 TFAP4 SSTR3 SMYD3 NOS2 HNRNPD MLC1 PLCB1 TRAF6 MEF2C FES LPL CD274 MYD88 CCL5 KIF18A CYP7B1 NR1D1 KMO TNIP2 ZMIZ1 CD36 SPHK2 RIPK2 CDK19 CD6 VPS11 IL1A AR CASP9 ATP1A2 SASH1 LY96 SRD5A1 NCOA3 DAXX DGAT2 SETX PLCG2 ADCY3 COMMD3-BMI1…	591	cellular response to lipid
1248	GO:0048661	MFN2 MMP9 HDAC1 CDH13 IRAK1 FGF9 IRAK4 HES5 EDN1 JUN CALCRL NPY5R ID2 CYBA PDGFRB S1PR1 GNAI2 AKT1 RPS6KB1 GNAI3 SRC HPGD PTGS2 JAK2 ITGA2 TGFBR2 HBEGF ZNF143 IGFBP5 STAT1 PTAFR MYD88 IGF1R CCL5 IL18 FRS2 ELANE NF1 TERT MEF2D FOXJ2 NOTCH3 IL10 THBS1 ERN1 IGF1 MAP3K5 GJA1 CX3CL1 PDGFB FGF2 IL6R DNMT1 IL6 TNF AGT NOX1 EREG PIK3CA CCN4 FOXP1 MNAT1 IL13 TGFB1 DDR2 AIF1 P2RY6 SMPD3 TLR4 PHB1 SERPINF2 …	83	positive regulation of smooth muscle cell proliferation
1249	GO:1901564	ALG14 PTPN1 SNRPB FIGNL1 USP16 CUL1 MYLK2 ENSA EEF1AKMT2 GRB7 LYVE1 ALDOA RNF135 ACAD8 WBP2 DND1 HM13 CKMT1A USP17L24 IL33 ISCA1 APOH FKBP11 PMM2 MAPK7 BMX ZC3H12D PGPEP1 CARD14 TRIM55 DRG2 APOA4 GMFB CLDN19 JAK3 GSTT2B ROR1 NR1D1 PSMD3 A2ML1 PTH ZMIZ1 B3GNT8 GSKIP WWP2 MINDY4 RPIA RNF2 ATP5IF1 PPT1 CHST2 RAP1A ZSWIM2 NCOA3 ZDHHC4 B3GNT2 LGALS4 CFD DEPTOR DYRK1A PDE4A STK3 CALM3 PICK1 SPRTN ADAMT…
ATP5MC3 ITGB2 KSR1 USP34 FGF10 DENR DBF4B MACROH2A1 SBF1 LMTK2 CETP USP17L27 GRK1 EPHA6 TARDBP SETDB2 PRSS16 NFATC2IP SLC2A9 PLAAT2 RPL3 A4GNT RANBP2 ALDH8A1 PDZRN3 ANKRD9 EIF4G3 C5AR1 RPS27 SLC29A4 CTDSPL KNDC1 SERPINA1 PLK4 SGK1 ZSWIM8 NUDT15 PECAM1 HSPA1A ADAMTS15 CWC27 TRIM49 NUDT16 ADRA2C NCBP1 TBCK IRAK4 RNF217 UACA RNF139 REST MMP15 TRIM36 IL31RA SLC30A8 CHST8 CD81 CCS PDCL3 MGAT4D MYDGF C…	6365	organonitrogen compound metabolic process
1250	GO:0051958	SLC46A1 SLC19A1	2	methotrexate transport
1251	GO:0033146	PAGR1 AR FOXH1 PHB2 CNOT1 PARP1 CARM1 TP63 UFSP2 YAP1 LBH SKP2 FOXA1 DNAAF4 LATS1 BRCA1 WBP2 ZNF366 MED1 UFL1 UBA5 CYP7B1 PAK1 UFM1 SRC CNOT9 STRN3 CNOT2 KANK2 KMT2D SRARP ISL1 DDRGK1 VPS11 VPS18	35	regulation of intracellular estrogen receptor signaling pathway
1252	GO:0036022	OSR2 OSR1 EXT1 CTNNB1 COL3A1	5	limb joint morphogenesis
1253	GO:0097484	RNF157 CACNG7 SPAG9 SH3GL2 TMEM108 SMURF1 CYFIP1 PRKN SYT1 SYT17 OSTN CXCR4 CPNE9 RIMS1 SYT4 RASAL1 UNC13A LLPH PLAA SLC23A2 CYFIP2 SYT3 CPNE5 CDKL3 WASF1 SYT2 STK11 MUL1 AUTS2 NEDD4L ITSN2 RIMS2 BCL11A CPNE6 SLC9A6	35	dendrite extension
1254	GO:0002221	TLR7 DAB2IP HSPA1A SMPDL3B COLEC11 TLR3 LSM14A MAPKAPK3 GRAMD4 FCN3 IRAK1 CLEC4E IRAK4 DDX3X TRIM25 IRF3 RNF135 COLEC12 XIAP UNC93B1 NR1H3 SLC15A2 LTF GPR108 PRKCE CYBA ZCCHC3 PUM1 CD300A UBQLN1 RNF125 IRF4 ZDHHC5 TKFC ANKRD17 CASP1 C1QBP NLRP6 CYLD MAP3K7 CAV1 GPATCH3 NLRP2B DDX60 NOD1 TIFA APPL1 CLPB ESR1 TRAF6 OTUD4 IRGM CACTIN TYRO3 MFHAS1 IRAK2 MYD88 FCN2 NLRP1 PUM2 RIGI SLC15A4 S100A14 TLR5…	186	pattern recognition receptor signaling pathway
1255	GO:0061763	CHMP4C CHMP4A CHMP2A CHMP1A CHMP4B CHMP3 CHMP5 CHMP1B CHMP7 CHMP6 RNF103-CHMP3 CHMP2B	12	multivesicular body-lysosome fusion
1256	GO:0035821	LTF DEFB4A RNASE7 NOS2 DEFA5 CLEC7A BECN1 PRF1 P2RX7 IFNG SYK S100A9 FCER2 DEFB118 BCL2L1 SLPI DEFB4B	17	modulation of process of another organism
1257	GO:0050953	SIX3 BBS9 RHO PAX2 CACNA1F PDE6A NDP RP1L1 CRYGA RAX2 LUM IMPG1 CABP2 LAMB2 OPN1MW3 GUCY2F NR2E3 MFRP REEP6 CLIC5 PDE6C CHRNB2 MIP FAM161A RD3 SLC24A1 BEST1 CRYBA2 ARL6 RGS16 CLN6 GUCA1C CRYZ CNGA3 ROM1 CRYBB3 ABCA4 SLC45A2 CDH23 AIPL1 TGFBI PDCL CACNB2 CNGA1 HSF4 LCTL PRPH2 USH1G ATXN7 SLC4A10 COL2A1 RDH5 RDH8 OPA3 GPR179 BBS10 LOC118142757 RBP3 SEMA5B CRB1 EYS OPN1LW CDH3 RABGGTB LRIT3 EFEMP1 H…	224	sensory perception of light stimulus
1258	GO:0106217	METTL8 DALRD3	2	tRNA C3-cytosine methylation
1259	GO:0098542	TRIM52 CNPY3 H2BC8 LAG3 COLEC11 SLAMF8 PTPN1 DEFA1B RAB27A KLRD1 FPR2 CXCL13 ATP1B1 IRF3 TUBB TTLL12 RNF135 EMILIN1 PTPN6 TP53 IRF5 KRT1 DEFB106B IFNAR2 TMF1 STX8 IL33 ZAP70 HTRA1 CD96 SOCS1 BANF1 CYBA CCL24 AXL IFNG TYK2 PLA2G2F IFITM2 UBQLN1 CD300A CASP6 TKFC KIR2DL4 ASS1 CD177 C1QBP REG1B PRF1 CSF1 CYLD MICA KLRC4-KLRK1 HLA-F MAP3K7 STXBP3 GPATCH3 PGLYRP4 PRSS3 STAT5B APPL1 SLA NOS2 HK1 MATR3 …	1145	defense response to other organism
1260	GO:0009138	CMPK1 ENTPD5 CAD CMPK2 DTYMK DHODH ENTPD4 ENTPD7 UMPS	9	pyrimidine nucleoside diphosphate metabolic process
1261	GO:1901387	CACNA2D1 CACNB3 KCNE2 CDK5 CACNB2 STAC2 PPP3CC STAC3 PPP3CA PPP3R2 EHD3 CACNB4 STAC PPP3R1 KCNE1 PPP3CB NIPSNAP2 AKAP5	18	positive regulation of voltage-gated calcium channel activity
1262	GO:0006897	OLR1 EPN3 SELE COLEC11 TMEM108 PTPN1 IGF2R AP2A1 HAVCR1 LRP1B AGER LYVE1 PIK3CB ASGR2 SCARF2 APELA NCKAP1L USP33 RHOU AXL PIK3C2A PACSIN1 RAB34 CD300A STON1 ADRB2 ARF1 CXCR2 CD177 TBC1D24 SDC1 RAB31 SNX5 ARFGAP1 RAMP3 SYP ACE2 APPL1 MEGF10 MLC1 CACNG7 B2M EHD3 PRKD1 CLCN3 BIN1 ARHGAP25 FCER1G XKR8 TSG101 EHBP1 CD163L1 APOE LRSAM1 ARC ESYT2 HHIPL1 EQTN PTX3 CACNG2 PI4KB ZFYVE16 SNX2 CD36 ARR3 CD6 …	589	endocytosis
1263	GO:0042177	DAB2IP TRIM40 PTPN3 AZIN1 SF3B3 DEDD SNCA NELL1 MAD2L2 GIPC1 USP25 CYP51A1 CST3 USP8 TIMP2 HFE GABARAPL2 RYBP WAC GRIN2C FMN2 UBXN1 DDRGK1 VPS35 NQO1 SVIP BANP NOS2 PARK7 GRIN2A TIMP3 F8A3 STYX LRIG2 FLNA MDM4 ATP13A2 SERPINB12 ATRAID SERPINE2 TLK2 TIMP4 F8A1 SNRNP70 USP9X FHIT USP14 AZIN2 SIRT2 CDK5RAP3 AQP11 F8A2 IL10 TTC36 LAMP3 LAPTM4B KLHL40 MGAT3 RILP SNX12 PBK BAG5 PANO1 CAMLG TRIM39 EGFR …	110	negative regulation of protein catabolic process
1264	GO:0009719	GRB10 ROCK2 ACVRL1 PTPN1 NGFR TMEM108 HDAC1 LEPR SRSF5 SAP30 TMEM38A LPIN1 GRB7 HRH2 WBP2 GLP1R PALM PHIP VASN DUSP3 SOCS1 CYBA PIK3C2A CD109 UBR2 GALNT3 PKD1L1 ASS1 PRKCB MAPK7 ASPN SLC9A1 STXBP3 KDR RAMP3 SCN11A KBTBD2 PLCB1 LEFTY1 PRKD1 KCNE1 CAMK2A HIF1A SOGA1 MEAK7 MYD88 PCSK1 GNA14 JAK3 NIBAN2 SLIT2 EBI3 NR1D1 TRARG1 NUCKS1 PTH ZMIZ1 SIRT2 PRMT5 GNAL KCNC1 AXIN1 BMP2 APEX1 OR10J5 NSMF RAP1A…	1691	response to endogenous stimulus
1265	GO:0007624	ENOX2 ENOX1	2	ultradian rhythm
1266	GO:0038116	CCR7 OXSR1 CCL21 WNK1	4	chemokine (C-C motif) ligand 21 signaling pathway
1267	GO:2001032	KMT5B AUNIP HSF1 SMCHD1 USP51 SETMAR SHLD1 PARP3 WAS NUDT16L1 MAD2L2 NSD2 CYREN SIRT7 DEK HMGA2 KDM4D WRAP53 POT1 KMT5C PNKP TFIP11 ERCC6 PRKDC MRNIP RIF1 SHLD2 ACTR2	28	regulation of double-strand break repair via nonhomologous end joining
1268	GO:0046467	DEGS2 PIGG SGPP1 ACER2 DEGS1 ST8SIA3 PIGB HACD3 ELOVL5 PIGO ALOX12B PIGU ST6GALNAC5 ST6GALNAC6 HACD4 AGK GAL3ST4 P2RX7 PIGF ELOVL4 ORMDL1 CERS2 MPPE1 CERS1 SPTLC1 VAPA FUT9 SMPD2 ORMDL3 PLPP2 B3GALT4 ALOXE3 B4GALT3 ORMDL2 GBA1 B4GALT6 SPHK1 PIGT PIGX ABCA2 ST8SIA4 PLPP3 SMPD4 PRKD1 CERS6 SGMS2 PIGS ELOVL6 SPTLC2 DPM3 PIGP PLA2G6 PIGK TM9SF2 SGPL1 B3GNT5 LARGE1 ST3GAL4 CCN1 GAL3ST2 SPTSSB ASAH2B B…	149	membrane lipid biosynthetic process
1269	GO:1900148	CERS2 NF1 RRAS	3	negative regulation of Schwann cell migration
1270	GO:0035878	ITGB4 MSX1 FOXN1 KRT84 ITGA6 MSX2 HOXC13 RSPO4 FZD6 PRKAB1	10	nail development
1271	GO:0046632	STAT6 BRAF ATP7A SH3RF1 HLX BCL11B FUT7 MYB NFKBIZ SHB RORC RUNX3 ZAP70 NCKAP1L BCL2 RORA SOCS1 IFNG ITPKB LILRB4 IRF4 STAT3 CTSL GLI3 SOCS5 PRKCZ ADA SMAD7 IL18R1 IL4R TGFBR2 ZNF683 PRDM1 IL2RG RC3H2 FOXP3 RC3H1 LY9 LOXL3 IL4 JAK3 ZBTB16 BCL6 IL18 TBX21 ARMC5 TNFSF18 NKAP SYK SLAMF6 EOMES TNFSF8 LGALS9 IL12RB1 RIPK2 SASH3 ZBTB7B ANXA1 CBFB IL27 RSAD2 ITK MALT1 HMGB1 NFKBID NKX2-3 IL12B HLA-DRA I…	115	alpha-beta T cell differentiation
1272	GO:0002143	MOCS3 CTU2 CTU1 TRMU	4	tRNA wobble position uridine thiolation
1273	GO:0031062	BAZ2A KAT8 CTNNB1 WDR5 SMARCA5 RTF1 PHF20 SIRT1 KANSL2 RNF20 KANSL1 FAM47E MYB KANSL3 NELFA SUV39H1 BRCA1 ZNF304 PAXIP1 GCG FAM47E-STBD1 MTF2 KPNA7 RRP8 CHTOP PRDM12 SMAD4 DMRTC2 LMNA CTR9 PHF1 MECP2 PAXBP1 HCFC1 AUTS2 PHF19 NELFE H1-5 MCRS1 SKIC8 RIF1 PAF1 SNW1 OGT	44	positive regulation of histone methylation
1274	GO:0061669	DOC2B SYT1 PRKN DOC2A RIMS2 RPH3AL RPH3A STX1B	8	spontaneous neurotransmitter secretion
1275	GO:0048548	CDC42 APPL1 NR1H2 ANKFY1 AXL APPL2 PPT1 CAV1 CLN3 PROM2 STX1B NR1H3	12	regulation of pinocytosis
1276	GO:1990911	GLP1R HSF1 PRKCG ADRB2	4	response to psychosocial stress
1277	GO:0042407	UQCC3 OMA1 ADCK1 DNAJC11 SLC25A46 SAMM50 CHCHD3 MICOS10 APOOL CHCHD6 LETM1 TAFAZZIN IMMT CHCHD10 PINK1 AFG3L2 MICOS13 APOO	18	cristae formation
1278	GO:0006476	HDAC1 ZNF541 MSL3 SGF29 MBD3 KAT14 RBBP7 TBR1 SREBF1 TP53 RCOR2 SIRT5 SIRT4 SPRED1 RBM14-RBM4 MORF4L2 ELK4 NIPBL TPPP SIRT6 CAMK2D IFNG GATAD2B KAT2A RCOR3 CHD4 MTA1 TBL1XR1 PRKAA2 BEX4 JDP2 UCN HDAC11 BAZ2A MAPT WDR5 MBIP FOXP3 APLNR PRKD1 FLNA AKAP8L PER1 SIRT1 VEGFA KAT2B HDAC7 SIRT7 BCL6 SPRED2 MTA3 MORF4L1 CTBP1 EOMES BRMS1 HDAC2 PER2 HDAC5 SIRT2 ZZZ3 SPHK2 LRRK2 EP300 PRKAA1 SFPQ NCAPG2 SAP…	120	protein deacetylation
1279	GO:0002154	MED1 THRA GPHB5 THRB PRCP RXRA NCOA1	7	thyroid hormone mediated signaling pathway
1280	GO:0071313	CHEK1 TMEM38A RYR1 RYR2 RYR3 SELENON TMEM38B SLC8A1 CASQ2 GSTM2 CACNA1S	11	cellular response to caffeine
1281	GO:0097744	SLC22A12 UMOD ABCG2	3	renal urate salt excretion
1282	GO:0030178	GRB10 INVS DAB2IP RNF213 KREMEN1 DAB2 HIC1 IGFBP2 FOXO1 HDAC1 FGF9 TLE5 MAD2L2 CITED1 CDH2 CCDC88C IGFBP4 PTPRU WWTR1 FERMT1 TCF7L2 FRMD8 TMEM88 TAX1BP3 TPBGL GLI3 DKK3 MESP1 SDHAF2 IFT80 CYLD ISL1 LZTS2 CAV1 TLE6 EMD RNF43 TMEM64 TSC2 ALPK2 GSK3A CTHRC1 SHISA2 BARX1 NPHP3 GSK3B DACT1 TMEM170B AXIN2 FZD6 TLE1 APOE TBX18 G3BP1 SHISA6 GLI1 PFDN5 TMEM131L NKX2-5 TSKU DRAXIN TLE2 STK11 UBAC2 SOX13 ST…	166	negative regulation of Wnt signaling pathway
1283	GO:0008292	SLC44A4 SLC5A7 CHAT	3	acetylcholine biosynthetic process
1284	GO:1990258	FBL CREBBP SIRT7	3	histone glutamine methylation
1285	GO:1901031	NFE2L2 BMP7 GPR37 PARK7 DDR2 IL10 ENDOG STK26 HGF PAWR SESN1 RACK1 TXN PINK1 FOXO3 PYCR1 GCH1 DHFR SESN2 HDAC6 HEBP2 FBLN5 MET ABL1 TRAP1 CD36 PDE8A GPR37L1 NR4A3 RIPK1 FOXP1 LRRK2 SESN3	33	regulation of response to reactive oxygen species
1286	GO:1902952	APOE NEDD9 INS ZNF804A	4	positive regulation of dendritic spine maintenance
1287	GO:0006646	CHKA ETNK2 SLC27A1 SELENOI PISD CEPT1 PCYT2 ETNK1 ALOX15 CHKB	10	phosphatidylethanolamine biosynthetic process
1288	GO:0036509	EDEM2 MAN1B1	2	trimming of terminal mannose on B branch
1289	GO:1902566	CD300A STX4 F2RL1 CCR2	4	regulation of eosinophil activation
1290	GO:0042130	DLG1 SDC4 FOXJ1 DLG5 VSIR LGALS9C TNFRSF21 SHH IL10 ERBB2 TWSG1 GPNMB IL2RA IHH CD80 SCRIB LRRC32 FOXP3 PDCD1LG2 IL20RB CEBPB HAVCR2 PAWR RC3H1 PTEN LGALS7 BTN2A2 LGALS7B VTCN1 CD274 LILRB2 CR1 PDE5A PTPN6 SFTPD TSPAN32 CBLB LILRB1 VSIG4 ARG1 CTLA4 MARCHF7 TMEM131L PLA2G2F PRKAR1A HLA-DRB1 CLEC4G LILRB4 PELI1 LGALS9 LGALS9B IDO1 ARG2 CASP3 PRNP ZBTB7B SPN CD86 MAD1L1 NDFIP1 ITCH CRTAM HLA-G PLA2G…	70	negative regulation of T cell proliferation
1291	GO:0006297	POLK POLE POLB POLD1 POLD3 LIG4	6	nucleotide-excision repair, DNA gap filling
1292	GO:0045761	NPR3 GABBR1 RXFP2 CACNA1C CACNA1D ORAI1 VIPR2 GIPR LTB4R2 NPFFR2 CAP2 DRD3 RAF1 TMIGD3 P2RY11 ADRB1 GRM2 GHRHR ADRB3 ADCYAP1 GABBR2 DRD1 AVPR2 GLP1R ADORA3 PALM GPR87 P2RY13 CALM2 GALR1 AKAP5 CALM3 STIM1 CALCR HPCA EDNRA EDNRB NF1 DRD2 ADORA2B ADRB2 CAP1 GNAI2 GNAI3 GRM3 CALM1 TSHR AKAP9 ADGRV1 LHCGR ACR CRHR1 CALCA CCR2 RXFP1 GALR2 FSHR LINC02210-CRHR1 GALR3 DRD5	60	regulation of adenylate cyclase activity
1293	GO:1905259	PARK7 DNAJA1	2	negative regulation of nitrosative stress-induced intrinsic apoptotic signaling pathway
1294	GO:0051464	GHRL CRH GALR1 GAL	4	positive regulation of cortisol secretion
1295	GO:0002692	CXCL12 BCR CCL28 CCL21 PLCB1 PTGER4 CCL25 IL27RA	8	negative regulation of cellular extravasation
1296	GO:1900368	FMR1 TIAL1 AJUBA MYCN LIN28B MAEL POU5F1 WTIP LIN28A TP53 TRUB1 PUM2 DND1 EIF4G1 DHX9 IL6 XPO5 PUM1 FXR1 BCDIN3D ZC3H10 LIMD1 STAT3 PPARG TRIM71 ELAVL1 TERT ADAR ZFP36 ZMPSTE24 BMP4 TGFB1	32	regulation of post-transcriptional gene silencing by RNA
1297	GO:0036473	GPR37 NME5 PPIA GPX1 PAGE4 OXR1 PYCR1 REST BCL2 UBQLN1 STK24 AKT1 SOD2 PDE8A TBC1D24 MAPK7 JAK2 NOL3 GBA1 NFE2L2 PARK7 PRODH SLC7A11 RNF112 SIRT1 HIF1A MELK MEAK7 FBXW7 WNT1 GATA4 ZNF622 TRAP1 TSC1 GSKIP RIPK1 LRRK2 P4HB SFPQ FBXO7 IL10 ENDOG STK26 CTNNB1 HGF PRKN MAP3K5 SIGMAR1 PML RACK1 TXN PINK1 PDCD10 BAG5 TNF MET ABL1 NOX1 VNN1 SLC1A1 FOXP1 ATF4 PJVK INS HSPB1 FZD1 DDR2 PDK1 PARP1 PAWR FYN T…	92	cell death in response to oxidative stress
1298	GO:1901725	VEGFA SPHK2 CAMK2D PRMT6 LRRK2 PRKD2 PINK1 C6orf89 PRKD1	9	regulation of histone deacetylase activity
1299	GO:0009084	SLC25A12 ASS1 ASL GLUD1 PYCR2 NOXRED1 GLS OAT ALDH18A1 NAGS GLUD2 PYCR3 PYCR1 LGSN GLUL OTC CLN3 GLS2	18	glutamine family amino acid biosynthetic process
1300	GO:0097749	TMCC1 CORO1C CIBAR1 OPA1	4	membrane tubulation
1301	GO:2000870	GDF9 RETN	2	regulation of progesterone secretion
1302	GO:0010585	SLC1A5 SLC38A3	2	glutamine secretion
1303	GO:0070778	SLC25A12 SLC25A13 SLC1A2 SLC38A7 SLC25A22 SLC25A18 SLC1A5 SLC1A1 SLC1A4 SLC1A6 SLC1A3	11	L-aspartate transmembrane transport
1304	GO:0007585	CHST11 COX5B TRAF4 PASK GRP ATP1A2 GLS FUT8 NDUFA12 PHOX2A NLGN3 MTG1 MTG2 CFAP221 CSF2RB MAN1A2 HNMT BPGM TNNC1 TSHZ3 NR4A2 NLGN2 ADH5 SFTPC DNAH9 EDN1 NDST1 RAB3A SFTPA2 NTSR1 SFTPD NMBR UCP3 GSX2 CFAP54 SFTPA1 FLT4 HOXA5 EDNRA GAA ADORA1 YWHAZ TTLL1 SPAG16 TLX3 TAS2R4 DACH1 CCBE1 NEK10 MAFB MECP2 ELN ODAD4 SFTPB AP3B1 CYSLTR1 NMB GRPR COX15 ZFAND5 STK40 TMPRSS11D NDN ECEL1 SELENON TCF15 GLRA1 …	73	respiratory gaseous exchange by respiratory system
1305	GO:0051151	EREG PDCD4 ANKRD17 DNMT1 NFATC2 SHH NFATC3 PRDM6 PDGFB RBPMS2 NFATC1 MED28 HEY2 FOXO4 MECP2 FGF9	16	negative regulation of smooth muscle cell differentiation
1306	GO:0043308	STX4 VAMP7 CCL3 CCR2 VAMP2 F2RL1 VAMP8	7	eosinophil degranulation
1307	GO:0043401	BMP7 NKX3-1 DAB2 NR2E3 DEFA1B BMAL1 HDAC1 YAP1 LBH DNAAF4 WBP2 TMF1 MED1 YWHAH NR3C2 ESRRB ABHD2 ESR2 PGRMC2 ARID1A DDX54 CALR SRC CST11 SCGB2A2 ESRRA JAK2 SRARP ISL1 DDRGK1 NODAL PRMT2 PARK7 ESR1 CRY2 NCOR1 PER1 SIRT1 TP63 KDM4C LMO3 PTGES3 FKBP4 BRCA1 PADI2 ZNF366 PMEPA1 UFL1 SMARCA4 CYP7B1 NR1D1 PAK1 NR2E1 ZMIZ1 DDX5 ESRRG PPARA RXRG VPS11 EP300 RNF6 TCF21 AR CLOCK PPARD DDX17 FOXH1 DNAJA1 DEF…	136	steroid hormone mediated signaling pathway
1308	GO:0030501	BMP7 BMP2 TGFB3 ISG15 FAM20C ANO6 TMEM119 WNT4 GPM6B WNT10B MEF2C FZD9 NELL1 BMPR2 ACVR2B FBN2 ATP2B1 P2RX7 BMPR1B LTF ATRAID CCN1 BMP6 ACVR1 PKDCC KL TFAP2A PTH ADRB2 TENT5A SMAD3 ACVR2A PTN BMPR1A ADGRV1 OSR2 RXRB BMP4 VDR ACTN3 ALOX5 RXRA TGFB1 OSR1 SLC8A1	45	positive regulation of bone mineralization
1309	GO:0099557	EPHB2 NPTN EFNB3	3	trans-synaptic signaling by trans-synaptic complex, modulating synaptic transmission
1310	GO:0021798	SIX3 GSX2 TTC21B PAX6 NKX2-1 FGF8 GLI3	7	forebrain dorsal/ventral pattern formation
1311	GO:0060478	ZP3 EQTN SYT6 RAB3A RIMS1 ZP4 UNC13B STXBP1 HYAL3	9	acrosomal vesicle exocytosis
1312	GO:1902172	ZFP36L1 SAV1 ZFP36 SERPINB13 GSN PIAS4 SFRP4	7	regulation of keratinocyte apoptotic process
1313	GO:0002579	CD74 CCL21 NOD2 PYCARD TREM2 SLC11A1 CCR7 CCL19 NOD1	9	positive regulation of antigen processing and presentation
1314	GO:0007266	F2RL2 ROCK2 CAVIN4 NGFR RAC1 HEG1 CCDC125 CDH13 ARHGEF3 HACD3 SCAI P2RY8 GPR65 CDC42EP1 GPR4 CTNNAL1 NET1 PHACTR4 CELSR1 ITGB1 RHOU STMN1 PDGFRB RTN4R KCTD13 RHOD LPAR4 ABCA1 TAX1BP3 SYNJ2BP ARHGDIG EPS8L2 NRP1 ARHGDIB RIT2 P2RY10 ARHGAP5 BCR CDC42SE2 ABL2 CFL1 ARHGAP6 ARHGAP1 KANK1 RHOJ BCL6 APOE GPR20 F2R RACGAP1 FLOT1 ARHGEF28 CDC42SE1 RTKN PTH SYNPO2L COL3A1 ARHGEF25 STARD13 ARRB1 LPAR2 EPS8L…	139	Rho protein signal transduction
1315	GO:0045930	NDC80 DONSON BMP7 HUS1 UIMC1 CDK2 PTPN3 BTG1 SETMAR NACC2 STK33 MUC1 GAS1 BTN2A2 MAD2L2 BRINP3 RGCC ZWILCH LCMT1 TP53 FZR1 NABP1 BUB3 CDC14B ZFP36L1 CCNB1 BCL2 RAD21 MRE11 CTDSP1 TRIAP1 ZW10 BTG4 FOXO4 CHEK2 FANCD2 MUS81 VPS4A PRKDC PLK1 XRCC3 NME6 WEE1 PABIR1 WAC MSH2 MAD1L1 ZWINT CRLF3 PRMT2 CDKN2B RFWD3 FOXC1 SDE2 CDKN1C EME2 GML ATM KLHL22 BARD1 INHBA CDK2AP2 CLSPN ORC1 NLE1 DACT1 DTL GJC2 EZ…	227	negative regulation of mitotic cell cycle
1316	GO:0023061	BRAF HTR1A CPLX2 ENSA PCSK5 SNAP47 BMP8A GLP1R AACS NDUFAF2 TMF1 FFAR3 IFNG SV2C PTPN23 CNR1 CHD7 FOXL2 RAPGEF4 SNAPIN PRKCB SYT15B SIDT2 STXBP3 G6PC2 SYP VIP SLC4A8 OXT NOS2 EDN3 PLCB1 CASK PLA2G3 SV2A SLC44A4 MEF2C CAMK2A SNAP29 HIF1A EXOC3L1 FFAR4 GIP NIBAN2 CCL5 STX4 PTPN11 RASL10B NPVF NR1D1 KMO PPARG JAGN1 SLC18A3 SYN2 C1QTNF1 IL1A CYB5R4 FAM3B UNC13C PPT1 NPY RAP1A CELA2A SYT17 FAM3D SYN1 …	471	signal release
1317	GO:0045955	NOTCH1 ADRA2A REST RAP1B CBARP STXBP3 GNAI2 SYT4	8	negative regulation of calcium ion-dependent exocytosis
1318	GO:0036166	OLFM2 DNMT1 EHMT2 MYOCD PDGFB SOD2 FGF9	7	phenotypic switching
1319	GO:0046633	IL15 TGFBR2 VSIR LGALS9C PRKCQ TWSG1 IL2RA FOXP3 CD3E PTPRC SH3RF1 IL12B HLA-A LGALS7 LGALS7B CD274 CD28 IRF1 IL23A CBLB IL18 CARD11 EBI3 RASAL3 IL2 ZAP70 MAPK8IP1 SYK TYK2 CLEC4G HLA-E LGALS9 LGALS9B ELF4 ARG2 RIPK2 CD55 ZBTB7B CD81 PTPN22 JAK2 CCR2 NDFIP1 ITCH XCL1 DOCK2 TNFSF4 TNFRSF14	48	alpha-beta T cell proliferation
1320	GO:1900168	CD34 DRD2 SORL1	3	positive regulation of glial cell-derived neurotrophic factor production
1321	GO:0060396	STAT5B STAT6 PTPN1 PXN JAK1 CSH2 MBD5 SOCS2 GH2 JAK3 LEPROT CSH1 GHRL TYK2 CSHL1 STAT5A LYN STAT3 PIK3R1 JAK2 GDF15 LEPROTL1 PTK2 GH1 GHR	25	growth hormone receptor signaling pathway
1322	GO:0045639	GATA2 HSPA1A SLC9B2 GPR68 PRMT1 TNFSF11 TESC IL34 ID2 INPP5D MED1 ZFP36L1 NCKAP1L HOXA5 IFNG KLF10 ROR2 STAT3 KAT7 PRKDC NOTCH2 KITLG CSF1 CASP8 PF4 STAT5B LIF INHBA TMEM64 TRAF6 PLA2G3 STAT1 HIF1A FES GATA1 IL5 SMAP1 ACVR1B CCR1 RHEX EVI2B TYROBP PITHD1 CD101 CTNNBIP1 SCIN JAG1 RIPK1 OCSTAMP ACIN1 HSF1 ISG15 BRD1 RAB7B IL12B POU4F2 FOS CSF3 MAPK11 RUNX1 FAXDC2 FADD IL20 HLA-DRB1 DCSTAMP PPARGC1B…	100	positive regulation of myeloid cell differentiation
1323	GO:0032780	MCM2 PAM16 THADA ATP5IF1 TLR9 SLN SIRT1 TNNT2 PPIF TP53 LTF C4orf3 RGN PXK TSC1 PLN OXA1L MRLN IFIT1 TNNI3 VCPKMT MNAT1	22	negative regulation of ATP-dependent activity
1324	GO:0010693	TGFB2 SEMA4D TNF	3	negative regulation of alkaline phosphatase activity
1325	GO:0031126	TENT4B PARN EXOSC10 EXOSC6 FBL DKC1 EXOSC2 EXOSC3 LARP7 EXOSC5 EXOSC4	11	sno(s)RNA 3'-end processing
1326	GO:1900748	VEGFA ADAMTS3 TNXB JCAD MYO1C SMOC2 ROBO1 CCBE1	8	positive regulation of vascular endothelial growth factor signaling pathway
1327	GO:0019433	PNPLA3 FGF21 PNPLA4 PNPLA1 PLIN5 CPS1 APOA4 PNPLA2 LPL MGLL PNLIPRP2 ABHD5 PIK3CG LIPC GPLD1 APOB LIPE APOA1 APOA5 LIPI SORL1 PLB1 GPIHBP1 AADAC DDHD2 LIPG PNPLA5 LIPH APOC3 DAGLB APOC2	31	triglyceride catabolic process
1328	GO:1902808	RRM1 PAGR1 CUL4A DDR2 TBX2 KCNA5 CRNN CCND2 PLCB1 APEX1 RDX PHB2 AIF1 STXBP4 RRM2 STIL MEPCE CYP1A1 EZH2 MBLAC1 KMT2E CDC6 DDX3X PLCG2 CCND3 RPTOR ADAMTS1 LSM11 RGCC PLRG1 FGF10 HYAL1 CENPJ CCND1 EIF4G1 CUL4B GLI1 MDM2 EGFR LSM10 TFDP1 UBE2E2 SASS6 MTBP AKT1 CPSF3 TERT ANKRD17 CDC73 FAM83D DDRGK1 ANXA1 PAF1 CDK10 STOX1 ADAM17	56	positive regulation of cell cycle G1/S phase transition
1329	GO:0061097	RELN CBL WNT3A PTPN1 NOX4 NRG1 GAS6 EFNA1 CASS4 IL34 DUSP22 CBLB LILRB4 SRC SOCS5 ERBB4 PRNP DOK7 ALK MVP CAV1 SH3BP5 DLG4 AFAP1L2 PTPN2 ZGPAT HBEGF NCF1 PTPRC GGNBP2 CD79A ALKAL2 BTC TSG101 LTK CCL5 FBXW7 SRCIN1 STAP1 CSF1R APP ACE THY1 PAK2 PTK6 ABI1 CEP43 NCAPG2 VPS25 UNC119 AREG RACK1 PDGFB GPRC5B CHMP6 GHRL EGFR GREM1 ADORA1 AGT SH3BP5L DOCK3 EREG FCGR1A EGF CBLC EPHA4 PSEN1 SNX6 INSR ZFYVE2…	97	regulation of protein tyrosine kinase activity
1330	GO:1902174	SAV1 GSN SFRP4 PIAS4	4	positive regulation of keratinocyte apoptotic process
1331	GO:0106001	SLC5A1 PLS1 VIL1 EZR SLC2A5	5	intestinal hexose absorption
1332	GO:0046329	PDCD4 NPPA MARVELD3 DNAJA1 SH3RF2 PRMT1 DACT1 NCOR1 ZMYND11 DUSP16 GSTP1 SERPINB3 PER1 PRKN AIDA PAFAH1B1 ZNF675 PINK1 DUSP19 TAOK3 KLHL31 DUSP10 MECOM MAPK8IP1 DUSP3 SIRPA HDAC3 AMBP HIPK3 SFRP2 PTPN22 CYLD FKTN ITCH GPS2 F2RL1 MEN1 SFRP1	38	negative regulation of JNK cascade
1333	GO:0019370	GGTLC1 ALOX5AP PLA2G5 PLA2G1B GGT6 GGT5 SYK GGT1 MGST3 LTC4S GGT7 GGTLC2 PLA2G4A PRG3 MGST2 LTA4H ALOX5	17	leukotriene biosynthetic process
1334	GO:0001788	FCGR2B FCGR1A FCGR3A HLA-E	4	antibody-dependent cellular cytotoxicity
1335	GO:0061724	AUP1 SPTLC1 RAB7A SPTLC2 ADRB2 HTT SESN2	7	lipophagy
1336	GO:0015670	AQP5 HBG1 AQP1 HBD HBA2 CA2 AQP4 HBZ HBA1 HBG2 RHAG HBE1 AQP6 HBB	14	carbon dioxide transport
1337	GO:0061789	UNC13A UNC13C UNC13B	3	dense core granule priming
1338	GO:0001969	CR1 C3 CD59	3	regulation of activation of membrane attack complex
1339	GO:0090230	RB1 RNF4 TRAPPC12 SENP6	4	regulation of centromere complex assembly
1340	GO:0035511	ALKBH1 ALKBH2 TET2 ALKBH3 TDG FTO	6	oxidative DNA demethylation
1341	GO:0090279	CCL2 SPINK1 TRPV3 SLC30A1 EPPIN CASK CTNNB1 EPPIN-WFDC6 TRIM27 STC1 SLN CASR PDGFB ATP2C2 WNK3 GCG PKD2 FCRL3 HES1 CXCL12 PDGFRB PLN CAV3 PLPP4 SPHK2 HOMER1 CCL3 TRPV2 SEMG1 ACE EGF LGALS3 UCN	33	regulation of calcium ion import
1342	GO:0046958	MAPK8IP2 SHANK1 DRD1 DRD5	4	nonassociative learning
1343	GO:0033135	CAPRIN2 INPP5J BRAF WNT3A AVP GAS6 DOCK7 IFNA6 SNCA NTF4 MAD2L2 BAX SH2D3A TFRC EIF4G1 IFNE MAPKAP1 INPP5K BCL2 FNIP2 IFNG DMD TNKS1BP1 PPM1F AKT1 TERF2IP RAPGEF3 AKAP9 PTGS2 RASSF2 MTCP1 NCK1 BDNF PWP1 SMAD7 CAV1 UCN IFNA14 NLRP2B RAMP3 SMYD3 OPRD1 LIF PARK7 GSK3A GADD45A PRKD1 MLXIPL IRGM VEGFA CD44 GGNBP2 RPTOR TENM1 OSM SPRY2 INPP5F CREBL2 TCL1B NCK2 IFNK PAK1 IFNA17 SH2D3C PAQR3 APP STK4 RIP…	140	regulation of peptidyl-serine phosphorylation
1344	GO:1902475	SLC7A5 SLC22A2 SLC25A13 SLC17A7 SLC3A1 SLC7A9 ATP1A2 SLC6A20 CLN8 SLC1A6 SLC36A3 RGS4 RGS2 SLC43A1 ARL6IP1 SLC7A10 SLC7A3 SLC36A4 SLC7A11 SLC25A15 SLC36A2 SLC7A6 GRM1 SLC25A12 SLC38A5 SLC38A3 SLC25A22 SLC25A18 SLC1A7 SLC66A1L SLC1A4 ARL6IP5 SLC17A6 CLTRN SLC11A1 KCNJ10 NTSR1 SLC3A2 SLC1A3 SLC17A8 SLC38A8 SLC15A4 SLC7A8 ITGB1 SLC47A1 ARG1 SLC38A7 SLC7A7 SLC38A1 SLC38A2 SLC7A2 SLC6A9 TNF SLC25A2 AG…	76	L-alpha-amino acid transmembrane transport
1345	GO:0034140	UBQLN1 F2RL1 TNFAIP3	3	negative regulation of toll-like receptor 3 signaling pathway
1346	GO:0099565	RELN MPP2 PTK2B CHRNA9 CHRNA4 TMEM108 P2RX5 DVL1 GABRA1 CHRNB2 SNCA EIF4A3 WNT7A GABRA4 GABRB2 ABAT GLRA3 P2RX7 MAPK8IP2 ADORA2A ADRB2 AKT1 GABRA3 STX1A GABRB1 PRKCZ TBC1D24 SLC29A1 GLRA2 GRIN2C RIMS2 UNC13B DLG4 GABRG1 HTR3C CHRNA3 GSK3A DRD4 SEZ6 GRIN2A CHRNA10 GRIN2D GSK3B P2RX6 NPAS4 GABRQ MEF2C GABRA2 DMPK IGSF11 GABRB3 HTR3D S1PR2 CHRNB1 CHRNB4 CELF4 RIMS1 CHRNA2 P2RX4 NRXN1 CBLN1 P2RX3 HTR…	129	chemical synaptic transmission, postsynaptic
1347	GO:0002313	RAG2 CDH17 PTK2B IL10 IRF8 LFNG NKX2-3 GPR183 LGALS1 IL21 DLL1 MFNG PLCG2 CR1 ITM2A BCL6 ITFG2 IL2 FCGR2B IL6 DOCK11 DOCK10 C17orf99 ST3GAL1 SPI1 XBP1 ADA NOTCH2 BCL3 PHF14 POU2AF1	31	mature B cell differentiation involved in immune response
1348	GO:0022410	DRD3 PARP1 SRD5A1 CHRNB2 KCNA2 ADRB1 GHRHR HCRTR2 MTNR1B BTBD9 GHRL ADORA1 ADORA2A CSF2 DRD2 UTS2 CRH NPS PER3 NLGN1 PTGDS GHRH	22	circadian sleep/wake cycle process
1349	GO:0032723	IL13 ROCK2	2	positive regulation of connective tissue growth factor production
1350	GO:0044245	CHIT1 SI AMY2A CHIA	4	polysaccharide digestion
1351	GO:0014013	ZNF488 SOX8 HDAC1 HES5 PTPRZ1 IL34 OLIG2 TP53 IL6ST ID2 KRAS IL33 CERS2 TSPO PTN DAB1 IL1B RNF10 EGR2 CDKN2B PRPF19 LIF PLAG1 RNF112 GJC2 BIN1 EZH2 LTA NKX6-2 VEGFC UFL1 PRKCI SERPINE2 NR1D1 ASCL2 PPP1CC NF1 NR2E1 TNFRSF1B HDAC2 CLCF1 SPINT1 SIRT2 PRMT5 F2 TTBK1 SLC7A5 DLX2 BMP2 RHEB PITX3 CTNNB1 TLR2 CXCR4 MAG MDK HES1 DUSP10 IL6 DAAM2 TNF ASPA MECP2 DAG1 LRP2 NF2 E2F1 NOG TENM4 SKI TP73 ATOH1 T…	100	regulation of gliogenesis
1352	GO:0032109	GHRL GHSR NPY NR1H4 OPRM1	5	positive regulation of response to nutrient levels
1353	GO:0001701	MFN2 ACVRL1 OCRL PRMT1 HEG1 ETNK2 RTCB ETV2 TP53 ERCC2 TERF2 HM13 KPNA7 HEY1 ZFP36L1 ADAM10 ESRRB RSPO3 CHD7 C1orf43 TMEM231 PLPP4 ARHGDIG ADA GCM1 FOXC1 NPAT MATR3 TRAF6 HIF1A WDTC1 PLCD3 ADAMTS3 CHTOP EPAS1 ZMIZ1 HEY2 NCOA1 MSX1 YBX1 ELL INTS1 GRB2 AXIN1 AR BMP2 SLC39A3 RBPJ NCAPG2 COMMD3-BMI1 MGAT1 LATS1 NEK2 CEBPA ADCY9 STK3 HES1 ATP11A ST14 CAMSAP3 GATA3 UBE2B PCGF2 APBA1 HS3ST6 CNOT1 MAFF S…	396	in utero embryonic development
1354	GO:0048266	LPAR5 NTRK1 THBS4 THBS1 MTOR P2RX4 SCN9A CAPN2 P2RX3 TSPO P2RX2 AKT1 ADAM11 PIRT VWA1 TACR1 TRPV1 SCN3A SCN11A	19	behavioral response to pain
1355	GO:0043551	CDC42 DAB2IP PTK2B FLT1 WDR91 P2RY12 WASHC1 WDR81 PRKD1 KIT PIK3R4 SOCS3 TEK ATG14 RUBCN CISH FGFR3 SOCS6 PIK3R3 PIK3R2 SLA2 PDGFB SOCS2 FGR FGF2 FLT3 PLGLB1 SOCS4 SOCS1 NOD2 SOCS7 PDGFRB CCKBR EPHA8 LYN PLGLB2 CCL19 SRC IRS1 VAV3 SOCS5 CCL21 PIK3R6 PIK3R1 P3R3URF CD19 VAV2 AMBRA1 PIK3IP1 PIK3R5 PTK2 AGAP2 TGFB1 CCR7 TNFAIP8L3 PDGFRA	56	regulation of phosphatidylinositol 3-kinase activity
1356	GO:0043462	PLSCR1 TOR1AIP1 MCM2 PAM16 THADA TMEM64 PFN1 ATP5IF1 DNAJC10 SSBP1 MSH6 SETMAR MYBPC3 DNAJB2 TLR9 TPM1 SLN TNNC1 TPM2 SIRT1 ALDOB ATP1B1 TNNT2 CASR PPIF VMP1 MYL4 FGF10 TP53 FXYD2 AHSA1 HNRNPU LTF DNAJB11 BRSK2 PFN2 RYR2 TOR1AIP2 HSPA2 DHX9 DNAJC9 MYH6 CHTOP SUMO1 VMA21 POT1 C4orf3 TNNT3 MSH3 SNRNP70 RGN PXK GTF2H2 TSC1 PLN OXA1L MRLN IFIT1 GABARAPL2 TNNI3 DNAJC24 ATP1B3 VCPKMT MYL3 MSH2 METTL21A…	72	regulation of ATP-dependent activity
1357	GO:0099550	F2R GUCY1B1 EPHB2 CNR1 GUCY1A1 NPTN GRM5 NTRK2 EFNB3 CSPG5 PLG PLAT SYT4	13	trans-synaptic signaling, modulating synaptic transmission
1358	GO:0140009	SLC1A2 SLC1A5 SLC1A1 SLC1A4 SLC1A6 SLC1A3	6	L-aspartate import across plasma membrane
1359	GO:0002504	HLA-DQA2 ARL8B PYCARD B2M THBS1 TRAF6 HLA-DRB3 HLA-DPA1 HLA-DRA HLA-DOA FCER1G LGMN HLA-DPB1 HLA-DQB2 HLA-DRB5 UNC93B1 IFI30 HLA-DOB CD74 HLA-DQA1 CTSV HLA-DMB MARCHF1 CTSD FCGR2B CTSF MARCHF8 HLA-DRB1 HLA-DQB1 CTSL HLA-DRB4 CTSE PIKFYVE TREM2 CTSS DNM2	36	antigen processing and presentation of peptide or polysaccharide antigen via MHC class II
1360	GO:0110113	ADIPOQ PRKCD	2	positive regulation of lipid transporter activity
1361	GO:0002842	FBXO38 SLC22A13 MR1 HLA-DRB1 HSPD1 HLA-DRB3	6	positive regulation of T cell mediated immune response to tumor cell
1362	GO:0015812	APBA1 SLC6A11 TRH P2RX7 GABBR1 SLC6A13 ABAT NF1 HTR1B SLC6A1 NTSR1 TRPC4 SLC6A6 CACNB4 SV2A SLC6A12 SLC32A1 SLC9A3R1	18	gamma-aminobutyric acid transport
1363	GO:0007165	MFN2 CHRNA9 PTPN1 OR52B6 FIGNL1 OCRL CFC1B RGL3 CUL1 KRT18 OR2AP1 GRB7 P2RY8 GPR65 RNF135 WBP2 PDIA3 PALM ASGR2 HEY1 C5AR2 VASN IL33 CYBA PIK3C2A CNR1 TKFC TMEM231 EDA MAPK7 ASPN BMX GPATCH3 CARD14 TRIM55 DRG2 ERMAP OR1E2 OR6B1 NID1 GMFB JAK3 NIBAN2 ROR1 DLGAP4 SHOX2 MTRNR2L7 NR1D1 NUCKS1 OR2T27 PTH ZFYVE16 TNIP2 ZMIZ1 OR2G2 RO60 GSKIP WWP2 ATP5IF1 OR10J5 AGRN RAP1A CRTC3 CHCHD10 ZSWIM2 OR6C3 NCO…
PBAR1 CARHSP1 ARHGAP36 ZFYVE19 ARHGAP19 CEACAM4 PKN1 PLD2 SEMA4A DLX5 DEK ADGRF1 OAS2 KCNQ1 GPR88 LEF1 RLN2 TMEM161A TSSK2 TRIM33 AMELX CNTN2 NLRP12 P2RX5 TNKS GPR152 AEN SHISA5 PSG3 RTN4RL2 CALCRL TTN OR6K6 CYTH3 RUNX2 HPGD TET1 WNT16 GML TNK2 CAPS UBASH3A PROKR2 CAMTA1 MRGPRE CHRDL1 KICS2 SWAP70 MESP2 MOB3B GTSE1 FCHO1 SFRP2 TICAM1 RIPK1 RCE1 IL1RL1 HHEX RGS14 KLF16 PPM1D CCL1 DEFA3 OR56A3 RIPO…	5826	signal transduction
1364	GO:0070383	APOBEC3H APOBEC3B CDADC1 APOBEC3A_B APOBEC3A APOBEC3F APOBEC3C APOBEC3G AICDA	9	DNA cytosine deamination
1365	GO:1903179	PARK7 ALDH2 VPS35	3	regulation of dopamine biosynthetic process
1366	GO:1903292	ARL5A RAB6A RAB6B ARL5B ARL5C	5	protein localization to Golgi membrane
1367	GO:0021562	PAX2 DCANP1 CHRNB2 POU4F3 NEUROG1 NRP1 ATP8B1 NRP2 TIFAB SLITRK6	10	vestibulocochlear nerve development
1368	GO:0003205	HAND2 WNT2 HOXA13 BMP7 TGFB2 ZBTB14 PPP1R13L MYH7 NRG1 HEG1 TBX5 TNNC1 MKS1 TNNT2 NPY2R MYOCD GREB1L BMPR2 DSP NSD2 TP53 ROBO2 LUZP1 NPY5R HEY1 EGLN1 MED1 RYR2 MSX2 PDE2A CHD7 SOX4 PROX1 MESP1 SMO TNNI3 NOTCH2 NRP1 SMAD7 KCNK2 ISL1 FOXC1 TGFBR2 PRDM1 DCTN5 TBX2 GSK3A ADPRHL1 MATR3 TBX3 NPHP3 MYBPC3 APLNR CRELD1 ADAMTS6 MEF2C CITED2 HIF1A MDM4 FGFRL1 GJA5 SCN5A IGF1R SLIT2 PLXND1 GATA4 MYH6 SHOX2 …	165	cardiac chamber development
1369	GO:1990743	ST3GAL2 ST3GAL4 ST6GALNAC2 ST8SIA3 ST6GAL1 ST3GAL1	6	protein sialylation
1370	GO:1903025	DDIT3 LIF ZMPSTE24 TMSB4X HAND1 NSD1 EP300 DDRGK1 FBXW7 ZNF593 ZBTB7C TAF1 LAMTOR5 DAZAP2	14	regulation of RNA polymerase II regulatory region sequence-specific DNA binding
1371	GO:0015860	SLC28A3 SLC28A2 SLC29A1 SLC29A2	4	purine nucleoside transmembrane transport
1372	GO:0060291	RELN BRAF MPP2 PTK2B NCSTN SHANK2 LRRTM2 SNCA AGER ADCY8 EPHB2 SLC24A1 AKAP5 ADCY1 NSG1 ADORA2A VAMP2 MME PTN PRKCZ PRNP GRIN2C GRIN2A GRIN2D GSK3B ZDHHC2 STX3 CYP46A1 GIP IGSF11 EIF2AK4 DRD1 LRRTM1 APOE STX4 PAIP2 SERPINE2 ARC NF1 NR2E1 TYROBP CALB2 APP SLC18A3 YTHDF1 MAPK1 CRTC1 NFATC4 CHRNA7 RGS14 SHISA7 STAU1 CALB1 NRGN PLK2 SYT12 FAM107A RASGRF2 PRRT1 ADORA1 SLC8A3 ITPR3 ABL1 MECP2 SNAP25 NO…	87	long-term synaptic potentiation
1373	GO:2000065	BMP5 REST BMP2 DKK3	4	negative regulation of cortisol biosynthetic process
1374	GO:0015750	SLC5A1	1	pentose transmembrane transport
1375	GO:0015804	SLC7A5 SLC25A13 SLC3A1 SERINC5 SLC7A9 SLC6A20 SLC1A6 SLC36A3 RGS4 RGS2 SLC43A1 SLC7A10 SLC36A4 SLC36A2 SLC25A12 SLC38A5 CTNS LLGL2 SLC6A17 SLC38A3 MFSD12 SLC1A7 SLC1A4 CLTRN SLC1A3 SLC3A2 SLC6A19 SLC6A14 SLC6A15 SLC7A8 SLC38A7 SLC6A7 SLC38A1 SLC38A2 SLC6A9 SERINC3 SFXN1 SLC6A6 SLC25A38 SLC7A13 SFXN3 SLC38A4 SLC1A2 SLC38A6 SLC1A5 SLC6A5 SLC1A1 LEP SFXN2 SLC43A2 SLC32A1 SLC36A1 SLC38A9 ACE2	54	neutral amino acid transport
1376	GO:0072525	NMNAT1 SLC22A13 NADK NAPRT NAMPT NADK2 NMRK2 ASPDH QPRT PARP10 AFMID PSAT1 HAAO ACMSD NNMT IDO2 PNPO PARP16 KMO NADSYN1 PTGIS PDXK NMNAT2 IDO1 PARP9 NMRK1 KYNU NMNAT3 NAXD SLC5A8 NUDT12	31	pyridine-containing compound biosynthetic process
1377	GO:0046463	CNEP1R1 LPIN2 PNPLA3 LPGAT1 AVIL PLIN5 ANG FITM2 PCK2 AGMO DGAT2 GPAT3 SCARB1 LDLR PNPLA2 LPIN1 GPAT4 LPIN3 LPL NR1H2 LOC102724428 SIK1 MOGAT2 SREBF1 PCK1 NR1H3 KAT5 FBXW7 DGAT1 GPLD1 C3 GK AWAT2 CTDNEP1 PLA2G4A RGN PLCE1 PLA2G15 DGAT2L6 THRSP SLC27A1 GPAT2 GPAM MOGAT3 MFSD2A ACSL1 MOGAT1	47	acylglycerol biosynthetic process
1378	GO:0032905	FURIN PSG9 SERPINB7 NRROS CD2AP CX3CL1 THBS1 LUM TYROBP TSKU LAPTM4B FOXP3 GATA6 COL3A1 ATP6AP2	15	transforming growth factor beta1 production
1379	GO:0034729	DOT1L MLLT6 CTR9 SKIC8	4	histone H3-K79 methylation
1380	GO:0060702	TMBIM6 ABCE1	2	negative regulation of endoribonuclease activity
1381	GO:0021756	INHBA OGDH SECISBP2 ZSWIM6 SLC7A11 MKKS BCL11B DRD1 FOXP2 HPRT1 BBS4 DRD2 ALDH1A3 RARB BBS1 SLITRK5 BBS2 FOXP1 LRRK2 CNTNAP2	20	striatum development
1382	GO:2000427	CCL2 C4A C2 C4B C3 TREM2 ABCA7 CD300LF C4B_2	9	positive regulation of apoptotic cell clearance
1383	GO:0035710	STAT6 PRKCQ BRAF ATP7A SH3RF1 HLX FUT7 AGER CD28 MYB NFKBIZ SHB RORC CBLB RUNX3 NCKAP1L RORA SOCS1 IFNG IRF4 STAT3 CTSL LGALS9B ARG2 CD55 SOCS5 PRKCZ CD81 SMAD7 IL18R1 CD160 TCIRG1 IL4R TGFBR2 TWSG1 IL2RG RC3H2 HLA-DRB3 FOXP3 RC3H1 CD274 LY9 LOXL3 IL4 JAK3 BCL6 IL18 TBX21 ARMC5 TNFSF18 SLAMF6 LGALS9 IL12RB1 RIPK2 SASH3 ZBTB7B ANXA1 CBFB IL27 RSAD2 VSIR MALT1 HMGB1 IL2RA NFKBID NKX2-3 IL12B HLA-DR…	115	CD4-positive, alpha-beta T cell activation
1384	GO:0006757	PGAM1 PRXL2C HK3 ALDOA ARL2 ENO1 P2RX7 GAPDHS SIRT6 EIF6 IFNG GCK TIGAR STAT3 PGM1 PRKAA2 HKDC1 PKLR ACTN3 FBP1 HK1 TPI1 NCOR1 PRKAG3 HIF1A MLXIPL PGAM2 PRKAG2 PGK2 JMJD8 RPTOR GAPDH ENO2 CBFA2T3 IER3 TREX1 SLC4A4 APP HK2 PPARA AK9 EP300 PRKAA1 NUPR1 DHTKD1 OGDH FOXK1 IGF1 LDHA OGDHL FOXK2 PFKM FLCN ENO4 ZBTB7A MLST8 ADPGK ARNT SLC2A6 ALDOC INS PSEN1 PRKAG1 OGT INSR GPD1 MTOR PFKFB2 PGAM4 GPI BPG…	85	ATP generation from ADP
1385	GO:1903281	SLC9A1 ATP1B1	2	positive regulation of calcium:sodium antiporter activity
1386	GO:0160023	NMB NMBR	2	sneeze reflex
1387	GO:0006695	MBTPS2 POR CYP7A1 MSMO1 ABCA2 SCAP INSIG2 NSDHL LBR APOA4 CFTR IDI2 ARV1 CYB5R3 TM7SF2 FDFT1 PMVK DHCR24 SREBF1 FGF1 APOE CYP51A1 LPCAT3 DHCR7 ACAA2 SEC14L2 ACLY SOD1 MVD CES1 APOB LSS APOA1 APOA5 HMGCR HMGCS2 HMGCS1 ABCG1 MVK SC5D ERLIN1 G6PD PLPP6 MBTPS1 PRKAA2 ERLIN2 INSIG1 IDI1 NPC1L1 FDPS PRKAA1 HSD17B7 EBP ABCG4	54	cholesterol biosynthetic process
1388	GO:0002344	BTK TRAF3IP2	2	B cell affinity maturation
1389	GO:0035781	TREX1 IL33 TMEM106A	3	CD86 biosynthetic process
1390	GO:0098661	SLC17A7 SLC37A1 CLIC2 PACC1 SLC12A2 CLIC5 AQP6 SLC26A5 GABRA1 CLIC3 SLC37A3 GABRA4 SLC20A1 GABRB2 CLCNKA SLC17A6 SLC25A30 ADAMTS8 GLRA3 BEST1 SLC17A8 SLC13A1 SLC25A14 CLDN4 SLC26A2 GABRA3 GABRB1 CLCC1 PRNP GLRA2 SLC5A6 ANO8 GABRG1 SLC4A8 CLCA4 SLC34A1 GABRQ CLCN3 CFTR GABRA2 SLC5A1 SLC26A3 CASR PTAFR GABRB3 TTYH3 SLC1A3 CLCN1 ANO1 SLC17A1 SLC37A2 PCYOX1 SLC25A3 BEST3 SLC25A11 ANO10 GLRA1 SLC12A3 …	128	inorganic anion transmembrane transport
1391	GO:1900153	NANOS3 ZFP36L1 NANOS2 CNOT7 ZFP36L2 ZFP36 PABPC1 TNRC6B TOB1 TNRC6C CPEB3 AGO2 CNOT1 NANOS1 DHX36	15	positive regulation of nuclear-transcribed mRNA catabolic process, deadenylation-dependent decay
1392	GO:0030431	MRGPRX2 OXT CACNA1I GRIN2A DRD3 PARP1 SRD5A1 ADRB1 CHRNB2 KCNA2 GHRHR FOS MTNR1B IL18 BTBD9 GHRL ADORA1 OXTR CSF2 DRD2 ADORA2A UTS2 PTGDR CRH PER3 HTR2A SLC29A1 PTGDS GHRH HCRT	30	sleep
1393	GO:0060931	SHOX2 ISL1 TBX3 BVES TBX18	5	sinoatrial node cell development
1394	GO:0032100	NPY GHSR GHRL OPRM1	4	positive regulation of appetite
1395	GO:0018214	VKORC1L1 VKORC1 GGCX	3	protein carboxylation
1396	GO:0006879	ABCB6 ISCU FLVCR1 SLC40A1 CYB561 ALAS2 FTHL17 TF SLC39A8 TTC7A TMEM199 HEPHL1 CYB561A3 NCOA4 HPX SLC46A1 HIF1A ATP13A2 FXN HEPH TFRC SLC11A1 NUBP1 HJV EGLN1 ATP6AP1 SLC11A2 CYBRD1 ATP6V0A2 HAMP TFR2 SOD1 SLC22A17 MYC IFNG BMP6 STEAP2 GDF2 ATP6V0D1 SMAD4 GLRX3 ATP6V1A ABCB7 SCARA5 HFE ATP6V1G1 HMOX1 FTMT SLC39A14 IREB2 FRRS1 FTH1 SRI CP NDFIP1 STEAP4 FTL ACO1 CCDC115 BOLA2B BOLA2 ERFE LCN2 TMPRSS6	64	cellular iron ion homeostasis
1397	GO:0033598	RTN4 STAT6 ESR1 PHB2 BTRC BRCA2 CEBPB AREG TNFSF11 GPX1 BAX PYGO2 CCND1 ROBO1 ID2 MED1 DEAF1 HOXA5 GATA3 ZNF703 KDM5B MAPK1 WNT5A RREB1 EPHA2 IQGAP3	26	mammary gland epithelial cell proliferation
1398	GO:0048011	NTRK1 HAP1 PPP2R5B TMEM108 CYFIP1 SORT1 AGTR2 RAF1 SPRY2 PTPN11 CYFIP2 ZDHHC17 AGT WASF1 SRC SPRY1 CASP3 DOK5 NDN AKT1S1 SOS1 DDIT4 BCAR1 ZFYVE27	24	neurotrophin TRK receptor signaling pathway
1399	GO:0015756	SLC5A1	1	fucose transmembrane transport
1400	GO:0006887	BRAF CPLX2 RAB27A SNAP47 NCKAP1L RAB9A PIK3C2A IFNG SV2C CD300A RAPGEF4 GNAI2 PTGDR VPS4A SNAPIN CD177 PRKCB SDC1 RAB31 SYT15B HLA-F STXBP3 HYAL3 SCN11A SYP SLC4A8 MILR1 STX17 RAB11A CASK WASHC1 PLA2G3 SV2A SNAP29 SYTL5 SYNGR3 EXOC3L1 FES C12orf4 FCGR3A TSG101 TMED10 CCL5 STX4 SRCIN1 CHMP3 EQTN TRARG1 JAGN1 SPHK2 SCIN CD84 CHMP2A SYN2 VPS11 ARHGAP44 UNC13C NPY LAT2 RAP1A SYTL1 SYT17 CLASP1 ITGB2 …	361	exocytosis
1401	GO:2000510	CALR CCL21 C1QBP CCR7 GAS6 SLAMF1 CCR6 IL12A LGALS9 SPI1	10	positive regulation of dendritic cell chemotaxis
1402	GO:1903964	SCD SCD5 GLYATL2	3	monounsaturated fatty acid metabolic process
1403	GO:1902082	ATP2A1	1	positive regulation of calcium ion import into sarcoplasmic reticulum
1404	GO:0098586	TLR7 TLR3 IFNL1 PYDC5 IL12A TOMM70 IFNA6 DDX3X IRF3 BAX IFNAR2 IFNE IL10RB IFNG TYK2 ARF1 CALR EIF5A JAK2 IFNA14 IKBKE POU2AF1 GBF1 FMR1 HIF1A IRGM LGALS8 WDFY4 CCL5 IFI6 IFNAR1 IFNK IFNA17 LGALS9 IFNL2 GSDME IFIH1 IFNW1 IFNA5 RRP1B POU2F2 IFNB1 JAK1 IFNA1 IFNA16 IFNL3 RIOK3 IFNA21 ZC3H12A MAPK11 IL6 ATF2 PENK IFNA13 CHUK EXT1 IFNLR1 OAS1 VWCE IFNL4 HSP90AA1 NLRP3 IFNA7 TRIM6 IL21 MAPK14 IFNGR1 I…	78	cellular response to virus
1405	GO:0051546	HBEGF KRT2 PPARD MTOR LTB4R2 MMP9 EPB41L4B PTEN EPPK1 FGF10 FERMT1 KRT16 MAPRE2 HAS2 FGF7 ARF6 MAP4K4 LRG1 ADAM9 IQSEC1	20	keratinocyte migration
1406	GO:0019885	HLA-A IDE AZGP1 ERAP2 HFE HLA-C HLA-B HLA-F B2M ABCB9 HLA-G TAP2 TAPBP HLA-E TAP1 ERAP1	16	antigen processing and presentation of endogenous peptide antigen via MHC class I
1407	GO:1903975	CRKL BMERB1 CCL3 RRAS CX3CR1 CERS2 CSF1 STAP1 NF1 CCR2 CX3CL1 TREM2 NTN1 P2RY12 ATP1B2 GPR183 RRAS2 P2RX4	18	regulation of glial cell migration
1408	GO:0021910	SUFU SMO GLI2 TULP3 GLI3 RFX4	6	smoothened signaling pathway involved in ventral spinal cord patterning
1409	GO:0090201	BCL2L2 AVP HGF PRELID1 GHITM IGF1 PRKN GPX1 FXN PPIF ARRB2 BAK1 PSMD10 TRIAP1 LMNA AKT1 BCL2L1 CLU NOL3 PARL OPA1	21	negative regulation of release of cytochrome c from mitochondria
1410	GO:1903028	CFP MYO18A COLEC10 PLA2G5 COLEC11 FCN3 FCN2 MBL2 FCN1	9	positive regulation of opsonization
1411	GO:1904589	HSPA8 ARHGEF5 TOMM70	3	regulation of protein import
1412	GO:0055076	ISCU COX19 SLC39A8 ATP7A TMEM199 TTC7A CCDC22 SLC46A1 SLC31A2 EIF2AK1 SLC11A1 TFRC MT1HL1 XIAP MT2A MT1X COMMD1 EGLN1 ATP6AP1 LTF BTBD9 MT1H EPB42 PICALM IFNG GDF2 ARF1 HMOX2 MT1E SCARA5 HFE SOD2 ATP6V1G1 SLC30A8 SLC39A10 FRRS1 PRNP MT4 SLC39A6 S100A9 BOLA1 LCK BOLA2B SLC30A3 SLC25A37 CYB561 SLC40A1 FTHL17 B2M TF HEPHL1 HIF1A SLC30A4 ATP13A2 FXN SLC39A4 NUBP1 SLC31A1 CYBRD1 EPAS1 SLC22A17 ATOX1 A…	142	transition metal ion homeostasis
1413	GO:0006406	SMG1 ENY2 YTHDC1 NUP107 SUPT6H NSUN2 UPF2 NUP155 AGFG1 ALKBH5 POLDIP3 NUP214 THOC3 HNRNPA2B1 THOC2 NXT2 NXF5 DDX25 NCBP1 SEM1 IWS1 NXT1 AKAP8L NXF1 DDX39B HHEX MAGOH EIF4A3 SMG7 FYTTD1 ZC3H11A NXF3 NUP88 THOC6 SMG6 SRSF3 SARNP NUP133 POLR2D PCID2 MAGOHB RAE1 NUP160 C12orf50 CHTOP CASC3 NUP85 SMG5 RBM8A NXF2 NXF2B NUP93 TPR DDX19B GLE1 RBM15B DDX19A PABPN1 THOC7 NCBP3 THOC5 UPF1 DDX39A MCM3AP THOC…	68	mRNA export from nucleus
1414	GO:0036216	FER SH2B3 RABGEF1 KIT	4	cellular response to stem cell factor stimulus
1415	GO:0060836	PROX1 SOX18 TIE1 ACVRL1 PDPN BMPR2 ACVR2B NR2F2	8	lymphatic endothelial cell differentiation
1416	GO:0007588	CHRNA3 OXT SLC22A6 AVP AVPR1A DRD3 ATP6V1B1 STC1 SLC9A3R1 ADRA1A CHRNB2 KCNMA1 MDK EDN1 ATP6V0A4 AVPR2 MLLT6 CHRNB4 SLC22A12 CORIN ADORA1 SPX EDNRB DRD2 ADORA2A AGT CLN3 AGTR1 UTS2 GNAI2 ABCG2 TACR1 ACE UMOD SNX5 NPPB TRPV1 NPSR1 NPR1 SCN11A	40	excretion
1417	GO:0001947	NDRG4 HAND2 SUFU SOX18 TGFBR2 FOLR1 TBX2 SHH FOXH1 WNT3A CLUAP1 IFT57 IHH RNF207 HAND1 TBX3 TBX6 NPHP3 BBS5 APLNR STIL MKKS MEF2C IFT52 CITED2 ARL13B HIF1A MIB1 LBX1 VANGL2 DLL1 ZIC3 OVOL2 SOX17 FOXN4 PKD2 AHI1 NOTCH1 GATA4 C2CD3 SRF BBS7 ASB2 BBS4 NKX2-5 CCDC40 IFT172 MICAL2 SMAD3 DNAAF1 TMED2 MESP1 SMO CCDC39 NOTCH2 ENG FGF8 NODAL PSEN1 SETDB2 WNT5A CCDC103 NOTO TBX20	64	heart looping
1418	GO:0010828	NFE2L2 APPL1 AKT2 FGF21 C2CD5 RHOQ INSR BRAF MEF2A ARPP19 CLTCL1 IGF1 FGF19 GIP OCLN MAPK14 CAPN10 POU4F2 CREBL2 ITLN1 GPC3 ADIPOQ PTPN11 C1QTNF12 PRKCI CLIP3 C3 OPN3 PTH OSBPL8 AKT1 KLF15 RNASEL IRS1 TERT SLC1A2 NR4A3 PIK3R1 INS SORBS1 ERFE IRS2 GH1	43	positive regulation of glucose transmembrane transport
1419	GO:0034183	TNKS NAA10 ATRX	3	negative regulation of maintenance of mitotic sister chromatid cohesion
1420	GO:0050864	STAT6 TNFRSF21 SLAMF8 WNT3A CHRNB2 PRLR CD28 TBC1D10C MAD2L2 IGLL5 EPHB2 NSD2 TFRC IL7 PTPN6 ID2 INPP5D ZFP36L1 NCKAP1L BCL2 CTLA4 CD300A KMT5C THEMIS2 INHA SPI1 HMCES SLC39A10 MMP14 ADA CD81 MSH2 MLH1 IKZF3 SHLD2 THOC1 STAT5B FOXJ1 ATM MZB1 SAMSN1 INHBA IL2RG TNFRSF13B FOXP3 PTPRC SHLD1 RC3H1 MEF2C PARP3 IL27RA IL5 TNFSF13B IL4 PAXIP1 BCL6 SLC15A4 TBX21 MNDA CDKN1A SYK TYROBP TIRAP TNIP2 CLCF1 T…	131	regulation of B cell activation
1421	GO:0046348	AMDHD2 GNPDA2 NAGK CHIT1 CHI3L1 CHIA MGAT1 GNPDA1 NPL OVGP1 ALDH1A1 CHI3L2 CTBS RENBP	14	amino sugar catabolic process
1422	GO:0098942	FARP1 DAG1	2	retrograde trans-synaptic signaling by trans-synaptic protein complex
1423	GO:0048532	HOXB2 PAX2 KCNA2 PLXNA3 BMPR1A DLL1 DAB1 HOXB1 NRP1 KIF14 EGR2 TFAP2A SEMA3F NRP2 PLXNA4 HSPA5	16	anatomical structure arrangement
1424	GO:1990116	LTN1 ASCC3 TRIP4 ASCC2 ZNF598 NEMF	6	ribosome-associated ubiquitin-dependent protein catabolic process
1425	GO:0032074	TMBIM6 DFFA NEIL1 TERF1 TERF2 ABCE1 GZMA	7	negative regulation of nuclease activity
1426	GO:1903071	BCAP31 NFE2L2 HERPUD1 UBQLN2 UBQLN1 CAV1 SGTA	7	positive regulation of ER-associated ubiquitin-dependent protein catabolic process
1427	GO:1903789	SLC7A5 ITGB1 ARG1 ATP1A2 SLC38A1 ARL6IP5 CLTRN SLC17A8 RGS4 RGS2 ARL6IP1 SLC43A1 TNF AGT PER2 PSEN1 SLC43A2 ACE2	18	regulation of amino acid transmembrane transport
1428	GO:0070836	CAV2 PACSIN2 CAV1 EMP2 CAV3	5	caveola assembly
1429	GO:0001837	WNT2 BMP7 SP6 DLG5 ROCK2 TGFB3 AMELX ELL3 DAB2IP TGFB2 ACVRL1 DAB2 TBX5 EFNA1 PHLDB2 NOLC1 TNXB MAD2L2 EDN1 RGCC KLHL12 WWTR1 TCF7L2 SPRED1 HEY1 LDLRAD4 VASN HMGA2 ADIPOR1 MSX2 RFLNB SPRY1 WNT16 SDHAF2 IL1B SMAD7 ISL1 TGFBR3L PTK2 EPHA3 OLFM1 FOXC1 TRIM28 FOXF2 TGFBR2 GLIPR2 POFUT2 WNT4 TBX3 GSK3B SNAI1 FLNA CUL7 AKNA EZH2 AXIN2 HIF1A LOXL3 ALX1 PEF1 SPRY2 CLASP2 LRP6 SPRED2 EOMES BCL9L FERMT2 CR…	163	epithelial to mesenchymal transition
1430	GO:1900138	ANXA8L1 PLA2R1 ANXA8 ANXA1	4	negative regulation of phospholipase A2 activity
1431	GO:0033029	PIK3CD ITPKB PIK3CB ANXA1 SLC7A11 CXCR2 HCAR2	7	regulation of neutrophil apoptotic process
1432	GO:0001935	WNT2 GATA2 XDH ACVRL1 NGFR CDH13 IL12A ATOH8 CCL11 PLCG1 CAV2 JCAD BMPR2 RGCC PIK3CB JUN F3 SCG2 SPARC APELA CXCL12 TIE1 SIRT6 CYBA CCL24 APOH GDF2 CCR3 SYNJ2BP AKT1 STAT3 FGFBP1 PROX1 MMP14 PDCL3 NRP1 EGR3 CAV1 PRL KDR MYDGF NOX5 NR4A1 VIP FLT1 SEMA5A APLNR ANG PRKD1 STAT1 PROK1 MEF2C SIRT1 HIF1A VEGFA RPTOR AKT3 TNFSF12-TNFSF13 ANGPT4 APOE PROK2 PRKX VEGFC TNMD ITGB1BP1 FGF7 NF1 THAP1 STAT5A TN…	158	endothelial cell proliferation
1433	GO:0038183	DGAT2 CYP8B1 ABCG5 GPBAR1 CYP7A1 CIDEB ABCG8 SLC10A1 PRKAA1 VDR NR1H4 ABCB11	12	bile acid signaling pathway
1434	GO:0050727	LGALS2 SELE SLAMF8 PLA2G7 NR1D2 FPR2 GPX1 AGER IRF3 KRT1 LRFN5 IL33 FFAR3 RORA CREB3L3 CCL24 IFNG CNR1 NAPEPLD ADA MAPK7 CYLD GBA1 ACE2 STAT5B GGT1 PLA2G3 PTPRC FFAR4 LPL LTA MYD88 BCL6 CCL5 APOE NLRP14 NR1D1 PPARG IL17RA MAPK13 FANCA CDK19 BIRC2 NLRX1 NPY AIM2 PLCG2 MGLL CX3CL1 TRADD GPRC5B CEBPA C2CD4B DUSP10 IL2 MCPH1 IL16 MMP8 GATA3 PTGIS BRD4 FCGR1A BIRC3 PTGER4 PGLYRP2 FEM1A NLRC4 F12 SBNO2…	374	regulation of inflammatory response
1435	GO:0008306	RELN BRAF ADAM2 NPTX2 HRH1 SHANK2 RAG1 CHRNB2 EIF4A3 NEUROD2 TBR1 KRAS ITGB1 ELAVL4 TAFA2 RIC8A RAPGEF3 TUBA1A IFT20 UCN PPP1R1B GRIN2A SLC7A11 KIT HIF1A CTNS DRD1 KMT2A NF1 CLN3 TSC1 APP CDK5 OPRL1 SPECC1 GRIN1 NDRG4 NETO1 RGS14 ATP1A2 PDE1B ASIC1 TTC36 MEIS2 PPT1 GABRA5 TPBG OPRK1 LRRN4 ADCY3 FOXB1 NRGN SYNGAP1 FOS CSMD1 TANC1 MAP1A ABL1 AGT BTG2 MECP2 SNAP25 NPS B3GAT1 B4GALT2 DBH NOG SLC1A1 N…	86	associative learning
1436	GO:0009136	AK1 AK4 AK2 AK5 GUK1 AK3	6	purine nucleoside diphosphate biosynthetic process
1437	GO:0035743	NLRP3 IFNB1 ARID5A IL4 SLAMF1 IL18 TBX21 DENND1B ARG1 IL6 GATA3 IFNA2 PRKCZ CD81 IL1B IL1R1 IL18R1 XCL1 RSAD2	19	CD4-positive, alpha-beta T cell cytokine production
1438	GO:0070131	C1QBP CDK5RAP1 RCC1L FASTKD3 COA3 TRMT10C RPUSD4 MRPS27 TRUB2 NGRN RMND1 MPV17L2 RPUSD3 FASTKD2 METTL8 UQCC2	16	positive regulation of mitochondrial translation
1439	GO:1904048	PRKN STX1B	2	regulation of spontaneous neurotransmitter secretion
1440	GO:0048696	WNT3 SPART WNT3A	3	regulation of collateral sprouting in absence of injury
1441	GO:0006730	CA11 GNMT MAT2A CA13 CA3 MTHFD1L CA2 MTHFD2L CA4 MAT1A FPGS CA9 MTHFD1 ALDH1L2 CA8 SHMT2 SHMT1 MTHFD2 CA5B DHFR MTHFR AHCY CA12 CA14 CA10 MAT2B SFXN1 AHCYL1 AHCYL2 MTHFS DHFR2 SFXN3 CA7 TYMS CA6 ALDH1L1 CA1 CA5A	38	one-carbon metabolic process
1442	GO:0035745	TBX21 PRKCZ DENND1B ARG1 CD81 NLRP3 IL6 IL4 GATA3 XCL1 IFNA2 RSAD2 IFNB1	13	T-helper 2 cell cytokine production
1443	GO:0042435	TPH1 AANAT TPH2 ALDH2 ASMT DDC	6	indole-containing compound biosynthetic process
1444	GO:0007051	NDC80 MAP10 HAUS3 TUBB8 KNSTRN HSPA1A CHMP4A CENPH LSM14A TOGARAM1 MAPRE3 CHMP7 TNKS MAP9 MAP4 GOLGA6D KIF3B KIF4A HAUS7 DCTN2 ESPL1 TUBB EML1 PIBF1 TUBB1 STARD9 OFD1 AURKC HAUS6 CHMP2B PTPA TPPP CCNB1 RAN RAE1 MYBL2 MAP1S TACC2 STMN1 PRC1 TRIM36 PCNT EFHC1 TOGARAM2 CCSAP CEP97 CHEK2 BCCIP MYH9 SBDS PLK1 INTS13 GOLGA8R RPS3 MLH1 NEK6 DCTN1 LZTS2 SPAG5 KIF11 GOLGA8B DLGAP5 KIF2A MISP AUNIP KPNB1 R…	207	spindle organization
1445	GO:0051923	SULT2B1 SULT1A3 SULT1A1 SULT1B1 EXT2 SULT1C3 TPST1 SULT1E1 NDST1 SULT1A4 CHST4 TPST2 SULT1C2 UST CHSY1 SULT4A1 SULT6B1 EXT1 CHST5 HS3ST3B1 SULT2A1 HS3ST5 SULT1C4 SULT1A2	24	sulfation
1446	GO:0060374	PIK3CD ZFPM1 GATA3 PLA2G3 KIT	5	mast cell differentiation
1447	GO:0030317	IQCG SLC9B2 TSSK4 CFAP221 ODAD3 GAS8 SMCP CATSPERD CCNYL1 INPP5B PRM3 SLC22A16 PRDM14 TPGS1 CFAP157 GAPDHS TMF1 CFAP251 ENKUR CABS1 CLXN LZTFL1 CFAP69 DNAH5 ARMC2 INTS13 DNHD1 CFAP47 DRC7 DDX4 RNASE10 TNP1 EPPIN PLA2G3 SLIRP PRSS55 CATSPER2 PGK2 ATP1A4 DNAH1 ROPN1 NME8 SORD SLC9B1 CFAP54 TTLL9 TACR3 DPCD TEX101 TTLL1 IQCF1 RGN CFAP65 BBS2 NPHP4 CFAP97D1 TBC1D21 AKAP4 DEFB1 TTC21A CFAP44 TEKT3 DNA…	131	flagellated sperm motility
1448	GO:0030200	GUSB HGSNAT SGSH GPC1 NAGLU IDS HPSE	7	heparan sulfate proteoglycan catabolic process
1449	GO:0060595	FGF10 FGFR2	2	fibroblast growth factor receptor signaling pathway involved in mammary gland specification
1450	GO:0051293	NDC80 FBXW11 MISP TLE6 ENKD1 KPNB1 NDE1 NUSAP1 UBXN2B NDEL1 NSFL1C KIF25 NUMA1 DYNLT1 MAP4 LLGL1 LLGL2 CLASP1 ESPL1 GJA1 PAFAH1B1 CFL1 FGF10 SPRY2 SPIRE1 CLASP2 KAT5 INSC CENPA PKHD1 ITGB1 PAX6 MCPH1 SAPCD2 MOS ZW10 CDK5RAP2 SPRY1 MYH9 GPSM2 NLRP5 PLK1 SPDL1 MAD2L1 OOEP SPIRE2 SPAG5 FMN2 HTT ZBED3 DCTN1 GPSM1 ANKFN1 MAPRE1 DYNC1H1	55	establishment of spindle localization
1451	GO:2000002	DDX39B THOC5 THOC1 PPP1R10 CHEK2	5	negative regulation of DNA damage checkpoint
1452	GO:0018283	FXN NFS1	2	iron incorporation into metallo-sulfur cluster
1453	GO:0140059	PTN TAOK2 ZNF365 CHRNA7 SULT4A1 PHACTR1 NRP1 SEMA3A IGF2BP1 TPBG	10	dendrite arborization
1454	GO:0106004	METTL1 WDR4	2	tRNA (guanine-N7)-methylation
1455	GO:0055074	TRPC1 TMEM38A ATP1B1 PIK3CB CASQ2 PTPN6 SYPL2 JPH3 RYR2 CYBA CNR1 CHD7 DMD CALR GCM2 DIAPH1 PRKCB LHCGR JPH1 SPPL2C KDR TMBIM6 EDN3 LETM1 ATP6V1B1 SV2A PRKD1 PTPRC ERO1A HERPUD1 ATP2B3 ATP2A3 ATP2C2 APOE CCL5 ATP13A1 JSRP1 PTH CALB2 F2 CALCA ATP1A2 NPY TRPC5 TPCN1 TRPA1 PML PLCG2 CCR5 CX3CL1 FGF2 CALM3 PRKACA SLC24A5 SLC24A4 SLC8B1 CALM1 SLC35G1 ANK2 STC2 NPTN HTT PSEN1 F2RL3 JPH4 HAP1 PDPK1 DDIT…	316	calcium ion homeostasis
1456	GO:0072075	TCF21 PAX2 BMP7 SIX4 SIX1 SHH MYC PKD2 PDGFRB WNT4 SMAD4 STAT1 WT1 OSR1 BASP1	15	metanephric mesenchyme development
1457	GO:0072524	NAXE NMNAT1 PGAM1 NAMPT NMRK2 QPRT PGLS TP53 SHPK DERA GCK NADSYN1 TIGAR PDXK ME1 G6PD PARP9 NMRK1 NMNAT3 NAXD NQO1 SLC5A8 ALPL PGD TKT NUDT13 PARP10 RPTOR HAAO RPE IDO2 MDH1 KMO TALDO1 ALDH1L1 PDXP FMO5 RPIA GPD1L IDH1 NUDT12 NUDT17 PRPS2 RBKS NADK2 ALDH1L2 NNT DCXR NNMT ACMSD PARP16 MLST8 PTGIS NMNAT2 NOX1 ME2 MTAP FMO2 PNP KYNU SLC22A13 IDH2 NADK MTOR NAPRT RPEL1 ASPDH SARM1 NOCT TP53I3 CD38 P…	80	pyridine-containing compound metabolic process
1458	GO:0030177	CAPRIN2 TNKS2 WNT3A TRPM4 ZRANB1 DAB2 LYPD6 BMAL1 TNKS FGF9 DDX3X YAP1 LGR6 XIAP USP8 RSPO3 WNK1 LBX2 ATP6V0C ADNP RECK SRC SOX4 EDA TBL1XR1 GID8 PBXIP1 CAV1 RSPO4 VPS35 CSNK1G1 CDH3 SMURF2 DEPDC1B DIXDC1 SEMA5A NLE1 DACT1 WLS VCP KANK1 MACF1 CSNK1D PPM1N SMARCA4 SALL1 JRK CTDNEP1 PRDM15 TMEM198 RUVBL1 TERT ZEB2 SFRP2 GSKIP LRRK2 WNT5A RPS12 RNF146 ZBED3 HHEX DKK2 BMP2 RBPJ PTK7 PLEKHA4 WNT5B TLR…	140	positive regulation of Wnt signaling pathway
1459	GO:0048525	IFITM1 SHFL PPIA FCN3 TRIM27 TRIM25 TRIM32 LTF HMGA2 INPP5K BANF1 MAVS IFITM3 IFITM2 LY6E HEXIM1 RNASEL PROX1 ZFP36 FAM111A TRIM28 TRIM14 STAT1 TRIM59 CIITA APOBEC3F CCL5 SRPK1 TRIM11 PTX3 APOBEC3H TRIM13 MORC2 TRIM21 GSN ISG20 IFIH1 TRIM62 FCN1 ZC3HAV1 APOBEC3G RSAD2 PLSCR1 TRIM10 TRIM31 ISG15 TRIM26 IFNB1 UBP1 OAS3 RESF1 MID2 EIF2AK2 IFNL3 TASOR APOBEC3A SETDB1 TRIM5 TNF LARP7 SLPI APOBEC3A_B O…	88	negative regulation of viral process
1460	GO:0051647	CDC42 FBXW11 LMNB2 SYNE3 SYNE2 CEP120 KIF25 MTOR DOCK7 BIN1 SLC9A3R1 TMEM201 SLIT1 PAFAH1B1 TRIM58 PCM1 NTN1 SUN2 LMNA CLMN CAV3 NUDC FHOD1 SUN1 LMNB1 DCTN1 DYNC1H1 HOOK3	28	nucleus localization
1461	GO:0046459	ACOT4 ACSS1 PHYH ACADS OXSM ACSM1 MMUT MCEE THNSL2 CRAT PCCA PCK1 PCCB PCK2 TYRP1	15	short-chain fatty acid metabolic process
1462	GO:0010710	CST3 ITGB1 VSIR FAP	4	regulation of collagen catabolic process
1463	GO:0006629	ALG14 ACOT7 SERINC2 MBOAT1 OCRL LEPR LPIN1 PTPMT1 MGST3 OSBPL6 ACAD8 RORC GAL3ST4 ABCA4 SOCS1 PIK3C2A APOH CNR1 AMACR BMX LTC4S EDF1 ACSM2B KBTBD2 CHST10 PLCB1 PRKD1 ATP6V1B1 APOA4 CYP46A1 ACBD7 NR1D1 GLA FABP3 SULT4A1 SIRT2 RIDA PEX7 PNLIPRP1 LIPN MBTPS2 BMP2 TTC39B UGT1A3 PPT1 CRTC3 ST8SIA2 ALDH3B1 DGAT2 ATG14 B4GALT4 ITPKC SLC45A3 FABP6 FAM135B PTGIS ABCG1 DGAT2L6 DHRS9 HSD11B2 ABCA7 TGFB1 PLC…	1396	lipid metabolic process
1464	GO:0043985	PRMT5 COPRS CLNS1A PRDM4 WDR77 PRMT1	6	histone H4-R3 methylation
1465	GO:0046950	OXCT2 ACSS3 HMGCLL1 ACAT1 HMGCS2 AACS OXCT1 HMGCL SLC27A5	9	cellular ketone body metabolic process
1466	GO:1990090	NTRK1 RAPGEF2 NTF3 CBL SH3GL2 KIDINS220 TMEM108 RAB35 MAPT RAP1A SORT1 NTRK2 DYNC1LI2 CIB1 EIF4A3 NTF4 CRK CSTF2 EEF2K FOXO3 ID1 TPTEP2-CSNK1E USP8 CSNK1D HES1 CSNK1E TAC1 ARF6 ELAVL4 RAPGEF1 MAGI2 EHD1 NTRK3 AKT1 KAT2A HSPA5 WASF1 APP ACAP2 E2F1 CALCA NGF BDNF TRPV1 CORO1A STMN2	46	cellular response to nerve growth factor stimulus
1467	GO:0016571	METTL23 SETD1A SETMAR PRMT1 ZNF274 RNF20 KANSL2 TRMT112 KMT2B SUZ12 TTLL12 MYB SETD1B NSD2 CXXC1 ZNF304 PYGO2 PRDM14 WDR5B FAM47E-STBD1 MTHFR KPNA7 PRDM12 KMT5C EED LMNA KDM6A PHF1 SETD4 PAXBP1 BOD1 H1-5 MCRS1 PRDM6 PWP1 PAF1 PRDM9 SETBP1 SMYD1 SMYD3 PRDM1 BAZ2A WDR5 RTF1 EZH2 PHF20 SIRT1 DPY30 KDM4C BCOR SMYD5 BRCA1 CREBBP PAXIP1 MLLT6 SIRT7 KMT2A KMT2C H1-3 CHTOP NCOA6 DMRTC2 CTR9 NFYB NFYC ARI…	148	histone methylation
1468	GO:1902869	HES1 DLX2 GDF11 TGIF2 POU4F2 DLX1	6	regulation of amacrine cell differentiation
1469	GO:0014805	IL1B CYBA NOS3 HMOX1	4	smooth muscle adaptation
1470	GO:1902992	RTN4 HAP1 CHRNA7 RTN3 ROCK1 NTRK2 BIN1 IGF1 SPON1 TMED10 APOE RTN1 PICALM SORL1 GGA3 CLU PRNP FLOT2 PIN1 RTN2 ABCA7	21	negative regulation of amyloid precursor protein catabolic process
1471	GO:1903852	ADCK1 PINK1 CHCHD10	3	positive regulation of cristae formation
1472	GO:1904871	TCP1 CCT3 CCT6A CCT5 DKC1 CCT7 LARP7 CCT2 MEPCE CCT4 CCT8	11	positive regulation of protein localization to Cajal body
1473	GO:0000381	RNPS1 YTHDC1 NOVA1 DDX17 PTBP1 FMR1 WTAP CELF3 RBM25 MAGOH SRSF2 KHDRBS1 RBM11 NOVA2 NSRP1 RBFOX2 RAVER1 RBMX RBMY1D CELF4 RBM24 RBM5 RBM15 HNRNPU CELF6 HNRNPA1 REST CELF1 SRSF12 FAM172A MBNL3 TIA1 ZBTB7A RAVER2 FXR1 RBM10 RBM20 ZC3H10 PUF60 MYOD1 RBM8A DDX5 HNRNPL RBFOX1 SAP18 KHDRBS3 SRSF6 CELF5 RBM15B THRAP3 SMU1 TRA2B MBNL1 CELF2 RBM7 FXR2 RBM4 KHDRBS2 MBNL2 RBMY1A1 RBM38 SRRM4 RBFOX3	63	regulation of alternative mRNA splicing, via spliceosome
1474	GO:0065004	CENPC HP1BP3 H3C10 MCM2 CENPH H2BC8 H4C7 TAF13 SPTY2D1 MED9 OIP5 THRA TSPY8 MED23 MED19 UBTFL1 MED28 H2BC9 TSPYL4 H2BC14 POGZ CENPX H4C5 GMNN H4C8 MED21 TP53 TAF11 H3C1 TAF2 TAF6L MED1 NAP1L5 H3C2 H3C11 SIRT6 TAF1C MACROH2A2 BRD2 RAD52 TAF5 DMC1 BDP1 GTF2A1 HAT1 H2BW2 H1-5 HIRA TAF6 TAF7L MED18 CHRAC1 MIS12 SET POLR1E H1-10 DLGAP5 CENPK TSPY1 SMYD3 H2BC26 MED31 H2AB1 BAZ2A CDC45 ITGB3BP ESR1 CENP…	229	protein-DNA complex assembly
1475	GO:0030856	PAX2 BMP7 SGPP1 XDH ROCK2 ACVRL1 GDNF PTCH2 BLTP1 MMP9 BTG1 ATOH8 FOXE3 PRLR YAP1 HES5 LHX1 KDF1 ETV2 ZBED2 WWTR1 KRAS AHI1 SPRED1 MED1 PTCH1 ZFP36L1 CD109 IFNG MACROH2A2 GDF2 MSX2 TRIM16 SPRY1 MESP1 SMO ZFP36 IL1B CAV1 NODAL RFX3 CDKN2B VDR S1PR3 STAT5B SFN FOXJ1 CDKN1C FOXC1 ADD1 LIF PLCB1 ETV4 TBX3 AJAP1 STAT1 GRHL1 EZH2 ALOX15B VEGFA TP63 DLL1 WNT9B SPRY2 S1PR2 ZEB1 APOLD1 PRKX SPRED2 FOXN1 A…	152	regulation of epithelial cell differentiation
1476	GO:0034644	ERCC4 ATR PCNA MMP9 XPA BAX TP53 POLH TRIAP1 MC1R CERS1 METTL3 CDC25A ACTR5 MME MMP1 PTGS2 PIK3R1 HYAL3 COPS9 ZBTB1 SDE2 OPN5 NPM1 SIRT1 PIERCE1 TP53INP1 EIF2AK4 CREBBP H2AC25 NLRP1 DHX36 PTPRK CHEK1 CDKN1A AURKB TREX1 EIF2S1 STK11 MAPK13 PPID EP300 NFATC4 OPN1SW POLK CUL4A CASP9 YY1 NOC2L PBK SMPD1 CUL4B KDM1A BAK1 MAPK11 MFAP4 TIMP1 ERCC1 RUVBL2 ATF4 NEDD4 RHBDD1 CARD16 POLD1 PARP1 USP47 INO80 …	93	cellular response to UV
1477	GO:0048821	SLC25A40 FLVCR1 BRD1 FAM210B ALAS2 BAP1 TMOD3 BPGM SLC4A1 CITED2 RPS6 GATA1 TRIM58 ERCC2 BCL6 SLC11A2 MED1 SH2B3 SRF NCKAP1L EPB42 ZBTB7A RHEX JMJD6 MAEA L3MBTL3 ADGRF5 ALAS1 ARID4A KLF2 G6PD DMTN PLA2G10 PTBP3 EPO LYAR ABCB10 RHAG	38	erythrocyte development
1478	GO:2000516	IL4R TGFBR2 NLRP3 PRKCQ MALT1 NFKBID IL2RG HLA-DRB3 CD3E CD83 FOXP3 IL12B HLA-DRA HLX CD28 MYB NFKBIZ SHB IL23A IL18 CARD11 NCKAP1L KLHL25 SOCS1 RARA IFNG HLA-DRB1 LGALS9 CCL19 IL12RB1 CD55 RIPK2 SASH3 ZBTB7B CD81 SOCS5 PRKCZ CD86 IL23R ANXA1 XCL1 CD160 TNFSF4 CD80	44	positive regulation of CD4-positive, alpha-beta T cell activation
1479	GO:0046885	BMP2 POR DAB2 DGKQ WNT4 CLCN2 PDE8B HIF1A IGF1R REST FFAR3 CYP27B1 BMP6 ATP1A1 DKK3 NR3C1 ARNT LHCGR H6PD NFKB1 GFI1 STC2 BMP5 ADM EGR1	25	regulation of hormone biosynthetic process
1480	GO:0000712	EME2 ERCC4 MEIOB ANKLE1 CENPX EME1 CORT HFM1 CENPS FANCM RMI1 CENPS-CORT TOP2A SLX4 MUS81 MLH1 TEX11 SHOC1 TOP2B	19	resolution of meiotic recombination intermediates
1481	GO:0032423	AXIN2 HMGB1 PRKCG HDAC10	4	regulation of mismatch repair
1482	GO:2000309	ADAM8 IFNG	2	positive regulation of tumor necrosis factor (ligand) superfamily member 11 production
1483	GO:0030208	CHST14 CHST12 DSE DSEL UST	5	dermatan sulfate biosynthetic process
1484	GO:0034367	APOA2 MPO PLA2G7 PLA2G3 APOA4 TAF8 SCARB1 PLA2G5 LPL PLTP NR1H4 APOE LIPC APOM MTTP APOB ABCA5 APOA1 APOA5 CETP PLA2G2E AGT ABCG1 AGTR1 GTF2E1 LIPG PLA2G10 LCAT APOC3 APOC1 APOC2 PLA2G2A PON1	33	protein-containing complex remodeling
1485	GO:0014038	EGR2 DICER1 CDK1	3	regulation of Schwann cell differentiation
1486	GO:0051124	APP SIX1 SIX4 AGRN MYCBP2 MUSK COLQ LRP4	8	synaptic assembly at neuromuscular junction
1487	GO:0055096	LPL CD36 CDH13	3	low-density lipoprotein particle mediated signaling
1488	GO:0050775	CAPRIN2 GPRASP3 DBNL RELN IL1RAPL1 PAK3 CDKL5 RAB21 FBXW8 CUL7 CAPRIN1 CAMK2B CUX1 SS18L2 PAFAH1B1 EPHB2 EEF2K DBN1 DHX36 LRP8 SS18L1 HDAC6 FBXO31 STAU2 CDKL3 PTPRD ITPKA OBSL1 BAIAP2 TBC1D24 ANKRD27 PARP6 EPHA4 ACTR2 ANAPC2 CUX2	36	positive regulation of dendrite morphogenesis
1489	GO:0140251	RAB26 PRKN	2	regulation protein catabolic process at presynapse
1490	GO:0046942	SLC25A13 MPC1L SLC17A7 ABCB4 TRH SERINC5 SLC22A6 GABBR1 VPS54 AVP SLC17A3 SLC35D2 AVPR1A CYP4A11 SLC12A2 PLA2G12A SLC36A4 SLC26A5 SLC46A1 GRM1 TNFSF11 SLC6A11 ABCD3 SNCA SLC6A17 SLC25A22 GRM2 FGF19 PLA2G1B SLC23A3 ABAT EDN1 GIPC1 SLC17A6 SLC10A3 SLC10A1 SLC11A1 SLC25A30 LRRC8E SLC25A1 SLC17A8 SYT4 NPY5R SLC10A6 P2RX7 ITGB1 SLC25A14 SLCO1A2 CES1 SLC26A2 ADORA2A PLA2G2F SLCO1C1 PLA2G4A ABCC5 SLC7A1…	294	carboxylic acid transport
1491	GO:0006094	SLC25A13 CLK2 G6PC3 NLN FOXO1 LEPR GOT1 GPT CRTC2 SLC35B4 SLC25A1 SIRT6 GCK KAT2A PDK2 PGM1 G6PC2 FBP1 GNMT PTPN2 WDR5 TPI1 PPP4R3B SIRT1 PGAM2 KAT2B PGK2 SIK1 SOGA1 SIRT7 ADIPOQ C1QTNF12 ENO2 C1QTNF3 FAM3A SDS PER2 STK11 SLC25A11 SELENOS PPARA EP300 SLC25A12 DGAT2 SDHAF3 MST1 PCK1 GCG ACADM SLC37A4 SLC25A10 SESN2 NNMT G6PC1 NR3C1 ATF4 ALDOC INS CRY1 ERFE OGT PGP GPD1 ARPP19 DGKQ PPARGC1A GPI PCK…	84	gluconeogenesis
1492	GO:1902951	GRIN2B FYN PRNP	3	negative regulation of dendritic spine maintenance
1493	GO:0033182	UBR5 OTUB2 OTUB1 PARK7 TRIP12 UBE2N KDM1A	7	regulation of histone ubiquitination
1494	GO:0034143	DAB2IP APPL1 WDFY1 RAB7B LBP MFHAS1 NR1H3 NINJ1 LTF LILRA2 APPL2 NR1D1 FLOT1 ACOD1 TIRAP PELI1 LYN TICAM2 TNFAIP3 CD14 PTPN22 BPIFB1 TREM2 F2RL1 IFI35	25	regulation of toll-like receptor 4 signaling pathway
1495	GO:0032910	LRRC32 SMAD3 CD24	3	regulation of transforming growth factor beta3 production
1496	GO:0002028	GRP PTPN3 TESC UTRN ATP1B1 FGF12 HECW2 COMMD1 P2RX7 NKAIN2 YWHAH CAMK2D PRKCE STK39 CNTN1 WNK1 ADRB2 DMD AKT1 NEDD4L STOM SLC9A1 FXYD5 ATP1B2 SCN4B ACTN4 DRD4 PER1 WNK4 DMPK SIK1 SCN5A MLLT6 P2RX4 NKAIN3 SERPINE2 NKX2-5 NKAIN4 AHCYL1 PCSK9 SCN2B FGF13 GPD1L RANGRF FXYD6 SLC8A1 FGF11 NETO1 ATP1A2 ATP2B4 FGF14 PRSS8 PKP2 FXYD7 CHP2 FXYD3 SLMAP SCN3B KLHL24 GLRX ATP1B3 FXYD1 OSR1 CNKSR3 DLG1 NEDD4 S…	89	regulation of sodium ion transport
1497	GO:0070242	EFNA1 PTCRA ZC3H8 RAG1 HIF1A BCL11B BAX JAK3 TP53 ADAM8 BAK1 KIFAP3 BCL2L11 CHEK2 GLI3 DFFA ADA WNT5A BMP4	19	thymocyte apoptotic process
1498	GO:1904691	NUPR1 WDR13 PHOX2B	3	negative regulation of type B pancreatic cell proliferation
1499	GO:1900084	VEGFA CAV1 ACE GREM1	4	regulation of peptidyl-tyrosine autophosphorylation
1500	GO:0071875	RAPGEF2 ADRA1D GSK3A ADRA2C ADRA2B DRD3 CRTC3 ATP2B4 ARRDC3 ADRA1A ADRA2A ADRB1 PDE4B ADRB3 AKAP13 DRD1 ZDHHC21 PDE4D ADCY9 KCNQ1 GPR101 DRD2 LMBRD2 ADRB2 GNAI2 PLN CHGA ADRA1B DRD5 RGS2	30	adrenergic receptor signaling pathway
1501	GO:2000254	HPGDS CIB1 PTGDS PRDX4 RHBDD1 SRC PTGDR2	7	regulation of male germ cell proliferation
1502	GO:0000480	UTP23 ABT1 NOP9 NOP14 TBL3 FCF1 UTP20 RCL1	8	endonucleolytic cleavage in 5'-ETS of tricistronic rRNA transcript (SSU-rRNA, 5.8S rRNA, LSU-rRNA)
1503	GO:0021675	PAX2 HOXB1 NGFR SEMA3A TMEM126A CHRNB2 NTF4 GABRB2 EDN1 EPHB2 EPHB1 HOXA1 KCNC2 VCAM1 CHD7 RNF165 TIFAB GLI3 SLC25A46 BDNF NRP1 EGR2 ISL1 PHOX2B PLXNA4 TCIRG1 NTRK1 SIX4 ATOH7 SLITRK6 LRIG2 CITED2 DRGX SLC1A3 ECE1 AFG3L2 ATP8B1 SEMA3F LRIG1 POU4F3 HOXD3 SERPINE2 SALL1 HOXB3 HOXA3 TFAP2A PLXNA3 PLXNA1 NGF KCNC1 NPTX1 CNGB1 PHOX2A LPAR1 CTNNB1 GABRA5 FBXO45 ILK ADARB1 HES1 EDNRA NRTN SLC24A4 POU4F1…	88	nerve development
1504	GO:0099068	LRRC4B VPS35 PTK2B ARHGEF15 ZDHHC12 NLGN3 SPTBN2 LRRTM2 NRXN2 CRKL NLGN2 WNT7A PTEN CRK GRID2 CDH2 EPHB2 NLGN4X LZTS1 LRP4 NRXN1 C1QL2 LRFN4 C1QL3 CBLN1 ARHGEF9 NTRK3 ABI3 PTPRD SLITRK3 NLGN1 NLGN4Y NTNG2 GAP43 CRIPT WNT5A IL1RAP NPTX1	38	postsynapse assembly
1505	GO:0002418	FBXO38 SLC22A13 CEACAM1 AHR HMGB1 HRG HLA-DRB3 IL12A IL12B HAVCR2 HLA-A CD274 PVR CD226 NKG7 NECTIN2 MR1 HLA-DRB1 HSPD1 ADAM15 PRF1 MICA CRTAM IL4I1 CD160	25	immune response to tumor cell
1506	GO:0043653	FIS1 BNIP3 ATG3 CCAR2 ERBB4 MFF NPTX1 BAX VPS35 DNM1L	10	mitochondrial fragmentation involved in apoptotic process
1507	GO:0090399	CHEK1 TERT WNT16 CHEK2 PLA2R1 CDKN1A ATM ERCC1 ATR CTC1 TP53 SERPINE1 WRN CDKN2A MME ROMO1	16	replicative senescence
1508	GO:0070424	HSPA1B HSPA1A TNFAIP3 TLR4 PTPN22 BIRC3 ERBIN BIRC2 XIAP SLC46A2 SLC15A3 SLC15A2 SLC15A4	13	regulation of nucleotide-binding oligomerization domain containing signaling pathway
1509	GO:0086015	HCN1 ANK2 HCN4 RYR2 KCNA5 HCN3 CACNA1D SCN5A SCN3B HCN2 TBX18 CACNA1G	12	SA node cell action potential
1510	GO:0016601	FARP2 CADM4 ARHGAP44 DBNL CYFIP1 RAC1 AIF1 CDH13 HACE1 SH3BP1 HACD3 NCKAP1 KBTBD6 RASGRF1 ABI2 CRK RAC2 ELMO1 DOCK5 TIAM1 SSX2IP PIK3CB WASF2 PIK3CG GARRE1 KRAS RHOG GABARAP STMN3 RHOU RHOH ARF6 NF1 ARHGAP17 BRK1 WASF1 ARHGAP24 AUTS2 ALS2 KBTBD7 NISCH EPS8 DNM2 OGT	44	Rac protein signal transduction
1511	GO:0090162	CDC42 MYO18A CYTH1 GOLPH3 SHH AMOT PTK7 TTC8 SYNE4 SH3BP1 RAP2A SLC9A3R1 HES5 CLASP1 PKD1 SIPA1L3 FERMT1 FBF1 HES1 RHOA OPHN1 ARF6 MSN CAMSAP3 FOXF1 CYTH3 FRMD4B MYO9A EZR PARD3 FRMD4A TCF15 FAT1 LAMA1 IFT20 WNT5A	36	establishment of epithelial cell polarity
1512	GO:0019285	CHDH ALDH7A1	2	glycine betaine biosynthetic process from choline
1513	GO:0070072	ALDOB VMA21 TMEM199 TM9SF4 CCDC115 ATP6V1B1	6	vacuolar proton-transporting V-type ATPase complex assembly
1514	GO:0030900	TMEM108 UNCX ARX HDAC1 GART WDR47 KDM2B LHX8 TBR1 HPRT1 AXL TACC2 RTN4R CHD7 ATP1B2 SSTR3 NEUROG3 SYNE2 CEP120 PLCB1 B2M HIF1A SLIT1 PCSK1 AGTPBP1 SLIT2 GLI1 TYROBP PHLPP2 DRAXIN ZMIZ1 APAF1 MSX1 PLXNA1 BBS2 SZT2 KCNC1 CHD5 TH BMP2 BMERB1 SOX1 OGDH ATP1A2 RBPJ NPY HERC1 FOXG1 SRD5A1 EFNA2 EMX2 FGF10 NRGN FGF2 HES1 PAX6 OPHN1 MCPH1 H2AX TOX NF2 HSD3B2 POU3F3 PSEN1 HOOK3 HAP1 PTCHD1 STIL TNR TTC21B…	392	forebrain development
1515	GO:0032104	CARTPT GHSR NPY PRKCG MKKS TRIM24 BAX NR1H4 MED1 GHRL NUCB2 BCL2 CYP27B1 BBS4 SPX MN1 MT3 OPRM1 KANK2 BBS2 PPARA NENF LEP RXRB SNAI2 UCN VDR SNW1 RXRA	29	regulation of response to extracellular stimulus
1516	GO:0007521	TBX2 MEF2C	2	muscle cell fate determination
1517	GO:1902373	VIP PKP3 HNRNPD DAZ2 EIF4ENIF1 SECISBP2 HNRNPC TAF15 GDNF TENT4A FMR1 FUS RBM46 TOB1 IGF2BP1 A1CF DAZ4 AXIN2 HNRNPAB TENT4B SYNCRIP MAPK14 YBX3 PABPC1 NOCT MEIOC CIRBP SLC11A1 BOLL MYD88 ANGEL2 DND1 RBM24 HNRNPU CSDE1 DHX9 MAPKAPK2 ELAVL4 TRAF3IP2 DAZ1 TIRAP PAIP1 RBM10 METTL16 UPF3A PKP1 TENT5A TENT5D APOBEC1 TENT5B TRAF2 DAZ3 TRAF5 ELAVL1 DAZL YBX1 E2F1 NBAS ZFP36 HNRNPA0 TENT5C TARDBP DHX34 LA…	70	negative regulation of mRNA catabolic process
1518	GO:0006612	MIEF2 CHMP4A VPS37C RAB8B RABGEF1 ATG3 ZDHHC22 SGTB NACAD RTP2 GLP1R ARL6 ICMT FIS1 INPP5K ZDHHC11 RTP1 ZDHHC18 HSPA5 PEX19 STOM SSR2 MFF PRNP SEC61G PEX16 GDI1 ZDHHC3 VPS37D ERBB2 ZDHHC12 NCF1 ARL6IP1 SEC61B SLC51B KCNE1 ZDHHC2 UBL4A SRP68 MIEF1 ZDHHC20 ITGB1BP1 PRKCI SIL1 ZDHHC23 ZDHHC7 CACNG2 SRP54 PARD3 CDK5 TRAM1 GOLGA7B ZDHHC14 PEX26 HPCA SRPRB AQP11 CDK5R1 C2CD5 SRP14 ZDHHC19 GET4 TRAM1L1 …	122	protein targeting to membrane
1519	GO:0070253	SCT CARTPT FFAR4	3	somatostatin secretion
1520	GO:0031033	MYH11 RAP1GDS1 DAPK3 TCAP TTN	5	myosin filament organization
1521	GO:0072236	AQP1 WNT7B UMOD PKD1 POU3F3 PKD2	6	metanephric loop of Henle development
1522	GO:0070782	PLSCR1 XKR4 XKR5 XKR7 XKR8 XKR9 XKR6 FASLG TRPC5	9	phosphatidylserine exposure on apoptotic cell surface
1523	GO:0070949	CXCL6 F2RL1 ARG1	3	regulation of neutrophil mediated killing of symbiont cell
1524	GO:0019344	CTH CBS LOC102724560 GGT1	4	cysteine biosynthetic process
1525	GO:0097479	KIF5B AP3B2 SYN3 BLOC1S4 BORCS5 KIF5A CTNNB1 CNIH2 SLC2A4 AP3M2 RAB27A PTEN SNCA PRKN NLGN2 AP3S1 AP3M1 MAP2 CDH2 RAB3A SYN1 PINK1 TMEM230 BRSK2 BLOC1S5 AP3S2 SPG11 CTBP1 PICALM BLOC1S3 DNM1 DTNBP1 PCDH17 SNAP91 LIN7A BSN SYNJ1 KIF5C SNAPIN AP3B1 BLOC1S6 CDK5 BLOC1S2 TRIM46 NLGN1 AP3D1 TOR1A LRRK2 BLOC1S1 SYN2 SYNDIG1 BRSK1 DNM2 PCLO	54	synaptic vesicle localization
1526	GO:0070423	HSPA1A INAVA ERBIN NFKBIA IRGM TLR4 XIAP SLC46A2 SLC15A2 SLC15A4 LACC1 NOD2 OTULIN HSPA1B RIPK2 TNFAIP3 PTPN22 BIRC3 CYLD MAP3K7 MAP2K6 ITCH BIRC2 RELA SLC15A3	25	nucleotide-binding oligomerization domain containing signaling pathway
1527	GO:0060452	NPPA ADRA1A KCNQ1 UCN CCN2 ACE2 CHGA RGS2	8	positive regulation of cardiac muscle contraction
1528	GO:0001970	CR1 C3	2	positive regulation of activation of membrane attack complex
1529	GO:1902410	CHMP4C CHMP4A KIF20A CHMP7 CHMP1B NUP62 CHMP4B CHMP6 RNF103-CHMP3 CHMP2B RHOA PDCD6IP CHMP1A CHMP3 CHMP5 ARF1 VPS4B CEP55 VPS4A MITD1 CHMP2A KLHDC8B CNTROB KIF20B	24	mitotic cytokinetic process
1530	GO:0001505	NAPA SYT8 BRAF ALDH5A1 CHAT GDNF CPLX2 PRRT2 ACHE GRM4 DVL1 SNAP47 SNCA WNT7A SLC6A11 SLC22A3 ABAT SLC6A2 DOC2A ERC2 GAD2 SLC17A8 SYT4 BAIAP3 CALM2 P2RX7 P2RY4 RIMS3 ITGB1 SV2C ADORA2A SNPH VAMP2 RAB3B SNAP23 STX1A BLOC1S6 SNAPIN PRKCB SLC29A1 RIMS2 STXBP3 UNC13B SLC32A1 NR4A1 SYP PCLO SLC22A2 SLC4A8 CHRNA3 TOR1A PARK7 DRD4 SYN3 CASK FMR1 GPM6B STX19 SV2A SLC44A4 HNMT MEF2C CAMK2A SYNGR3 SNAP29 G…	209	regulation of neurotransmitter levels
1531	GO:0106119	ERLIN1 SOD1 ERLIN2 SCAP APOE	5	negative regulation of sterol biosynthetic process
1532	GO:0006404	KPNB1 SNUPN TPR RAN	4	RNA import into nucleus
1533	GO:0048550	NR1H2 CAV1 NR1H3 PROM2 STX1B	5	negative regulation of pinocytosis
1534	GO:0019064	NECTIN2 HYAL2 GAS6 CH25H CTSL	5	fusion of virus membrane with host plasma membrane
1535	GO:0045732	BCAP31 KCNE2 DAB2IP HSPA1A VPS28 DAB2 RNF144A RNF19B FOXO1 FBXW8 DNAJB2 RNF128 NSF SH3RF1 DVL1 STUB1 RNF217 FZR1 PSMC3 CBLB ZFAND2A PSMC4 TRIM32 GABARAP IL33 SIRT6 IFNG USP5 UBQLN1 AKT1 BAG2 PLK1 SOCS5 OAZ2 CD81 IL1B OAZ1 PABIR1 ZER1 SMAD7 DDRGK1 CAV1 MAPK9 VPS35 GBA1 GCLC COP1 VIP NFE2L2 NRDC BARD1 GSK3A UBQLN2 FMR1 ABCA2 OSBPL7 GSK3B DACT1 DTL PSMC5 AXIN2 PSMC6 RNF180 HERPUD1 DDA1 PIAS1 RNFT2 T…	212	positive regulation of protein catabolic process
1536	GO:0000730	RAD51 RAD52 DMC1 RAD51C	4	DNA recombinase assembly
1537	GO:0002183	EIF5 EIF4B MTOR NCBP1 EIF4H RPL13A YTHDF2 EIF4A2 DHX29 EIF3K EIF4A1 EIF2S3 DENR EIF4G1 EIF3H MCTS1 EIF3A SH3BGRL EIF2S2 METTL3 EIF3I EIF3C EIF2D EIF3E EIF2B3 EIF3CL EIF3B EIF3F EIF3D SLBP NCK1 MIF4GD EIF3G EIF3L EIF3J RBM4 NCBP2 EIF3M	38	cytoplasmic translational initiation
1538	GO:0006515	DERL1 SDF2L1 RNF185 KLHL15 NGLY1 LONP2 UGGT1 BAG6 UGGT2 ATXN3 STUB1 FBXL17 AUP1 UFD1 YME1L1 VCP ZYG11B LONP1 RNF5 HDAC6 OMA1 UBE2W RNF126 CUL3 ZER1 AKIRIN2 CLPP TOR1A	28	protein quality control for misfolded or incompletely synthesized proteins
1539	GO:0070346	PPARD VSTM2A FGF10 PID1	4	positive regulation of fat cell proliferation
1540	GO:1900272	APP PTN FAM107A PRNP AGER CX3CR1 ADORA1 TYROBP EPHA4 ABL1 APOE	11	negative regulation of long-term synaptic potentiation
1541	GO:0032214	TERF2 TERF1	2	negative regulation of telomere maintenance via semi-conservative replication
1542	GO:0036378	CYP27B1 CYP27A1 CYP3A4 CYP2R1	4	calcitriol biosynthetic process from calciol
1543	GO:0006613	SRPRB SRP14 TRAM1L1 SSR1 ARL6IP1 SEC61B SRP72 SRP68 SEC62 SEC63 SEC61A1 TRAM2 SRPRA SIL1 SRP9 SRP54 TRAM1 SSR2 SEC61A2 ZFAND2B SRP19 SSR3	22	cotranslational protein targeting to membrane
1544	GO:1903553	SDC1 PDCD6IP SDCBP SDC4	4	positive regulation of extracellular exosome assembly
1545	GO:0060447	SHH FGF10	2	bud outgrowth involved in lung branching
1546	GO:0007605	ESPNL WDR1 CHRNA9 CABP2 BARHL1 CLIC5 GRXCR1 ZNF354A SLC26A5 CLRN3 CHRNB2 GPX1 ALDH7A1 GJC3 GABRB2 TIMM10 GJB2 TMIE SLC17A8 HOXA1 PPIP5K2 COCH NIPBL MYO6 CDH23 GRXCR2 TUB CHD7 DIAPH1 USH1G COL2A1 STRC EPS8L2 TIMM9 UCN CDKN2D MARVELD2 CLRN2 TPRN CHRNA10 ASIC2 ATP6V1B1 SLITRK6 LRIG2 KCNE1 CEACAM16 KIT WHRN KCNQ4 FZD4 LHFPL5 OTOR PAX3 ATP2B2 SLC1A3 SPRY2 ATP8B1 ROR1 MYO7B MYO3A CNTN5 POU4F3 LRIG1 TRI…	155	sensory perception of sound
1547	GO:2000156	RAB33B BET1L	2	regulation of retrograde vesicle-mediated transport, Golgi to ER
1548	GO:0046340	LIPE APOA2 DAGLA PLB1	4	diacylglycerol catabolic process
1549	GO:1904434	B2M HFE	2	positive regulation of ferrous iron binding
1550	GO:0097305	PSMD14 GABBR1 CBL AVP GNG2 PTK2B CYP2E1 AVPR1A GNRH1 NEFL CLDN18 IGFBP7 CHRNB2 SCNN1B FGF19 TUFM ADCY8 ABAT ND4 CDK4 SLC10A1 SREBF1 AKR1C2 EIF4G1 CALM2 P2RY4 KCNC2 ADCY1 PTCH1 VCAM1 STK39 PRKCE CYBA CES1 PTGFR CNR1 FOSL1 TSPO GRIN3A PTGDR SOD2 HPGD KLF2 AKT1 RPS6KB1 G6PD SMO DEFB104A PRKAA2 GLRA2 DMAP1 CASP8 SCNN1D SCNN1A NQO1 CLDN7 SCN11A FBP1 SPINK1 RPS4X UCP1 OXT HNRNPD TGFBR2 MLC1 CA3 AKR1C3 …	252	response to alcohol
1551	GO:0010508	STING1 ULK2 FOXO1 RALB TRIM27 SH3GLB1 VDAC1 SNX4 ATG101 PIP4K2A PIK3CB ULK1 TP53INP2 KAT5 MTDH TRIM32 TRIM38 RNF152 ELAPOR1 PIK3C2A IFNG CERS1 SPTLC1 ADRB2 GNAI3 ORMDL3 WAC PRKAA2 WDR45 MAP3K7 SH3BP4 KDR SESN3 NOD1 SVIP CAMKK2 PARK7 GSK3A TSC2 WDR24 C9orf72 RB1CC1 TRIM14 GSK3B MOAP1 PRKD1 SNX7 SNX18 SIRT1 BNIP3L HIF1A IRGM RNF31 RAB3GAP2 DAPK1 IL4 TP53INP1 SPTLC2 TOM1 PLK3 WIPI1 UFL1 LRSAM1 BCL2L…	144	positive regulation of autophagy
1552	GO:0048705	BMP7 TGFB3 CDX1 THRA HOXB1 UNCX INSIG2 STC1 ANXA6 EIF4A3 WNT7A LHX1 HHIP COL13A1 ALX3 BMPR2 ACVR2B HOXA1 PHOSPHO1 P2RX7 BMP1 LTF RYK NIPBL HOXA5 BPNT2 MSX2 TULP3 RFLNB RUNX2 TIFAB NAB2 FREM1 GLI3 HOXA4 CHSY1 MMP14 COL2A1 ZFAND5 IFT80 INSIG1 HOXB7 SOX6 NODAL COL27A1 ACTN3 HOXA2 FOXC1 CSRNP1 MGP TGFBR2 SIX4 HOXC11 TBX4 ALPL PLEKHA1 NLE1 MED12 HOXD8 MEF2C ACP5 CITED2 AXIN2 OTOR SCX FOXN3 ALX1 FMN1 R…	228	skeletal system morphogenesis
1553	GO:1904760	PDCD4 TSKU TP53INP1 RB1 PARP1	5	regulation of myofibroblast differentiation
1554	GO:0061367	ADAM11 SCN11A	2	behavioral response to acetic acid induced pain
1555	GO:0007589	XDH ATP7A ALOX12B SCNN1B NR1H2 PRLR EDN1 NR1H3 MTX1 MED1 STK39 PRKCE CYBA WNK1 VAMP2 UMPS TIFAB USF2 ERBB4 ADA SLC29A1 SLC4A5 NLRP6 CAV1 UCN PRL VDR STAT5B SLC22A2 VIP SPINK1 CSN3 VAMP8 WNK4 VEGFA HIF1A CHRM3 P2RY2 NME1 CDO1 SOCS2 ANO1 COX2 OXTR STAT5A HK2 ZBTB7B NPPB APLN NPR3 VAMP3 COPA APRT SLC6A3 OPRK1 GPAT4 FOXB1 CHRM1 FGF10 CCND1 AQP5 CELSR2 TRAF3IP2 ADORA1 ATG5 CREB1 DDR1 PPP3CA GUCA1B STA…	88	body fluid secretion
1556	GO:0071803	CAPG RHOA IL5 MSN LCP1 CSF2 FSCN1 TNF MAPK9 ARHGEF5 SRC	11	positive regulation of podosome assembly
1557	GO:0018195	PRDM1 CLNS1A METTL23 PARK7 PRDM4 WDR77 PRMT6 PRMT9 PRMT1 KRTCAP2 CARM1 PRMT3 PRMT7 PRDM14 NDUFAF5 NDUFAF7 PRMT5 COPRS PRMT2 PRMT8	20	peptidyl-arginine modification
1558	GO:0021955	HSP90AA1 SCN1B CDH11 B4GALT6 NDEL1 C12orf57 EPHB3 FBXO45 EPHB6 WDR47 PTEN CHRNB2 NR4A2 PAFAH1B1 EPHB2 NIN SPTBN4 EPHB1 SLIT2 B4GALT5 ADARB1 KIFBP SPG11 GLI2 NR2E1 TSKU DRAXIN HSP90AB1 MYCBP2 ARHGAP35 DCLK1 DCC SZT2 PHOX2B EPHA4 PLXNA4 NFIB TCTN1	38	central nervous system neuron axonogenesis
1559	GO:0046121	XDH ADA DERA GDA DPYD PNP	6	deoxyribonucleoside catabolic process
1560	GO:0042351	GMDS GFUS	2	'de novo' GDP-L-fucose biosynthetic process
1561	GO:0060467	NLRP5 ZP2 ZP1 ASTL ZP4 PLAT MYH9	7	negative regulation of fertilization
1562	GO:0018209	INPP5J ROCK2 CDK2 PRKCQ BRAF DYRK3 GALNT4 EIF4G1 FNIP2 IFNG TLK1 GALNT3 DMD RAPGEF3 PRKCB MAPK7 SMAD7 GALNT1 RAMP3 MARK3 SMYD3 GADD45A PRKD1 CAMK2A CD44 PKN3 SPRY2 PRKX PRKCI TLK2 NEK7 MASTL MKNK1 RPS6KA3 IFNA17 RIPK2 MAPK13 GPD1L AXIN1 NTMT1 IKBKB ARRB2 LATS1 DYRK1A TXN PCK1 ILK PDCD10 PINK1 PRKACA LMTK2 GALNT16 FNIP1 CDK1 DMTN STOX1 IL11 TGFB1 HSP90AA1 PDPK1 DGKQ MTOR CSNK2A1 TRIM6 HIPK1 PKD1 B…	331	peptidyl-serine modification
1563	GO:0010677	FBP1 PASK PGP CLK2 GSK3A FOXA2 LEPR GSK3B NCOR1 SLC4A1 ENPP1 PRKN MST1 LOC102724428 SIK1 GCKR SOGA1 COX11 ADIPOQ C1QTNF12 FAM3C INPP5K SIRT6 C1QTNF3 FLCN CRY1 CBFA2T3 GCK FAM3A NUPR1 TIGAR IER3 PLEK STAT3 SELENOS PPARA GIT1 MIDN EP300 INS SERPINA12 DDIT4 HDAC4 ACTN3 ERFE	45	negative regulation of cellular carbohydrate metabolic process
1564	GO:0006690	CYP2D6 CYP4F11 AVP DPEP2 CYP2E1 AVPR1A CYP4A11 ALOX15 CYP1A1 PLA2G4B ABHD12 ALOX12B JMJD7-PLA2G4B GPX1 CYP4A22 PLA2G1B MGST3 EDN1 PIBF1 PRG3 AKR1C2 GSTA1 PLA2G2F CYP2A13 PLA2G4A MGST2 HPGD LTA4H CASP1 EPHX1 PTGS2 IL1B GGT5 ALOXE3 LTC4S CYP2A7 CYP2B6 ALOX12 AKR1C3 CYP2C18 CYP4F2 CES2 GGT1 PLA2G3 ATP6V1B1 SIRT1 ALOX15B PLA2G5 CYP1A2 PTGES3 PTGR3 AKR1B1 PTGES AKR1C1 MAPKAPK2 SYK CYP4F12 FABP5 ANXA1 …	119	icosanoid metabolic process
1565	GO:0090625	AGO2 AGO3 AGO1 AGO4	4	siRNA-mediated gene silencing by mRNA destabilization
1566	GO:0008594	CFAP418 CDHR1 CABP4 MFSD2A BBS1	5	photoreceptor cell morphogenesis
1567	GO:0002532	IL17F RPS19 SLAMF8 BAP1 KPNA6 SNX4 EPHB2 IL1R2 CHIA MACIR SIRPA LILRB4 VAMP2 SNAP23 STAT3 ABCD2 APOD PBXIP1 CARD9 IL4R APPL1 CHID1 NOS2 NCF1 SPINK7 NLRP7 PLA2G3 VAMP8 PER1 EZH2 HIF1A VAMP7 CUEDC2 MYD88 PRDX2 SYK CD36 IL17RA F2 CLEC7A PPARA TICAM1 CD6 GRN VAMP3 MEFV LBP IL17D ZC3H12A ADCY7 PSG9 DUSP10 ALOX5AP APPL2 IL6 TNF SERPINE1 PLA2G10 INS SNX6 ALOX5 PLD3 PDCD4 PYCARD GBP5 NLRC3 TLR4 MAPK14 IL…	82	production of molecular mediator involved in inflammatory response
1568	GO:0016488	AKR1B10 AKR1C3	2	farnesol catabolic process
1569	GO:0035039	WBP2NL TNP1	2	male pronucleus assembly
1570	GO:1903587	APELA FGFBP1 VEGFA GATA2 MMRN2 PPP1R16B PDCD10 DLL4 JCAD NGFR THBS1 APLNR FGF2 IL12A HMOX1 IL12B AGTR1	17	regulation of blood vessel endothelial cell proliferation involved in sprouting angiogenesis
1571	GO:1902305	DLG1 FGF11 NEDD4 SCN1B HECW1 NETO1 GRP ATP1A2 PTPN3 DRD4 OSR1 DRD3 ATP2B4 FGF14 BPIFA1 WNK4 FXYD4 SLC9A3R1 TESC DNM2 UTRN ATP1B1 FGF12 SCN5A FXYD7 NOS1 WNK3 HECW2 FXYD2 SNTA1 COMMD1 CHP2 YWHAH FXYD3 CAMK2D PRKCE STK39 SLMAP NETO2 KCNQ1 WNK1 SCN3B DMD KLHL24 RANGRF CAV3 PCSK9 WNK2 GLRX NEDD4L STOM SCN2B ATP1B3 FXYD1 CNKSR3 SLC9A1 ANK3 FXYD5 ATP1B2 SCN4B ACTN4 FGF13 GPD1L CHP1 FXYD6	65	regulation of sodium ion transmembrane transport
1572	GO:2000816	NDC80 IK TTK CDC20 ATM KLHL22 CDCA8 ANAPC15 TRIP13 APC KNTC1 MAD2L2 MAD2L1BP SPC25 ZWILCH FBXO5 LCMT1 BUB1 PTTG1 BUB3 HASPIN PCID2 CCNB1 TEX14 RAD21 BIRC5 DUSP1 ZNF207 USP44 ZW10 CDK5RAP2 AURKB BUB1B PSMG2 SPC24 PLK1 PTTG2 SPDL1 XRCC3 TPR INCENP MAD2L1 PRAP1 CENPF NUF2 MAD1L1 DYNC1LI1 ZWINT GEN1 CDT1	50	negative regulation of mitotic sister chromatid separation
1573	GO:0043574	RAB8B LONP2 ABCD3 HACL1 ZFAND6 TRIM37 PEX2 PEX10 ABCD1 PEX5L USP9X PEX14 ABCD2 PEX19 PEX1 PEX26 PEX3 ABCD4 PEX16 PEX7 PEX13 PEX6 PEX12 PEX5	24	peroxisomal transport
1574	GO:0009082	BCAT1 ILVBL BCAT2 SDS SDSL	5	branched-chain amino acid biosynthetic process
1575	GO:0048812	SEMA4C BRAF PRKCQ TMEM108 NGFR LAMB2 ARX METRN EFNA1 LAMC2 WDR47 LGR6 SEMA4D TBR1 ARTN TMEFF1 EFNA3 EPHB1 HPRT1 ADCY1 NCKAP1L USP33 PACSIN1 RTN4R PLXNB2 ADNP PTPRD ITPKA TBC1D24 NFASC LAMA1 SCN11A GAS7 NEUROG3 OLFM1 CACNG7 EDN3 SMURF1 ERBB2 EPHA7 TTL SLIT1 NOVA2 ECE1 NIBAN2 APOE SLIT2 DHX36 PTPN11 SHOX2 SPG11 ARC SRCIN1 LPAR3 DRAXIN AUTS2 SULT4A1 PLXNA1 TRPV2 S100B SZT2 CTTN NFATC4 NGEF CHN1 ARHG…	632	neuron projection morphogenesis
1576	GO:0000422	MFN2 VPS13C ULK2 LRBA MAP1LC3B2 ATG3 VDAC1 FBXL4 ULK1 SREBF1 TP53 GABARAP FIS1 USP36 CERS1 TIGAR TSPO DNM1L CDC37 GABARAPL2 SLC25A46 WDR45 GBA1 CAMKK2 PARK7 GSK3A TSC2 RB1CC1 CTSK SNX7 BNIP3L HIF1A ATP13A2 RIMOC1 TAFAZZIN FBXW7 WIPI1 SREBF2 WDR45B BNIP3 HK2 CTTN MAP1LC3A MAP1LC3C USP30 BECN1 GABARAPL1 FBXO7 FZD5 FUNDC2 ATP5IF1 ATG12 ATG2A ATG9A SPATA18 TOMM7 SLC25A4 VPS13D ARFIP2 HUWE1 PRKN ATG14…	93	autophagy of mitochondrion
1577	GO:0045621	IL15 TESPA1 GAS6 XRCC6 TNFSF9 RAG1 HLX BTN2A2 MYB NFKBIZ SHB IL7 KAT5 INPP5D RUNX3 NCKAP1L ZAP70 AXL SOCS1 IFNG ITPKB ARID1A LILRB4 SPI1 GLI3 PRKDC SOX4 SOCS5 MMP14 PRKCZ ADA EGR3 ZBTB1 STAT5B IL4R TGFBR2 IL2RG PBRM1 FOXP3 SMARCD2 PTPRC SMARCE1 ACTL6B IL15RA IL4 ZBTB16 BCL6 IL18 SMARCA4 IL36B NKAP SYK ZMIZ1 LGALS9 IL12RB1 SOX13 RIPK2 SASH3 ZBTB7B ANXA1 IL4I1 CBFB PPP2R3C VSIR ACTB IL10 MALT1 IL2R…	130	positive regulation of lymphocyte differentiation
1578	GO:1903019	CST3 ACOT8 SLC2A10 HBEGF APCS BACE2 AATF ITM2C PTX3 ITM2A MGAT4D ABCA7 JAK3 AGO2 ITM2B	15	negative regulation of glycoprotein metabolic process
1579	GO:0006542	LGSN GLUL	2	glutamine biosynthetic process
1580	GO:0002486	HLA-A AZGP1 HLA-C HLA-B HLA-F HLA-G HLA-E	7	antigen processing and presentation of endogenous peptide antigen via MHC class I via ER pathway, TAP-independent
1581	GO:0010660	SLC7A5 HAND2 E2F3 BMP7 MFN2 NFE2L2 PDCD4 HSF1 PTK2B PDPK1 IL12A CDKN2A IL12B IGF1 CAMK2A SIRT1 RGL2 MAP3K5 PAX8 ATP2A2 MDK EDN1 MYOCD ARRB2 ZC3H12A TP53 POU4F2 IGF1R SIRT5 GATA6 SIRT4 LTK LRP6 GATA4 KIFAP3 DNMT1 MAP2K4 CAMK2D IFNG NKX2-5 APOH CAPN2 CFLAR RBM10 SMAD4 TIGAR AGT HEY2 CXCR2 DIPK2A SOD2 PPARG HMOX1 BAG3 BNIP3 BMPR1A ATG5 SFRP2 JAK2 NOL3 ENG AMBRA1 ATF4 LYPD3 NUPR1 PPP1R10 ALOX12 GRIA4	68	regulation of muscle cell apoptotic process
1582	GO:0034310	AKR1C3 SULT1E1 SULT1A2 HAO1 ALDH1B1 SULT2A1 ALDH2 SULT1B1 SULT1A1 ALDH3B1 AKR1B10 SULT1C4	12	primary alcohol catabolic process
1583	GO:0032020	UBA7 ISG15 UBE2E2 HERC5 UBE2L6 UBE2E1	6	ISG15-protein conjugation
1584	GO:1905323	HSP90AA1 ATM ATR NAF1 PTGES3 HSP90AB1	6	telomerase holoenzyme complex assembly
1585	GO:0044773	DONSON UIMC1 HUS1 CDK2 MUC1 STK33 TP53 FZR1 CDC14B MRE11 TRIAP1 FOXO4 FANCD2 CHEK2 MUS81 PRKDC PLK1 WAC MSH2 RFWD3 EME2 SDE2 GML ATM CLSPN DTL CCNG1 FOXN3 BRCA1 TAOK3 PLK3 RAD9B CHEK1 ZNF830 RINT1 CDKN1A RPA2 GTSE1 BRCC3 IER3 TREX1 SYF2 CDK5RAP3 NEK11 PRAP1 NBN PPP1R10 PIDD1 RAD9A TAOK1 TIPIN EME1 CRADD PML PBK CCND1 TICRR PLK2 TRIM39 MDM2 NOP53 ATF2 CDK1 RAD17 CDKN1B MRNIP BABAM1 BRSK1 MDC1 BABA…	82	mitotic DNA damage checkpoint signaling
1586	GO:0045685	NKX6-1 DLX2 ZNF488 BMP2 PRPF19 LIF SOX1 CNTN2 WDR1 TNFRSF21 RHEB SHH CTNNB1 MTOR DRD3 HDAC1 ID4 RNF112 BIN1 LDLR TLR2 CXCR4 HES5 MAG MDK PTPRZ1 IL34 OLIG2 LIN28A IL6ST NKX6-2 SLC45A3 ID2 HES1 NOTCH1 DUSP10 IL33 GSX2 KDM4A SERPINE2 IL6 NR1D1 NF1 NR2E1 TNFRSF1B TMEM98 OPALIN DAAM2 CDK1 HDAC2 ASPA CLCF1 DAG1 SPINT1 NTRK3 DLX1 NKX2-2 PTN ZNF365 PRMT5 DICER1 F2 DAB1 GPR37L1 NOG TENM4 EGR2 TTBK1 DUSP15…	73	regulation of glial cell differentiation
1587	GO:0070227	PRKCQ TNFRSF21 FASLG EFNA1 PRELID1 ZC3H8 RAG1 BCL11B BAX TP53 KDELR1 P2RX7 BCL2 TSC22D3 AKT1 CHEK2 DOCK8 GLI3 ORMDL3 ARG2 SLC39A10 ADA LGALS14 GPAM CD3G HIF1A CD274 JAK3 BCL6 CCL5 BCL2L11 ST3GAL1 AURKB LGALS9 DFFA RIPK1 WNT5A CASP7 LGALS13 IL10 IL2RA NOC2L PDCD1 PTCRA CRKL LGALS16 SLC46A2 MIF ADAM8 BAK1 IL2 FAS DNAJA3 TRAF3IP2 FADD BLK FNIP1 RIPK3 BIRC7 EBF4 PIP CD27 FOXP1 PRKD2 BCL10 GIMAP8 RPS6…	82	lymphocyte apoptotic process
1588	GO:0000105	MTHFD2L MTHFD1	2	histidine biosynthetic process
1589	GO:1903690	CLASP2 PTEN CLASP1 PHLDB2	4	negative regulation of wound healing, spreading of epidermal cells
1590	GO:0036324	VEGFA DAB2IP CLEC14A KDR PDCD6	5	vascular endothelial growth factor receptor-2 signaling pathway
1591	GO:0031022	SUN2 SYNE2	2	nuclear migration along microfilament
1592	GO:0003127	PKD1L1 TMEM107 PKD2	3	detection of nodal flow
1593	GO:2000373	HNRNPU PLSCR1 DHX9 UHRF1 SETMAR	5	positive regulation of DNA topoisomerase (ATP-hydrolyzing) activity
1594	GO:0006450	PTGES3L-AARSD1 AARS1 VARS1 TARS2 CDK5RAP1 IARS2 GATC AARSD1 IARS1 YRDC AARS2 VARS2 DTD1 LARS1 RPS5 LARS2 DTD2 DNAJC2	18	regulation of translational fidelity
1595	GO:0043456	RPTOR MLST8 PGAM1 MTOR TIGAR TP53	6	regulation of pentose-phosphate shunt
1596	GO:0071638	SOCS5 C1QTNF3 APOD ERBIN NR1H4 GSTP1	6	negative regulation of monocyte chemotactic protein-1 production
1597	GO:0019858	MAPK1 CDA	2	cytosine metabolic process
1598	GO:0048854	FBXW11 FANCC PAX2 CTNNA2 OTX1 MKKS PTEN SLIT1 PAFAH1B1 CDH2 AKT3 FZD3 FZD6 FOXO3 GSX2 HESX1 EMX1 UCHL5 ZNF335 BBS4 NF1 FANCD2 SLC6A4 BBS1 GDF7 SMO SLC4A10 BBS2 VPS51 PROP1 TUBA1A SPEF2 FGF8 SOS1 PSEN1 WNT5A GBA1	37	brain morphogenesis
1599	GO:0072289	PAX2 SOX8 SOX9 PAX8	4	metanephric nephron tubule formation
1600	GO:0098743	MGP THRA UNCX CCN2 BPIFA1 BARX2 WNT7A MAPK14 OTOR SOX9 PKD1 BMP1 BMPR1B FGF6 SOX5 LTF MPZ MYF5 FGF4 COL11A1 COL2A1 SOX6 TMIGD1	23	cell aggregation
1601	GO:0006809	SPR HSP90AA1 ROCK2 NOS2 CD34 INSR MTARC1 PTK2B IL10 RAC1 AIF1 ATP2B4 AGTR2 CYB5B ACP5 DNM2 ASL TLR4 CYB5R3 EDN1 GCHFR KLF4 NOS1 ZC3H12A GCH1 KLRK1 PKD2 P2RX4 DYNLL1 RORA CD47 TLR6 IFNG SIRPA CYP1B1 GLA RGN PTX3 MMP8 TNF TSPO PTGIS MTARC2 AGT HSP90AB1 SOD2 AKT1 KLF2 SMAD3 DDAH1 ASS1 CD36 ARG2 NOS1AP PTGS2 CLU CLEC7A DDAH2 IL1B CX3CR1 JAK2 TICAM1 KLRC4-KLRK1 CAV1 AGXT2 TRPV1 KHSRP NQO1 NOS3 HBB	70	nitric oxide biosynthetic process
1602	GO:0090497	HAND2 SEMA4C BMP7 CDC42 FOLR1 EDN3 SHH RADIL GDNF SEMA5A SOX8 SEMA3A SEMA3C TPBG ANXA6 HIF1A SEMA4F FGF19 SEMA6B SEMA4D CDH2 EDN1 ALX1 SEMA3G SEMA7A GBX2 SEMA4A OVOL2 SEMA3E SEMA3F SEMA6D PHACTR4 SEMA4G TWIST1 SEMA4B EDNRA NRTN ACVR1 EDNRB SEMA6A SEMA3D FN1 TBX1 LAMA5 EFNB1 SMO ERBB4 SEMA6C SOX10 KITLG ENG NRP1 ISL1 CORO1C PHOX2B BMP4 RET SEMA5B NRP2 SEMA3B HTR2B PITX2	62	mesenchymal cell migration
1603	GO:0098957	HAP1 AGBL4 AGTPBP1 TRAK2 TRAK1 FEZ1	6	anterograde axonal transport of mitochondrion
1604	GO:1905382	ZNF143 MEPCE LARP7 MYOD1	4	positive regulation of snRNA transcription by RNA polymerase II
1605	GO:0044528	FASTKD3 TBRG4 FASTKD5 FASTKD1 PDE12 FASTKD2 FASTK	7	regulation of mitochondrial mRNA stability
1606	GO:0043376	NCKAP1L ZBTB7B SOCS1 RUNX1 LILRB4 CBFB RUNX3	7	regulation of CD8-positive, alpha-beta T cell differentiation
1607	GO:0008016	KCNE2 THRA TGFB2 TMEM38B TRPM4 MYH7 CACNA1C MC3R AVPR1A CLIC2 TBX5 AGTR2 GSTM2 STC1 TRPC1 CSRP3 POPDC2 GPR75-ASB3 TMEM38A ATP1B1 KCNH6 PDE4B TNNT2 KCND3 GJC3 EDN1 DSP CASQ2 GLP1R SREBF1 CALM2 CACNA1G ADM2 APELA RYR2 CAMK2D KCNG2 SPX HCN2 DMD CACNB2 GSTO1 AKAP9 TNNI3 ADA JAK2 ATP2A1 SMAD7 SLC9A1 ISL1 YWHAE CELF2 CAV1 UCN SCN4B ATP1B2 BVES ADRA1B ATP1A3 ACE2 OXT ADRA1D TBX2 HBEGF FKBP1B EDN3 NUP155…	207	regulation of heart contraction
1608	GO:0021775	SUFU GLI3 GLI2	3	smoothened signaling pathway involved in ventral spinal cord interneuron specification
1609	GO:0002263	TNFSF4 GATA2 STAT6 CD244 GRP CBL PTK2B CLEC4D IRF8 IFNL1 ATP7A CPLX2 RABGEF1 RAB27A CLEC4E APBB1IP HLX IFNA6 SCNN1B CD28 MYB MAD2L2 SNX4 NFKBIZ SHB NSD2 SLC11A1 TFRC PTPN6 TP53 RORC IL33 IFNE NCKAP1L RORA PRKCE FER IFNG CD300A KMT5C DOCK10 VAMP2 UNG IRF4 SNAP23 PTGDR STAT3 SPI1 PGLYRP3 CD1C CD177 HMCES PRKCZ SOCS5 ADA NOTCH2 CD81 ANXA3 UNC13D MSH2 PRAM1 HLA-F MLH1 SMAD7 SHLD2 STXBP3 IL18R1 THOC1 …	299	cell activation involved in immune response
1610	GO:1900052	PRMT3 RDH10 AKR1C3	3	regulation of retinoic acid biosynthetic process
1611	GO:0097176	EPHX1 EPHX3 EPHX2 ALOX12 ALOX5	5	epoxide metabolic process
1612	GO:0048015	PITPNM2 DAB2IP NKX3-1 RELN CBL TGFB2 CRNN PI4KA INPP5E PIK3C3 BTN2A2 CD28 CA8 PIK3C2G SEMA4D EDN1 PIK3R2 PIK3CB PTPN6 FLT3 ZFP36L1 PLCH2 PLCB3 PIK3C2A PTPN13 PDGFRB FBXL2 PLCE1 PLGLB2 ROR2 AKT1 RPS6KB1 SRC IRS1 WNT16 C1QBP PDGFA ERBB4 PLCB2 PIK3R1 JAK2 PTK2 CD160 KDR MYDGF NTRK1 KBTBD2 TSC2 PLCB1 ERBB2 FLT1 NCF1 TPTE PLEKHA1 KIT SIRT1 PTAFR TYRO3 OSM PLCD3 FCGR3A INPP5F IGF1R SELP PLCB4 LTK CCL5 …	171	phosphatidylinositol-mediated signaling
1613	GO:0043086	ROCK2 MCM2 ANXA5 PTPN1 LEPR HEG1 ENSA GPX1 LPIN1 SEMA4D MYOCD DHCR24 PIK3CB PTPN6 TP53 SERPINA10 PALM TERF2 PPP1R37 PPP1R7 DUSP7 CDK5RAP1 TINF2 TIMP2 NCKAP1L BANF1 SOCS1 DUSP3 CD109 IFNG PRDX3 TRIAP1 POT1 CD300A CNR1 GNAI2 RECK SPRY1 RNF34 MAPK7 AKT1S1 PDZD3 KLRC4-KLRK1 SMAD7 CRYAB GBA1 TFAP4 KDM5A TMBIM6 SFN SMYD3 COL7A1 TIMP3 GADD45A LRRC46 SPINK7 WASHC1 PTPRC YWHAB BIN1 CAMK2A NPM1 CD44 WDTC1 …	756	negative regulation of catalytic activity
1614	GO:0010984	ANXA2 FGF21 MYLIP IL19 ABCC8 LDLR LDLRAP1 HNRNPK NR1H4 GPLD1 CSK GPIHBP1 PCSK9 LIPG CNPY2 LRPAP1 APOC3 APOC1 TREM2 APOC2 KHSRP	21	regulation of lipoprotein particle clearance
1615	GO:0021564	TBX1 NAV2 PLXNA4	3	vagus nerve development
1616	GO:1905048	TIMP2 RECK LRP1 CLDN4 PICALM MBP RHBDF2 TIMP3 SORL1 DDRGK1 ANTXR1 SVBP STAT3 CLDN3 TIMP1	15	regulation of metallopeptidase activity
1617	GO:0019367	ELOVL4 ELOVL2 ELOVL6 ELOVL7 ELOVL1 ELOVL3 ELOVL5	7	fatty acid elongation, saturated fatty acid
1618	GO:0065005	APOA2 PRKACB BIN1 APOA4 NR1H2 SOAT2 SOAT1 ZDHHC8 PCDHGA3 PLAGL2 APOE LPCAT3 FECH APOM PRKACA DGAT1 SNX9 MTTP APOB APOA1 APOA5 ABCA1 PRKACG LCAT APOC3 ACSL3 APOC1 MFSD2A ABCA7	29	protein-lipid complex assembly
1619	GO:0051657	GPSM2 AKAP9 TBCCD1 POLR2M ARHGAP21 PAFAH1B1 ATP2A1 UVRAG ALB SPOUT1 ASPM	11	maintenance of organelle location
1620	GO:0006521	ACMSD PARK7 SLC7A7 SIRT4 BHMT INS ATP2B4 SLC7A11 ATCAY CLN3 NR1H4 BCKDK	12	regulation of cellular amino acid metabolic process
1621	GO:1901021	HAP1 KCNE2 EHD3 P2RY6 GSTM2 KCNE1 CACNA2D1 STIMATE STIM2 ATP1B1 PLCG2 VMP1 PPP3R2 JPH2 CALM2 PKD2 AKAP5 CALM3 CASQ1 STIM1 RYR2 PPP3CC HSPA2 SUMO1 AKAP6 TRDN RGN CALM1 GSTO1 NIPSNAP2 CACNB3 CDK5 CACNB2 STAC2 ANK2 PPP3CB STAC3 ATP2A1 SLC9A1 HTT CACNB4 STAC CRACR2A PPP3CA PPP3R1	45	positive regulation of calcium ion transmembrane transporter activity
1622	GO:0120039	SEMA4C BRAF PRKCQ TMEM108 NGFR LAMB2 ARX METRN EFNA1 LAMC2 WDR47 LGR6 SEMA4D TBR1 ARTN TMEFF1 EFNA3 EPHB1 HPRT1 ADCY1 NCKAP1L USP33 PACSIN1 RTN4R PLXNB2 ADNP PTPRD ITPKA TBC1D24 NFASC LAMA1 SCN11A GAS7 NEUROG3 OLFM1 CACNG7 EDN3 SMURF1 ERBB2 EPHA7 TTL CD44 SLIT1 NOVA2 ECE1 NIBAN2 APOE SLIT2 DHX36 PTPN11 SHOX2 SPG11 ARC SRCIN1 LPAR3 DRAXIN SNX2 AUTS2 SULT4A1 PLXNA1 TRPV2 S100B SZT2 CTTN NFATC4 NGEF…	648	plasma membrane bounded cell projection morphogenesis
1623	GO:0071806	AKT2 C2CD5 PAM16 TRAM1L1 TOMM7 LONP2 SEC61B TIMM17B TOMM70 GRPEL2 BCR TIMM21 TOMM40 AZGP1 DNAJC15 TOMM40L SEC62 TIMM44 TOMM22 GLP1R DNLZ CHCHD4 TMED10 TRIM37 SEC63 ROMO1 PEX2 PEX10 SEC61A1 TRAM2 MCL1 EDNRA TIMM50 EDNRB BLOC1S3 PEX5L TIMM23B HSPD1 DNAJC19 ABCA1 TIMM22 USP9X TIMM17A TIMM23 HPSE PEX14 HSPA5 SRP54 SEC61G PEX1 TOMM20 TRAM1 PEX26 SEC61A2 TOMM20L PEX16 RTN2 PEX7 AP4M1 GRPEL1 ZFAND2B PEX…	66	protein transmembrane transport
1624	GO:0043366	SYK RHOA ZAP70	3	beta selection
1625	GO:0006370	RAMAC RNGTT CMTR2 NCBP3 RNMT NCBP1 CMTR1	7	7-methylguanosine mRNA capping
1626	GO:0097300	ZBP1 SPATA2 TLR3 SLC25A4 RBCK1 PARP1 FASLG IPMK FZD9 MAP3K5 PGAM5 IRF3 YBX3 RNF31 PPIF BAX ADPRS BOK TP53 PYGL FAS ARHGEF2 ALKBH7 FADD CFLAR CASP6 TRPM7 ASAH1 ITPK1 PELI1 DNM1L MUTYH RIPK3 TNF TRAF2 NLRP6 BIRC3 CYLD RIPK1 CASP8 MLKL CAV1 BIRC2 AIFM1 NUPR1 OGT	46	programmed necrotic cell death
1627	GO:0002158	TNFSF11 TNFAIP3 GREM1 NMB CSF1 JUNB OCSTAMP PTH NPR3 TCIRG1 NMBR	11	osteoclast proliferation
1628	GO:0043586	HAND2 KCNE2 SIX4 NKX2-6 BNC2 WNT10A CTNNB1 HDAC1 WNT10B KIT NTF4 CYP26B1 INTU LEF1 HDAC2 WDPCP GLI3 TBX1 SIX1 HOXC13	20	tongue development
1629	GO:0045661	PPARD KLHL41 ACTB PLCB1 SMARCB1 CXCL9 PBRM1 TBX3 SOX8 BTG1 SRA1 AKIRIN1 SMARCD2 ID3 RIPOR2 MEF2C SMARCE1 NMRK2 GDF3 CCL17 ACTL6B SMARCC2 PRICKLE1 MAP3K5 SMARCD3 DDIT3 DLL1 BRD7 MAPK14 TRIP4 MYOCD RANBP3L SOX9 TNFSF14 XKR8 MYOG DPF3 ACTL6A KAT5 RBM24 EID2B IL18 HIF1AN NOTCH1 ZFP36L1 SMARCA4 MYF5 MBNL3 CAPN3 ARID1B ARID2 SMARCC1 ARID1A SMARCD1 CDON TMEM182 TNF MSTN SOSTDC1 SMARCA2 MYOD1 SOX4 IGFBP3…	74	regulation of myoblast differentiation
1630	GO:0043388	HAND2 TRIM28 FOXC1 PARK7 PYHIN1 PINX1 HMGB1 TRAF6 CTNNB1 MMP9 GTF2B PLAUR SUMO4 PARP1 LAMTOR5 IGF1 PRKN H1-0 TRIM6 NME1 MYOCD KLF4 TXN RB1 POU4F2 ERCC2 NIBAN2 CALM2 DAZAP2 CALM3 HES1 PAX6 TWIST1 IFNG ACD MMP8 IRF4 GATA3 HIPK2 HMGB2 POU4F1 CALM1 PPARG CEBPG SIRT2 NEUROD1 PDX1 JAK2 NGF EGF SKI ISL1 DDRGK1 EP300 ITGA2 EDF1 TGFB1	57	positive regulation of DNA binding
1631	GO:0032869	GRB10 PNPLA3 MYO5A RHOQ BAIAP2L1 PRKCQ PTPN1 RAB8A IRS4 FOXO1 INSIG2 NAMPT CSRP3 SRSF5 GOT1 GPT LPIN1 NCOA2 FUT7 GAB1 PLA2G1B CAPN10 GRB7 CAV2 PIP4K2A CDK4 PIK3R2 PDK4 SREBF1 PHIP OTOP1 ZFP36L1 INPP5K FFAR3 SOCS1 FER PIK3C2A ADIPOR1 GCK CFLAR VAMP2 TNS2 GNAI2 FOXO4 AKT1 RPS6KB1 PDK2 SRC SLC27A4 ESRRA PRKDC IRS1 PRKCZ PRKCB RAB31 PIK3R1 IL1B INSIG1 NCK1 SNX5 SLC9A1 SIK2 SORBS1 PKLR GCLC SESN3 FBP1…	212	cellular response to insulin stimulus
1632	GO:1903279	ATP1A2 SLC9A1 ATP1B1	3	regulation of calcium:sodium antiporter activity
1633	GO:1990641	HFE EIF2AK1 HAMP	3	response to iron ion starvation
1634	GO:2000026	ROCK2 ACVRL1 NGFR HDAC1 MEIS1 LPIN1 SEMA4D EPHB1 KRT1 HEY1 IL33 SOCS1 CD109 APOH RECK PTPRD PRKCB MAPK7 ASPN LAMA1 RNF10 ACTN3 KDR PLCB1 TRAF6 GADD45A WDR5 PRKD1 BIN1 HIF1A JAK3 NIBAN2 SLIT2 SHOX2 NR1D1 NKAP PPP1CC PTH PITHD1 ZMIZ1 SIRT2 PRMT5 IL4I1 HES3 BMP2 CD34 ISG15 OR10J5 AGRN ST8SIA2 NCOA3 TCF7 SEMA4F CLASP1 MAG PDCD10 BATF PAX6 KRIT1 IL2 RHOH TSPAN12 CDK1 PTGIS CCBE1 ENAM PGLYRP2 PTPRM PPP…	1388	regulation of multicellular organismal development
1635	GO:0017157	GATA2 RALA RAB8B RSC1A1 SYT8 BRAF RAB8A CPLX2 RABGEF1 RAB27A NSF DVL1 SNCA WNT7A RAB2B SNX4 DOC2A SYT4 BAIAP3 CALM2 CACNA1G P2RY4 HGS RIMS3 CDK5R2 ZP3 NCKAP1L REST RAB9A FER IFNG SYT6 SV2C CD300A RAB3B VAMP2 SYT3 RAPGEF4 GNAI2 STX1A SPI1 SYT15 VPS4A SNAPIN CD177 PRKCB SDC1 UNC13D PRAM1 SYT15B CPLANE2 HLA-F RIMS2 STXBP3 HYAL3 SYP PCLO SLC4A8 IL4R KLRC2 CASK FMR1 PLA2G3 VAMP8 CFTR BCR VAMP7 FES SYT…	205	regulation of exocytosis
1636	GO:0034121	SMPDL3B ESR1 TLR3 PDPK1 OTUD4 TLR9 CACTIN SARM1 TLR2 TYRO3 IRF1 IRAK3 MFHAS1 ARRB2 NFKBIL1 TLR5 GPR108 LGR4 IRF7 CD300A IRF4 CD36 CD300LF LRRC14 NLRP6 BIRC3 GFI1 BIRC2 TASL GPS2 NLRP2B	31	regulation of toll-like receptor signaling pathway
1637	GO:0002883	ZP3 FUT7 FCGR2B FCGR1A C3 BTK HLA-E CCR7 IL20RB	9	regulation of hypersensitivity
1638	GO:0006636	SCD5 AKR1C3 DEGS1 AVP TBXAS1 AVPR1A CBR1 PLA2G3 SCD ALOX15 ELOVL5 SIRT1 ALOX15B PTGS1 PNPLA8 ELOVL2 FADS1 FADS2 EDN1 PTGES3 ELOVL6 PIBF1 ELOVL7 MIF PRXL2B PTGES CD74 ELOVL4 ABCD1 FADS3 PLA2G4A PTGIS ELOVL1 ABCD2 HPGDS DECR2 PTGS2 PLA2G10 PTGDS EDN2 IL1B FABP5 DAGLB ANXA1 PLA2G4F ALOX12 PTGES2 ELOVL3	48	unsaturated fatty acid biosynthetic process
1639	GO:0051031	NOL6 YBX1 XPOT TOMM20 TOMM20L SSB	6	tRNA transport
1640	GO:0008615	PNPO PSAT1	2	pyridoxine biosynthetic process
1641	GO:1990086	SIX3 TGFBR2 E2F2 E2F1	4	lens fiber cell apoptotic process
1642	GO:0007127	NDC80 ERCC4 CENPC SYCE1L CNTD1 BRCA2 ANKLE1 MAJIN CENPX ESPL1 SPO11 SGO2 AGO4 M1AP SGO1 KLHDC3 NDC1 C9orf78 TOP2A TEX12 RAD21 MRE11 STAG3 UBR2 DMC1 MSH5 FANCD2 MUS81 MLH3 TDRD9 PLK1 CCNE2 SYCP3 SYCP1 HORMAD1 MLH1 TEX11 BTBD18 FMN2 RNF212 PRDM9 TERB1 TOP2B TERB2 EME2 DDX4 SLC25A31 FOXJ3 P3H4 ATM MEIOB TRIP13 MEIKIN CORT BRME1 HFM1 CENPS RAD51D KASH5 SIRT7 C14orf39 MEI1 DMRT1 BCL2L11 SYCP2 DMRTC2 P…	130	meiosis I
1643	GO:0043553	DAB2IP RUBCN PIK3IP1 WASHC1 PLGLB2 PLGLB1	6	negative regulation of phosphatidylinositol 3-kinase activity
1644	GO:1903899	PTPN2 TMEM33 BOK AGR2	4	positive regulation of PERK-mediated unfolded protein response
1645	GO:0007586	LRCOL1 APOA2 TFF1 ARX GKN1 SLC46A1 NR1H2 HRH2 PNLIPRP2 NR1H3 AKR1C2 LPCAT3 SLC2A5 CHIA ADM2 STK39 CAPN9 PRSS2 WNK1 TIFAB ABCG5 EPB41 NPC1L1 UCN VDR NPSR1 PRSS3 SPINK1 OXT SERPINA3 FABP1 WNK4 APOA4 CHRM3 SLC5A1 MUC4 SOAT2 TFF2 AKR1D1 MOGAT2 PLS1 PBLD SNX10 ZNF830 AKR1C1 AMY2A OXTR CLPSL2 TFF3 CD36 VSIG1 PRAP1 CLPSL1 UCN3 OPRL1 ACO1 TRPV1 MUC13 NPR3 GHSR CRACD COPA TLR9 CYP39A1 OPRK1 SLC26A7 MDK CH…	137	digestion
1646	GO:0048864	HAND2 SEMA4C BMP7 RADIL GDNF NRG1 SOX8 SEMA3A ANXA6 WNT7A NOLC1 FGF19 SEMA4D CDH2 EDN1 KLHL12 SEMA6D PHACTR4 SEMA4G BCL2 FAM172A SEMA3D SMO ERBB4 SEMA6C KITLG NRP1 ISL1 PHOX2B SEMA5B FOXC1 EDN3 SEMA5A PTPRC CITED2 HIF1A SEMA3G PEF1 ALX1 SEMA3F EDNRB PDCD6 CYP26C1 MAPK3 JAG1 SNAI2 MAPK1 HTR2B FOXC2 SEMA4F TAPT1 TCOF1 GBX2 FGF2 HES1 TWIST1 EDNRA NRTN TBX1 LAMA5 ENG CORO1C RET SEMA3B PITX2 CDC42 ALD…	90	stem cell development
1647	GO:0060435	TCF21 HOXA5 ITGB6 MMP12 FGF10	5	bronchiole development
1648	GO:2000772	ZNF277 TBX2 PNPT1 B2M CDK6 BMAL1 PAWR VASH1 RBL1 SIRT1 PTEN EEF1E1 AKT3 RSL1D1 FBXO5 TP53 FZR1 TERF2 MIF BCL6 PLK2 WNT1 HMGA2 TWIST1 SIRT6 ZKSCAN3 ABL1 MAP3K3 ABI3 KIR2DL4 YPEL3 NUAK1 ING2 TERT YBX1 BMPR1A ARG2 MORC3 NEK4 ZMPSTE24 SLC30A10 NEK6 HLA-G CGAS	44	regulation of cellular senescence
1649	GO:0060080	INSYN1 NLGN2 DRD4 CHRNA2 ABAT CHRNA4 ADORA2A GLRA1 NLGN3 INSYN2A RIMS2 NTSR1 UNC13B RIMS1 NPAS4 GRIK2	16	inhibitory postsynaptic potential
1650	GO:0006272	POLE POLA1 POLE3 PCNA	4	leading strand elongation
1651	GO:0140245	NGDN EIF4E EIF4A3 ELAVL4 CYFIP1 EEF2K TENT2	7	regulation of translation at postsynapse
1652	GO:0006123	COX5B COX8A COX6A2 COX5A COX1 COX7B2 COX7A1 AFG1L COX4I2 COX7C COX3 COX2 COX6C NDUFA4 COX7A2 COX7B COX15 COX6A1 COX6B1 COX7A2L COX4I1 COX8C CYCS	23	mitochondrial electron transport, cytochrome c to oxygen
1653	GO:0002823	FOXJ1 IL4R SUSD4 CEACAM1 AHR RC3H2 FOXP3 PTPRC KLRD1 C4BPB IL20RB RC3H1 IFNB1 HAVCR2 IL27RA PARP3 CR2 LOXL3 CR1 IL4 DUSP22 SLAMF1 PTPN6 ZC3H12A JAK3 BCL6 TBX21 IL33 IL2 NCKAP1L LILRB1 ARG1 TNFSF18 FCGR2B NOD2 CLEC4G LILRB4 HFE IFNA2 PPP3CB CR1L C4BPA CD55 ZBTB7B IL7R HLA-F NDFIP1 SMAD7 CD46 HLA-G IL4I1 THOC1 XCL1 TNFSF4 IL1RL1 CSMD3 KLRC1	57	negative regulation of adaptive immune response based on somatic recombination of immune receptors built from immunoglobulin superfamily domains
1654	GO:1901990	DONSON CDK2 ZWILCH PTPN6 TP53 FZR1 ERCC2 NABP1 EIF4G1 BID UBE2C CDC14B ZFP36L1 MRE11 TRIAP1 CDC25A VPS4A TFAP4 RFWD3 APPL1 BARD1 PSME1 RAB11A PLCB1 CDK2AP2 TM4SF5 PBRM1 KCNH5 BCL7C SMARCD2 LSM11 PLK3 CDCA5 RPA2 AVEN BRCC3 PSMG2 SIRT2 TERT NEK11 INIP GFI1B CDK7 APEX1 CDCA8 APC RAD50 PML CCND3 MYO16 FGF10 FHL1 DBF4B ZFP36L2 UBD CDC25C CDK1 BRD4 GEN1 STOX1 DDR2 AIF1 STIL USP47 MEPCE BRD7 NEUROG1 PKD…	327	regulation of mitotic cell cycle phase transition
1655	GO:0002669	ITCH LILRB4 CD3E FOXP3 CBLB	5	positive regulation of T cell anergy
1656	GO:0034342	IFNL4 JAK1 IFNL2 SHFL IFNL3 IL10RB TYK2 IFNL1 IFNLR1	9	response to type III interferon
1657	GO:0044000	IFITM1 HSPA1A CHMP4A MRC1 PPIA CBL AVP BSG FCN3 GAS6 CHMP7 TRIM27 HAVCR1 TRIM25 CAV2 SLC10A1 TFRC EPS15 CHMP2B TRIM38 ITGB1 AXL IFITM3 IFITM2 LY6E VAPA ITGA5 SRC CTSL VPS4A CD55 ITGAV WWP1 EXOC2 CD81 ANPEP NRP1 CAV1 ITGA2 KPNA3 RPSA ACE2 NECTIN1 SLC52A2 GPR15 TRIM14 CHMP1B VAMP8 TRIM59 CIITA TYRO3 ZNF502 TSG101 SLC52A1 NECTIN4 TMPRSS4 EFNB2 TRIM11 CHMP3 PTX3 FUCA2 CLDN9 LGALS9 TNFRSF4 CXADR PPID …	184	movement in host
1658	GO:0035973	MAP1LC3C ATG5 UBQLN1 ACBD5 HSPB8 HTT WDFY3 SQSTM1 WDR81 BAG3	10	aggrephagy
1659	GO:0008334	CPSF2 ATM NCBP1 ERI1 ZNF473 MBLAC1 MTPAP TENT4B SSB LSM11 EXOSC4 TENT2 LSM10 DCP2 XRN1 CPSF3 LSM1 EXOSC10 SLBP TUT7 UPF1 TUT1 NCBP2 TUT4	24	histone mRNA metabolic process
1660	GO:0034239	ADAM9 TYROBP OCSTAMP DCSTAMP TREM2	5	regulation of macrophage fusion
1661	GO:0014841	SIX1 MEGF10 KPNA1 PPARD JAK2 SIX5 ANGPT1 CFLAR AKIRIN1 MYOG FGF2 EPHB1 PAXBP1 MSTN	14	skeletal muscle satellite cell proliferation
1662	GO:0009051	H6PD PGD PGLS G6PD	4	pentose-phosphate shunt, oxidative branch
1663	GO:0033025	KITLG ADAM17 NF1	3	regulation of mast cell apoptotic process
1664	GO:0021682	CNGB1 DAG1 SLC24A4	3	nerve maturation
1665	GO:0006931	FN1 STK4 EPB41L5	3	substrate-dependent cell migration, cell attachment to substrate
1666	GO:0033490	SC5D EBP DHCR24 DHCR7	4	cholesterol biosynthetic process via lathosterol
1667	GO:0050896	MFN2 CHRNA9 PTPN1 FIGNL1 OR52B6 OCRL CFC1B USP16 RGL3 CUL1 KRT18 ENSA LPIN1 GRB7 OR2AP1 P2RY8 GPR65 LYVE1 GPX7 RNF135 WBP2 PDIA3 PALM HM13 ASGR2 HEY1 VASN C5AR2 IL33 CYBA PIK3C2A APOH CNR1 TKFC PKD1L1 TMEM231 ZFAND1 EDA MAPK7 ASPN BMX ZBTB38 GPATCH3 LIG3 CARD14 MATR3 TRIM55 DRG2 ERMAP OR1E2 APOA4 OR6B1 SRSF2 CIITA C12orf4 NID1 GMFB CLDN19 JAK3 NIBAN2 ROR1 DLGAP4 CDCA5 SHOX2 MTRNR2L7 NR1D1 NUCKS1 …
E LEO1 CSRP3 PRLR ADTRP JCAD TFRC FGFR1OP2 CORO2B PRDM14 ARL6 CXCL12 MED1 MAPKAP1 CAMK2D IL10RB UBE2E2 PIGBOS1 GPR149 TRIM16 TAF5 RBPMS DKK3 ESRRA NDFIP2 TBL1XR1 LILRA1 DEFB104A CCNO RIMS2 SORBS1 TMEM258 NOD1 DEFB4B ATRNL1 MADD TNNT1 LONP2 LAIR1 AKAP17A CERS6 SYT1 OR4C3 RUFY1 RFX6 MAPKAPK5 HMGN3 PRRX1 TRIM11 POLR1G CTDNEP1 FBLN5 HLA-DQB1 ADAM23 DEPDC1 PTGER1 ITGB5 MAPK1 GPR137 UBE2D3 TMC8 VAMP3 S…	8654	response to stimulus
1668	GO:1905453	ANKLE1 DPF2 SPI1	3	regulation of myeloid progenitor cell differentiation
1669	GO:0007057	NDC80 FBXO5 CCNB2 AURKA	4	spindle assembly involved in female meiosis I
1670	GO:0048875	RCN3 VEGFA HOMER2 HOMER1 ABCA12 CTSH EPAS1 KDR ITGB6 NAPSA NKIRAS2 ADGRF5 SFTPD ABCA3 OAS1 LPCAT1 NKIRAS1	17	chemical homeostasis within a tissue
1671	GO:0060390	BMP7 BMP2 TGFB3 DAB2 TGFBR1 TOB1 PARP1 CCN3 LRP1 SH2B1 BMPR2 FAM89B UCMA OVOL2 PBLD WWTR1 SLC2A10 BMP6 SMAD4 GDF5 RBPMS PPARG KIAA0319 NUP93 BMPR1A JAK2 SPTBN1 VEPH1 NODAL BMP4 CILP TGFB1	32	regulation of SMAD protein signal transduction
1672	GO:0031954	GPNMB TOM1L1 RAP2A VEGFA PRLR RAD50 DDX3X PDGFB VEGFC CALM2 RAP2C CALM3 TAOK2 GREM1 MRE11 NEK10 TNKS1BP1 SRC CALM1 PDGFC PDGFA RASSF2 ACE RAP2B INS NBN PDGFD	27	positive regulation of protein autophosphorylation
1673	GO:1902105	BRAF LAG3 SLAMF8 PRELID1 ZC3H8 HLX AGER PTPN6 ZFP36L1 NCKAP1L ZAP70 AXL FSHB SOCS1 IFNG ADA CSF1 SMAD7 STAT5B FOXJ1 LOC102725035 ERBB2 TRAF6 PBRM1 PRXL2A PLA2G3 SMARCD2 PTPRC FES JAK3 ZBTB16 BCL6 FBXW7 NKAP TYROBP ZMIZ1 CTNNBIP1 RIPK2 SASH3 FANCA ZBTB7B IL4I1 IL27 LOC107987462 TCF7 IRF1 CR1 PCK1 SLC46A2 BATF DUSP10 IL2 RHOH ZFP36L2 TOX GATA3 NFAM1 FGL2 CD86 SOX12 PGLYRP2 CD2 PPP3CA TGFB1 CEACAM1 …	314	regulation of leukocyte differentiation
1674	GO:1903432	GPR137 NPC1 SMCR8 TELO2 ATM SEC13 C9orf72 CASTOR1 WDR24 SPAAR DYRK3 DGKQ RRAGB RRAGA OTUD5 KPTN RRAGD LAMTOR5 CTNS DEPDC5 RRAGC WDR59 SESN1 SEH1L DEPTOR GPR137C CASTOR3P SESN2 MIOS ITFG2 KICS2 BMT2 RNF152 FLCN GPR137B KLHL22 LARS1 RNF167 PIH1D1 STK11 CASTOR2 NPRL2 SIK3 WAC PIP4P1 NPRL3 SZT2 CLEC16A SLC38A9 SESN3	50	regulation of TORC1 signaling
1675	GO:0021510	GATA2 RELN WNT3A GDNF NEFL UNCX LHX1 SCYL1 OLIG2 ERCC2 PTCH1 ISL2 GBX1 TULP3 VSTM5 HOXC10 EED ZIC1 GLI3 SOX4 PROX1 SMO DAB1 DMRT3 MDGA2 ISL1 DCTN1 SOX6 PBX3 LHX3 NEUROG3 PLXDC1 LHX5 MED12 ACTL6B DLL1 SLIT1 DRGX LOXL3 OLIG3 SCYL3 GSX1 WNT1 NF1 IFT172 DRAXIN MPST SOX13 MNX1 DBX1 PHOX2A TBX20 ABT1 SOX1 SRD5A1 FOXB1 PHGDH ZC4H2 FOXN4 PKD2 ADARB1 PAX6 INTU GDF11 VLDLR ASCL1 DAAM2 GDF7 NOG SOX12 TCTN1 …	98	spinal cord development
1676	GO:0060536	HAND2 MSX1 HOXA5 WNT7B SNAI2 HAND1 RSPO2 STC1 MATN1 SNAI1	10	cartilage morphogenesis
1677	GO:1900099	CR1 BCL6	2	negative regulation of plasma cell differentiation
1678	GO:0010882	ATP1A2 FKBP1B TMEM38B CACNA1C CLIC2 GSTM2 TMEM38A ATP1B1 ATP2A2 CASQ2 CALM2 CALM3 PRKACA RYR2 CAMK2D DMD PLN GSTO1 CALM1 ANK2 TNNI3 HRC SLC9A1 SLC8A1	24	regulation of cardiac muscle contraction by calcium ion signaling
1679	GO:0009165	ADK SLC25A13 NMNAT1 NME5 DCAKD ACOT7 ADSL ACSL5 NME7 GART NAMPT GUCY2F ATP5F1D ELOVL5 UCK2 NMRK2 UCK1 NDUFB11 AK7 NDUFS7 SNCA QPRT ADCY8 ND4 ALDOA ATP5F1C RD3 AK4 NDUFB1 PDK4 NDUFS3 DHODH NDUFC2 SLC25A1 PANK4 ATP5F1E ENO1 NDUFB7 HPRT1 GUCA1C ADCY1 ELOVL4 CMPK2 ACSF3 SLC26A2 DIP2A ATP5MF HSD17B12 AMPD1 DTYMK DMAC2L SDHD ATP6V0C NADSYN1 PAICS ME1 ATP5MC2 UMPS ND1 NDUFA5 PRPSAP1 PDK2 ATP5MJ NDUFA9 N…	303	nucleotide biosynthetic process
1680	GO:0021521	SUFU SOX1 DMRT3 LHX3 GLI2 DBX1 GLI3	7	ventral spinal cord interneuron specification
1681	GO:1900075	NLGN1 RAPSN	2	positive regulation of neuromuscular synaptic transmission
1682	GO:1904556	SLC7A5 SLC36A4	2	L-tryptophan transmembrane transport
1683	GO:0090501	CNOT8 ZC3H12B CPSF1 POLRMT CPSF2 NUDT16 SLFN14 NCBP1 TSEN34 AZGP1 POLR3K XRN2 AGO4 SMG6 PCF11 UTP20 TRIR CPSF4 ERI3 DCP2 CSTF3 AGO3 RNASEL POP4 DIS3L2 PIWIL1 ZC3H12D KRI1 PLD6 PDE12 CPSF4L NYNRIN BOP1 EXOSC5 KHNYN NUDT21 SAMHD1 EXD2 RRP36 CSTF2T ERN2 PRORP EXO1 NHP2 POP7 ISG20L2 ANG LACTB2 UTP23 MBLAC1 DROSHA ZC3H12C RNASE8 FIP1L1 CSTF2 ERI2 FEN1 TSNAX ENDOU TSEN2 ELAC2 CPSF3 RIDA RNASE1 EXOSC10 …	150	RNA phosphodiester bond hydrolysis
1684	GO:0071549	SMYD3 CASP9 FBXO32 PCK2 SRD5A1 ATP5F1A AXIN2 ERRFI1 COMMD3-BMI1 CBX3 GJB2 IGF1R PCK1 BMI1 PLAT USP8 EIF4E AQP1 ARG1 CFLAR RPS6KB1 NR3C1 ASS1 JAK2 METTL21C DDIT4 SERPINF1 TFAP4 MSTN	29	cellular response to dexamethasone stimulus
1685	GO:0009896	ROCK2 RNF144A PTPN1 PRXL2C TNRC6C DCP1B RNF128 PIK3CB FZR1 DND1 POLR2G ZFAND2A IL33 ZFP36L1 RNF152 ELAPOR1 PIK3C2A IFNG UBQLN1 SPTLC1 ADRB2 AADAC MAP3K7 ZC3H12D SMAD7 GBA1 ACTN3 KDR VIP HNRNPD CAMKK2 BARD1 SMURF1 PYHIN1 PRKD1 APOA4 HIF1A HERPUD1 NT5C3B RAB3GAP2 SPTLC2 VCP AGTPBP1 APOE FBXW7 DHX36 PLK3 LRSAM1 CBFA2T3 HSPB8 SIRT2 YBX1 RIDA RIPK2 VPS11 AXIN1 APC2 NANOS2 TRIML2 SNX33 KLHL40 TPCN1 RIL…	520	positive regulation of catabolic process
1686	GO:0042822	PDXK PDXP PNPO ALPL	4	pyridoxal phosphate metabolic process
1687	GO:0015986	SDHA NDUFS5 NDUFA7 ND5 ATP5MG NDUFA12 ND6 NDUFA11 NDUFB9 ATP5PB ATP5F1D NDUFA6 ATP5ME SDHC ATP5F1A NDUFB11 NDUFS7 NDUFA13 ATP8 ATP5MC1 ATP5MC3 NDUFA3 NDUFV1 ND4 ND2 ATP5F1C DNAJC30 NDUFB1 NDUFA10 NDUFS3 NDUFB3 NDUFC2 ATP5F1E ND4L NDUFB7 NDUFB10 ATP5MGL NDUFS1 ATP6 ATP5MF SDHB NDUFS4 NDUFA1 NDUFB6 SDHD ATPSCKMT ATP6V0C ATP6V1A NDUFB8 NDUFA8 ATP5MC2 NDUFB2 ND1 NDUFA5 NDUFC1 NDUFV3 NDUFAB1 ATP5MJ ND…	75	proton motive force-driven ATP synthesis
1688	GO:0021940	GLI1 SMO GPR37L1 LHX5 LHX1 SHH EGF FGF2	8	positive regulation of cerebellar granule cell precursor proliferation
1689	GO:0048022	RAPGEF2 MFSD12 OPN3 SLC24A5 WNT5A	5	negative regulation of melanin biosynthetic process
1690	GO:0032388	BCAP31 MIEF2 EDEM1 DAB2 BAP1 GAS6 SAR1B UBE2L3 ACTN2 SH3GLB1 CAPN10 PIK3R2 LEPROT SCP2D1 AKAP5 FIS1 TMEM30B PDCD5 RAN MAVS RAB29 SIRT6 RHOU IFNG USP36 MICALL2 PTPN23 PCNT VAMP2 EHD1 ZIC1 ZFAND1 GLI3 RAPGEF3 SNAPIN STOM SMO PTGS2 MFF PRNP ICE1 OAZ2 CD81 IL1B OAZ1 JAK2 ATP2A1 PIK3R1 DMAP1 TBC1D20 YWHAE SPAG5 RBM22 EMD KIF20B SFN TRIM28 HSPA1L MLC1 GSK3A ERBB2 RUFY3 ABLIM3 GSK3B PRKD1 B3GAT3 SLC51B …	195	positive regulation of intracellular transport
1691	GO:0033031	PIK3CD PIK3CB ANXA1 HCAR2	4	positive regulation of neutrophil apoptotic process
1692	GO:0010533	IL6R AGT SOCS1 CD300A IL23R CCL5 IL23A IL12B GH1	9	regulation of activation of Janus kinase activity
1693	GO:0097119	NRXN2 NLGN2 NLGN1 RELN CDH2 CRIPT LRRC4 NRXN1	8	postsynaptic density protein 95 clustering
1694	GO:1902993	GSAP CHRNA7 ROCK2 GSK3A LRRTM3 ABCA2 SLC2A13 EFNA1 SP1 SPON1 AGER EFNA3 IFNGR1 TPTEP2-CSNK1E CSNK1E IFNG PICALM RANBP9 TNF ABCG1 LYN CLU CASP3 EPHA4 RELA	25	positive regulation of amyloid precursor protein catabolic process
1695	GO:0010658	HAND2 NFE2L2 BMP7 HSF1 PDPK1 CAMK2A RGL2 MAP3K5 PAX8 ATP2A2 MDK MYOCD TP53 POU4F2 SIRT5 LTK SIRT4 GATA6 GATA4 KIFAP3 CAMK2D NKX2-5 CAPN2 GNGT1 SMAD4 CFLAR TIGAR RPS6KA2 AGT HEY2 CXCR2 BAG3 APAF1 BNIP3 BMPR1A ATG5 SFRP2 JAK2 ENG NOL3 AMBRA1 NUPR1 PPP1R10	43	striated muscle cell apoptotic process
1696	GO:0072262	PDGFRB WT1 EGR1	3	metanephric glomerular mesangial cell proliferation involved in metanephros development
1697	GO:0071385	SMYD3 CASP9 GSK3A SSTR4 STC1 UBE2L3 KLF9 FBXO32 PCK2 NPAS4 ATP5F1A AXIN2 SRD5A1 ERRFI1 COMMD3-BMI1 CBX3 EDN1 SSTR2 FOXO3 IGF1R GJB2 SSTR5 ATP2B1 BMI1 FLT3 PLAT PCK1 HNRNPU USP8 FAM107A ZFP36L1 EIF4E REST ARG1 AQP1 ZFP36L2 ACVR1 BCL2L11 CYP1B1 CFLAR HMGCS2 RPS6KB1 MYOD1 NR3C1 ASS1 ND3 ZFP36 JAK2 UGT1A1 ISL1 ANXA1 METTL21C DDIT4 SERPINF1 TFAP4 SSTR3 MSTN	57	cellular response to glucocorticoid stimulus
1698	GO:0030730	APOC4 OSBPL11 ENPP1 PNPLA2 LPL PPARA CIDEA IL1B PLIN2 PLIN5 TREM2 TNF OSBPL8 FITM1 ABHD5 FITM2 PPARG PLIN3	18	sequestering of triglyceride
1699	GO:0046209	SPR HSP90AA1 ROCK2 POR CD34 NOS2 INSR MTARC1 PTK2B IL10 NPY RAC1 CPS1 ATP2B4 AGTR2 AIF1 CYB5B ACP5 NOS3 ASL TLR2 TLR4 CYB5R3 EDN1 GCHFR KLF4 NOS1 ZC3H12A GCH1 KLRK1 PKD2 P2RX4 DYNLL1 RORA CD47 TLR6 IFNG SIRPA PTX3 GLA RGN CYP1B1 MMP8 TNF TSPO PTGIS MTARC2 AKT1 AGT SOD2 HSP90AB1 KLF2 SMAD3 DDAH1 ASS1 CD36 ARG2 NOS1AP PTGS2 TMEM106A CLU CLEC7A DDAH2 IL1B SELENOS JAK2 CX3CR1 TICAM1 KLRC4-KLRK1 CAV1 …	76	nitric oxide metabolic process
1700	GO:0021532	SUFU PRKACB SHH WNT3A SSBP3 TBC1D32 ATP6AP2 ARL13B GORAB KDM2B MKS1 COMMD3-BMI1 FOXA1 GBX2 SOX17 IFT140 BMI1 RNF220 WNT1 HES1 PAX6 PTCH1 PRKACA CDK20 TULP3 GSC DZIP1L GLI3 WDR19 TMEM107 SMO GPR161 CPLANE2 FGF8 BMP4 PSEN1 RPGRIP1L EN1 FKBP8 TCTN1	40	neural tube patterning
1701	GO:0034375	SCARB1 APOM APOA2 LIPG LCAT PLTP APOC3 ABCA5 APOC1 APOA1 CETP LIPC PLA2G3 ABCG1 APOE APOA4	16	high-density lipoprotein particle remodeling
1702	GO:0070093	FAM3D CARTPT CRH LEP	4	negative regulation of glucagon secretion
1703	GO:0021856	PLXNA3 PLXNA1 NDNF NRP1 SEMA3E NRP2	6	hypothalamic tangential migration using cell-axon interactions
1704	GO:0072734	CASP3 MTRNR2L5 SLC34A1 CASP6 CASP7	5	cellular response to staurosporine
1705	GO:0035234	PRKDC UNC5C UBE2B SOD1 KITLG BCL2L1 YBX3 IL1B DDB1 BAX MAEL CASP2 SYCP2 TEX11 SYCE3 TOPAZ1 IL1A KIT	18	ectopic germ cell programmed cell death
1706	GO:0006308	REXO4 ATM HSF1 VPS54 ENDOG APEX1 SETMAR TREX2 CIDEA BAX XRN2 FBH1 DNASE1L1 IL6 DNASE2B EXOG RGN FOXL2 TREX1 MUS81 DNASE1 APAF1 DICER1 DFFA DNASE1L3 DNASE2 DNASE1L2 CECR2 AIFM1 ISG20 DFFB	31	DNA catabolic process
1707	GO:0098971	KIF3B KIF5B KIF17 KIF5A KIF5C	5	anterograde dendritic transport of neurotransmitter receptor complex
1708	GO:0042489	TNFRSF11B RSPO2	2	negative regulation of odontogenesis of dentin-containing tooth
1709	GO:0072377	FGA THBD	2	blood coagulation, common pathway
1710	GO:0030148	DEGS2 SGPP1 ACER2 DEGS1 ST8SIA3 HACD3 ELOVL5 ALOX12B ST6GALNAC5 ST6GALNAC6 HACD4 AGK P2RX7 ELOVL4 ORMDL1 CERS2 CERS1 SPTLC1 VAPA FUT9 SMPD2 ORMDL3 PLPP2 B3GALT4 ALOXE3 ORMDL2 B4GALT3 GBA1 B4GALT6 SPHK1 ABCA2 ST8SIA4 PLPP3 SMPD4 PRKD1 CERS6 SGMS2 ELOVL6 SPTLC2 PLA2G6 TM9SF2 SGPL1 LARGE1 CCN1 SPTSSB ASAH2B B4GALNT1 ASAH1 ELOVL1 ST3GAL1 A3GALT2 SPTSSA SPHK2 B3GALT2 KDSR SAMD8 ST8SIA1 PRKAA1 ABCA8 SG…	110	sphingolipid biosynthetic process
1711	GO:0035722	P4HB JAK2 IL12RB1 PLCB1	4	interleukin-12-mediated signaling pathway
1712	GO:0051168	NOL6 NUP107 ATXN1 POLDIP3 GAS6 NCBP1 ANKLE1 CSE1L EIF4A3 SSB FYTTD1 SMG6 NUP88 THOC6 SARNP XPO7 LTV1 RANGAP1 RAE1 RAN NUP160 SIRT6 EIF6 CASC3 XPO5 CALR DESI1 RAPGEF3 FRAT2 NUP93 DDX19A RBM15B IL1B NUP188 CCHCR1 EGR2 LZTS2 YWHAE THOC1 RBM22 EMD POM121L2 ALYREF YTHDC1 SFN XPOT UPF2 POM121L12 NUP155 MDN1 PARK7 SMURF1 BARD1 THOC3 STYX THOC2 NXT2 DUSP16 IFI27 NEMF GSK3B NXT1 ANP32B AKAP8L NXF1 NPM1 DD…	165	nuclear export
1713	GO:2001140	ABCB4 PRAP1 TRIAP1 APOE APOA1 CETP ABCA7 ATP8A1 ATP8A2 ABCA3 DBI FASLG PRELID1 TMEM30A	14	positive regulation of phospholipid transport
1714	GO:0042023	SENP2 E2F8 FBXO5 ZPR1 E2F7	5	DNA endoreduplication
1715	GO:0043170	ALG14 PTPN1 FIGNL1 SNRPB USP16 CUL1 MYLK2 ENSA EEF1AKMT2 LPIN1 GRB7 LYVE1 RNF135 WBP2 ZXDA PRAMEF10 DND1 HM13 ELAVL2 HEY1 USP17L24 TINF2 IL33 ISCA1 C5AR2 ZNF500 CYBA ZFAT ATAD2B APOH FKBP11 PHC2 PMM2 EDA MAPK7 BMX ZC3H12D TBX22 ZBTB38 GPATCH3 LIG3 PGPEP1 ZNF786 CARD14 MATR3 TRIM55 ZNF785 DRG2 ERMAP CT45A5 APOA4 SRSF2 CIITA ZNHIT3 GMFB CLDN19 JAK3 NIBAN2 ROR1 CDCA5 SHOX2 NR1D1 PSMD3 HOXA3 ZNF827 A…
LLT11 LMX1A CFLAR WEE1 FBXL12 PFDN6 SOX6 CDKN2B BVES EXOSC5 TBX4 ZNF302 PCOLCE INTS4 UGGT1 CTTNBP2NL TP63 STRADA DMPK CORT SEPHS1 ABL2 RNF148 TP53INP1 ZNF860 TET2 ZBTB2 RIMS1 ATP8B1 TBX18 SMC3 PRPF4 PRPF18 BBS4 PRDM11 THAP1 STAT5A CHST15 C17orf99 UPF3A SPINT1 ZNF250 ZNF75A CCNL2 CINP MOB2 NELFE INTS12 WBP2NL OSR2 RIF1 DEFB124 TESMIN TRIM49C MSTN CNEP1R1 SMCR8 ZNF222 SOX30 UBE2D2 ST3GAL5 NPFFR2 LA…	9077	macromolecule metabolic process
1716	GO:2000299	RASIP1 CHORDC1 HEG1	3	negative regulation of Rho-dependent protein serine/threonine kinase activity
1717	GO:0007494	ASS1 SMO ALDH1A2 FOXL1 EDNRB FOXF1 CPS1 WNT5A HMGCS2 RET OTC	11	midgut development
1718	GO:0006790	ACOT7 GPX1 ICMT MTHFR GAL3ST4 ISCA1 GSTA1 AMD1 TPST2 ACSM6 MICAL2 HS3ST2 PDHA1 BOLA1 AADAT ACSM2B STAT5B GSTA2 GPC1 GGT1 CTNS HTD2 HS6ST2 HSD17B4 ELOVL6 GSTT2B ACSM5 LOC102724560 AKR1A1 CHAC2 ACOT4 SULT4A1 HS3ST1 SULT2A1 HS3ST5 BOLA2 SULT2B1 OGDH CHST2 PPT1 IDS BPNT1 DLAT THTPA SP1 DGAT2 B3GNT2 B4GALT4 GLB1 ACSM2A SLC25A10 SLC26A1 PDHX NDUFAB1 ACSS1 MCCC1 CHST9 TKTL1 DSEL B4GAT1 PXYLP1 ELOVL3 PDH…	357	sulfur compound metabolic process
1719	GO:0006311	TEX11 RNF212 PRDM9	3	meiotic gene conversion
1720	GO:1902884	SELENON HDAC6 RIPK1 FOXP1 ACOX2 ENDOG FOXO3 ABL1 PAWR	9	positive regulation of response to oxidative stress
1721	GO:0060267	CLEC7A RPS19 CAMK1D INSR LBP INS JCHAIN	7	positive regulation of respiratory burst
1722	GO:0060009	NTRK1 IL1A GATA1 FER SDC1 SOX9 HSD17B4 DMRT1 ARID4B SOX8 RAB13 ATRX FNDC3A ARID4A	14	Sertoli cell development
1723	GO:0050805	STXBP1 GABBR1 PTK2B FMR1 MAPT SLC6A1 DRD3 ATAD1 GRIK3 SORCS3 ACHE GRIA1 SHANK2 TNR GRM2 KCNB1 AGER ADCY8 GRID2 GRID2IP LILRB2 SLC24A1 PLA2G6 DRD1 DRD5 CNR2 CD38 NPY5R PLK2 ADIPOQ HCN1 PICK1 SRF PRRT1 ARC ADORA1 HTR1B DRD2 CBLN1 STAU2 PCDH17 ARF1 TPRG1L GNAI2 ADNP SLC6A4 GRIK2 SLC24A2 PTGS2 HTR2A IL1B SORCS2 BCHE ABHD6	54	negative regulation of synaptic transmission
1724	GO:0071391	SERPINB9 AR CKB ARID5A RARA ESR1 SFR1 OCSTAMP PELP1 CRHBP BCAS3 SRA1 WBP2 SFRP1 NCOA4 TRIM24 SP1	17	cellular response to estrogen stimulus
1725	GO:0060685	BMP7 AR SHH WNT5A BMP4 SULF1	6	regulation of prostatic bud formation
1726	GO:0034439	APOD LEP SAMD1	3	lipoprotein lipid oxidation
1727	GO:0051450	MEGF10 PPARD KLHL41 KCNA5 MEIS2 CTNNB1 HGF SOX15 IGF1 ATOH8 FES GPX1 FGR FOS GATA6 ZNF609 FGF7 ATF2 ABL1 SRC MYOD1 PAXBP1 FGFBP1 SIX1 MSTN	25	myoblast proliferation
1728	GO:0140271	SLC2A3 SLC2A10 SLC5A1 SLC5A2 SLC2A1 SLC2A5	6	hexose import across plasma membrane
1729	GO:2000646	LAPTM5 DTX3L PTPN1 ITCH ABCA2 APOE PCSK9	7	positive regulation of receptor catabolic process
1730	GO:2000622	HNRNPAB MAGOH MAGOHB EIF4A3 NBAS DHX34 PABPC1 SECISBP2 CASC3 UPF3A APOBEC1 RBM8A A1CF	13	regulation of nuclear-transcribed mRNA catabolic process, nonsense-mediated decay
1731	GO:0046100	PRPS1 HPRT1 XDH ADA	4	hypoxanthine metabolic process
1732	GO:0071941	ASS1 ASL ARG2 ARG1 CYP2C9 NAGS CEBPA CPS1 SLC25A2 OTC NR1H4 SLC25A15	12	nitrogen cycle metabolic process
1733	GO:0021892	DLX2 RAC3 NKX2-1 CNTN2 FEZF2 ASCL1 DRD2 LHX6 DRD1 ARX DLX1	11	cerebral cortex GABAergic interneuron differentiation
1734	GO:1903047	DONSON ROCK2 EML4 MCM2 CDK2 SEPTIN6 JTB USP16 SETMAR CUL1 MAP9 POGZ ENSA LPIN1 SMC2 ZWILCH OFD1 SGO2 NCAPD2 TP53 SGO1 ERCC2 FZR1 NABP1 SMC4 TAF2 CHMP2B PHIP EIF4G1 BID UBE2C CDC14B CCNG2 ZFP36L1 RAN BANF1 RHOU CUL5 ESRRB CDCA2 TACC2 MRE11 TRIAP1 PDGFRB ARF1 CDC25A SPRY1 VPS4A PRKCB KLHDC8B CDK3 IQGAP3 TFAP4 CENPK RFWD3 APPL1 ENKD1 NPAT BARD1 EDN3 RAB11A PLCB1 PSME1 CDK2AP2 TM4SF5 TUBG2 PBRM1 ESCO…	762	mitotic cell cycle process
1735	GO:1990787	SUFU GLI1 ENPP1 GLI2 GLI3	5	negative regulation of hh target transcription factor activity
1736	GO:0045654	TESC GATA2 SCIN MTURN FAXDC2 THPO RAB7B PITHD1 HMGB2 ZNF16 RCOR1	11	positive regulation of megakaryocyte differentiation
1737	GO:0043632	DCAF12 ASCC3 CDK2 ZRANB1 RNF144A WDR26 USP16 RNF128 CUL1 ECRG4 PSMD8 PSMD7 RNF115 GIPC1 USP25 UBXN4 FZR1 ZNF598 ZFAND2A PSMB1 CHMP2B USP17L24 UBE2C IL33 USP48 USP33 RNF103 CUL5 PTPN23 UBR2 UBXN2A KCTD13 RAD23B UBQLN1 CALR GID4 PSMB7 VPS4A MTA1 RNF34 CYLD SMAD7 USP35 GBA1 ERLEC1 SPOP UBQLNL PPP2CB FBXO44 SMURF1 PYHIN1 UCHL3 IFI27 NEMF HERPUD1 USP17L18 USP17L7 RNF150 VCP AGTPBP1 CCNF PSMA3 TSG101 F…	703	modification-dependent macromolecule catabolic process
1738	GO:0002051	SMAD1 SMAD5 RUNX2	3	osteoblast fate commitment
1739	GO:1903712	MFSD12 SLC1A1 SLC1A2	3	cysteine transmembrane transport
1740	GO:0040017	SEMA4C ROCK2 SELE TMSB15A PLA2G7 FPR2 SLC26A5 LAMC2 CXCL13 AGER GRB7 SEMA4D LGR6 LYVE1 CASS4 JUN PIK3CB ZNF304 ARTN APELA ACTA2 NCKAP1L ADAM10 FSHB CLDN4 IFNG CCL24 DAPK2 PIK3C2A PDGFRB CFAP69 S1PR1 GNAI2 CALR CXCR2 STAT3 DIAPH1 C1QBP TBC1D24 CSF1 PLVAP KDR CCDC25 HBEGF EDN3 SYNE2 MOSPD2 PFN1 RAB11A GLIPR2 WASHC1 INSL3 PRKD1 PTPRC TRIP6 HIF1A CD274 PLET1 FAM89B SPRY2 MADCAM1 CCL5 SLIT2 STX4 FGF7 …	564	positive regulation of locomotion
1741	GO:0120192	DLG1 CLDN16 RAMP2 MARVELD2 ROCK2 CLDN22 MARVELD3 PAK2 CLDN15 FZD5 CLDN14 CLDN10 ROCK1 CLDN18 IKBKB LSR SNAI1 CLDN34 ACTG1 ESAM CLDN11 CLDN8 APC OCLN CLDN24 CDH5 GRHL2 IL17A F11R CLDN12 EPHB2 STRN ILDR1 CLDN19 WNT11 POF1B CLDN20 ARL2 TBCD CLDN5 PRKCH MPDZ CLDN6 PDCD6IP CLDN25 PRKACA SRF CLDN4 AFDN MPP7 MICALL2 CLDN2 CLDN1 CLDN9 EPHA2 TNF MYO1C RAB13 ECT2 CLDN3 PARD3 GPBAR1 OCEL1 NPHP4 CLDN17 FRMPD…	72	tight junction assembly
1742	GO:0009891	ACVRL1 NGFR ARX USP16 HDAC1 MEIS1 LPIN1 ARID3C TBR1 WBP2 ZXDA RORC PHIP HEY1 IL33 TRIAP1 CYBA ZFAT ATAD2B MICAL2 ASS1 PRKCB MAPK7 TEAD1 SLC9A1 RNF10 TBX22 GPATCH3 ZBTB38 MSL1 KDR EDF1 FHL5 CAMKK2 ZNF786 POU2AF3 PLCB1 MACC1 TRAF6 RMND1 WDR5 EPC2 PRKD1 APOA4 NPM1 HIF1A NFKB2 CIITA ELL2 JAK3 TSG101 NIBAN2 PHF5A MED27 PBX4 NEK7 NR1D1 GNL3 ZNF827 PTX3 MSGN1 NUCKS1 PTH FABP3 PITHD1 NRF1 TNIP2 ZMIZ1 AUT…	2046	positive regulation of biosynthetic process
1743	GO:0043543	GATA2 CDYL SUPT7L FOXO1 SF3B3 BMAL1 CPA4 BRCA2 ESCO2 MSL3 KANSL2 MUC1 NAA30 SNCA CRTC2 ZDHHC22 DDX3X SGF29 MBD3 BRPF1 MYOCD FAM161A KAT14 APBB1 NAA11 WBP2 TADA1 PYGO2 VPS72 DLST KAT5 TAF2 TAF5L TAF6L MORF4L2 ZDHHC11 MBOAT4 CLIP3 MSL2 DIP2A NAA25 TRIM16 ZDHHC18 IRF4 TAF5 ZDHHC5 KAT2A TERF2IP RAPGEF3 SPI1 KAT7 SOX4 ATXN7L3 HAT1 ATXN7 SMO TAF6 LDB1 PRKAA2 DMAP1 MAP3K7 MCRS1 ISL1 PWWP2B PBXIP1 MSL1 S…	256	protein acylation
1744	GO:1905049	TIMP2 LRP1 PICALM TIMP3 SORL1 RECK TIMP1	7	negative regulation of metallopeptidase activity
1745	GO:0042398	NFE2L2 PLSCR1 PARK7 MTHFD1L GGT1 GAMT GART SLC7A11 CKM FPGS CHDH ALDH7A1 MTHFD1 GGT6 ATIC CHAC1 ACADM GGT7 DHFR GCH1 PTDSS1 CKMT1A CKMT1B GSS ALDH9A1 CKB GATM PLOD2 MGST2 MTHFS BBOX1 CHAC2 TMLHE DHFR2 CKMT2 SLC27A1 SLC1A2 GGT5 HAGH SLC1A1 GCLM PLOD3 PTDSS2 GCLC	44	cellular modified amino acid biosynthetic process
1746	GO:0032069	TMBIM6 PCNA HMGB1 SIRT1 NPM1 OAS3 TERF1 TERF2 OAS2 HMGB2 ABCE1 AKT1 OASL GZMA DFFA PRKCD NEIL1 RPS3 DDX11 PDE3A OAS1	21	regulation of nuclease activity
1747	GO:0042361	CYP4F3 CYP4F12 CYP4F11 CYP4F2	4	menaquinone catabolic process
1748	GO:0099542	F2R PLCB1 FABP5 CNR1 GRM5 DAGLA ABHD6	7	trans-synaptic signaling by endocannabinoid
1749	GO:0032071	NPM1 SIRT1 PRKCD RPS3 DDX11 HMGB1 AKT1 GZMA	8	regulation of endodeoxyribonuclease activity
1750	GO:0009083	ECHS1 MCCC2 HIBCH SLC25A44 ACADSB HMGCL BCKDHA DBT HSD17B10 ACAD8 HMGCLL1 ALDH6A1 AUH BCKDK HIBADH MCCC1 BCKDHB BCAT2 ACAT1 DLD IVD	21	branched-chain amino acid catabolic process
1751	GO:0014732	IL15 TRIM63 CFLAR ACTN3 RPS6KB1 MSTN	6	skeletal muscle atrophy
1752	GO:0048239	TERF2 TERF2IP	2	negative regulation of DNA recombination at telomere
1753	GO:1904059	OPRL1 ZFHX3 MTOR	3	regulation of locomotor rhythm
1754	GO:0060545	RIPK1 ZBP1 CASP6 AIFM1 RIPK3 PARP1	6	positive regulation of necroptotic process
1755	GO:0051974	ERCC4 PIF1 PINX1 POT1 CERS1 TEN1 TP53 TERF1 MEN1 SRC PARP3	11	negative regulation of telomerase activity
1756	GO:1901985	LIF TAOK1 SMARCB1 TADA2A BMAL1 FOXP3 SMARCA5 PPARGC1A MUC1 ARID5A BRD7 DDX3X PML MYBBP1A FAM161A NOS1 WBP2 BRCA1 BAZ1B DEK KAT5 DIP2B DIP2A SMAD4 GATA3 PIH1D1 TERF2IP KAT2A RAPGEF3 ERCC6 CEP295 SOX4 SPHK2 AUTS2 NAP1L2 PIWIL2 PRKAA2 SF3B1 GLYR1 RUVBL2 ARRB1 CAMK1 SNAI2 ISL1 PRKAA1 TADA2B DDX21	47	positive regulation of protein acetylation
1757	GO:0034694	AKR1C3 OXT GNG2 AANAT YY1 P2RY6 ADCY6 TGFBR3 AKAP8 EDN1 A2M AKR1C2 P2RY4 PRKCE APOB GNB1 PTGFR HMGCS2 AKT1 CCL19 PTGDR CCL21 PRKAA2 PTGER2 SCN11A PTGER4 PRKAA1 PPP1R9B CCR7 TNFSF4 SFRP1 ACACA	32	response to prostaglandin
1758	GO:0006177	PFAS HPRT1 ADK GMPS IMPDH1 ADA ADSL APRT AMPD1 ATIC PPAT GART PAICS IMPDH2	14	GMP biosynthetic process
1759	GO:0040014	STAT5B NPPC GHSR TNKS2 PRLH SLC6A3 GAMT ATP8A2 ATRN MKKS IGF1 ADRB1 NPY1R GPAT4 GHRHR FXN LGMN ADRB3 CDK4 MBD5 DIO3 PLAC8 SOCS2 SPTBN4 PLS1 AFG3L2 SGPL1 GHRL PTCH1 NIPBL BCL2 SOD1 BBS4 DRD2 CHD7 STAT5A ADRB2 HTRA2 GDF5 VIL1 STAT3 HDAC3 IGF2 EZR PPIB APP SMO BBS2 GH1 CSF1 PIK3CA GDF15 ZMPSTE24 STC2 FOXS1 MFSD2A CREB1 GPAM POU3F2 PRL RAI1 GHRH GPR21 PEX5 FTO GHR	66	regulation of multicellular organism growth
1760	GO:2000643	MSN DAB2 PTPN23 MTMR2 RDX VPS11 RAB21 EZR	8	positive regulation of early endosome to late endosome transport
1761	GO:0019062	LRRC15 CLEC4M NECTIN1 CD81 NECTIN2 ICAM1 GAS6 HSP90AB1 DPP4 ACE2 CD209	11	virion attachment to host cell
1762	GO:0010498	DCAF12 ASCC3 CDK2 RNF144A WDR26 DDI2 CUL1 ECRG4 UGGT2 PSMD8 GPX1 PSMD7 GIPC1 USP25 UBXN4 ZNF598 FZR1 HM13 ZFAND2A PSMB1 TMF1 RCN3 UBE2C IL33 RNF103 CUL5 UBR2 UBXN2A KCTD13 RAD23B UBQLN1 CALR GID4 PSMB7 GABARAPL2 MTA1 RNF34 SMAD7 GBA1 ERLEC1 SPOP FBXO44 PPP2CB PSME1 SMURF1 F8A3 IFI27 NEMF SEL1L2 HERPUD1 CCNF VCP PSMA3 APOE FBXW7 PLK3 TLK2 NR1D1 PSMD3 PJA2 CBFA2T3 PITHD1 CALR3 BFAR AGAP3 RNF122 SIR…	518	proteasomal protein catabolic process
1763	GO:0002580	HLA-DOA PYCARD THBS1 TREM2 HLA-DOB	5	regulation of antigen processing and presentation of peptide or polysaccharide antigen via MHC class II
1764	GO:2000319	MALT1 NFKBID RC3H2 FOXP3 IL12B RC3H1 LOXL3 JUNB IL4 NFKBIZ ZC3H12A IL23A BATF TBX21 IL2 TNFSF18 IL12RB1 ZBTB7B SMAD7 IL23R	20	regulation of T-helper 17 cell differentiation
1765	GO:0090504	TMEFF2 HBEGF ACVRL1 CEACAM1 LCP1 MTOR FLNA AJUBA PHLDB2 CD44 PTEN WNT7A MEGF8 CLASP1 PDPN PLET1 PDCD10 CLASP2 FERMT1 RHOC RHOA ITGB1 COL5A1 CCN1 MSX2 MMP12 MRTFA FERMT2 ITGA5 ARHGAP35 ARHGAP24 LRG1 CARMIL2 CD151 DDR1 RREB1 ADAM17 TOR1A	38	epiboly
1766	GO:0016267	C1GALT1 C1GALT1C1 C1GALT1C1L	3	O-glycan processing, core 1
1767	GO:0042594	ADSL ULK2 CBL ALB FOXO1 GAS6 PIK3C3 RALB KPTN MAP1LC3B2 GPT SH3GLB1 RRAGC NUAK2 SEH1L GNPAT PAGE4 BMPR2 EIF2AK1 ULK1 SREBF1 PDK4 TP53 KAT5 GABARAP ELAPOR1 USP33 RNF152 BCL2 KLF10 LARS1 HFE STK24 MYOD1 HSPA5 GABARAPL2 ZFP36 WDR45 PRKAA2 ACAT1 EIF2A MFSD2A SIK2 GBA1 WRN SESN3 SSTR3 NFE2L2 AKR1C3 UPP1 VPS41 WDR24 RRAGB SLC34A1 WNT4 RRAGA CTSK PRKD1 PRKAG3 SIRT1 GIP SLC38A3 PRKAG2 TBL2 RPTOR SIK1 MTM…	211	response to starvation
1768	GO:2000983	PLEC PHPT1	2	regulation of ATP citrate synthase activity
1769	GO:2000338	IL17F TRPV4 IL17A TIRAP MYD88 IL17RA	6	regulation of chemokine (C-X-C motif) ligand 1 production
1770	GO:0001879	CLEC6A CLEC7A	2	detection of yeast
1771	GO:0071918	AQP10 AQP7 AQP9 SLC14A2 UMOD POU3F3 AQP3 SLC14A1	8	urea transmembrane transport
1772	GO:0061051	HAMP PARP2 AKAP6 EDN1 IGF1	5	positive regulation of cell growth involved in cardiac muscle cell development
1773	GO:0042713	OXT TACR1 OXTR AVPR1A SLC6A4 ACVR2A	6	sperm ejaculation
1774	GO:0007015	MYO5A ROCK2 BRAF WDR1 TMSB15A SPTBN2 PHLDB2 ARPC2 MYO19 ALDOA CASS4 PIK3R2 GPR65 CDC42EP1 ARPC4 NCKAP1L FHDC1 PACSIN1 CCL24 MICALL2 KCTD13 ARF1 S1PR1 MICAL2 RAPGEF3 DIAPH1 TMOD1 MARCKSL1 SLC9A1 GAS7 SPATC1L PFN1 HMCN1 COTL1 DIAPH2 WASHC1 BIN1 ARHGAP25 MARCKS PLEKHH2 ARHGAP6 GMFB ASAP3 SLIT2 DIAPH3 PRKCI ARHGEF10L FERMT2 JMY SPTAN1 SYNPO2L SCIN NAA80 CTTN SYNPO GSN GRB2 ABI1 BIN3 RGS4 ARFIP2 WASF3…	440	actin filament organization
1775	GO:0031268	SRGAP2C CDC42 CCL21 APC SRGAP2 CDC42EP2 CDC42EP5 KLHL41 CDC42EP4 C15orf62 F2RL1 WASHC1 CDC42EP1 RAB25 CCR7 KIT CDC42EP3	17	pseudopodium organization
1776	GO:0046041	ITPA AK3	2	ITP metabolic process
1777	GO:1905684	ANXA2 S100A10 RAB3A AHNAK CASP7 SYTL4 MYH9	7	regulation of plasma membrane repair
1778	GO:1903726	SLC27A1 LPIN1 PDGFA APOC1 PDGFB ABCA2 LPCAT1	7	negative regulation of phospholipid metabolic process
1779	GO:0061180	RTN4 WNT2 AR STAT6 AKT2 ESR1 WNT7B ORAI1 TBX3 WNT4 SCRIB BTRC PHB2 BRCA2 AREG CEBPB TNFSF11 HIF1A CCL11 GPX1 MGMT PRLR LRP5L PML LBH IRF6 BAX FOXB1 LATS1 ATP2C2 FGF10 PYGO2 CCND1 NTN1 FGF2 ROBO1 ID2 CSMD1 MED1 PTCH1 PGR DEAF1 HOXA5 MSX2 FOXF1 GATA3 SOSTDC1 CSF1R AKT1 CAV3 SRC ZNF703 NR3C1 LRP5 MSX1 SMO ERBB4 CSF1 JAK2 KDM5B DDR1 WNT3 MAPK1 WNT5A RREB1 VDR EPHA2 IQGAP3 FGFR2	69	mammary gland epithelium development
1780	GO:0010988	HNRNPK ANXA2 FGF21 LDLR MYLIP CNPY2 APOC3 CSK TREM2 LDLRAP1 KHSRP IL19 ABCC8 NR1H4 PCSK9	15	regulation of low-density lipoprotein particle clearance
1781	GO:0036145	GPR183 F2R	2	dendritic cell homeostasis
1782	GO:2000640	SPRING1 ZBTB7B	2	positive regulation of SREBP signaling pathway
1783	GO:0140353	ABCC4 POMC NKX3-1 OXT NOS2 INHBA CYP19A1 DAB2 SPP1 CRY2 PLA2G3 FZD4 WNK4 GAL TNFSF11 GDF9 REN SELENOM EDN1 MIF P2RX7 GALR1 TMF1 P2RX4 PTGES GHRL PTPN11 KCNQ1 BMP6 RETN PLA2G4A TSPO AGT AGTR1 CRH PTGS2 IL1A PLA2G10 NMB IL1B KDM5B CRHR1 MAP2K6 LEP C1QTNF1 CRY1 LINC02210-CRHR1 TNFRSF11A	48	lipid export from cell
1784	GO:1901255	ERCC4 XPA	2	nucleotide-excision repair involved in interstrand cross-link repair
1785	GO:0019391	GUSB ABHD10	2	glucuronoside catabolic process
1786	GO:0061101	NOTCH1 HES1 GATA2 BMP2 INSM1 JAG1 ASCL1 FGF8 WNT4 WNT11 POU3F2 FGF2 BCCIP NKX2-2 OTP LHX3	16	neuroendocrine cell differentiation
1787	GO:0003358	INSM1 ASCL1 PHOX2B ZC4H2 RNF220	5	noradrenergic neuron development
1788	GO:0038189	CDC42 VEGFA NRP1 ABL1	4	neuropilin signaling pathway
1789	GO:0046637	IL4R TGFBR2 ZNF683 PRDM1 NLRP3 SHH MALT1 HMGB1 NFKBID IHH IL2RG RC3H2 FOXP3 CD83 SH3RF1 IL12B HLA-DRA RC3H1 HLX MYB LOXL3 NFKBIZ JUNB SHB IL4 ZC3H12A JAK3 IL23A BATF ZBTB16 BCL6 IL18 RUNX3 TBX21 RHOA IL2 ZAP70 NCKAP1L TNFSF18 KLHL25 SOCS1 RARA RUNX1 IFNG ITPKB NKAP SYK HLA-DRB1 LILRB4 IRF4 GATA3 LGALS9 CCL19 GLI3 IL12RB1 AP3B1 SOCS5 PRKCZ RIPK2 ADA SASH3 ZBTB7B CD86 AP3D1 PNP SMAD7 IL23R ANXA1 CB…	72	regulation of alpha-beta T cell differentiation
1790	GO:1903793	OXT TRH GABBR1 AVP CYP4F2 AVPR1A CYP4A11 SLC6A1 SLC34A1 ARL6IP1 PLA2G3 SSTR4 SLC12A2 ABCB1 CEBPB CFTR TNFSF11 SLC38A3 PTAFR RAB3GAP1 ABAT EDN1 CLTRN TCAF1 PLA2G6 NTSR1 AVPR1B SLC17A8 MIF SYT4 P2RX7 P2RX4 PTGES ITGB1 SLC38A1 ADORA2A DTNBP1 KMO ABCB11 PLA2G4A AGT TNFRSF11A PLA2G10 IL1B MAP2K6 ATF4 PSEN1 STXBP1 IL1A PLA2R1 ACE2	51	positive regulation of anion transport
1791	GO:0061343	TGFBR2 GATA5 TGFB2 ACVR1 FLRT2 CPLANE2	6	cell adhesion involved in heart morphogenesis
1792	GO:0001805	FCGR1A BTK	2	positive regulation of type III hypersensitivity
1793	GO:0002733	MAVS CAMK4 TICAM1 DDX1 RIGI DHX36 DDX21	7	regulation of myeloid dendritic cell cytokine production
1794	GO:0034655	NT5C1B ROCK2 ACOT7 CDADC1 NAF1 TNRC6C SETMAR DCP1B FASTK LRPPRC MTPAP EIF4A3 DND1 POLR2G UPF3B HPRT1 ZFP36L1 SKIC3 TRIR NUDT9 RBM10 FOXL2 LSM5 ADA ZC3H12D SIDT2 NUDT1 HNRNPM RBM38 VIP HNRNPD FASTKD3 CACNG7 DAZ2 PCBP4 NPM1 SLIRP NT5C3B NUDT3 SMG8 MYD88 VCP DHX36 DPYD DAZ1 ELAC2 APOBEC1 NT5M APAF1 YBX1 RIDA DHX34 TUT1 NUDT17 NANOS2 APEX1 NUDT4 ERI1 PDE4C AMPD3 MEIOC MBD4 PATL1 MGAT1 APOBEC3A PDE4A …	416	nucleobase-containing compound catabolic process
1795	GO:0032414	KCNE2 RELN GSTM2 GAL LRRC55 TESC ACTN2 ATP1B1 EDN1 VMP1 EPHB2 CALM2 KCNC2 CASQ1 AKAP5 RYR2 STK39 COA8 PPP3CC IFNG WNK1 ADRB2 DMD GSTO1 CACNB2 LRRC26 AKAP9 STAC2 STAC3 ATP2A1 SLC9A1 ATP1B2 ACTN4 DRD4 CACNG4 RNF207 EHD3 KCNE1 ABCB1 WNK4 CFTR ALG10B STIM2 PTAFR ARC AKAP6 TRDN NDUFA4 RGN CACNG2 LRRC38 NOS1AP NIPSNAP2 CDK5 AMIGO1 KCNC1 GALR2 STAC NPPA NLGN3 PDZK1 CACNA2D1 PLCG2 KCNK3 TMSB4X TCAF1 PPP3…	113	positive regulation of ion transmembrane transporter activity
1796	GO:0021888	PLXNA3 PLXNA1 NDNF NRP1 UBB SEMA3E NHLH2 NRP2	8	hypothalamus gonadotrophin-releasing hormone neuron development
1797	GO:0060763	CCL11 CSF1 KDM5B	3	mammary duct terminal end bud growth
1798	GO:0042775	ISCU NDUFS7 SNCA COA6 AFG1L ND4 NDUFB1 NDUFS3 NDUFC2 UQCRC2 NDUFB7 BID CCNB1 CHCHD2 SDHD ND1 NDUFA5 NDUFA9 SDHAF2 NDUFS6 COX15 COX6A1 NDUFA2 NDUFB4 COX8C UQCR10 UQCRC1 NDUFC2-KCTD14 NDUFS5 PARK7 COX5A NDUFA6 GHITM SDHC COX7B2 NDUFV1 COX7A1 NDUFA10 TAFAZZIN COX4I2 ND4L COX7A2L UQCRHL COX3 NDUFB10 COX2 NDUFA4 NDUFB8 NDUFA8 COX7A2 ND3 COX7B NDUFS2 NDUFB5 COX6B1 UQCRQ SDHA COX5B COX6A2 ND6 NDUFAF1 CO…	98	mitochondrial ATP synthesis coupled electron transport
1799	GO:0051593	CBS GPX1 MGMT FOLR1 LOC102724560 ASCL1 OGG1 FOLR2 BCHE MTHFR TYMS	11	response to folic acid
1800	GO:2001244	BCAP31 PTPN2 NKX3-1 SFPQ BECN1 PARK7 BCLAF1 S100A8 IL19 RNF183 SLC9A3R1 SIRT1 NACC2 DDIT3 SKIL BAX BOK RACK1 PLAGL2 SIAH1 UBB TP53 RPL26 BBC3 FBXW7 BID FIS1 FBH1 PMAIP1 BAD SOD1 FLCN PRKRA MCL1 MYC NCK2 BCL2L11 NUPR1 SERINC3 RIPK3 DNM1L PIAS4 RPL11 PLEKHF1 RPS7 NOX1 MSX1 IL20RA EIF5A SEPTIN4 VNN1 GSDME RPS3 NCK1 S100A9 CAV1 STYXL1 LCK RAD9A	59	positive regulation of intrinsic apoptotic signaling pathway
1801	GO:0098657	SLC2A3 KCNE2 ISCU VPS28 CACNA1F KCNJ15 TRPM4 CACNA1C GDNF ACSL5 SLC39A8 SLC12A2 SLC36A4 CACNA1A GRM1 SLC46A1 ATP12A KCNJ8 SCNN1B SLC6A11 ATP1B1 SNCA SLC22A3 SLC6A2 SLC24A1 LRRC8E SLC17A8 SLC15A2 SLC2A5 AKAP5 KCNJ14 CNGA3 ITGB1 PPP3CC IFNG WNK1 SPX HCN2 RAB3B HFE SLC9A9 AKT1 RPS6KB1 SLC27A4 SLC39A10 SLC39A6 SLC38A4 SLC29A1 PRNP SLC5A6 SLC9A1 SCNN1D ATP1B2 SCNN1A SLC9A6 RAMP3 ATP1A3 ACE2 TOR1A SLC2…	248	import into cell
1802	GO:0035984	ACTR2 EZH2 MEF2C	3	cellular response to trichostatin A
1803	GO:0035562	SENP2 FBH1 TDG MYOD1 ZNF304 NFATC4 PPP3CA BTAF1 MEPCE WAPL	10	negative regulation of chromatin binding
1804	GO:0032675	IL17F IL37 TLR7 TLR3 AQP4 SPON2 NLRP12 GAS6 RABGEF1 AGER CD200R1 PTPN6 UNC93B1 INPP5D P2RX7 C5AR2 IL33 NCKAP1L MAVS NLRP10 CYBA IFNG SIRPA LILRB4 SETD4 STAT3 KLF2 ELF4 SOCS5 IL1B ISL1 UCN GBA1 POU2AF1 NOD1 CARD9 AFAP1L2 FOXJ1 NOS2 TRAF6 FOXP3 IL27RA LPL ORM1 PTAFR MYD88 BPI RIGI NMBR PTPN11 F2R CD47 MAPKAPK2 C1QTNF3 SYK EOLA1 TYROBP ADORA2B HSPD1 TIRAP TLR1 LGALS9 CD36 IL17RA APP C1QTNF4 SPHK2 RI…	151	regulation of interleukin-6 production
1805	GO:0033561	SFN GRHL3 FLG2 FA2H LSR GRHL1 ACER1 ALOX12B TP63 UGCG PLEC KDF1 KLF4 KRT1 HRNR KRT16 IL18 FLG SRF ABCA12 TMEM79 CYP26B1 CLDN4 STMN1 CLDN1 MET ELOVL1 HDAC3 TMPRSS11F ALOXE3 GBA1 ALOX12	32	regulation of water loss via skin
1806	GO:0071639	ADIPOQ OAS3 TRPV4 CLEC7A TWIST1 AGER CD84 IL1B NOD2 SYK SELENOK OAS1 LGALS9 MCOLN2	14	positive regulation of monocyte chemotactic protein-1 production
1807	GO:0001912	STAT5B CD1B SLC22A13 NOS2 KLRC2 LAG3 HLA-B LAMP1 B2M TAP2 KLRC4 RASGRP1 KLRD1 CD1D IL12A IL12B HLA-DRA PTPRC HLA-A CYRIB AZGP1 IL21 CD1E KLRC3 PVR IL23A KLRK1 VAV1 CD226 P2RX7 ARG1 CADM1 NECTIN2 SH2D1A SLAMF6 FADD STAP1 MR1 TYROBP HLA-DRB1 HLA-E CD1A SPI1 AP1G1 IL12RB1 CD1C STX7 RAET1E HLA-F KLRC4-KLRK1 CRTAM HLA-G IL23R F2RL1 NCR3 ITGAM XCL1 CD160	58	positive regulation of leukocyte mediated cytotoxicity
1808	GO:0036135	CERS2 RRAS2 NF1 RRAS	4	Schwann cell migration
1809	GO:0000349	YJU2 XAB2	2	generation of catalytic spliceosome for first transesterification step
1810	GO:0001890	SENP2 WNT2 GATA2 BMP7 NDP SPP1 BSG FBXW8 STC1 DEDD PLAC1 ETNK2 RTCB ADAM19 CITED1 ETV2 BMPR2 GJB2 MAP3K4 HEY1 APELA MED1 EGLN1 HS6ST1 ZFP36L1 CCDC134 HTRA1 GJB3 ESRRB PRDX3 RSPO3 FOSL1 AKT1 MME PTN PTGS2 ADA NOTCH2 GCM1 CASP8 NODAL PTK2 VDR PCDH12 LHX3 TRIM28 CDKN1C LIF PRDM1 NSDHL ANG SNAI1 CUL7 CITED2 HIF1A GGNBP2 PLCD3 CCNF EPAS1 CDX2 ASCL2 DLX3 CCN1 EOMES SPINT2 HEY2 TTPA SPINT1 PPARG NCOA1 S…	152	placenta development
1811	GO:0010468	NOVA1 ROCK2 ZNF217 ACVRL1 SPTY2D1 NGFR UNCX USP16 ARX HDAC1 ZNF778 HEG1 MYOM1 SRSF5 MYLK2 METTL4 SAP30 MEIS1 WIZ LPIN1 GRB7 ARID3C SEMA4D RNF135 TBR1 WBP2 ZXDA DMRTC1B RORC PRAMEF10 ZNF347 TRUB1 ELAVL2 DND1 TERF2 PHIP HEY1 C5AR2 IL33 CD96 ZNF500 SOCS1 CYBA ZFAT TRIAP1 ATAD2B RPRD1A RUNX1T1 UBR2 ZNF251 ZNF789 MICAL2 PHC2 EDA MRPL13 HOXA4 PRKCB CNPY2 MAPK7 CELF5 ZC3H12D RNF10 TEAD1 SLC9A1 TBX22 ZBT…	4754	regulation of gene expression
1812	GO:0060923	WNT8A RBPJ WNT3A NKX2-5 ACVR1 TBX3 TBX5 WT1 TBX18 DKK1	10	cardiac muscle cell fate commitment
1813	GO:1903905	FLOT2 ABL2 DOCK8 ABL1	4	positive regulation of establishment of T cell polarity
1814	GO:0006427	HARS1 HARS2	2	histidyl-tRNA aminoacylation
1815	GO:0006577	CHDH CROT ALDH9A1 ALDH7A1 ACADL POR CPT1A CPT2 SLC22A4 DMGDH CPT1B BHMT CRAT CPT1C ACADM BBOX1 BHMT2 TMLHE	18	amino-acid betaine metabolic process
1816	GO:1903039	IL15 SELE PRKCQ TESPA1 IGFBP2 IRAK1 CD1D TNFSF9 IL12A TNFSF11 HLA-A HLX RAG1 HLA-DOA FUT7 AGER BTN2A2 CD28 MYB NFKBIZ SHB TFRC IL7 PTPN6 IL6ST KAT5 RUNX3 HLA-DQA1 ZP3 ICOSLG NCKAP1L ZAP70 VCAM1 SOCS1 IFNG TYK2 ITPKB SIRPA ARID1A LILRB4 FUT4 AKT1 SRC DOCK8 GLI3 SOX4 PRKCZ SOCS5 CD55 ADA KITLG CD81 RPS3 IL1B NCK1 JAK2 KLRC4-KLRK1 GPAM EGR3 CAV1 LCK CD160 GCNT1 ZBTB1 STAT5B IL4R TGFBR2 SPTA1 B2M TRA…	272	positive regulation of leukocyte cell-cell adhesion
1817	GO:0048505	NOTCH1 HES1 PAX6 DLL1 SERPINE2 JAG1 RBPJ ASCL1 NR2E1 NODAL FGF9	11	regulation of timing of cell differentiation
1818	GO:0016049	SEMA4C PRKCQ ACVRL1 TMEM108 BTG1 LAMB2 DCUN1D5 KDM2B SEMA4D MYOCD RBBP7 TP53 EIF4G1 PAK4 ADAM10 MAP2K4 CYBA ESR2 GDF2 RTN4R FOXL2 DCBLD2 ADNP SMAD7 SLC9A1 TEAD1 CRYAB OLFM1 SFN CACNG7 HBEGF EDN3 SMURF1 EBAG9 ERBB2 EPHA7 SLC44A4 TTL NPM1 MUC12 CDK11A SLIT1 TSG101 PRR5 BCL6 APOE SLIT2 GATA4 SPG11 TCHP RPS6KA3 TP53TG5 LPAR3 DRAXIN AUTS2 MSX1 SPHK2 PLXNA1 F2 TRPV2 CTTN CDHR2 SERTAD2 RNF157 CTDP1 IST1…	490	cell growth
1819	GO:0002902	IL10 BCL10 NOC2L PDCD1 PTEN BAX MIF BCL6 CD74 IL2 BCL2 BLK FNIP1 AURKB LYN ORMDL3 HSH2D SLC39A10 ADA BTK FOXP1 IRS2	22	regulation of B cell apoptotic process
1820	GO:1902659	SMARCB1 SMARCA4 PIH1D1 UBTF	4	regulation of glucose mediated signaling pathway
1821	GO:0097352	CHMP4C CHMP4A MAP1LC3C VIPAS39 SMCR8 BECN1 STX17 ATG12 CHMP7 PIK3C3 VPS33B CHMP1B VAMP8 PIK3R4 EPG5 SNAP29 MAP1LC3B2 VAMP7 IRGM LIX1L ATG14 RUBCN FYCO1 ATP2A2 PHF23 VMP1 RUBCNL VCP TSG101 TOM1 CHMP6 CHMP4B RNF103-CHMP3 CHMP2B TMEM39A VPS33A LIX1 CALCOCO2 TECPR1 MAP1LC3B CHMP1A VTI1B CHMP3 CHMP5 UVRAG UBQLN1 TBC1D25 SNX14 ADRB2 VPS4B CLN3 SNAPIN VPS4A ATG5 CHMP2A VPS16 MCOLN1 WIPI2 MFSD8 CLEC16A U…	63	autophagosome maturation
1822	GO:0046324	GRB10 NFE2L2 APPL1 AKT2 FGF21 RHOQ INSR GSK3A MEF2A ARPP19 CLTCL1 IGF1 ENPP1 FGF19 PID1 PRKAG2 OSTN PLA2G1B MAPK14 OCLN CAPN10 POU4F2 CREBL2 ITLN1 GPC3 ADIPOQ PTPN11 C1QTNF12 PRKCI SIRT6 APPL2 OPN3 ASPSCR1 PTH TNF OSBPL8 AKT1 RPS6KB1 KLF15 RNASEL IRS1 HK2 TERT SELENOS SLC1A2 PIK3R1 ACE LEP RTN2 STXBP3 PEA15 INS SORBS1 ERFE IRS2	55	regulation of glucose import
1823	GO:0002690	CMKLR1 PTK2B GAS6 PLA2G7 RAC1 IL12A FPR2 CXCL13 EDN1 IL34 CXCL12 NCKAP1L MCU ADAM10 STK39 DAPK2 WNK1 CALR DNM1L CXCR2 SPI1 PTN C1QBP CSF1 PTK2 EDN3 MOSPD2 AKIRIN1 CCL4 VEGFA C3AR1 RAC2 IL4 TMEM102 VEGFC CCL5 S100A14 TNFSF18 CCR1 SWAP70 TIRAP CSF1R LGALS9 PGF MAPK3 CCL21 CCL7 DEFB124 MAPK1 WNT5A MSTN CREB3 TRPV4 ZNF580 PRSS56 ANO6 CCL1 THBS1 HMGB1 RIPOR2 MDK LBP SLAMF1 S100A7 IL6R IL6 SERPINE1 CCL…	96	positive regulation of leukocyte chemotaxis
1824	GO:0008298	FUBP3 HNRNPAB ZFP36L1 MEX3D ZNF385A ZFP36 CASC3 STAU2 STAU1 BICD1 DHX36 A1CF	12	intracellular mRNA localization
1825	GO:2000412	ADAM8 CCR2 XCL1	3	positive regulation of thymocyte migration
1826	GO:1900195	AURKA SIRT2 BNC1	3	positive regulation of oocyte maturation
1827	GO:0021589	HSPA5 DAB1	2	cerebellum structural organization
1828	GO:0033692	PASK AKT2 GYS2 GYG2 INSR PHKG1 GSK3A EPM2AIP1 NDST3 GSK3B EXT2 IGF1 PRKAG3 B3GNT7 GBE1 HS2ST1 NHLRC1 HAS1 B3GNT2 ENPP1 B3GNT4 NDST2 HAS3 PTGES3 NDST1 PPP1R3G ACADM PPP1R3F B4GALT5 HAS2 PPP1R3A PPP1R3D INPP5K DYRK2 NR1D1 GCK B3GNT9 PPP1R3C B3GNT3 FUT9 PTH CSGALNACT1 PPP1CA UGP2 AKT1 PER2 B3GNT8 IGF2 PPP1R3B IRS1 SELENOS AGL PHKG2 B3GNT6 GYG1 CSGALNACT2 EXT1 PPP1R3E B4GAT1 INS SORBS1 NDST4 IRS2 GYS1	64	cellular polysaccharide biosynthetic process
1829	GO:0021535	ARL13B SEMA4C RERE ITGB1 CTNNA2 DAB1 CEND1 EPHB2 PLXNA2 LEF1 PHOX2B POU4F1 ATP1B2 TTBK2 EPHB1 NHLH2	16	cell migration in hindbrain
1830	GO:0071577	SLC39A3 SLC30A1 SLC39A8 SLC30A2 SLC30A4 SLC39A7 SLC39A4 SLC39A12 SLC39A9 SLC39A13 SLC39A1 SLC39A5 SLC30A8 SLC30A5 SLC39A14 SLC39A10 SLC39A6 TMEM163 SLC30A6 SLC30A7 SLC1A1 SLC30A10 TRPM2 SLC39A2 SLC30A3 SLC39A11	26	zinc ion transmembrane transport
1831	GO:1902287	PLXNA3 PLXNB1 PLXNA1 EDNRA EDN1 NRP1 PLXNB3 PLXNB2 PLXNC1 PLXNA2 ECE1 SEMA3F PLXNA4 PLXND1	14	semaphorin-plexin signaling pathway involved in axon guidance
1832	GO:0044878	VPS4A CHMP4C ZFYVE19 AURKB	4	mitotic cytokinesis checkpoint signaling
1833	GO:0002325	PGLYRP3 PGLYRP2 ZNF683 PGLYRP1	4	natural killer cell differentiation involved in immune response
1834	GO:0003008	OR2M5 SLC2A3 ROCK2 ACVRL1 LVRN CHRNA9 MYH7 TMEM108 OR52B6 HEG1 LEPR MYLK2 PCSK5 TMEM38A LPIN1 SLC6A17 OR4X2 OR2AP1 ALDOA HRH2 TBR1 GLP1R SMTNL2 EPHB1 OR14C36 IL33 JPH3 ABCA4 SLC45A2 CYBA PIK3C2A CFAP69 GRXCR2 CNR1 RNF10 SLC9A1 ATP1B2 ACTN3 OR4K17 RAMP3 SCN11A CHST10 EDN3 PLCB1 OR1S1 ATP6V1B1 KCNE1 OR1E2 BIN1 APOA4 OR6B1 HIF1A CLDN19 NIBAN2 ROR1 DLGAP4 SLIT2 TAS2R40 REEP2 JSRP1 SHOX2 NPVF OR2T27 C…	2249	system process
1835	GO:2000346	FBXW7 CEACAM1 CPB2 LIMS2	4	negative regulation of hepatocyte proliferation
1836	GO:0010813	ECE1 MME ACE CTSH	4	neuropeptide catabolic process
1837	GO:0006862	SLC25A19 ABCC4 SLC25A31 SLC25A4 SLC25A32 LRRC8D EPG5 SLC25A17 GJB1 SLC25A41 SLC33A1 ABCC6 SLC25A5 SLC19A1 SLC25A36 SLC25A51 CR1 LRRC8E SLC35B1 SLC25A23 P2RX7 SLC25A16 CD47 SLC35B3 SLC25A6 SLC25A53 ABCD1 CALHM3 SLC25A52 ABCC5 LRRC8C SLC25A24 SLC17A9 SLC25A33 SLC25A25 SLC35B2 CALHM1 ABCC11 LRRC8A SLC25A42	40	nucleotide transport
1838	GO:0030203	IL15 SLC35D2 AP2A1 B3GALT6 HAS1 SGSH BGN HAS3 LYVE1 CLN6 SPAM1 BPNT2 PDGFRB ABCC5 CHST6 PGLYRP3 CHSY1 TNFAIP6 IL1B HS3ST2 HS3ST3B1 CHST5 STAB2 PGLYRP4 HYAL3 FOXC1 ITIH2 SPOCK2 NDST3 B3GAT3 CD44 LYG2 XYLT2 CHSY3 ST3GAL4 NDNF CHST1 EDNRB CHST15 ST3GAL1 CHST13 B4GALT7 GALNT5 HS3ST1 NAGLU ITIH5 IDUA HEXA CHST11 CHST2 ANGPT1 IDS EXT2 FUCA1 LYG1 HS3ST3A1 CHST14 HS2ST1 CEMIP2 B3GNT2 B4GALT4 CHPF2 GLB1 P…	119	glycosaminoglycan metabolic process
1839	GO:0097553	CACNA1F TMEM38B PTK2B CACNA1C CLIC2 P2RX5 GSTM2 FASLG TRPC1 CACNA1A TMEM38A SNCA PLCG1 XCR1 PLA2G1B BAX MCOLN3 SLC24A1 CASQ2 PTPN6 CALM2 P2RX7 CASQ1 AKAP5 JPH3 RYR2 BCL2 PPP3CC PRKCE DHRS7C CYBA CAMK2D CHD7 DMD GSTO1 DIAPH1 PRNP LHCGR NOL3 GRIN2C CAV1 JPH1 LCK NPSR1 RAMP3 TMBIM6 HTR2C TRPV3 RYR3 FKBP1B LETM1 GRIN2A CXCL11 GRIN2D APLNR PRKD1 PTPRC FLNA ERO1A DRD1 UBASH3B P2RX4 F2R JSRP1 NALF1 AKAP…	176	calcium ion transmembrane import into cytosol
1840	GO:0046323	GRB10 SLC2A3 NFE2L2 HNF1A FGF21 RHOQ APPL1 AKT2 INSR GSK3A MEF2A ARPP19 CLTCL1 SLC2A2 SORT1 SLC2A4 IGF1 ENPP1 FGF19 OCLN OSTN PID1 PLA2G1B CAPN10 PRKAG2 MAPK14 DRD1 POU4F2 RAB4B CREBL2 SESN2 ITLN1 GPC3 ADIPOQ PTPN11 C1QTNF12 PRKCI SIRT6 APPL2 DHRS7C OPN3 ZDHHC7 TRARG1 ASPSCR1 PTH TNF OSBPL8 TSC1 AKT1 RPS6KB1 KLF15 SLC27A4 RNASEL IRS1 SLC2A14 HK2 TERT SLC27A1 SELENOS SLC1A2 PIK3R1 ACE LEP RTN2 SLC…	71	glucose import
1841	GO:0019417	MICAL2 MICAL1	2	sulfur oxidation
1842	GO:0000964	TRMT10C PRORP HSD17B10 PNPT1	4	mitochondrial RNA 5'-end processing
1843	GO:0099041	FAM91A1 C17orf75 TRIP11 TBC1D23 WDR11	5	vesicle tethering to Golgi
1844	GO:0051783	NDC80 HOXA13 BMP7 CDT1 CCDC8 CD28 ESPL1 MAD2L2 CAV2 EDN1 RGCC LCMT1 ZWILCH FZR1 PHIP BUB3 CCNB1 CDCA2 RAD21 MSX2 PDGFRB ZW10 CALR XRCC3 PLK1 OBSL1 NME6 IL1B HORMAD1 MAD1L1 MEIOSIN ZWINT PRDM9 KIF20B DLGAP5 ANAPC5 LIF SPHK1 ATM KLHL22 EDN3 PLCB1 WNT4 CUL7 TRIP13 CDC16 SH2B1 TOM1L2 MAD2L1BP BTC CHEK1 TEX14 DMRT1 ZNF207 CDK5RAP2 RPS6KA2 AURKB PSMG2 GPR3 LRP5 PRMT5 SIRT2 MSX1 PRAP1 MKI67 PDXP WNT5A P…	145	regulation of nuclear division
1845	GO:0036371	ANK2 ASB3 GPR75-ASB3	3	protein localization to T-tubule
1846	GO:0051936	SLC6A13 SLC6A11 SLC6A1 SLC6A12	4	gamma-aminobutyric acid reuptake
1847	GO:0032479	TLR7 STING1 TLR3 IRF8 IRAK1 TOMM70 DDX3X RAB2B IRF3 RNF135 IRF5 REL TRIM38 BANF1 MAVS ZCCHC3 SIRPA RNF125 CYLD GPATCH3 CGAS STAT1 TRAF3IP1 CACTIN POLR3A MYD88 G3BP1 RIGI NMBR DHX36 GARIN5A GAPDH PTPN11 NMI ACOD1 SYK FLOT1 IRF7 TIRAP HSPD1 TREX1 RNF216 PQBP1 RIPK2 CD14 TICAM1 TRIM21 NLRX1 IFIH1 ZC3HAV1 ISG15 IL10 ATG12 POLR3F YY1 TLR9 POLR3G OAS3 TLR2 PLCG2 UFD1 RIOK3 IRF1 TBK1 DHX9 POLR3D TRAIP H…	103	regulation of type I interferon production
1848	GO:0050884	SCN1A GBX1 CNTNAP1 FXN GAA CLN8 TCF15 GLRA1 SLURP1 ATP8A2 PRRT2 POU4F1 GCH1 PNKD MECP2 TMEM150C HEXA ADARB1	18	neuromuscular process controlling posture
1849	GO:0018171	TMX3 PRDX3 CHCHD4	3	peptidyl-cysteine oxidation
1850	GO:0097026	CCR7 CCL19 CCL21	3	dendritic cell dendrite assembly
1851	GO:1903306	BRAF RAP1B CEACAM1 FMR1 IL13RA2 RAP1A RABGEF1 BCR ADRA2A SYT4 NOTCH1 NCKAP1L REST FCGR2B CBARP CD300A FOXF1 GNAI2 LGALS9 HMOX1 SPI1 CD84 HLA-F CCR2 STXBP3	25	negative regulation of regulated secretory pathway
1852	GO:0010763	BAG4 ITGB1 ITGB3 AQP1 ARHGEF7 DDR2 AKAP12 ACTA2 PRKCE DMTN THBS1 PAK3 PTK2 UTS2 AKT1 TGFB1 SLC8A1	17	positive regulation of fibroblast migration
1853	GO:0036444	MAIP1 MCU PSEN2 MICU3 MICU1 MICU2 VDAC1 MCUB SMDT1 AFG3L2 MCUR1 SLC25A23	12	calcium import into the mitochondrion
1854	GO:1902850	NDC80 MAP10 HSPA1A CHMP4A CENPH LSM14A TOGARAM1 CHMP7 TNKS MAP9 MAP4 KIF4A KIF3B DCTN2 ESPL1 EML1 PIBF1 OFD1 AURKC KAT5 CHMP2B INSC PTPA ITGB1 CCNB1 RAN RAE1 MYBL2 MAP1S TACC2 STMN1 PRC1 PCNT TOGARAM2 EFHC1 ZW10 CCSAP CEP97 CHEK2 BCCIP SPRY1 SBDS PLK1 INTS13 NEK6 DCTN1 KIF11 DLGAP5 KIF2A MISP ENKD1 KPNB1 UBXN2B RAB11A TUBG2 KIF23 EML3 CHMP1B FLNA RMDN1 PARP3 SMC1A KIFC2 VCP SPRY2 CENPJ CLASP2 SMC…	166	microtubule cytoskeleton organization involved in mitosis
1855	GO:0045060	CD74 PTPRC ZAP70 ATG5 CD28 SHH CD3E AIRE DOCK2 CCR7 GLI3	11	negative thymic T cell selection
1856	GO:2000169	NCOA7 TBC1D24 ACE OXR1 TXN ATP2B4 DMD SNTA1 NOS1AP	9	regulation of peptidyl-cysteine S-nitrosylation
1857	GO:0034696	HMGCS2 YY1 EDN1	3	response to prostaglandin F
1858	GO:1901537	HNRNPAB USP7 OTUD4 USP9X TOX STPG4 APOBEC1 A1CF	8	positive regulation of DNA demethylation
1859	GO:0050769	CAPRIN2 WNT2 ZNF488 ELL3 BRAF RELN WNT3A NEFL PAK3 SOX8 FBXW8 METRN HDAC1 SLITRK1 SEMA4D EPHB2 BMPR2 PTPRZ1 IL34 OLIG2 XRCC2 ROBO2 IL6ST ISLR2 DBN1 ID2 KRAS TRIM32 CXCL12 IL33 ITGB1 IFNG PLXNB2 TSPO ADNP MME GLI3 PTPRD ITPKA PTN SMO OBSL1 TBC1D24 IL1B GOLGA4 BDNF NRP1 EGR2 PLXNC1 PLXNA4 PRPF19 GPRASP3 GDI1 NRDC L1CAM LIF DIXDC1 PLAG1 SMURF1 SEMA5A MAPT RUFY3 KIT RNF112 GJC2 BIN1 CUL7 VEGFA HIF1A …	227	positive regulation of neurogenesis
1860	GO:1901052	GNMT SARDH	2	sarcosine metabolic process
1861	GO:1900015	IL17F CARD9 PDCD4 APPL1 CHID1 NOS2 MEFV PYCARD BAP1 SPINK7 NLRP7 PLA2G3 PER1 KPNA6 EZH2 GBP5 HIF1A NLRC3 TLR4 MAPK14 IL17A EPHB2 IL17D CUEDC2 IL17RC ZC3H12A MYD88 ADCY7 IL1R2 PSG9 TLR6 APPL2 IL6 NOD2 ABCD1 MACIR SIRPA LILRB4 TNF STAT3 GPSM3 IL17RA ABCD2 F2 CLEC7A PLD4 PLA2G10 APOD PPARA TICAM1 LEP TREM2 CD6 IL17B ALOX5 PLD3	56	regulation of cytokine production involved in inflammatory response
1862	GO:2000353	ECSCR CCL2 PDCD4 AKR1C3 PRKCI PLCG1 CD40 ANO6 CD40LG THBS1 RGCC HLA-G CD248 FOXO3 GPER1 FASLG CD160 ITGA4	18	positive regulation of endothelial cell apoptotic process
1863	GO:0035773	PPARD FOXA2 FKBP1B TRPM4 SLC9B2 PIM3 EFNA5 SLC2A2 PTPRN2 GPR68 OXCT1 KLF7 RAB11FIP5 STXBP4 ABCC8 RAF1 CFTR HIF1A ADRA2A LRP5L EPHA5 ADCY8 C2CD2L CLTRN PLA2G6 GCG NR1H4 NDUFAF2 BAIAP3 RFX6 VSNL1 ADCY5 MPC2 STX4 RAB11B GHRL BRSK2 C1QTNF12 BAD DYNLL1 GPLD1 PRKCE ANO1 HMGN3 ABCA12 NR1D1 SELENOT PTPRN UCP2 HLA-DRB1 CDK16 JAGN1 LRP5 PDX1 SRI SIDT2 GPR27 RAB11FIP2 KCNJ11 RBM4 CCDC186 OSBP PPP3CB	63	insulin secretion involved in cellular response to glucose stimulus
1864	GO:1903203	FZD1 PARK7 FBXO7 IL10 CTNNB1 SLC7A11 PARP1 HIF1A PRKN TLR4 RACK1 MEAK7 OXR1 PINK1 FBXW7 WNT1 REST TLR6 MCL1 LANCL1 HDAC6 GFER TNF TSC1 NCOA7 TBC1D24 NONO NR4A3 TRPM2 ATF4 TREM2	31	regulation of oxidative stress-induced neuron death
1865	GO:0010890	OSBPL11 LPL CIDEA PLIN2 PLIN5 APOC4 FITM1 FITM2 PLIN3	9	positive regulation of sequestering of triglyceride
1866	GO:1904731	CYP8B1 LPCAT3 PRAP1 ENPP7	4	positive regulation of intestinal lipid absorption
1867	GO:0042704	TGFB2 TGFB3	2	uterine wall breakdown
1868	GO:0006772	ACP3 THTPA TKTL1 TPK1	4	thiamine metabolic process
1869	GO:2000833	GHRL NKX3-1 BMP6 DAB2 CYP19A1 RETN SPP1 C1QTNF1 GALR1 CRH GAL	11	positive regulation of steroid hormone secretion
1870	GO:0031018	NEUROG3 NKX6-1 INSM1 CLOCK GSK3A FOXA2 PDPK1 RHEB GIPR CDK6 BMAL1 GSK3B ZNF800 GIP DLL1 SOX9 CDH2 NKX6-2 GATA6 RFX6 BHLHA15 EIF2AK3 HES1 BAK1 IL6R BAD PAX6 ONECUT2 IL6 BMP6 GDF11 AKT1 NKX2-2 SOX4 NEUROD1 PDX1 SMO ONECUT1 MNX1 BMP5 SIDT2 ANXA1 WNT5A BMP4 RFX3 MEN1 HNF4A	47	endocrine pancreas development
1871	GO:1903307	DOC2B SLC4A8 GATA2 IL4R KLRC2 LAMP1 CACNA1I PLA2G3 RAB27A VAMP8 SYT9 VAMP7 SYT1 KCNB1 GATA1 PTAFR ITGB2 SNX4 RAB3A IL4 FGR SYT4 SYT10 CACNA1G GAB2 CDK5R2 STX4 ZP3 SYT7 SYK RAB3D ADORA2B CACNA1H STX1A AP1G1 CDK5 SPHK2 CD177 RAB15 NLGN1 UNC13D HLA-F F2RL1 ITGAM IL13 STXBP1 SCAMP5 HYAL3	48	positive regulation of regulated secretory pathway
1872	GO:0036005	DOK1 PTPN2 TLR2 ALPL TLR4 FER PDE1B CSF1 STAP1 SPP1 BGLAP TREM2 PDE2A DCSTAMP MST1R TNF CSF1R	17	response to macrophage colony-stimulating factor
1873	GO:0006413	EIF4E3 C8orf88 MTFMT NCBP1 RPL13A DDX3X COPS5 EIF2AK1 POLR2G EIF4G1 EIF2S2 EIF6 METTL3 RPS17 PPP1CA EIF4G2 RPS6KB1 EIF3CL CTIF RPS3 SLBP NCK1 EIF2A EIF3G EIF3L EIF3J DNAJC3 DAZ2 EIF5 RPS3A FMR1 LTO1 EIF2B2 EIF4H NPM1 EIF2B1 EIF4A2 DHX29 EIF2AK4 PAIP2B EIF2S3 DDX1 CCL5 PAIP2 MCTS1 EIF1 EIF4EBP1 DAZ1 PAIP1 EIF2B5 EIF3I EIF3C EIF2D EIF2S1 EIF3E DAZL CDC123 EIF3F EIF3D YTHDF1 LARP1 EIF3B NCBP2 EIF5B …	121	translational initiation
1874	GO:1905461	E2F3 MFN2 PDCD4 ATF4 RBM10 SOD2 PPARG	7	positive regulation of vascular associated smooth muscle cell apoptotic process
1875	GO:0055023	WNT2 TBX2 RBPJ TBX5 FGF9 IGF1 MEF2C TGFBR3 YAP1 MAPK14 PARP2 PIM1 EDN1 FGF2 GATA6 NOTCH1 GLI1 HAMP AKAP6 CDK1 HEY2 ERBB4 BMPR1A BMP10 ZFPM2 FGFR2 TBX20	27	positive regulation of cardiac muscle tissue growth
1876	GO:0065008	GRB10 MFN2 NOVA1 ROCK2 ACVRL1 LVRN CHRNA9 MYH7 TMEM108 NGFR SAR1B HEG1 CPLX2 LEPR ENSA COMMD9 PCSK5 TMEM38A WIZ LPIN1 TUBB SEMA4D P2RY8 GPR65 ALDOA RNF135 SLC17A6 HRH2 GLP1R DND1 KRT1 SMTNL2 MTX1 EPHB1 C5AR2 JPH3 USP33 ABCA4 SLC45A2 TRIAP1 CYBA PIK3C2A APOH CNR1 ZNF251 PTPRD CDHR5 PRKCB ZC3H12D SLC9A1 STXBP3 JPH1 ATP1B2 SPPL2C ACTN3 KDR SCN11A RBM38 CTTNBP2 OLFM1 CHST10 CRTAP EDN3 PFN1 PLCB1 SLC2…	3733	regulation of biological quality
[truncated: 10,375 more rows]
