# Supplementary material for: GeneAgent: self-verification language agent for gene-set analysis using domain databases
Source: Nat Methods. 2025 Jul 28;22(8):1677–85. doi: 10.1038/s41592-025-02748-6 (PMC12328209; doi:10.1038/s41592-025-02748-6)
Supplement: Supplementary file 4 — The source code for GeneAgent. [file 41592_2025_2748_MOESM4_ESM.zip › sourcecode/Datasets/Gene Ontology/GO_toy.csv]

GO	Genes	Gene_Count	Term_Description
GO:0035845	ROM1 PRPH2 AHI1 CRB1 NPHP4 BBS4 RP1 PCARE IFT20 CNGB1 CDHR1 MFSD2A IFT140 TOPORS	14	photoreceptor cell outer segment organization
GO:0061091	TMEM30A ATP8A2 FASLG ABCB4 PRKCD ATP8A1	6	regulation of phospholipid translocation
GO:0034770	KMT5A BRCA1 BEND3 TTLL12 KMT5B KMT5C ARID4B NSD2 ARID4A PWP1	10	histone H4-K20 methylation
