# Supplementary material for: GeneAgent: self-verification language agent for gene-set analysis using domain databases
Source: Nat Methods. 2025 Jul 28;22(8):1677–85. doi: 10.1038/s41592-025-02748-6 (PMC12328209; doi:10.1038/s41592-025-02748-6)
Supplement: Supplementary file 4 — The source code for GeneAgent. [file 41592_2025_2748_MOESM4_ESM.zip › sourcecode/Datasets/MsigDB/MsigDB_toy.csv]

ID	Name	Count	Genes
MsigDB:69	Peroxisome	8	PEX1 PEX2 PEX3 PEX4 PEX5 PEX6 PEX7 PEX8
