# Supplementary material for: GeneAgent: self-verification language agent for gene-set analysis using domain databases
Source: Nat Methods. 2025 Jul 28;22(8):1677–85. doi: 10.1038/s41592-025-02748-6 (PMC12328209; doi:10.1038/s41592-025-02748-6)
Supplement: Supplementary file 4 — The source code for GeneAgent. [file 41592_2025_2748_MOESM4_ESM.zip › sourcecode/Datasets/NeST/NeST_toy.tsv]

NEST ID	name_new	Genes
NEST:256	MAPK signaling	ERBB2,ERBB4,FGFR2,FGFR4,HRAS,KRAS
NEST:58	Cyclin D associated events in G1	CCND1,CCND2,CCND3,CCNE1,CCNE2,CDK4,CDK5,CDK6,CDKN1A,CDKN1B,CDKN1C,CDKN2A,CDKN2B,CDKN2C,CKS1B,E2F1,E2F2,E2F3,E2F4,E2F5,HLA-A,MDM2,RB1,RBL1,RBL2,TFDP1,TP53
