# Supplementary material for: GeneAgent: self-verification language agent for gene-set analysis using domain databases
Source: Nat Methods. 2025 Jul 28;22(8):1677–85. doi: 10.1038/s41592-025-02748-6 (PMC12328209; doi:10.1038/s41592-025-02748-6)
Supplement: Supplementary file 4 — The source code for GeneAgent. [file 41592_2025_2748_MOESM4_ESM.zip › sourcecode/gene_narrative_synposis_spindoctor.txt]

ZMPSTE24: This gene encodes a member of the peptidase M48A family. The encoded protein is a zinc metalloproteinase involved in the two step post-translational proteolytic cleavage of carboxy terminal residues of farnesylated prelamin A to form mature lamin A. Mutations in this gene have been associated with mandibuloacral dysplasia and restrictive dermopathy. [provided by RefSeq, Jul 2008]
BANF1: The protein encoded by this gene was first identified by its ability to protect retroviruses from intramolecular integration and therefore promote intermolecular integration into the host cell genome. The protein forms a homodimer which localizes to both the nucleus and cytoplasm and is specifically associated with chromosomes during mitosis. This protein binds to double stranded DNA in a non-specific manner and also binds to LEM-domain containing proteins of the nuclear envelope. This protein is thought to facilitate nuclear reassembly by binding with both DNA and inner nuclear membrane proteins and thereby recruit chromatin to the nuclear periphery. Alternative splicing results in multiple transcript variants encoding the same protein.[provided by RefSeq, Jan 2009]
WRN: This gene encodes a member of the RecQ subfamily of DNA helicase proteins. The encoded nuclear protein is important in the maintenance of genome stability and plays a role in DNA repair, replication, transcription and telomere maintenance. This protein contains a N-terminal 3' to 5' exonuclease domain, an ATP-dependent helicase domain and RQC (RecQ helicase conserved region) domain in its central region, and a C-terminal HRDC (helicase RNase D C-terminal) domain and nuclear localization signal. Defects in this gene are the cause of Werner syndrome, an autosomal recessive disorder characterized by accelerated aging and an elevated risk for certain cancers. [provided by RefSeq, Aug 2017]
LMNA: The protein encoded by this gene is part of the nuclear lamina, a two-dimensional matrix of proteins located next to the inner nuclear membrane. The lamin family of proteins make up the matrix and are highly conserved in evolution. During mitosis, the lamina matrix is reversibly disassembled as the lamin proteins are phosphorylated. Lamin proteins are thought to be involved in nuclear stability, chromatin structure and gene expression. Vertebrate lamins consist of two types, A and B. Alternative splicing results in multiple transcript variants. Mutations in this gene lead to several diseases: Emery-Dreifuss muscular dystrophy, familial partial lipodystrophy, limb girdle muscular dystrophy, dilated cardiomyopathy, Charcot-Marie-Tooth disease, and Hutchinson-Gilford progeria syndrome. [provided by RefSeq, May 2022]
////
PEX1: This gene encodes a member of the AAA ATPase family, a large group of ATPases associated with diverse cellular activities. This protein is cytoplasmic but is often anchored to a peroxisomal membrane where it forms a heteromeric complex and plays a role in the import of proteins into peroxisomes and peroxisome biogenesis. Mutations in this gene have been associated with complementation group 1 peroxisomal disorders such as neonatal adrenoleukodystrophy, infantile Refsum disease, and Zellweger syndrome. Alternatively spliced transcript variants have been found for this gene. [provided by RefSeq, Sep 2013]
PEX2: This gene encodes an integral peroxisomal membrane protein required for peroxisome biogenesis. The protein is thought to be involved in peroxisomal matrix protein import. Mutations in this gene result in one form of Zellweger syndrome and infantile Refsum disease. Alternative splicing results in multiple transcript variants encoding the same protein. [provided by RefSeq, Jul 2008]
PEX3: The product of this gene is involved in peroxisome biosynthesis and integrity. It assembles membrane vesicles before the matrix proteins are translocated. Peroxins (PEXs) are proteins that are essential for the assembly of functional peroxisomes. The peroxisome biogenesis disorders (PBDs) are a group of genetically heterogeneous autosomal recessive, lethal diseases characterized by multiple defects in peroxisome function. The peroxisomal biogenesis disorders are a heterogeneous group with at least 14 complementation groups and with more than 1 phenotype being observed in cases falling into particular complementation groups. Although the clinical features of PBD patients vary, cells from all PBD patients exhibit a defect in the import of one or more classes of peroxisomal matrix proteins into the organelle. Defects in this gene are a cause Zellweger syndrome (ZWS). [provided by RefSeq, Oct 2008]
PEX5: The product of this gene binds to the C-terminal PTS1-type tripeptide peroxisomal targeting signal (SKL-type) and plays an essential role in peroxisomal protein import. Peroxins (PEXs) are proteins that are essential for the assembly of functional peroxisomes. The peroxisome biogenesis disorders (PBDs) are a group of genetically heterogeneous autosomal recessive, lethal diseases characterized by multiple defects in peroxisome function. The peroxisomal biogenesis disorders are a heterogeneous group with at least 14 complementation groups and with more than 1 phenotype being observed in cases falling into particular complementation groups. Although the clinical features of PBD patients vary, cells from all PBD patients exhibit a defect in the import of one or more classes of peroxisomal matrix proteins into the organelle. Defects in this gene are a cause of neonatal adrenoleukodystrophy (NALD), a cause of Zellweger syndrome (ZWS) as well as may be a cause of infantile Refsum disease (IRD). Alternatively spliced transcript variants encoding different isoforms have been identified. [provided by RefSeq, Oct 2008]
PEX6: This gene encodes a member of the AAA (ATPases associated with diverse cellular activities) family of ATPases. This member is a predominantly cytoplasmic protein, which plays a direct role in peroxisomal protein import and is required for PTS1 (peroxisomal targeting signal 1, a C-terminal tripeptide of the sequence ser-lys-leu) receptor activity. Mutations in this gene cause peroxisome biogenesis disorders of complementation group 4 and complementation group 6. Several transcript variants encoding different isoforms have been found for this gene. [provided by RefSeq, Oct 2015]
PEX7: This gene encodes the cytosolic receptor for the set of peroxisomal matrix enzymes targeted to the organelle by the peroxisome targeting signal 2 (PTS2). Defects in this gene cause peroxisome biogenesis disorders (PBDs), which are characterized by multiple defects in peroxisome function. There are at least 14 complementation groups for PBDs, with more than one phenotype being observed in cases falling into particular complementation groups. Although the clinical features of PBD patients vary, cells from all PBD patients exhibit a defect in the import of one or more classes of peroxisomal matrix proteins into the organelle. Defects in this gene have been associated with PBD complementation group 11 (PBD-CG11) disorders, rhizomelic chondrodysplasia punctata type 1 (RCDP1), and Refsum disease (RD). [provided by RefSeq, Oct 2008]
////
HK1: Hexokinases phosphorylate glucose to produce glucose-6-phosphate, the first step in most glucose metabolism pathways. This gene encodes a ubiquitous form of hexokinase which localizes to the outer membrane of mitochondria. Mutations in this gene have been associated with hemolytic anemia due to hexokinase deficiency. Alternative splicing of this gene results in several transcript variants which encode different isoforms, some of which are tissue-specific. [provided by RefSeq, Apr 2016]
GPI: This gene encodes a member of the glucose phosphate isomerase protein family. The encoded protein has been identified as a moonlighting protein based on its ability to perform mechanistically distinct functions. In the cytoplasm, the gene product functions as a glycolytic enzyme (glucose-6-phosphate isomerase) that interconverts glucose-6-phosphate and fructose-6-phosphate. Extracellularly, the encoded protein (also referred to as neuroleukin) functions as a neurotrophic factor that promotes survival of skeletal motor neurons and sensory neurons, and as a lymphokine that induces immunoglobulin secretion. The encoded protein is also referred to as autocrine motility factor based on an additional function as a tumor-secreted cytokine and angiogenic factor. Defects in this gene are the cause of nonspherocytic hemolytic anemia and a severe enzyme deficiency can be associated with hydrops fetalis, immediate neonatal death and neurological impairment. Alternative splicing results in multiple transcript variants. [provided by RefSeq, Aug 2016]
PFKM: Three phosphofructokinase isozymes exist in humans: muscle, liver and platelet. These isozymes function as subunits of the mammalian tetramer phosphofructokinase, which catalyzes the phosphorylation of fructose-6-phosphate to fructose-1,6-bisphosphate. Tetramer composition varies depending on tissue type. This gene encodes the muscle-type isozyme. Mutations in this gene have been associated with glycogen storage disease type VII, also known as Tarui disease. Alternatively spliced transcript variants have been described.[provided by RefSeq, Nov 2009]
ALDOA: This gene encodes a member of the class I fructose-bisphosphate aldolase protein family. The encoded protein is a glycolytic enzyme that catalyzes the reversible conversion of fructose-1,6-bisphosphate to glyceraldehyde 3-phosphate and dihydroxyacetone phosphate. Three aldolase isozymes (A, B, and C), encoded by three different genes, are differentially expressed during development. Mutations in this gene have been associated with Glycogen Storage Disease XII, an autosomal recessive disorder associated with hemolytic anemia. Disruption of this gene also plays a role in the progression of multiple types of cancers. Related pseudogenes have been identified on chromosomes 3 and 10. [provided by RefSeq, Sep 2017]
TPI1: This gene encodes an enzyme, consisting of two identical proteins, which catalyzes the isomerization of glyceraldehydes 3-phosphate (G3P) and dihydroxy-acetone phosphate (DHAP) in glycolysis and gluconeogenesis. Mutations in this gene are associated with triosephosphate isomerase deficiency. Pseudogenes have been identified on chromosomes 1, 4, 6 and 7. Alternative splicing results in multiple transcript variants. [provided by RefSeq, Apr 2009]
GAPDH: This gene encodes a member of the glyceraldehyde-3-phosphate dehydrogenase protein family. The encoded protein has been identified as a moonlighting protein based on its ability to perform mechanistically distinct functions. The product of this gene catalyzes an important energy-yielding step in carbohydrate metabolism, the reversible oxidative phosphorylation of glyceraldehyde-3-phosphate in the presence of inorganic phosphate and nicotinamide adenine dinucleotide (NAD). The encoded protein has additionally been identified to have uracil DNA glycosylase activity in the nucleus. Also, this protein contains a peptide that has antimicrobial activity against E. coli, P. aeruginosa, and C. albicans. Studies of a similar protein in mouse have assigned a variety of additional functions including nitrosylation of nuclear proteins, the regulation of mRNA stability, and acting as a transferrin receptor on the cell surface of macrophage. Many pseudogenes similar to this locus are present in the human genome. Alternative splicing results in multiple transcript variants. [provided by RefSeq, Nov 2014]
PGK1: The protein encoded by this gene is a glycolytic enzyme that catalyzes the conversion of 1,3-diphosphoglycerate to 3-phosphoglycerate. The encoded protein may also act as a cofactor for polymerase alpha. Additionally, this protein is secreted by tumor cells where it participates in angiogenesis by functioning to reduce disulfide bonds in the serine protease, plasmin, which consequently leads to the release of the tumor blood vessel inhibitor angiostatin. The encoded protein has been identified as a moonlighting protein based on its ability to perform mechanistically distinct functions. Deficiency of the enzyme is associated with a wide range of clinical phenotypes hemolytic anemia and neurological impairment. Pseudogenes of this gene have been defined on chromosomes 19, 21 and the X chromosome. [provided by RefSeq, Jan 2014]
PGAM2: Phosphoglycerate mutase (PGAM) catalyzes the reversible reaction of 3-phosphoglycerate (3-PGA) to 2-phosphoglycerate (2-PGA) in the glycolytic pathway. The PGAM is a dimeric enzyme containing, in different tissues, different proportions of a slow-migrating muscle (MM) isozyme, a fast-migrating brain (BB) isozyme, and a hybrid form (MB). This gene encodes muscle-specific PGAM subunit. Mutations in this gene cause muscle phosphoglycerate mutase eficiency, also known as glycogen storage disease X. [provided by RefSeq, Sep 2009]
ENO3: This gene encodes one of the three enolase isoenzymes found in mammals. This isoenzyme is found in skeletal muscle cells in the adult where it may play a role in muscle development and regeneration. A switch from alpha enolase to beta enolase occurs in muscle tissue during development in rodents. Mutations in this gene have be associated glycogen storage disease. Alternatively spliced transcript variants encoding different isoforms have been described.[provided by RefSeq, Jul 2010]
PKM: This gene encodes a protein involved in glycolysis. The encoded protein is a pyruvate kinase that catalyzes the transfer of a phosphoryl group from phosphoenolpyruvate to ADP, generating ATP and pyruvate. This protein has been shown to interact with thyroid hormone and may mediate cellular metabolic effects induced by thyroid hormones. This protein has been found to bind Opa protein, a bacterial outer membrane protein involved in gonococcal adherence to and invasion of human cells, suggesting a role of this protein in bacterial pathogenesis. Several alternatively spliced transcript variants encoding a few distinct isoforms have been reported. [provided by RefSeq, May 2011]
////
EGR2: The protein encoded by this gene is a transcription factor with three tandem C2H2-type zinc fingers. Defects in this gene are associated with Charcot-Marie-Tooth disease type 1D (CMT1D), Charcot-Marie-Tooth disease type 4E (CMT4E), and with Dejerine-Sottas syndrome (DSS). Multiple transcript variants encoding two different isoforms have been found for this gene. [provided by RefSeq, Oct 2008]
NAGLU: This gene encodes an enzyme that degrades heparan sulfate by hydrolysis of terminal N-acetyl-D-glucosamine residues in N-acetyl-alpha-D-glucosaminides. Defects in this gene are the cause of mucopolysaccharidosis type IIIB (MPS-IIIB), also known as Sanfilippo syndrome B. This disease is characterized by the lysosomal accumulation and urinary excretion of heparan sulfate. [provided by RefSeq, Jul 2008]
GPI: This gene encodes a member of the glucose phosphate isomerase protein family. The encoded protein has been identified as a moonlighting protein based on its ability to perform mechanistically distinct functions. In the cytoplasm, the gene product functions as a glycolytic enzyme (glucose-6-phosphate isomerase) that interconverts glucose-6-phosphate and fructose-6-phosphate. Extracellularly, the encoded protein (also referred to as neuroleukin) functions as a neurotrophic factor that promotes survival of skeletal motor neurons and sensory neurons, and as a lymphokine that induces immunoglobulin secretion. The encoded protein is also referred to as autocrine motility factor based on an additional function as a tumor-secreted cytokine and angiogenic factor. Defects in this gene are the cause of nonspherocytic hemolytic anemia and a severe enzyme deficiency can be associated with hydrops fetalis, immediate neonatal death and neurological impairment. Alternative splicing results in multiple transcript variants. [provided by RefSeq, Aug 2016]
DNAJC3: This gene encodes a protein with multiple tetratricopeptide repeat (TPR) motifs as well as the highly conserved J domain found in DNAJ chaperone family members. It is a member of the tetratricopeptide repeat family of proteins and acts as an inhibitor of the interferon-induced, dsRNA-activated protein kinase (PKR). [provided by RefSeq, Jul 2010]
SH3TC2: This gene encodes a protein with two N-terminal Src homology 3 (SH3) domains and 10 tetratricopeptide repeat (TPR) motifs, and is a member of a small gene family. The gene product has been proposed to be an adapter or docking molecule. Mutations in this gene result in autosomal recessive Charcot-Marie-Tooth disease type 4C, a childhood-onset neurodegenerative disease characterized by demyelination of motor and sensory neurons. [provided by RefSeq, Jul 2008]
TWNK: This gene encodes a hexameric DNA helicase which unwinds short stretches of double-stranded DNA in the 5' to 3' direction and, along with mitochondrial single-stranded DNA binding protein and mtDNA polymerase gamma, is thought to play a key role in mtDNA replication. The protein localizes to the mitochondrial matrix and mitochondrial nucleoids. Mutations in this gene cause infantile onset spinocerebellar ataxia (IOSCA) and progressive external ophthalmoplegia (PEO) and are also associated with several mitochondrial depletion syndromes. Alternative splicing results in multiple transcript variants encoding distinct isoforms.[provided by RefSeq, Aug 2009]
PIEZO2: The protein encoded by this gene contains more than thirty transmembrane domains and likely functions as part of mechanically-activated (MA) cation channels. These channels serve to connect mechanical forces to biological signals. The encoded protein quickly adapts MA currents in somatosensory neurons. Defects in this gene are a cause of type 5 distal arthrogryposis. Several alternatively spliced transcript variants of this gene have been described, but their full-length nature is not known. [provided by RefSeq, Feb 2014]
FLVCR1: This gene encodes a member of the major facilitator superfamily of transporter proteins. The encoded protein is a heme transporter that may play a critical role in erythropoiesis by protecting developing erythroid cells from heme toxicity. This gene may play a role in posterior column ataxia with retinitis pigmentosa and the hematological disorder Diamond-Blackfan syndrome. [provided by RefSeq, Jan 2011]
MPZ: This gene is specifically expressed in Schwann cells of the peripheral nervous system and encodes a type I transmembrane glycoprotein that is a major structural protein of the peripheral myelin sheath. The encoded protein contains a large hydrophobic extracellular domain and a smaller basic intracellular domain, which are essential for the formation and stabilization of the multilamellar structure of the compact myelin. Mutations in this gene are associated with autosomal dominant form of Charcot-Marie-Tooth disease type 1 (CMT1B) and other polyneuropathies, such as Dejerine-Sottas syndrome (DSS) and congenital hypomyelinating neuropathy (CHN). A recent study showed that two isoforms are produced from the same mRNA by use of alternative in-frame translation termination codons via a stop codon readthrough mechanism. [provided by RefSeq, Oct 2015]
PRX: This gene encodes a protein involved in peripheral nerve myelin upkeep. The encoded protein contains 2 PDZ domains which were named after PSD95 (post synaptic density protein), DlgA (Drosophila disc large tumor suppressor), and ZO1 (a mammalian tight junction protein). Two alternatively spliced transcript variants have been described for this gene which encode different protein isoforms and which are targeted differently in the Schwann cell. Mutations in this gene cause Charcot-Marie-Tooth neuoropathy, type 4F and Dejerine-Sottas neuropathy. [provided by RefSeq, Jul 2008]
PMP22: This gene encodes an integral membrane protein that is a major component of myelin in the peripheral nervous system. Studies suggest two alternately used promoters drive tissue-specific expression. Various mutations of this gene are causes of Charcot-Marie-Tooth disease Type IA, Dejerine-Sottas syndrome, and hereditary neuropathy with liability to pressure palsies. Alternative splicing results in multiple transcript variants. [provided by RefSeq, Jul 2013]
KPNA3: The transport of molecules between the nucleus and the cytoplasm in eukaryotic cells is mediated by the nuclear pore complex (NPC), which consists of 60-100 proteins. Small molecules (up to 70 kD) can pass through the nuclear pore by nonselective diffusion while larger molecules are transported by an active process. The protein encoded by this gene belongs to the importin alpha family, and is involved in nuclear protein import. [provided by RefSeq, Jan 2009]
POLG: Mitochondrial DNA polymerase is heterotrimeric, consisting of a homodimer of accessory subunits plus a catalytic subunit. The protein encoded by this gene is the catalytic subunit of mitochondrial DNA polymerase. The encoded protein contains a polyglutamine tract near its N-terminus that may be polymorphic. Defects in this gene are a cause of progressive external ophthalmoplegia with mitochondrial DNA deletions 1 (PEOA1), sensory ataxic neuropathy dysarthria and ophthalmoparesis (SANDO), Alpers-Huttenlocher syndrome (AHS), and mitochondrial neurogastrointestinal encephalopathy syndrome (MNGIE). Two transcript variants encoding the same protein have been found for this gene. [provided by RefSeq, Jul 2008]
RNF170: This gene encodes a RING domain-containing protein that resides in the endoplasmic reticulum (ER) membrane. This protein functions as an E3 ubiquitin ligase and mediates ubiquitination and processing of inositol 1,4,5-trisphosphate (IP3) receptors via the ER-associated protein degradation pathway. It is recruited to the activated IP3 receptors by the ERLIN1/ERLIN2 complex to which it is constitutively bound. Mutations in this gene are associated with autosomal dominant sensory ataxia. Alternatively spliced transcript variants have been found for this gene. [provided by RefSeq, Jun 2012]
AARS1: The human alanyl-tRNA synthetase (AARS) belongs to a family of tRNA synthases, of the class II enzymes.  Class II tRNA synthases evolved early in evolution and are highly conserved.  This is reflected by the fact that 498 of the 968-residue polypeptide human AARS shares 41% identity witht the E.coli protein.  tRNA synthases are the enzymes that interpret the RNA code and attach specific aminoacids to the tRNAs that contain the cognate trinucleotide anticodons.  They consist of a catalytic domain which interacts with the amino acid acceptor-T psi C helix of the tRNA, and a second domain which interacts with the rest of the tRNA structure. [provided by RefSeq, Jul 2008]
////
AHSG: The protein encoded by this gene is a negatively-charged serum glycoprotein that is synthesized by hepatocytes. The encoded protein consists of two polypeptide chains, which are both cleaved from a proprotein encoded from a single mRNA. It is involved in several processes, including endocytosis, brain development, and the formation of bone tissue. Defects in this gene are a cause of susceptibility to leanness. [provided by RefSeq, Aug 2017]
CARMIL1: Involved in several processes, including actin filament network formation; plasma membrane bounded cell projection organization; and positive regulation of cellular component organization. Located in several cellular components, including lamellipodium; macropinosome; and nuclear speck. [provided by Alliance of Genome Resources, Apr 2022]
DNM2: Dynamins represent one of the subfamilies of GTP-binding proteins. These proteins share considerable sequence similarity over the N-terminal portion of the molecule, which contains the GTPase domain. Dynamins are associated with microtubules. They have been implicated in cell processes such as endocytosis and cell motility, and in alterations of the membrane that accompany certain activities such as bone resorption by osteoclasts. Dynamins bind many proteins that bind actin and other cytoskeletal proteins. Dynamins can also self-assemble, a process that stimulates GTPase activity. Five alternatively spliced transcripts encoding different proteins have been described. Additional alternatively spliced transcripts may exist, but their full-length nature has not been determined. [provided by RefSeq, Jun 2010]
DOCK2: The protein encoded by this gene belongs to the CDM protein family. It is specifically expressed in hematopoietic cells and is predominantly expressed in peripheral blood leukocytes. The protein is involved in remodeling of the actin cytoskeleton required for lymphocyte migration in response to chemokine signaling. It activates members of the Rho family of GTPases, for example RAC1 and RAC2, by acting as a guanine nucleotide exchange factor (GEF) to exchange bound GDP for free GTP. Mutations in this gene result in immunodeficiency 40 (IMD40), a combined form of immunodeficiency that affects T cell number and function, also with variable defects in B cell and NK cell function. [provided by RefSeq, May 2018]
EHD4: Enables cadherin binding activity. Involved in endocytic recycling and protein homooligomerization. Located in endoplasmic reticulum and recycling endosome membrane. [provided by Alliance of Genome Resources, Apr 2022]
MAPKAPK2: This gene encodes a member of the Ser/Thr protein kinase family. This kinase is regulated through direct phosphorylation by p38 MAP kinase. In conjunction with p38 MAP kinase, this kinase is known to be involved in many cellular processes including stress and inflammatory responses, nuclear export, gene expression regulation and cell proliferation. Heat shock protein HSP27 was shown to be one of the substrates of this kinase in vivo. Two transcript variants encoding two different isoforms have been found for this gene. [provided by RefSeq, Jul 2008]
MAPKAPK3: This gene encodes a member of the Ser/Thr protein kinase family. This kinase functions as a mitogen-activated protein kinase (MAP kinase)- activated protein kinase. MAP kinases are also known as extracellular signal-regulated kinases (ERKs), act as an integration point for multiple biochemical signals. This kinase was shown to be activated by growth inducers and stress stimulation of cells. In vitro studies demonstrated that ERK, p38 MAP kinase and Jun N-terminal kinase were all able to phosphorylate and activate this kinase, which suggested the role of this kinase as an integrative element of signaling in both mitogen and stress responses. This kinase was reported to interact with, phosphorylate and repress the activity of E47, which is a basic helix-loop-helix transcription factor known to be involved in the regulation of tissue-specific gene expression and cell differentiation. Alternate splicing results in multiple transcript variants that encode the same protein. [provided by RefSeq, Sep 2011]
PPT1: The protein encoded by this gene is a small glycoprotein involved in the catabolism of lipid-modified proteins during lysosomal degradation. The encoded enzyme removes thioester-linked fatty acyl groups such as palmitate from cysteine residues. Defects in this gene are a cause of infantile neuronal ceroid lipofuscinosis 1 (CLN1, or INCL) and neuronal ceroid lipofuscinosis 4 (CLN4). Two transcript variants encoding different isoforms have been found for this gene.[provided by RefSeq, Dec 2008]
PYCARD: This gene encodes an adaptor protein that is composed of two protein-protein interaction domains: a N-terminal PYRIN-PAAD-DAPIN domain (PYD) and a C-terminal caspase-recruitment domain (CARD). The PYD and CARD domains are members of the six-helix bundle death domain-fold superfamily that mediates assembly of large signaling complexes in the inflammatory and apoptotic signaling pathways via the activation of caspase. In normal cells, this protein is localized to the cytoplasm; however, in cells undergoing apoptosis, it forms ball-like aggregates near the nuclear periphery. Two transcript variants encoding different isoforms have been found for this gene. [provided by RefSeq, Jul 2008]
RAB34: This gene encodes a protein belonging to the RAB family of proteins, which are small GTPases involved in protein transport. This family member is a Golgi-bound member of the secretory pathway that is involved in the repositioning of lysosomes and the activation of macropinocytosis. Alternative splicing of this gene results in multiple transcript variants. An alternatively spliced transcript variant produces the nine-amino acid residue-repeats (NARR) protein, which is a functionally distinct nucleolar protein resulting from a different reading frame. [provided by RefSeq, Dec 2016]
SNX33: The protein encoded by this gene is involved in cytoskeletal reorganization, vesicle trafficking, endocytosis, and mitosis. The encoded protein is essential for the creation of the cleavage furrow during mitosis and for completion of mitosis. Two transcript variants encoding different isoforms have been found for this gene. [provided by RefSeq, Dec 2015]
SNX5: This gene encodes a member of the sorting nexin family. Members of this family contain a phox (PX) domain, which is a phosphoinositide binding domain, and are involved in intracellular trafficking. This protein functions in endosomal sorting, the phosphoinositide-signaling pathway, and macropinocytosis. This gene may play a role in the tumorigenesis of papillary thyroid carcinoma. Alternative splicing results in multiple transcript variants encoding different isoforms. [provided by RefSeq, Sep 2013]
UBE3A: This gene encodes an E3 ubiquitin-protein ligase, part of the ubiquitin protein degradation system. This imprinted gene is maternally expressed in brain and biallelically expressed in other tissues. Maternally inherited deletion of this gene causes Angelman Syndrome, characterized by severe motor and intellectual retardation, ataxia, hypotonia, epilepsy, absence of speech, and characteristic facies. The protein also interacts with the E6 protein of human papillomavirus types 16 and 18, resulting in ubiquitination and proteolysis of tumor protein p53. Alternative splicing of this gene results in three transcript variants encoding three isoforms with different N-termini. Additional transcript variants have been described, but their full length nature has not been determined. [provided by RefSeq, Jul 2008]
LRP1: This gene encodes a member of the low-density lipoprotein receptor family of proteins. The encoded preproprotein is proteolytically processed by furin to generate 515 kDa and 85 kDa subunits that form the mature receptor (PMID: 8546712). This receptor is involved in several cellular processes, including intracellular signaling, lipid homeostasis, and clearance of apoptotic cells. In addition, the encoded protein is necessary for the alpha 2-macroglobulin-mediated clearance of secreted amyloid precursor protein and beta-amyloid, the main component of amyloid plaques found in Alzheimer patients. Expression of this gene decreases with age and has been found to be lower than controls in brain tissue from Alzheimer's disease patients. [provided by RefSeq, Oct 2015]
CD36: The protein encoded by this gene is the fourth major glycoprotein of the platelet surface and serves as a receptor for thrombospondin in platelets and various cell lines. Since thrombospondins are widely distributed proteins involved in a variety of adhesive processes, this protein may have important functions as a cell adhesion molecule. It binds to collagen, thrombospondin, anionic phospholipids and oxidized LDL. It directly mediates cytoadherence of Plasmodium falciparum parasitized erythrocytes and it binds long chain fatty acids and may function in the transport and/or as a regulator of fatty acid transport. Mutations in this gene cause platelet glycoprotein deficiency. Multiple alternatively spliced transcript variants have been found for this gene. [provided by RefSeq, Feb 2014]
LDLR: The low density lipoprotein receptor (LDLR) gene family consists of cell surface proteins involved in receptor-mediated endocytosis of specific ligands. The encoded protein is normally bound at the cell membrane, where it binds low density lipoprotein/cholesterol and is taken into the cell. Lysosomes release the cholesterol, which is made available for repression of microsomal enzyme 3-hydroxy-3-methylglutaryl coenzyme A (HMG CoA) reductase, the rate-limiting step in cholesterol synthesis. At the same time, a reciprocal stimulation of cholesterol ester synthesis takes place. Mutations in this gene cause the autosomal dominant disorder, familial hypercholesterolemia. Alternate splicing results in multiple transcript variants.[provided by RefSeq, May 2022]
////
AKT1: This gene encodes one of the three members of the human AKT serine-threonine protein kinase family which are often referred to as protein kinase B alpha, beta, and gamma. These highly similar AKT proteins all have an N-terminal pleckstrin homology domain, a serine/threonine-specific kinase domain and a C-terminal regulatory domain. These proteins are phosphorylated by phosphoinositide 3-kinase (PI3K). AKT/PI3K forms a key component of many signalling pathways that involve the binding of membrane-bound ligands such as receptor tyrosine kinases, G-protein coupled receptors, and integrin-linked kinase. These AKT proteins therefore regulate a wide variety of cellular functions including cell proliferation, survival, metabolism, and angiogenesis in both normal and malignant cells. AKT proteins are recruited to the cell membrane by phosphatidylinositol 3,4,5-trisphosphate (PIP3) after phosphorylation of phosphatidylinositol 4,5-bisphosphate (PIP2) by PI3K. Subsequent phosphorylation of both threonine residue 308 and serine residue 473 is required for full activation of the AKT1 protein encoded by this gene. Phosphorylation of additional residues also occurs, for example, in response to insulin growth factor-1 and epidermal growth factor. Protein phosphatases act as negative regulators of AKT proteins by dephosphorylating AKT or PIP3. The PI3K/AKT signalling pathway is crucial for tumor cell survival. Survival factors can suppress apoptosis in a transcription-independent manner by activating AKT1 which then phosphorylates and inactivates components of the apoptotic machinery. AKT proteins also participate in the mammalian target of rapamycin (mTOR) signalling pathway which controls the assembly of the eukaryotic translation initiation factor 4F (eIF4E) complex and this pathway, in addition to responding to extracellular signals from growth factors and cytokines, is disregulated in many cancers. Mutations in this gene are associated with multiple types of cancer and excessive tissue growth including Proteus syndrome and Cowden syndrome 6, and breast, colorectal, and ovarian cancers. Multiple alternatively spliced transcript variants have been found for this gene. [provided by RefSeq, Jul 2020]
CASP3: The protein encoded by this gene is a cysteine-aspartic acid protease that plays a central role in the execution-phase of cell apoptosis. The encoded protein cleaves and inactivates poly(ADP-ribose) polymerase while it cleaves and activates sterol regulatory element binding proteins as well as caspases 6, 7, and 9. This protein itself is processed by caspases 8, 9, and 10. It is the predominant caspase involved in the cleavage of amyloid-beta 4A precursor protein, which is associated with neuronal death in Alzheimer's disease. [provided by RefSeq, Aug 2017]
CCNY: Cyclins, such as CCNY, control cell division cycles and regulate cyclin-dependent kinases (e.g., CDC2; MIM 116940) (Li et al., 2009 [PubMed 18060517]).[supplied by OMIM, May 2009]
CDK5R1: The protein encoded by this gene (p35) is a neuron-specific activator of cyclin-dependent kinase 5 (CDK5); the activation of CDK5 is required for proper development of the central nervous system. The p35 form of this protein is proteolytically cleaved by calpain, generating a p25 form. The cleavage of p35 into p25 results in relocalization of the protein from the cell periphery to nuclear and perinuclear regions. P25 deregulates CDK5 activity by prolonging its activation and changing its cellular location. The p25 form accumulates in the brain neurons of patients with Alzheimer's disease. This accumulation correlates with an increase in CDK5 kinase activity, and may lead to aberrantly phosphorylated forms of the microtubule-associated protein tau, which contributes to Alzheimer's disease. [provided by RefSeq, Jul 2008]
HSPB1: This gene encodes a member of the small heat shock protein (HSP20) family of proteins. In response to environmental stress, the encoded protein translocates from the cytoplasm to the nucleus and functions as a molecular chaperone that promotes the correct folding of other proteins. This protein plays an important role in the differentiation of a wide variety of cell types. Expression of this gene is correlated with poor clinical outcome in multiple human cancers, and the encoded protein may promote cancer cell proliferation and metastasis, while protecting cancer cells from apoptosis. Mutations in this gene have been identified in human patients with Charcot-Marie-Tooth disease and distal hereditary motor neuropathy. [provided by RefSeq, Aug 2017]
IRGM: This gene encodes a member of the p47 immunity-related GTPase family. The encoded protein may play a role in the innate immune response by regulating autophagy formation in response to intracellular pathogens. Polymorphisms that affect the normal expression of this gene are associated with a susceptibility to Crohn's disease and tuberculosis. Alternative splicing results in multiple transcript variants encoding different isoforms. [provided by RefSeq, Oct 2016]
KAT5: The protein encoded by this gene belongs to the MYST family of histone acetyl transferases (HATs) and was originally isolated as an HIV-1 TAT-interactive protein. HATs play important roles in regulating chromatin remodeling, transcription and other nuclear processes by acetylating histone and nonhistone proteins. This protein is a histone acetylase that has a role in DNA repair and apoptosis and is thought to play an important role in signal transduction. Alternative splicing of this gene results in multiple transcript variants. [provided by RefSeq, Jul 2008]
MLST8: Enables protein serine/threonine kinase activator activity. Involved in TORC1 signaling; positive regulation of TOR signaling; and regulation of actin cytoskeleton organization. Part of TORC1 complex and TORC2 complex. [provided by Alliance of Genome Resources, Apr 2022]
NOD2: This gene is a member of the Nod1/Apaf-1 family and encodes a protein with two caspase recruitment (CARD) domains and six leucine-rich repeats (LRRs). The protein is primarily expressed in the peripheral blood leukocytes. It plays a role in the immune response to intracellular bacterial lipopolysaccharides (LPS) by recognizing the muramyl dipeptide (MDP) derived from them and activating the NFKB protein. Mutations in this gene have been associated with Crohn disease and Blau syndrome. Alternatively spliced transcript variants encoding distinct isoforms have been found for this gene. [provided by RefSeq, Jun 2014]
PIK3CA: Phosphatidylinositol 3-kinase is composed of an 85 kDa regulatory subunit and a 110 kDa catalytic subunit. The protein encoded by this gene represents the catalytic subunit, which uses ATP to phosphorylate PtdIns, PtdIns4P and PtdIns(4,5)P2. This gene has been found to be oncogenic and has been implicated in cervical cancers. A pseudogene of this gene has been defined on chromosome 22. [provided by RefSeq, Apr 2016]
RPTOR: This gene encodes a component of a signaling pathway that regulates cell growth in response to nutrient and insulin levels. The encoded protein forms a stoichiometric complex with the mTOR kinase, and also associates with eukaryotic initiation factor 4E-binding protein-1 and ribosomal protein S6 kinase. The protein positively regulates the downstream effector ribosomal protein S6 kinase, and negatively regulates the mTOR kinase. Multiple transcript variants encoding different isoforms have been found for this gene. [provided by RefSeq, Sep 2009]
SMCR8: Enables protein kinase binding activity and protein kinase inhibitor activity. Contributes to guanyl-nucleotide exchange factor activity. Involved in negative regulation of macromolecule metabolic process; regulation of TOR signaling; and regulation of macroautophagy. Located in chromatin; cytoplasm; and nucleoplasm. Part of guanyl-nucleotide exchange factor complex. Colocalizes with Atg1/ULK1 kinase complex. [provided by Alliance of Genome Resources, Apr 2022]
SNCA: Alpha-synuclein is a member of the synuclein family, which also includes beta- and gamma-synuclein. Synucleins are abundantly expressed in the brain and alpha- and beta-synuclein inhibit phospholipase D2 selectively. SNCA may serve to integrate presynaptic signaling and membrane trafficking. Defects in SNCA have been implicated in the pathogenesis of Parkinson disease. SNCA peptides are a major component of amyloid plaques in the brains of patients with Alzheimer's disease. Alternatively spliced transcripts encoding different isoforms have been identified for this gene. [provided by RefSeq, Feb 2016]
STING1: This gene encodes a five transmembrane protein that functions as a major regulator of the innate immune response to viral and bacterial infections. The encoded protein is a pattern recognition receptor that detects cytosolic nucleic acids and transmits signals that activate type I interferon responses. The encoded protein has also been shown to play a role in apoptotic signaling by associating with type II major histocompatibility complex. Mutations in this gene are the cause of infantile-onset STING-associated vasculopathy. Alternate splicing results in multiple transcript variants. [provided by RefSeq, Sep 2014]
STK11: The protein encoded by this gene is a serine/threonine kinase that regulates cell polarity and energy metabolism and functions as a tumor suppressor. Mutations in this gene have been associated with the autosomal dominant Peutz-Jeghers syndrome, as well as with skin, pancreatic, and testicular cancers. [provided by RefSeq, May 2022]
TAB2: The protein encoded by this gene is an activator of MAP3K7/TAK1, which is required for for the IL-1 induced activation of nuclear factor kappaB and MAPK8/JNK. This protein forms a kinase complex with TRAF6, MAP3K7 and TAB1, and it thus serves as an adaptor that links MAP3K7 and TRAF6. This protein, along with TAB1 and MAP3K7, also participates in the signal transduction induced by TNFSF11/RANKl through the activation of the receptor activator of NF-kappaB (TNFRSF11A/RANK), which may regulate the development and function of osteoclasts. Studies of the related mouse protein indicate that it functions to protect against liver damage caused by chemical stressors. Mutations in this gene cause congenital heart defects, multiple types, 2 (CHTD2). Alternative splicing results in multiple transcript variants. [provided by RefSeq, May 2014]
TRIB3: The protein encoded by this gene is a putative protein kinase that is induced by the transcription factor NF-kappaB. The encoded protein is a negative regulator of NF-kappaB and can also sensitize cells to TNF- and TRAIL-induced apoptosis. In addition, this protein can negatively regulate the cell survival serine-threonine kinase AKT1. Differential promoter usage and alternate splicing result in multiple transcript variants. [provided by RefSeq, Jul 2014]
////
TNXB: This gene encodes a member of the tenascin family of extracellular matrix glycoproteins. The tenascins have anti-adhesive effects, as opposed to fibronectin which is adhesive. This protein is thought to function in matrix maturation during wound healing, and its deficiency has been associated with the connective tissue disorder Ehlers-Danlos syndrome. This gene localizes to the major histocompatibility complex (MHC) class III region on chromosome 6. It is one of four genes in this cluster which have been duplicated. The duplicated copy of this geneis incomplete and is a pseudogene which is transcribed but does not encodea protein. The structure of this gene is unusual in that it overlaps the CREBL1and CYP21A2 genes at its 5'' and 3'' ends, respectively. Multiple transcriptvariants encoding different isoforms have been found for this gene. [providedby RefSeq, Jul 2008]
C1R: This gene encodes a member of the peptidase S1 protein family. The encodedprotein is a proteolytic subunit in the complement system C1 complex. Thecomplement system acts as a mediator in the innate immune response by ultimatelytriggering phagocytosis, inflammation, and rupturing the bacterial cell wall.Mutations in this gene are associated with Ehlers-Danlos Syndrome. [providedby RefSeq, Dec 2018]
C1S: This gene encodes a serine protease, which is a major constituent ofthe human complement subcomponent C1. C1s associates with two other complementcomponents C1r and C1q in order to yield the first component of the serumcomplement system. Defects in this gene are the cause of selective C1s deficiency.[provided by RefSeq, Mar 2009]
B3GALT6: The enzyme encoded by this intronless gene is a beta-1,3-galactosyltransferasefound in the medial Golgi apparatus, where it catalyzes the transfer of galactosefrom UDP-galactose to substrates containing a terminal beta-linked galactosemoiety. The encoded enzyme has a particular affinity for galactose-beta-1,4-xylosefound in the linker region of glycosamines. This enzyme is required for glycosaminoglycansynthesis. [provided by RefSeq, Jun 2013]
FKBP14: The protein encoded by this gene is a member of the FK506-bindingprotein family of peptidyl-prolyl cis-trans isomerases. The encoded proteinis found in the lumen of the endoplasmic reticulum, where it is thought toaccelerate protein folding. Defects in this gene are a cause of a type ofEhlers-Danlos syndrome (EDS). Both a protein-coding variant and noncodingvariants are transcribed from this gene. [provided by RefSeq, Mar 2012]
SLC39A13: This gene encodes a member of the LIV-1 subfamily of the ZIP transporterfamily. The encoded transmembrane protein functions as a zinc transporter.Mutations in this gene have been associated with the spondylocheiro dysplasticform of Ehlers-Danlos syndrome. Alternate transcript variants have been foundfor this gene. [provided by RefSeq, Jan 2016]
DSE: The protein encoded by this gene is a tumor-rejection antigen. It islocalized to the endoplasmic reticulum and functions to convert D-glucuronicacid to L-iduronic acid during the biosynthesis of dermatan sulfate. Thisantigen possesses tumor epitopes capable of inducing HLA-A24-restricted andtumor-specific cytotoxic T lymphocytes in cancer patients and may be usefulfor specific immunotherapy. Mutations in this gene cause inmusculocontracturalEhlers-Danlos syndrome. Alternative splicing results in multiple transcriptvariants. A related pseudogene has been identified on chromosome 9, and aparalogous gene exists on chromosome 18. [provided by RefSeq, Apr 2016]
COL12A1: This gene encodes the alpha chain of type XII collagen, a memberof the FACIT (fibril-associated collagens with interrupted triple helices)collagen family. Type XII collagen is a homotrimer found in association withtype I collagen, an association that is thought to modify the interactionsbetween collagen I fibrils and the surrounding matrix. Alternatively splicedtranscript variants encoding different isoforms have been identified. [providedby RefSeq, Jul 2008]
ADAMTS2: This gene encodes a member of the ADAMTS (a disintegrin and metalloproteinasewith thrombospondin motifs) protein family. Members of the family share severaldistinct protein modules, including a propeptide region, a metalloproteinasedomain, a disintegrin-like domain, and a thrombospondin type 1 (TS) motif.Individual members of this family differ in the number of C-terminal TS motifs,and some have unique C-terminal domains. The encoded preproprotein is proteolyticallyprocessed to generate the mature procollagen N-proteinase. This proteinaseexcises the N-propeptide of the fibrillar procollagens types I-III and typeV. Mutations in this gene cause Ehlers-Danlos syndrome type VIIC, a recessivelyinherited connective-tissue disorder. Alternative splicing results in multipletranscript variants, at least one of which encodes an isoform that is proteolyticallyprocessed. [provided by RefSeq, Feb 2016]
COL1A2: This gene encodes the pro-alpha2 chain of type I collagen whose triplehelix comprises two alpha1 chains and one alpha2 chain. Type I is a fibril-formingcollagen found in most connective tissues and is abundant in bone, cornea,dermis and tendon. Mutations in this gene are associated with osteogenesisimperfecta types I-IV, Ehlers-Danlos syndrome type VIIB, recessive Ehlers-Danlossyndrome Classical type, idiopathic osteoporosis, and atypical Marfan syndrome.Symptoms associated with mutations in this gene, however, tend to be lesssevere than mutations in the gene for the alpha1 chain of type I collagen(COL1A1) reflecting the different role of alpha2 chains in matrix integrity.Three transcripts, resulting from the use of alternate polyadenylation signals,have been identified for this gene. [provided by R. Dalgleish, Feb 2008]
COL3A1: This gene encodes the pro-alpha1 chains of type III collagen, a fibrillarcollagen that is found in extensible connective tissues such as skin, lung,uterus, intestine and the vascular system, frequently in association withtype I collagen. Mutations in this gene are associated with Ehlers-Danlossyndrome type IV, and with aortic and arterial aneurysms. [provided by R.Dalgleish, Feb 2008]
COL5A1: This gene encodes an alpha chain for one of the low abundance fibrillarcollagens. Fibrillar collagen molecules are trimers that can be composed ofone or more types of alpha chains. Type V collagen is found in tissues containingtype I collagen and appears to regulate the assembly of heterotypic fiberscomposed of both type I and type V collagen. This gene product is closelyrelated to type XI collagen and it is possible that the collagen chains oftypes V and XI constitute a single collagen type with tissue-specific chaincombinations. The encoded procollagen protein occurs commonly as the heterotrimerpro-alpha1(V)-pro-alpha1(V)-pro-alpha2(V). Mutations in this gene are associatedwith Ehlers-Danlos syndrome, types I and II. Alternative splicing of thisgene results in multiple transcript variants. [provided by RefSeq, May 2013]
COL5A2: This gene encodes an alpha chain for one of the low abundance fibrillarcollagens. Fibrillar collagen molecules are trimers that can be composed ofone or more types of alpha chains. Type V collagen is found in tissues containingtype I collagen and appears to regulate the assembly of heterotypic fiberscomposed of both type I and type V collagen. This gene product is closelyrelated to type XI collagen and it is possible that the collagen chains oftypes V and XI constitute a single collagen type with tissue-specific chaincombinations. Mutations in this gene are associated with Ehlers-Danlos syndrome,types I and II. [provided by RefSeq, Jul 2008]
ZNF469: This gene encodes a zinc-finger protein. Low-percent homology to certaincollagens suggests that it may function as a transcription factor or extra-nuclearregulator factor for the synthesis or organization of collagen fibers. Mutationsin this gene cause brittle cornea syndrome. [provided by RefSeq, Jul 2008]
CHST14: This gene encodes a member of the HNK-1 family of sulfotransferases.The encoded protein transfers sulfate to the C-4 hydroxyl of N-acetylgalactosamineresidues in dermatan sulfate. Mutations in this gene have been associatedwith adducted thumb-clubfoot syndrome.[provided by RefSeq, Mar 2010]
AEBP1: This gene encodes a member of carboxypeptidase A protein family. Theencoded protein may function as a transcriptional repressor and play a rolein adipogenesis and smooth muscle cell differentiation. Studies in mice suggestthat this gene functions in wound healing and abdominal wall development.Overexpression of this gene is associated with glioblastoma. [provided byRefSeq, May 2013]
PLOD1: Lysyl hydroxylase is a membrane-bound homodimeric protein localizedto the cisternae of the endoplasmic reticulum. The enzyme (cofactors ironand ascorbate) catalyzes the hydroxylation of lysyl residues in collagen-likepeptides. The resultant hydroxylysyl groups are attachment sites for carbohydratesin collagen and thus are critical for the stability of intermolecular crosslinks.Some patients with Ehlers-Danlos syndrome type VI have deficiencies in lysylhydroxylase activity. Two transcript variants encoding different isoformshave been found for this gene. [provided by RefSeq, Oct 2015]
B4GALT7: This gene is a member of the beta-1,4-galactosyltransferase (beta4GalT)family. Family members encode type II membrane-bound glycoproteins that appearto have exclusive specificity for the donor substrate UDP-galactose. Eachbeta4GalT member has a distinct function in the biosynthesis of differentglycoconjugates and saccharide structures. As type II membrane proteins, theyhave an N-terminal hydrophobic signal sequence that directs the protein tothe Golgi apparatus which then remains uncleaved to function as a transmembraneanchor. The enzyme encoded by this gene attaches the first galactose in thecommon carbohydrate-protein linkage (GlcA-beta1,3-Gal-beta1,3-Gal-beta1,4-Xyl-beta1-O-Ser)found in proteoglycans. This enzyme differs from other beta4GalTs becauseit lacks the conserved Cys residues found in beta4GalT1-beta4GalT6 and itis located in cis-Golgi instead of trans-Golgi. Mutations in this gene havebeen associated with the progeroid form of Ehlers-Danlos syndrome. [providedby RefSeq, Oct 2009]
PRDM5: The protein encoded by this gene is a transcription factor of the PR-domainprotein family. It contains a PR-domain and multiple zinc finger motifs. Transcriptionfactors of the PR-domain family are known to be involved in cell differentiationand tumorigenesis. [provided by RefSeq, Jul 2008]
////
FANCD2: The Fanconi anemia complementation group (FANC) currently includesFANCA, FANCB, FANCC, FANCD1 (also called BRCA2), FANCD2, FANCE, FANCF, FANCG,FANCI, FANCJ (also called BRIP1), FANCL, FANCM and FANCN (also called PALB2).The previously defined group FANCH is the same as FANCA. Fanconi anemia isa genetically heterogeneous recessive disorder characterized by cytogeneticinstability, hypersensitivity to DNA crosslinking agents, increased chromosomalbreakage, and defective DNA repair. The members of the Fanconi anemia complementationgroup do not share sequence similarity; they are related by their assemblyinto a common nuclear protein complex. This gene encodes the protein for complementationgroup D2. This protein is monoubiquinated in response to DNA damage, resultingin its localization to nuclear foci with other proteins (BRCA1 AND BRCA2)involved in homology-directed DNA repair. Alternative splicing results inmultiple transcript variants. [provided by RefSeq, Feb 2016]
FANCA: The Fanconi anemia complementation group (FANC) currently includesFANCA, FANCB, FANCC, FANCD1 (also called BRCA2), FANCD2, FANCE, FANCF, FANCG,FANCI, FANCJ (also called BRIP1), FANCL, FANCM and FANCN (also called PALB2).The previously defined group FANCH is the same as FANCA. Fanconi anemia isa genetically heterogeneous recessive disorder characterized by cytogeneticinstability, hypersensitivity to DNA crosslinking agents, increased chromosomalbreakage, and defective DNA repair. The members of the Fanconi anemia complementationgroup do not share sequence similarity; they are related by their assemblyinto a common nuclear protein complex. This gene encodes the protein for complementationgroup A. Alternative splicing results in multiple transcript variants encodingdifferent isoforms. Mutations in this gene are the most common cause of Fanconianemia. [provided by RefSeq, Jul 2008]
FANCB: This gene encodes a member of the Fanconi anemia complementation groupB. This protein is assembled into a nucleoprotein complex that is involvedin the repair of DNA lesions. Mutations in this gene can cause chromosomeinstability and VACTERL syndrome with hydrocephalus. [provided by RefSeq,Apr 2016]
FANCE: The Fanconi anemia complementation group (FANC) currently includesFANCA, FANCB, FANCC, FANCD1 (also called BRCA2), FANCD2, FANCE, FANCF, FANCG,FANCI, FANCJ (also called BRIP1), FANCL, FANCM and FANCN (also called PALB2).The previously defined group FANCH is the same as FANCA. Fanconi anemia isa genetically heterogeneous recessive disorder characterized by cytogeneticinstability, hypersensitivity to DNA crosslinking agents, increased chromosomalbreakage, and defective DNA repair. The members of the Fanconi anemia complementationgroup do not share sequence similarity; they are related by their assemblyinto a common nuclear protein complex. This gene encodes the protein for complementationgroup E. [provided by RefSeq, Jul 2008]
FANCF: The Fanconi anemia complementation group (FANC) currently includesFANCA, FANCB, FANCC, FANCD1 (also called BRCA2), FANCD2, FANCE, FANCF, FANCG,FANCI, FANCJ (also called BRIP1), FANCL, FANCM and FANCN (also called PALB2).The previously defined group FANCH is the same as FANCA. Fanconi anemia isa genetically heterogeneous recessive disorder characterized by cytogeneticinstability, hypersensitivity to DNA crosslinking agents, increased chromosomalbreakage, and defective DNA repair. The members of the Fanconi anemia complementationgroup do not share sequence similarity; they are related by their assemblyinto a common nuclear protein complex. This gene encodes the protein for complementationgroup F. [provided by RefSeq, Jul 2008]
BRCA2: Inherited mutations in BRCA1 and this gene, BRCA2, confer increasedlifetime risk of developing breast or ovarian cancer. Both BRCA1 and BRCA2are involved in maintenance of genome stability, specifically the homologousrecombination pathway for double-strand DNA repair. The largest exon in bothgenes is exon 11, which harbors the most important and frequent mutationsin breast cancer patients. The BRCA2 gene was found on chromosome 13q12.3in human. The BRCA2 protein contains several copies of a 70 aa motif calledthe BRC motif, and these motifs mediate binding to the RAD51 recombinase whichfunctions in DNA repair. BRCA2 is considered a tumor suppressor gene, as tumorswith BRCA2 mutations generally exhibit loss of heterozygosity (LOH) of thewild-type allele. [provided by RefSeq, May 2020]
FANCI: The Fanconi anemia complementation group (FANC) currently includesFANCA, FANCB, FANCC, FANCD1 (also called BRCA2), FANCD2, FANCE, FANCF, FANCG,FANCI, FANCJ (also called BRIP1), FANCL, FANCM and FANCN (also called PALB2).The previously defined group FANCH is the same as FANCA. Fanconi anemia isa genetically heterogeneous recessive disorder characterized by cytogeneticinstability, hypersensitivity to DNA crosslinking agents, increased chromosomalbreakage, and defective DNA repair. The members of the Fanconi anemia complementationgroup do not share sequence similarity; they are related by their assemblyinto a common nuclear protein complex. This gene encodes the protein for complementationgroup I. Alternative splicing results in two transcript variants encodingdifferent isoforms. [provided by RefSeq, Jul 2008]
BRIP1: The protein encoded by this gene is a member of the RecQ DEAH helicasefamily and interacts with the BRCT repeats of breast cancer, type 1 (BRCA1).The bound complex is important in the normal double-strand break repair functionof breast cancer, type 1 (BRCA1). This gene may be a target of germline cancer-inducingmutations. [provided by RefSeq, Jul 2008]
PALB2: This gene encodes a protein that may function in tumor suppression.This protein binds to and colocalizes with the breast cancer 2 early onsetprotein (BRCA2) in nuclear foci and likely permits the stable intranuclearlocalization and accumulation of BRCA2. [provided by RefSeq, Jul 2008]
RAD51C: This gene is a member of the RAD51 family. RAD51 family members arehighly similar to bacterial RecA and Saccharomyces cerevisiae Rad51 and areknown to be involved in the homologous recombination and repair of DNA. Thisprotein can interact with other RAD51 paralogs and is reported to be importantfor Holliday junction resolution. Mutations in this gene are associated withFanconi anemia-like syndrome. This gene is one of four localized to a regionof chromosome 17q23 where amplification occurs frequently in breast tumors.Overexpression of the four genes during amplification has been observed andsuggests a possible role in tumor progression. Alternative splicing resultsin multiple transcript variants. [provided by RefSeq, Jul 2013]
SLX4: This gene encodes a protein that functions as an assembly componentof multiple structure-specific endonucleases. These endonuclease complexesare required for repair of specific types of DNA lesions and critical forcellular responses to replication fork failure. Mutations in this gene werefound in patients with Fanconi anemia. [provided by RefSeq, Sep 2016]
FANCG: The Fanconi anemia complementation group (FANC) currently includesFANCA, FANCB, FANCC, FANCD1 (also called BRCA2), FANCD2, FANCE, FANCF, FANCG,FANCI, FANCJ (also called BRIP1), FANCL, FANCM and FANCN (also called PALB2).The previously defined group FANCH is the same as FANCA. Fanconi anemia isa genetically heterogeneous recessive disorder characterized by cytogeneticinstability, hypersensitivity to DNA crosslinking agents, increased chromosomalbreakage, and defective DNA repair. The members of the Fanconi anemia complementationgroup do not share sequence similarity; they are related by their assemblyinto a common nuclear protein complex. This gene encodes the protein for complementationgroup G. [provided by RefSeq, Jul 2008]
FANCL: This gene encodes a ubiquitin ligase that is a member of the Fanconianemia complementation group (FANC). Members of this group are related bytheir assembly into a common nuclear protein complex rather than by sequencesimilarity. This gene encodes the protein for complementation group L thatmediates monoubiquitination of FANCD2 as well as FANCI. Fanconi anemia isa genetically heterogeneous recessive disorder characterized by cytogeneticinstability, hypersensitivity to DNA crosslinking agents, increased chromosomalbreakage, and defective DNA repair. Alternative splicing results in multipletranscript variants. [provided by RefSeq, May 2018]
ERCC4: The protein encoded by this gene forms a complex with ERCC1 and isinvolved in the 5'' incision made during nucleotide excision repair. Thiscomplex is a structure specific DNA repair endonuclease that interacts withEME1. Defects in this gene are a cause of xeroderma pigmentosum complementationgroup F (XP-F), or xeroderma pigmentosum VI (XP6).[provided by RefSeq, Mar2009]
UBE2T: The protein encoded by this gene catalyzes the covalent attachmentof ubiquitin to protein substrates. Defects in this gene have been associatedwith Fanconi anemia of complementation group T. Two transcript variants encodingdifferent isoforms have been found for this gene. [provided by RefSeq, Jul2015]
MAD2L2: The protein encoded by this gene is a component of the mitotic spindleassembly checkpoint that prevents the onset of anaphase until all chromosomesare properly aligned at the metaphase plate. The encoded protein, which issimilar to MAD2L1, is capable of interacting with ADAM9, ADAM15, REV1, andREV3 proteins. [provided by RefSeq, Jul 2008]
RAD51: The protein encoded by this gene is a member of the RAD51 protein family.RAD51 family members are highly similar to bacterial RecA and Saccharomycescerevisiae Rad51, and are known to be involved in the homologous recombinationand repair of DNA. This protein can interact with the ssDNA-binding proteinRPA and RAD52, and it is thought to play roles in homologous pairing and strandtransfer of DNA. This protein is also found to interact with BRCA1 and BRCA2,which may be important for the cellular response to DNA damage. BRCA2 is shownto regulate both the intracellular localization and DNA-binding ability ofthis protein. Loss of these controls following BRCA2 inactivation may be akey event leading to genomic instability and tumorigenesis. Multiple transcriptvariants encoding different isoforms have been found for this gene. [providedby RefSeq, Aug 2009]
XRCC2: This gene encodes a member of the RecA/Rad51-related protein familythat participates in homologous recombination to maintain chromosome stabilityand repair DNA damage. This gene is involved in the repair of DNA double-strandbreaks by homologous recombination and it functionally complements Chinesehamster irs1, a repair-deficient mutant that exhibits hypersensitivity toa number of different DNA-damaging agents. [provided by RefSeq, Jul 2008]
////
C1R: This gene encodes a member of the peptidase S1 protein family. The encoded protein is a proteolytic subunit in the complement system C1 complex. The complement system acts as a mediator in the innate immune response by ultimately triggering phagocytosis, inflammation, and rupturing the bacterial cell wall. Mutations in this gene are associated with Ehlers-Danlos Syndrome. [provided by RefSeq, Dec 2018]
CASQ2: The protein encoded by this gene specifies the cardiac muscle family member of the calsequestrin family. Calsequestrin is localized to the sarcoplasmic reticulum in cardiac and slow skeletal muscle cells. The protein is a calcium binding protein that stores calcium for muscle function. Mutations in this gene cause stress-induced polymorphic ventricular tachycardia, also referred to as catecholaminergic polymorphic ventricular tachycardia 2 (CPVT2), a disease characterized by bidirectional ventricular tachycardia that may lead to cardiac arrest. [provided by RefSeq, Jul 2008]
CASTOR1: Enables arginine binding activity and identical protein binding activity. Involved in cellular response to L-arginine and negative regulation of TORC1 signaling. Located in cytosol. Colocalizes with GATOR2 complex. [provided by Alliance of Genome Resources, Apr 2022]
CDKN1A: This gene encodes a potent cyclin-dependent kinase inhibitor. The encoded protein binds to and inhibits the activity of cyclin-cyclin-dependent kinase2 or -cyclin-dependent kinase4 complexes, and thus functions as a regulator of cell cycle progression at G1. The expression of this gene is tightly controlled by the tumor suppressor protein p53, through which this protein mediates the p53-dependent cell cycle G1 phase arrest in response to a variety of stress stimuli. This protein can interact with proliferating cell nuclear antigen, a DNA polymerase accessory factor, and plays a regulatory role in S phase DNA replication and DNA damage repair. This protein was reported to be specifically cleaved by CASP3-like caspases, which thus leads to a dramatic activation of cyclin-dependent kinase2, and may be instrumental in the execution of apoptosis following caspase activation. Mice that lack this gene have the ability to regenerate damaged or missing tissue. Multiple alternatively spliced variants have been found for this gene. [provided by RefSeq, Sep 2015]
DDX56: This gene encodes a member of the DEAD box protein family. DEAD box proteins, characterized by the conserved motif Asp-Glu-Ala-Asp (DEAD), are putative RNA helicases. They are implicated in a number of cellular processes involving alteration of RNA secondary structure such as translation initiation, nuclear and mitochondrial splicing, and ribosome and spliceosome assembly. Based on their distribution patterns, some members of this family are believed to be involved in embryogenesis, spermatogenesis, and cellular growth and division. The protein encoded by this gene shows ATPase activity in the presence of polynucleotides and associates with nucleoplasmic 65S preribosomal particles. This gene may be involved in ribosome synthesis, most likely during assembly of the large 60S ribosomal subunit. Multiple transcript variants encoding different isoforms have been found for this gene. [provided by RefSeq, Mar 2012]
EPN1: This gene encodes a member of the epsin protein family. The encoded protein binds clathrin and is involved in the endocytosis of clathrin-coated vesicles. Loss of function of this gene is associated with reduced tumor growth and progression in certain cancer types. [provided by RefSeq, Mar 2016]
FTH1: This gene encodes the heavy subunit of ferritin, the major intracellular iron storage protein in prokaryotes and eukaryotes. It is composed of 24 subunits of the heavy and light ferritin chains. Variation in ferritin subunit composition may affect the rates of iron uptake and release in different tissues. A major function of ferritin is the storage of iron in a soluble and nontoxic state. Defects in ferritin proteins are associated with several neurodegenerative diseases. This gene has multiple pseudogenes. Several alternatively spliced transcript variants have been observed, but their biological validity has not been determined. [provided by RefSeq, Jul 2008]
GOPC: This gene encodes a Golgi protein with a PDZ domain. The PDZ domain is globular and proteins which contain them bind other proteins through short motifs near the C-termini. Mice which are deficient in the orthologous protein have globozoospermia and are infertile. Multiple transcript variants encoding different isoforms have been found for this gene. [provided by RefSeq, Dec 2011]
HSPBP1: Enables ubiquitin protein ligase binding activity. Involved in positive regulation of proteasomal ubiquitin-dependent protein catabolic process and positive regulation of protein ubiquitination. Predicted to be active in endoplasmic reticulum. [provided by Alliance of Genome Resources, Apr 2022]
IMPACT: Predicted to enable actin binding activity and ribosome binding activity. Predicted to be involved in several processes, including GCN2-mediated signaling; cellular response to starvation; and negative regulation of nitrogen compound metabolic process. Predicted to be located in cytoplasm. Predicted to be part of polysome. [provided by Alliance of Genome Resources, Apr 2022]
INSIG1: This gene encodes an endoplasmic reticulum membrane protein that regulates cholesterol metabolism, lipogenesis, and glucose homeostasis. The encoded protein has six transmembrane helices which contain an effector protein binding site. It binds the sterol-sensing domains of sterol regulatory element-binding protein (SREBP) cleavage-activating protein (SCAP) and 3-hydroxy-3-methylglutaryl-coenzyme A reductase (HMG-CoA reductase), and is essential for the sterol-mediated trafficking of these two proteins. It promotes the endoplasmic reticulum retention of SCAP and the ubiquitin-mediated degradation of HMG-CoA reductase. Alternative splicing results in multiple transcript variants. [provided by RefSeq, Oct 2016]
INSIG2: The protein encoded by this gene is highly similar to the protein product encoded by gene INSIG1. Both INSIG1 protein and this protein are endoplasmic reticulum proteins that block the processing of sterol regulatory element binding proteins (SREBPs) by binding to SREBP cleavage-activating protein (SCAP), and thus prevent SCAP from escorting SREBPs to the Golgi. [provided by RefSeq, Jul 2008]
LAPTM5: This gene encodes a transmembrane receptor that is associated with lysosomes. The encoded protein, also known as E3 protein, may play a role in hematopoiesis. [provided by RefSeq, Feb 2009]
LCN2: This gene encodes a protein that belongs to the lipocalin family. Members of this family transport small hydrophobic molecules such as lipids, steroid hormones and retinoids. The protein encoded by this gene is a neutrophil gelatinase-associated lipocalin and plays a role in innate immunity by limiting bacterial growth as a result of sequestering iron-containing siderophores. The presence of this protein in blood and urine is an early biomarker of acute kidney injury. This protein is thought to be be involved in multiple cellular processes, including maintenance of skin homeostasis, and suppression of invasiveness and metastasis. Mice lacking this gene are more susceptible to bacterial infection than wild type mice. [provided by RefSeq, Sep 2015]
NFKBIA: This gene encodes a member of the NF-kappa-B inhibitor family, which contain multiple ankrin repeat domains. The encoded protein interacts with REL dimers to inhibit NF-kappa-B/REL complexes which are involved in inflammatory responses. The encoded protein moves between the cytoplasm and the nucleus via a nuclear localization signal and CRM1-mediated nuclear export. Mutations in this gene have been found in ectodermal dysplasia anhidrotic with T-cell immunodeficiency autosomal dominant disease. [provided by RefSeq, Aug 2011]
PRDX4: The protein encoded by this gene is an antioxidant enzyme and belongs to the peroxiredoxin family. The protein is localized to the cytoplasm. Peroxidases of the peroxiredoxin family reduce hydrogen peroxide and alkyl hydroperoxides to water and alcohol with the use of reducing equivalents derived from thiol-containing donor molecules. This protein has been found to play a regulatory role in the activation of the transcription factor NF-kappaB. [provided by RefSeq, Jul 2008]
PRNP: The protein encoded by this gene is a membrane glycosylphosphatidylinositol-anchored glycoprotein that tends to aggregate into rod-like structures. The encoded protein contains a highly unstable region of five tandem octapeptide repeats. This gene is found on chromosome 20, approximately 20 kbp upstream of a gene which encodes a biochemically and structurally similar protein to the one encoded by this gene. Mutations in the repeat region as well as elsewhere in this gene have been associated with Creutzfeldt-Jakob disease, fatal familial insomnia, Gerstmann-Straussler disease, Huntington disease-like 1, and kuru. An overlapping open reading frame has been found for this gene that encodes a smaller, structurally unrelated protein, AltPrp. Alternative splicing results in multiple transcript variants. [provided by RefSeq, Nov 2014]
S100A7: The protein encoded by this gene is a member of the S100 family of proteins containing 2 EF-hand calcium-binding motifs. S100 proteins are localized in the cytoplasm and/or nucleus of a wide range of cells, and involved in the regulation of a number of cellular processes such as cell cycle progression and differentiation. S100 genes include at least 13 members which are located as a cluster on chromosome 1q21. This protein differs from the other S100 proteins of known structure in its lack of calcium binding ability in one EF-hand at the N-terminus. The protein is overexpressed in hyperproliferative skin diseases, exhibits antimicrobial activities against bacteria and induces immunomodulatory activities. [provided by RefSeq, Nov 2014]
SEC14L1: The protein encoded by this gene belongs to the SEC14 cytosolic factor family. It has similarity to yeast SEC14 and to Japanese flying squid RALBP which suggests a possible role of the gene product in an intracellular transport system. Multiple alternatively spliced transcript variants have been found for this gene; some variants represent read-through transcripts that include exons from the upstream gene C17orf86. [provided by RefSeq, Feb 2011]
SESN2: This gene encodes a member of the sestrin family of PA26-related proteins. The encoded protein may function in the regulation of cell growth and survival. This protein may be involved in cellular response to different stress conditions. [provided by RefSeq, Jul 2008]
SLC39A4: This gene encodes a member of the zinc/iron-regulated transporter-like protein (ZIP) family. The encoded protein localizes to cell membranes and is required for zinc uptake in the intestine. Mutations in this gene result in acrodermatitis enteropathica. Multiple transcript variants encoding different isoforms have been found for this gene. [provided by RefSeq, Jul 2013]
SPI1: This gene encodes an ETS-domain transcription factor that activates gene expression during myeloid and B-lymphoid cell development. The nuclear protein binds to a purine-rich sequence known as the PU-box found near the promoters of target genes, and regulates their expression in coordination with other transcription factors and cofactors. The protein can also regulate alternative splicing of target genes. Multiple transcript variants encoding different isoforms have been found for this gene. [provided by RefSeq, Jul 2008]
STAT3: The protein encoded by this gene is a member of the STAT protein family. In response to cytokines and growth factors, STAT family members are phosphorylated by the receptor associated kinases, and then form homo- or heterodimers that translocate to the cell nucleus where they act as transcription activators. This protein is activated through phosphorylation in response to various cytokines and growth factors including IFNs, EGF, IL5, IL6, HGF, LIF and BMP2. This protein mediates the expression of a variety of genes in response to cell stimuli, and thus plays a key role in many cellular processes such as cell growth and apoptosis. The small GTPase Rac1 has been shown to bind and regulate the activity of this protein. PIAS3 protein is a specific inhibitor of this protein. This gene also plays a role in regulating host response to viral and bacterial infections. Mutations in this gene are associated with infantile-onset multisystem autoimmune disease and hyper-immunoglobulin E syndrome. [provided by RefSeq, Aug 2020]
TCN1: This gene encodes a member of the vitamin B12-binding protein family. This family of proteins, alternatively referred to as R binders, is expressed in various tissues and secretions. This protein is a major constituent of secondary granules in neutrophils and facilitates the transport of cobalamin into cells. [provided by RefSeq, Jul 2008]
TMC8: Epidermodysplasia verruciformis (EV) is an autosomal recessive dermatosis characterized by abnormal susceptibility to human papillomaviruses (HPVs) and a high rate of progression to squamous cell carcinoma on sun-exposed skin. EV is caused by mutations in either of two adjacent genes located on chromosome 17q25.3. Both of these genes encode integral membrane proteins that localize to the endoplasmic reticulum and are predicted to form transmembrane channels. This gene encodes a transmembrane channel-like protein with 8 predicted transmembrane domains and 3 leucine zipper motifs. [provided by RefSeq, Jul 2008]
TRIM15: The protein encoded by this gene is a member of the tripartite motif (TRIM) family. The TRIM motif includes three zinc-binding domains, a RING, a B-box type 1 and a B-box type 2, and a coiled-coil region. The protein localizes to the cytoplasm. Alternatively spliced transcript variants have been described, but their biological validity has not been determined. [provided by RefSeq, Jul 2008]
TSSC4: This gene is one of several tumor-suppressing subtransferable fragments located in the imprinted gene domain of 11p15.5, an important tumor-suppressor gene region. Alterations in this region have been associated with the Beckwith-Wiedemann syndrome, Wilms tumor, rhabdomyosarcoma, adrenocortical carcinoma, and lung, ovarian, and breast cancer. This gene is located among several imprinted genes; however, this gene, as well as the pan-hematopoietic expression gene (PHEMX), escapes imprinting. This gene may play a role in malignancies and disease that involve this region. Several transcript variants encoding two different isoforms have been found for this gene. [provided by RefSeq, Jul 2014]
XAF1: This gene encodes a protein which binds to and counteracts the inhibitory effect of a member of the IAP (inhibitor of apoptosis) protein family. IAP proteins bind to and inhibit caspases which are activated during apoptosis. The proportion of IAPs and proteins which interfere with their activity, such as the encoded protein, affect the progress of the apoptosis signaling pathway. Multiple transcript variants encoding different isoforms have been found for this gene. [provided by RefSeq, Feb 2012]
YWHAZ: This gene product belongs to the 14-3-3 family of proteins which mediate signal transduction by binding to phosphoserine-containing proteins. This highly conserved protein family is found in both plants and mammals, and this protein is 99% identical to the mouse, rat and sheep orthologs. The encoded protein interacts with IRS1 protein, suggesting a role in regulating insulin sensitivity. Several transcript variants that differ in the 5' UTR but that encode the same protein have been identified for this gene. [provided by RefSeq, Oct 2008]
ZAR1: This maternal effect gene is oocyte-specific and encodes a protein that is thought to function in the initiation of embryogenesis. A similar protein in mouse is required for female fertility. [provided by RefSeq, Jul 2013]
////
GABBR1: This gene encodes a receptor for gamma-aminobutyric acid (GABA), which is the main inhibitory neurotransmitter in the mammalian central nervous system. This receptor functions as a heterodimer with GABA(B) receptor 2. Defects in this gene may underlie brain disorders such as schizophrenia and epilepsy. Alternative splicing generates multiple transcript variants, but the full-length nature of some of these variants has not been determined. [provided by RefSeq, Jan 2016]
GABRA2: GABA is the major inhibitory neurotransmitter in the mammalian brain where it acts at GABA-A receptors, which are ligand-gated chloride channels. Chloride conductance of these channels can be modulated by agents such as benzodiazepines that bind to the GABA-A receptor. At least 16 distinct subunits of GABA-A receptors have been identified. Alternatively spliced transcript variants encoding different isoforms have been found for this gene. [provided by RefSeq, Nov 2013]
GABRA3: GABA is the major inhibitory neurotransmitter in the mammalian brain where it acts at GABA-A receptors, which are ligand-gated chloride channels. Chloride conductance of these channels can be modulated by agents such as benzodiazepines that bind to the GABA-A receptor. At least 16 distinct subunits of GABA-A receptors have been identified. [provided by RefSeq, Jul 2008]
GABRA5: GABA is the major inhibitory neurotransmitter in the mammalian brain where it acts at GABA-A receptors, which are ligand-gated chloride channels. Chloride conductance of these channels can be modulated by agents such as benzodiazepines that bind to the GABA-A receptor. At least 16 distinct subunits of GABA-A receptors have been identified. Transcript variants utilizing three different alternative non-coding first exons have been described. [provided by RefSeq, Jul 2008]
GABRB1: The gamma-aminobutyric acid (GABA) A receptor is a multisubunit chloride channel that mediates the fastest inhibitory synaptic transmission in the central nervous system. This gene encodes GABA A receptor, beta 1 subunit. It is mapped to chromosome 4p12 in a cluster comprised of genes encoding alpha 4, alpha 2 and gamma 1 subunits of the GABA A receptor. Alteration of this gene is implicated in the pathogenetics of schizophrenia. [provided by RefSeq, Jul 2008]
GABRB2: The gamma-aminobutyric acid (GABA) A receptor is a multisubunit chloride channel that mediates the fastest inhibitory synaptic transmission in the central nervous system. This gene encodes GABA A receptor, beta 2 subunit. It is mapped to chromosome 5q34 in a cluster comprised of genes encoding alpha 1 and gamma 2 subunits of the GABA A receptor. Alternative splicing of this gene generates 2 transcript variants, differing by a 114 bp insertion. [provided by RefSeq, Jul 2008]
GABRR1: GABA is the major inhibitory neurotransmitter in the mammalian brain where it acts at GABA receptors, which are ligand-gated chloride channels. GABRR1 is a member of the rho subunit family. Several transcript variants encoding different isoforms have been found for this gene. [provided by RefSeq, Feb 2012]
GLRA1: The protein encoded by this gene is a subunit of a pentameric inhibitory glycine receptor, which mediates postsynaptic inhibition in the central nervous system. Defects in this gene are a cause of startle disease (STHE), also known as hereditary hyperekplexia or congenital stiff-person syndrome. Multiple transcript variants encoding different isoforms have been found. [provided by RefSeq, Dec 2015]
GRIA1: Glutamate receptors are the predominant excitatory neurotransmitter receptors in the mammalian brain and are activated in a variety of normal neurophysiologic processes. These receptors are heteromeric protein complexes with multiple subunits, each possessing transmembrane regions, and all arranged to form a ligand-gated ion channel. The classification of glutamate receptors is based on their activation by different pharmacologic agonists. This gene belongs to a family of alpha-amino-3-hydroxy-5-methyl-4-isoxazole propionate (AMPA) receptors. Alternatively spliced transcript variants encoding different isoforms have been found for this gene. [provided by RefSeq, Jul 2008]
GRIA3: Glutamate receptors are the predominant excitatory neurotransmitter receptors in the mammalian brain and are activated in a variety of normal neurophysiologic processes. These receptors are heteromeric protein complexes composed of multiple subunits, arranged to form ligand-gated ion channels. The classification of glutamate receptors is based on their activation by different pharmacologic agonists. The subunit encoded by this gene belongs to a family of AMPA (alpha-amino-3-hydroxy-5-methyl-4-isoxazole propionate)-sensitive glutamate receptors, and is subject to RNA editing (AGA->GGA; R->G). Alternative splicing at this locus results in different isoforms, which may vary in their signal transduction properties. [provided by RefSeq, Jul 2008]
GRIA4: Glutamate receptors are the predominant excitatory neurotransmitter receptors in the mammalian brain and are activated in a variety of normal neurophysiologic processes. These receptors are heteromeric protein complexes composed of multiple subunits, arranged to form ligand-gated ion channels. The classification of glutamate receptors is based on their activation by different pharmacologic agonists. The subunit encoded by this gene belongs to a family of AMPA (alpha-amino-3-hydroxy-5-methyl-4-isoxazole propionate)-sensitive glutamate receptors, and is subject to RNA editing (AGA->GGA; R->G). Alternative splicing of this gene results in transcript variants encoding different isoforms, which may vary in their signal transduction properties. Some haplotypes of this gene show a positive association with schizophrenia. [provided by RefSeq, Jul 2008]
GRIK2: Glutamate receptors are the predominant excitatory neurotransmitter receptors in the mammalian brain and are activated in a variety of normal neurophysiologic processes. This gene product belongs to the kainate family of glutamate receptors, which are composed of four subunits and function as ligand-activated ion channels. The subunit encoded by this gene is subject to RNA editing at multiple sites within the first and second transmembrane domains, which is thought to alter the structure and function of the receptor complex. Alternatively spliced transcript variants encoding different isoforms have also been described for this gene. Mutations in this gene have been associated with autosomal recessive cognitive disability. [provided by RefSeq, Jul 2008]
GRIK3: Glutamate receptors are the predominant excitatory neurotransmitter receptors in the mammalian brain and are activated in a variety of normal neurophysiologic processes. This gene product belongs to the kainate family of glutamate receptors, which are composed of four subunits and function as ligand-activated ion channels. It is not certain if the subunit encoded by this gene is subject to RNA editing as the other 2 family members (GRIK1 and GRIK2). A Ser310Ala polymorphism has been associated with schizophrenia, and there are conflicting reports of its association with the pathogenesis of delirium tremens in alcoholics. [provided by RefSeq, Jul 2008]
GRIK4: This gene encodes a protein that belongs to the glutamate-gated ionic channel family. Glutamate functions as the major excitatory neurotransmitter in the central nervous system through activation of ligand-gated ion channels and G protein-coupled membrane receptors. The protein encoded by this gene forms functional heteromeric kainate-preferring ionic channels with the subunits encoded by related gene family members. Alternatively spliced transcript variants encoding different isoforms have been found for this gene. [provided by RefSeq, Sep 2013]
GRIK5: This gene encodes a protein that belongs to the glutamate-gated ionic channel family. Glutamate functions as the major excitatory neurotransmitter in the central nervous system through activation of ligand-gated ion channels and G protein-coupled membrane receptors. The protein encoded by this gene forms functional heteromeric kainate-preferring ionic channels with the subunits encoded by related gene family members. Alternative splicing results in multiple transcript variants. [provided by RefSeq, Jul 2014]
GRIN2B: This gene encodes a member of the N-methyl-D-aspartate (NMDA) receptor family within the ionotropic glutamate receptor superfamily. The encoded protein is a subunit of the NMDA receptor ion channel which acts as an agonist binding site for glutamate. The NMDA receptors mediate a slow calcium-permeable component of excitatory synaptic transmission in the central nervous system. The NMDA receptors are heterotetramers of seven genetically encoded, differentially expressed subunits including NR1 (GRIN1), NR2 (GRIN2A, GRIN2B, GRIN2C, or GRIN2D) and NR3 (GRIN3A or GRIN3B). The early expression of this gene in development suggests a role in brain development, circuit formation, synaptic plasticity, and cellular migration and differentiation. Naturally occurring mutations within this gene are associated with neurodevelopmental disorders including autism spectrum disorder, attention deficit hyperactivity disorder, epilepsy, and schizophrenia. [provided by RefSeq, Aug 2017]
GRIN2D: N-methyl-D-aspartate (NMDA) receptors are a class of ionotropic glutamate receptors. NMDA channel has been shown to be involved in long-term potentiation, an activity-dependent increase in the efficiency of synaptic transmission thought to underlie certain kinds of memory and learning. NMDA receptor channels are heteromers composed of the key receptor subunit NMDAR1 (GRIN1) and 1 or more of the 4 NMDAR2 subunits: NMDAR2A (GRIN2A), NMDAR2B (GRIN2B), NMDAR2C (GRIN2C), and NMDAR2D (GRIN2D). [provided by RefSeq, Mar 2010]
GRIN3B: The protein encoded by this gene is a subunit of an N-methyl-D-aspartate (NMDA) receptor. The encoded protein is found primarily in motor neurons, where it forms a heterotetramer with GRIN1 to create an excitatory glycine receptor. Variations in this gene have been proposed to be linked to schizophrenia. [provided by RefSeq, Nov 2015]
KCNA1: This gene encodes a voltage-gated delayed potassium channel that is phylogenetically related to the Drosophila Shaker channel. The encoded protein has six putative transmembrane segments (S1-S6), and the loop between S5 and S6 forms the pore and contains the conserved selectivity filter motif (GYGD). The functional channel is a homotetramer. The N-terminus of the channel is associated with beta subunits that can modify the inactivation properties of the channel as well as affect expression levels. The C-terminus of the channel is complexed to a PDZ domain protein that is responsible for channel targeting. Mutations in this gene have been associated with myokymia with periodic ataxia (AEMK). [provided by RefSeq, Jul 2008]
KCNA2: Potassium channels represent the most complex class of voltage-gated ion channels from both functional and structural standpoints. Their diverse functions include regulating neurotransmitter release, heart rate, insulin secretion, neuronal excitability, epithelial electrolyte transport, smooth muscle contraction, and cell volume. Four sequence-related potassium channel genes - shaker, shaw, shab, and shal - have been identified in Drosophila, and each has been shown to have human homolog(s). This gene encodes a member of the potassium channel, voltage-gated, shaker-related subfamily. This member contains six membrane-spanning domains with a shaker-type repeat in the fourth segment. It belongs to the delayed rectifier class, members of which allow nerve cells to efficiently repolarize following an action potential. The coding region of this gene is intronless, and the gene is clustered with genes KCNA3 and KCNA10 on chromosome 1. [provided by RefSeq, Jul 2008]
KCNA4: Potassium channels represent the most complex class of voltage-gated ion channels from both functional and structural standpoints. Their diverse functions include regulating neurotransmitter release, heart rate, insulin secretion, neuronal excitability, epithelial electrolyte transport, smooth muscle contraction, and cell volume. Four sequence-related potassium channel genes - shaker, shaw, shab, and shal - have been identified in Drosophila, and each has been shown to have human homolog(s). This gene encodes a member of the potassium channel, voltage-gated, shaker-related subfamily. This member contains six membrane-spanning domains with a shaker-type repeat in the fourth segment. It belongs to the A-type potassium current class, the members of which may be important in the regulation of the fast repolarizing phase of action potentials in heart and thus may influence the duration of cardiac action potential.[provided by RefSeq, Mar 2011]
KCNC1: This gene encodes a member of a family of integral membrane proteins that mediate the voltage-dependent potassium ion permeability of excitable membranes. Alternative splicing is thought to result in two transcript variants encoding isoforms that differ at their C-termini. These isoforms have had conflicting names in the literature: the longer isoform has been called both "b" and "alpha", while the shorter isoform has been called both "a" and "beta" (PMIDs 1432046, 12091563). [provided by RefSeq, Oct 2014]
KCNC2: The Shaker gene family of Drosophila encodes components of voltage-gated potassium channels and is comprised of four subfamilies. Based on sequence similarity, this gene is similar to one of these subfamilies, namely the Shaw subfamily. The protein encoded by this gene belongs to the delayed rectifier class of channel proteins and is an integral membrane protein that mediates the voltage-dependent potassium ion permeability of excitable membranes. Several transcript variants encoding different isoforms have been found for this gene. [provided by RefSeq, May 2012]
KCNJ11: Potassium channels are present in most mammalian cells, where they participate in a wide range of physiologic responses. The protein encoded by this gene is an integral membrane protein and inward-rectifier type potassium channel. The encoded protein, which has a greater tendency to allow potassium to flow into a cell rather than out of a cell, is controlled by G-proteins and is found associated with the sulfonylurea receptor SUR. Mutations in this gene are a cause of familial persistent hyperinsulinemic hypoglycemia of infancy (PHHI), an autosomal recessive disorder characterized by unregulated insulin secretion. Defects in this gene may also contribute to autosomal dominant non-insulin-dependent diabetes mellitus type II (NIDDM), transient neonatal diabetes mellitus type 3 (TNDM3), and permanent neonatal diabetes mellitus (PNDM). Multiple alternatively spliced transcript variants that encode different protein isoforms have been described for this gene. [provided by RefSeq, Oct 2009]
KCNJ3: Potassium channels are present in most mammalian cells, where they participate in a wide range of physiologic responses. The protein encoded by this gene is an integral membrane protein and inward-rectifier type potassium channel. The encoded protein, which has a greater tendency to allow potassium to flow into a cell rather than out of a cell, is controlled by G-proteins and plays an important role in regulating heartbeat. It associates with three other G-protein-activated potassium channels to form a heteromultimeric pore-forming complex that also couples to neurotransmitter receptors in the brain and whereby channel activation can inhibit action potential firing by hyperpolarizing the plasma membrane. These multimeric G-protein-gated inwardly-rectifying potassium (GIRK) channels may play a role in the pathophysiology of epilepsy, addiction, Down's syndrome, ataxia, and Parkinson's disease. Alternative splicing results in multiple transcript variants encoding distinct proteins. [provided by RefSeq, May 2012]
KCNJ8: Potassium channels are present in most mammalian cells, where they participate in a wide range of physiologic responses. The protein encoded by this gene is an integral membrane protein and inward-rectifier type potassium channel. The encoded protein, which has a greater tendency to allow potassium to flow into a cell rather than out of a cell, is controlled by G-proteins. Defects in this gene may be a cause of J-wave syndromes and sudden infant death syndrome (SIDS). [provided by RefSeq, May 2012]
KCNJ9: Potassium channels are present in most mammalian cells, where they participate in a wide range of physiologic responses. The protein encoded by this gene is an integral membrane protein and inward-rectifier type potassium channel. The encoded protein, which has a greater tendency to allow potassium to flow into a cell rather than out of a cell, is controlled by G-proteins. It associates with another G-protein-activated potassium channel to form a heteromultimeric pore-forming complex. [provided by RefSeq, Jul 2008]
KCNMB4: MaxiK channels are large conductance, voltage and calcium-sensitive potassium channels which are fundamental to the control of smooth muscle tone and neuronal excitability. MaxiK channels can be formed by 2 subunits: the pore-forming alpha subunit and the modulatory beta subunit. The protein encoded by this gene is an auxiliary beta subunit which slows activation kinetics, leads to steeper calcium sensitivity, and shifts the voltage range of current activation to more negative potentials than does the beta 1 subunit. [provided by RefSeq, Jul 2008]
SCN10A: The protein encoded by this gene is a tetrodotoxin-resistant voltage-gated sodium channel alpha subunit. The properties of the channel formed by the encoded transmembrane protein can be altered by interaction with different beta subunits. This protein may be involved in the onset of pain associated with peripheral neuropathy. Alternative splicing results in multiple transcript variants. [provided by RefSeq, Jun 2014]
SCN1A: Voltage-dependent sodium channels are heteromeric complexes that regulate sodium exchange between intracellular and extracellular spaces and are essential for the generation and propagation of action potentials in muscle cells and neurons. Each sodium channel is composed of a large pore-forming, glycosylated alpha subunit and two smaller beta subunits. This gene encodes a sodium channel alpha subunit, which has four homologous domains, each of which contains six transmembrane regions. Allelic variants of this gene are associated with generalized epilepsy with febrile seizures and epileptic encephalopathy. Alternative splicing results in multiple transcript variants. The RefSeq Project has decided to create four representative RefSeq records. Three of the transcript variants are supported by experimental evidence and the fourth contains alternate 5' untranslated exons, the exact combination of which have not been experimentally confirmed for the full-length transcript. [provided by RefSeq, Oct 2015]
////
APH1A: This gene encodes a component of the gamma secretase complex that cleaves integral membrane proteins such as Notch receptors and beta-amyloid precursor protein. The gamma secretase complex contains this gene product, or the paralogous anterior pharynx defective 1 homolog B (APH1B), along with the presenilin, nicastrin, and presenilin enhancer-2 proteins. The precise function of this seven-transmembrane-domain protein is unknown though it is suspected of facilitating the association of nicastrin and presenilin in the gamma secretase complex as well as interacting with substrates of the gamma secretase complex prior to their proteolytic processing. Polymorphisms in a promoter region of this gene have been associated with an increased risk for developing sporadic Alzheimer's disease. Alternative splicing results in multiple protein-coding and non-protein-coding transcript variants. [provided by RefSeq, Aug 2011]
ARRB1: Members of arrestin/beta-arrestin protein family are thought to participate in agonist-mediated desensitization of G-protein-coupled receptors and cause specific dampening of cellular responses to stimuli such as hormones, neurotransmitters, or sensory signals. Arrestin beta 1 is a cytosolic protein and acts as a cofactor in the beta-adrenergic receptor kinase (BARK) mediated desensitization of beta-adrenergic receptors. Besides the central nervous system, it is expressed at high levels in peripheral blood leukocytes, and thus the BARK/beta-arrestin system is believed to play a major role in regulating receptor-mediated immune functions. Alternatively spliced transcripts encoding different isoforms of arrestin beta 1 have been described. [provided by RefSeq, Jan 2011]
CCND1: The protein encoded by this gene belongs to the highly conserved cyclin family, whose members are characterized by a dramatic periodicity in protein abundance throughout the cell cycle. Cyclins function as regulators of CDK kinases. Different cyclins exhibit distinct expression and degradation patterns which contribute to the temporal coordination of each mitotic event. This cyclin forms a complex with and functions as a regulatory subunit of CDK4 or CDK6, whose activity is required for cell cycle G1/S transition. This protein has been shown to interact with tumor suppressor protein Rb and the expression of this gene is regulated positively by Rb. Mutations, amplification and overexpression of this gene, which alters cell cycle progression, are observed frequently in a variety of human cancers. [provided by RefSeq, Dec 2019]
CUL1: Predicted to enable ubiquitin protein ligase binding activity and ubiquitin-protein transferase activity. Involved in SCF-dependent proteasomal ubiquitin-dependent protein catabolic process and protein ubiquitination. Located in plasma membrane. Part of Parkin-FBXW7-Cul1 ubiquitin ligase complex and SCF ubiquitin ligase complex. [provided by Alliance of Genome Resources, Apr 2022]
DLL1: DLL1 is a human homolog of the Notch Delta ligand and is a member of the delta/serrate/jagged family.  It plays a role in mediating cell fate decisions during hematopoiesis. It may play a role in cell-to-cell communication. [provided by RefSeq, Jul 2008]
DTX1: Studies in Drosophila have identified this gene as encoding a positive regulator of the Notch-signaling pathway. The human gene encodes a protein of unknown function; however, it may play a role in basic helix-loop-helix transcription factor activity. [provided by RefSeq, Jul 2008]
DTX2: DTX2 functions as an E3 ubiquitin ligase (Takeyama et al., 2003 [PubMed 12670957]).[supplied by OMIM, Nov 2009]
DTX4: Predicted to enable ubiquitin protein ligase activity. Predicted to be involved in Notch signaling pathway and protein ubiquitination. Predicted to be located in cytosol. Predicted to be active in nucleoplasm. [provided by Alliance of Genome Resources, Apr 2022]
FBXW11: This gene encodes a member of the F-box protein family which is characterized by an approximately 40 amino acid motif, the F-box. The F-box proteins constitute one of the four subunits of ubiquitin protein ligase complex called SCFs (SKP1-cullin-F-box), which function in phosphorylation-dependent ubiquitination. The F-box proteins are divided into 3 classes: Fbws containing WD-40 domains, Fbls containing leucine-rich repeats, and Fbxs containing either different protein-protein interaction modules or no recognizable motifs. The protein encoded by this gene belongs to the Fbws class and, in addition to an F-box, contains multiple WD40 repeats. This gene contains at least 14 exons, and its alternative splicing generates 3 transcript variants diverging at the presence/absence of two alternate exons. [provided by RefSeq, Jul 2008]
FZD1: Members of the 'frizzled' gene family encode 7-transmembrane domain proteins that are receptors for Wnt signaling proteins.  The FZD1 protein contains a signal peptide, a cysteine-rich domain in the N-terminal extracellular region, 7 transmembrane domains, and a C-terminal PDZ domain-binding motif.  The FZD1 transcript is expressed in various tissues. [provided by RefSeq, Jul 2008]
FZD5: Members of the 'frizzled' gene family encode 7-transmembrane domain proteins that are receptors for Wnt signaling proteins.  The FZD5 protein is believed to be the receptor for the Wnt5A ligand. [provided by RefSeq, Jul 2008]
FZD7: Members of the 'frizzled' gene family encode 7-transmembrane domain proteins that are receptors for Wnt signaling proteins.  The FZD7 protein contains an N-terminal signal sequence, 10 cysteine residues typical of the cysteine-rich extracellular domain of Fz family members, 7 putative transmembrane domains, and an intracellular C-terminal tail with a PDZ domain-binding motif.  FZD7 gene expression may downregulate APC function and enhance beta-catenin-mediated signals in poorly differentiated human esophageal carcinomas. [provided by RefSeq, Jul 2008]
HES1: This protein belongs to the basic helix-loop-helix family of transcription factors. It is a transcriptional repressor of genes that require a bHLH protein for their transcription. The protein has a particular type of basic domain that contains a helix interrupting protein that binds to the N-box rather than the canonical E-box. [provided by RefSeq, Jul 2008]
HEYL: This gene encodes a member of the hairy and enhancer of split-related (HESR) family of basic helix-loop-helix (bHLH)-type transcription factors. The sequence of the encoded protein contains a conserved bHLH and orange domain, but its YRPW motif has diverged from other HESR family members. It is thought to be an effector of Notch signaling and a regulator of cell fate decisions. Alternatively spliced transcript variants have been found, but their biological validity has not been determined. [provided by RefSeq, Jul 2008]
JAG1: The jagged 1 protein encoded by JAG1 is the human homolog of the Drosophilia jagged protein. Human jagged 1 is the ligand for the receptor notch 1, the latter is involved in signaling processes. Mutations that alter the jagged 1 protein cause Alagille syndrome. Jagged 1 signalling through notch 1 has also been shown to play a role in hematopoiesis. [provided by RefSeq, Nov 2019]
KAT2A: KAT2A, or GCN5, is a histone acetyltransferase (HAT) that functions primarily as a transcriptional activator. It also functions as a repressor of NF-kappa-B (see MIM 164011) by promoting ubiquitination of the NF-kappa-B subunit RELA (MIM 164014) in a HAT-independent manner (Mao et al., 2009 [PubMed 19339690]).[supplied by OMIM, Sep 2009]
LFNG: This gene is a member of the glycosyltransferase 31 gene family. Members of this gene family, which also includes the MFNG (GeneID: 4242) and RFNG (GeneID: 5986) genes, encode evolutionarily conserved glycosyltransferases that act in the Notch signaling pathway to define boundaries during embryonic development. While their genomic structure is distinct from other glycosyltransferases, these proteins have a fucose-specific beta-1,3-N-acetylglucosaminyltransferase activity that leads to elongation of O-linked fucose residues on Notch, which alters Notch signaling. The protein encoded by this gene is predicted to be a single-pass type II Golgi membrane protein but it may also be secreted and proteolytically processed like the related proteins in mouse and Drosophila (PMID: 9187150). Mutations in this gene have been associated with autosomal recessive spondylocostal dysostosis 3. [provided by RefSeq, May 2018]
MAML2: The protein encoded by this gene is a member of the Mastermind-like family of proteins. All family members are proline and glutamine-rich, and contain a conserved basic domain that binds the ankyrin repeat domain of the intracellular domain of the Notch receptors (ICN1-4) in their N-terminus, and a transcriptional activation domain in their C-terminus. This protein binds to an extended groove that is formed by the interaction of CBF1, Suppressor of Hairless, LAG-1 (CSL) with ICN, and positively regulates Notch signaling. High levels of expression of this gene have been observed in several B cell-derived lymphomas. Translocations resulting in fusion proteins with both CRTC1 and CRTC3 have been implicated in the development of mucoepidermoid carcinomas, while a translocation event with CXCR4 has been linked with chronic lymphocytic leukemia (CLL). Copy number variation in the polyglutamine tract has been observed. [provided by RefSeq, Jan 2015]
NOTCH1: This gene encodes a member of the NOTCH family of proteins. Members of this Type I transmembrane protein family share structural characteristics including an extracellular domain consisting of multiple epidermal growth factor-like (EGF) repeats, and an intracellular domain consisting of multiple different domain types. Notch signaling is an evolutionarily conserved intercellular signaling pathway that regulates interactions between physically adjacent cells through binding of Notch family receptors to their cognate ligands. The encoded preproprotein is proteolytically processed in the trans-Golgi network to generate two polypeptide chains that heterodimerize to form the mature cell-surface receptor. This receptor plays a role in the development of numerous cell and tissue types. Mutations in this gene are associated with aortic valve disease, Adams-Oliver syndrome, T-cell acute lymphoblastic leukemia, chronic lymphocytic leukemia, and head and neck squamous cell carcinoma. [provided by RefSeq, Jan 2016]
NOTCH2: This gene encodes a member of the Notch family. Members of this Type 1 transmembrane protein family share structural characteristics including an extracellular domain consisting of multiple epidermal growth factor-like (EGF) repeats, and an intracellular domain consisting of multiple, different domain types. Notch family members play a role in a variety of developmental processes by controlling cell fate decisions. The Notch signaling network is an evolutionarily conserved intercellular signaling pathway which regulates interactions between physically adjacent cells. In Drosophilia, notch interaction with its cell-bound ligands (delta, serrate) establishes an intercellular signaling pathway that plays a key role in development. Homologues of the notch-ligands have also been identified in human, but precise interactions between these ligands and the human notch homologues remain to be determined. This protein is cleaved in the trans-Golgi network, and presented on the cell surface as a heterodimer. This protein functions as a receptor for membrane bound ligands, and may play a role in vascular, renal and hepatic development. Two transcript variants encoding different isoforms have been found for this gene. [provided by RefSeq, Jan 2011]
NOTCH3: This gene encodes the third discovered human homologue of the Drosophilia melanogaster type I membrane protein notch. In Drosophilia, notch interaction with its cell-bound ligands (delta, serrate) establishes an intercellular signalling pathway that plays a key role in neural development. Homologues of the notch-ligands have also been identified in human, but precise interactions between these ligands and the human notch homologues remains to be determined. Mutations in NOTCH3 have been identified as the underlying cause of cerebral autosomal dominant arteriopathy with subcortical infarcts and leukoencephalopathy (CADASIL). [provided by RefSeq, Jul 2008]
PPARD: This gene encodes a member of the peroxisome proliferator-activated receptor (PPAR) family. The encoded protein is thought to function as an integrator of transcriptional repression and nuclear receptor signaling. It may inhibit the ligand-induced transcriptional activity of peroxisome proliferator activated receptors alpha and gamma, though evidence for this effect is inconsistent. Expression of this gene in colorectal cancer cells may be variable but is typically relatively low. Knockout studies in mice suggested a role for this protein in myelination of the corpus callosum, lipid metabolism, differentiation, and epidermal cell proliferation. Alternative splicing results in multiple transcript variants encoding distinct protein isoforms. [provided by RefSeq, Aug 2017]
PRKCA: Protein kinase C (PKC) is a family of serine- and threonine-specific protein kinases that can be activated by calcium and the second messenger diacylglycerol. PKC family members phosphorylate a wide variety of protein targets and are known to be involved in diverse cellular signaling pathways. PKC family members also serve as major receptors for phorbol esters, a class of tumor promoters. Each member of the PKC family has a specific expression profile and is believed to play a distinct role in cells. The protein encoded by this gene is one of the PKC family members. This kinase has been reported to play roles in many different cellular processes, such as cell adhesion, cell transformation, cell cycle checkpoint, and cell volume control. Knockout studies in mice suggest that this kinase may be a fundamental regulator of cardiac contractility and Ca(2+) handling in myocytes. [provided by RefSeq, Jul 2008]
PSEN2: Alzheimer's disease (AD) patients with an inherited form of the disease carry mutations in the presenilin proteins (PSEN1 or PSEN2) or the amyloid precursor protein (APP). These disease-linked mutations result in increased production of the longer form of amyloid-beta (main component of amyloid deposits found in AD brains). Presenilins are postulated to regulate APP processing through their effects on gamma-secretase, an enzyme that cleaves APP. Also, it is thought that the presenilins are involved in the cleavage of the Notch receptor such that, they either directly regulate gamma-secretase activity, or themselves act are protease enzymes. Two alternatively spliced transcript variants encoding different isoforms of PSEN2 have been identified. [provided by RefSeq, Jul 2008]
PSENEN: Presenilins, which are components of the gamma-secretase protein complex, are required for intramembranous processing of some type I transmembrane proteins, such as the Notch proteins and the beta-amyloid precursor protein. Signaling by Notch receptors mediates a wide range of developmental cell fates. Processing of the beta-amyloid precursor protein generates neurotoxic amyloid beta peptides, the major component of senile plaques associated with Alzheimer's disease. This gene encodes a protein that is required for Notch pathway signaling, and for the activity and accumulation of gamma-secretase. Mutations resulting in haploinsufficiency for this gene cause familial acne inversa-2 (ACNINV2). Alternative splicing results in multiple transcript variants. [provided by RefSeq, Jul 2013]
RBX1: This locus encodes a RING finger-like domain-containing protein. The encoded protein interacts with cullin proteins and likely plays a role in ubiquitination processes necessary for cell cycle progression. This protein may also affect protein turnover. Related pseudogenes exist on chromosomes 2 and 5.[provided by RefSeq, Sep 2010]
SAP30: Histone acetylation plays a key role in the regulation of eukaryotic gene expression. Histone acetylation and deacetylation are catalyzed by multisubunit complexes. The protein encoded by this gene is a component of the histone deacetylase complex, which includes SIN3, SAP18, HDAC1, HDAC2, RbAp46, RbAp48, and other polypeptides. This complex is active in deacetylating core histone octamers, but inactive in deacetylating nucleosomal histones. A pseudogene of this gene is located on chromosome 3. [provided by RefSeq, Jul 2008]
SKP1: This gene encodes a component of SCF complexes, which are composed of this protein, cullin 1, a ring-box protein, and one member of the F-box family of proteins. This protein binds directly to the F-box motif found in F-box proteins. SCF complexes are involved in the regulated ubiquitination of specific protein substrates, which targets them for degradation by the proteosome. Specific F-box proteins recognize different target protein(s), and many specific SCF substrates have been identified including regulators of cell cycle progression and development. Studies have also characterized the protein as an RNA polymerase II elongation factor. Alternative splicing of this gene results in two transcript variants. A related pseudogene has been identified on chromosome 7. [provided by RefSeq, Jul 2008]
ST3GAL6: The protein encoded by this gene is a member of the sialyltransferase family. Members of this family are enzymes that transfer sialic acid from the activated cytidine 5'-monophospho-N-acetylneuraminic acid to terminal positions on sialylated glycolipids (gangliosides) or to the N- or O-linked sugar chains of glycoproteins. This protein has high specificity for neolactotetraosylceramide and neolactohexaosylceramide as glycolipid substrates and may contribute to the formation of selectin ligands and sialyl Lewis X, a carbohydrate important for cell-to-cell recognition and a blood group antigen. [provided by RefSeq, Apr 2016]
TCF7L2: This gene encodes a high mobility group (HMG) box-containing transcription factor that plays a key role in the Wnt signaling pathway. The protein has been implicated in blood glucose homeostasis. Genetic variants of this gene are associated with increased risk of type 2 diabetes. Several transcript variants encoding multiple different isoforms have been found for this gene.[provided by RefSeq, Oct 2010]
WNT2: This gene is a member of the WNT gene family. The WNT gene family consists of structurally related genes which encode secreted signaling proteins. These proteins have been implicated in oncogenesis and in several developmental processes, including regulation of cell fate and patterning during embryogenesis. Alternatively spliced transcript variants have been identified for this gene. [provided by RefSeq, Jul 2008]
WNT5A: The WNT gene family consists of structurally related genes which encode secreted signaling proteins. These proteins have been implicated in oncogenesis and in several developmental processes, including regulation of cell fate and patterning during embryogenesis. This gene encodes a member of the WNT family that signals through both the canonical and non-canonical WNT pathways. This protein is a ligand for the seven transmembrane receptor frizzled-5 and the tyrosine kinase orphan receptor 2. This protein plays an essential role in regulating developmental pathways during embryogenesis. This protein may also play a role in oncogenesis. Mutations in this gene are the cause of autosomal dominant Robinow syndrome. Alternate splicing results in multiple transcript variants. [provided by RefSeq, Jan 2012]
////
ATP2B1: The protein encoded by this gene belongs to the family of P-type primary ion transport ATPases characterized by the formation of an aspartyl phosphate intermediate during the reaction cycle. These enzymes remove bivalent calcium ions from eukaryotic cells against very large concentration gradients and play a critical role in intracellular calcium homeostasis. The mammalian plasma membrane calcium ATPase isoforms are encoded by at least four separate genes and the diversity of these enzymes is further increased by alternative splicing of transcripts. The expression of different isoforms and splice variants is regulated in a developmental, tissue- and cell type-specific manner, suggesting that these pumps are functionally adapted to the physiological needs of particular cells and tissues. This gene encodes the plasma membrane calcium ATPase isoform 1. Alternatively spliced transcript variants encoding different isoforms have been identified. [provided by RefSeq, Jul 2008]
ATP2B2: The protein encoded by this gene belongs to the family of P-type primary ion transport ATPases characterized by the formation of an aspartyl phosphate intermediate during the reaction cycle. These enzymes remove bivalent calcium ions from eukaryotic cells against very large concentration gradients and play a critical role in intracellular calcium homeostasis. The mammalian plasma membrane calcium ATPase isoforms are encoded by at least four separate genes and the diversity of these enzymes is further increased by alternative splicing of transcripts. The expression of different isoforms and splice variants is regulated in a developmental, tissue- and cell type-specific manner, suggesting that these pumps are functionally adapted to the physiological needs of particular cells and tissues. This gene encodes the plasma membrane calcium ATPase isoform 2. Alternatively spliced transcript variants encoding different isoforms have been identified. [provided by RefSeq, Jul 2008]
CACNA1C: This gene encodes an alpha-1 subunit of a voltage-dependent calcium channel. Calcium channels mediate the influx of calcium ions into the cell upon membrane polarization. The alpha-1 subunit consists of 24 transmembrane segments and forms the pore through which ions pass into the cell. The calcium channel consists of a complex of alpha-1, alpha-2/delta, beta, and gamma subunits in a 1:1:1:1 ratio. There are multiple isoforms of each of these proteins, either encoded by different genes or the result of alternative splicing of transcripts. The protein encoded by this gene binds to and is inhibited by dihydropyridine. Alternative splicing results in many transcript variants encoding different proteins. Some of the predicted proteins may not produce functional ion channel subunits. [provided by RefSeq, Oct 2012]
CACNG2: The protein encoded by this gene is a type I transmembrane AMPA receptor regulatory protein (TARP). TARPs regulate both trafficking and channel gating of the AMPA receptors. The AMPA subtype of ionotropic glutamate receptors are ligand gated ion channels that are typically activated by glutamate released from presynaptic neuron terminals and mediate fast neurotransmission in excitatory synapses. TARPs thus play an important role in synaptic plasticity, learning and memory. Mutations in this gene cause an autosomal dominant form of cognitive disability. [provided by RefSeq, Jul 2017]
CACNG3: The protein encoded by this gene is a type I transmembrane AMPA receptor regulatory protein (TARP). TARPs regulate both trafficking and channel gating of the AMPA receptors. This gene is part of a functionally diverse eight-member protein subfamily of the PMP-22/EMP/MP20 family. This gene is a susceptibility locus for childhood absence epilepsy. [provided by RefSeq, Dec 2010]
CACNG4: The protein encoded by this gene is a type I transmembrane AMPA receptor regulatory protein (TARP). TARPs regulate both trafficking and channel gating of the AMPA receptors. This gene is part of a functionally diverse eight-member protein subfamily of the PMP-22/EMP/MP20 family and is located in a cluster with two family members, a type II TARP and a calcium channel gamma subunit. [provided by RefSeq, Dec 2010]
CACNG5: The protein encoded by this gene is a type II transmembrane AMPA receptor regulatory protein (TARP). TARPs regulate both trafficking and channel gating of the AMPA receptors. This gene is part of a functionally diverse eight-member protein subfamily of the PMP-22/EMP/MP20 family and is located in a cluster with two family members, a type I TARP and a calcium channel gamma subunit. This gene is a susceptibility locus for schizophrenia and bipolar disorder. [provided by RefSeq, Dec 2010]
CACNG7: The protein encoded by this gene is a type II transmembrane AMPA receptor regulatory protein (TARP). TARPs regulate both trafficking and channel gating of the AMPA receptors. This gene is part of a functionally diverse eight-member protein subfamily of the PMP-22/EMP/MP20 family and is located in a cluster with two family members, a type I TARP and a calcium channel gamma subunit. [provided by RefSeq, Dec 2010]
CACNG8: The protein encoded by this gene is a type I transmembrane AMPA receptor regulatory protein (TARP). TARPs regulate both trafficking and channel gating of the AMPA receptors. This gene is part of a functionally diverse eight-member protein subfamily of the PMP-22/EMP/MP20 family and is located in a cluster with two family members, a type II TARP and a calcium channel gamma subunit. The mRNA for this gene is believed to initiate translation from a non-AUG (CUG) start codon. [provided by RefSeq, Dec 2010]
CHRNA10: Predicted to enable acetylcholine-gated cation-selective channel activity. Acts upstream of or within positive regulation of cytosolic calcium ion concentration. Predicted to be located in membrane. Predicted to be active in cholinergic synapse and neuron projection. Predicted to be integral component of postsynaptic specialization membrane. [provided by Alliance of Genome Resources, Apr 2022]
CHRNA7: The nicotinic acetylcholine receptors (nAChRs) are members of a superfamily of ligand-gated ion channels that mediate fast signal transmission at synapses. The nAChRs are thought to be hetero-pentamers composed of homologous subunits. The proposed structure for each subunit is a conserved N-terminal extracellular domain followed by three conserved transmembrane domains, a variable cytoplasmic loop, a fourth conserved transmembrane domain, and a short C-terminal extracellular region. The protein encoded by this gene forms a homo-oligomeric channel, displays marked permeability to calcium ions and is a major component of brain nicotinic receptors that are blocked by, and highly sensitive to, alpha-bungarotoxin. Once this receptor binds acetylcholine, it undergoes an extensive change in conformation that affects all subunits and leads to opening of an ion-conducting channel across the plasma membrane. This gene is located in a region identified as a major susceptibility locus for juvenile myoclonic epilepsy and a chromosomal location involved in the genetic transmission of schizophrenia. An evolutionarily recent partial duplication event in this region results in a hybrid containing sequence from this gene and a novel FAM7A gene. Alternative splicing results in multiple transcript variants. [provided by RefSeq, Feb 2012]
CHRNA9: This gene is a member of the ligand-gated ionic channel family and nicotinic acetylcholine receptor gene superfamily. It encodes a plasma membrane protein that forms homo- or hetero-oligomeric divalent cation channels. This protein is involved in cochlea hair cell development and is also expressed in the outer hair cells (OHCs) of the adult cochlea. [provided by RefSeq, Feb 2012]
DRD2: This gene encodes the D2 subtype of the dopamine receptor. This G-protein coupled receptor inhibits adenylyl cyclase activity. A missense mutation in this gene causes myoclonus dystonia; other mutations have been associated with schizophrenia. Alternative splicing of this gene results in two transcript variants encoding different isoforms. A third variant has been described, but it has not been determined whether this form is normal or due to aberrant splicing. [provided by RefSeq, Jul 2008]
F2R: Coagulation factor II receptor is a 7-transmembrane receptor involved in the regulation of thrombotic response. Proteolytic cleavage leads to the activation of the receptor. F2R is a G-protein coupled receptor family member. Alternative splicing results in multiple transcript variants. [provided by RefSeq, Aug 2015]
GPM6A: Predicted to enable calcium channel activity. Involved in neuron migration and stem cell differentiation. Located in extracellular exosome. [provided by Alliance of Genome Resources, Apr 2022]
GRIN1: The protein encoded by this gene is a critical subunit of N-methyl-D-aspartate receptors, members of the glutamate receptor channel superfamily which are heteromeric protein complexes with multiple subunits arranged to form a ligand-gated ion channel. These subunits play a key role in the plasticity of synapses, which is believed to underlie memory and learning. Cell-specific factors are thought to control expression of different isoforms, possibly contributing to the functional diversity of the subunits. Alternatively spliced transcript variants have been described. [provided by RefSeq, Jul 2008]
GRIN2A: This gene encodes a member of the glutamate-gated ion channel protein family. The encoded protein is an N-methyl-D-aspartate (NMDA) receptor subunit. NMDA receptors are both ligand-gated and voltage-dependent, and are involved in long-term potentiation, an activity-dependent increase in the efficiency of synaptic transmission thought to underlie certain kinds of memory and learning. These receptors are permeable to calcium ions, and activation results in a calcium influx into post-synaptic cells, which results in the activation of several signaling cascades. Disruption of this gene is associated with focal epilepsy and speech disorder with or without cognitive disability. Alternative splicing results in multiple transcript variants. [provided by RefSeq, May 2014]
GRIN2B: This gene encodes a member of the N-methyl-D-aspartate (NMDA) receptor family within the ionotropic glutamate receptor superfamily. The encoded protein is a subunit of the NMDA receptor ion channel which acts as an agonist binding site for glutamate. The NMDA receptors mediate a slow calcium-permeable component of excitatory synaptic transmission in the central nervous system. The NMDA receptors are heterotetramers of seven genetically encoded, differentially expressed subunits including NR1 (GRIN1), NR2 (GRIN2A, GRIN2B, GRIN2C, or GRIN2D) and NR3 (GRIN3A or GRIN3B). The early expression of this gene in development suggests a role in brain development, circuit formation, synaptic plasticity, and cellular migration and differentiation. Naturally occurring mutations within this gene are associated with neurodevelopmental disorders including autism spectrum disorder, attention deficit hyperactivity disorder, epilepsy, and schizophrenia. [provided by RefSeq, Aug 2017]
GRIN2C: This gene encodes a subunit of the N-methyl-D-aspartate (NMDA) receptor, which is a subtype of ionotropic glutamate receptor. NMDA receptors are found in the central nervous system, are permeable to cations and have an important role in physiological processes such as learning, memory, and synaptic development. The receptor is a tetramer of different subunits (typically heterodimer of subunit 1 with one or more of subunits 2A-D), forming a channel that is permeable to calcium, potassium, and sodium, and whose properties are determined by subunit composition. Alterations in the subunit composition of the receptor are associated with pathophysiological conditions such as Parkinson's disease, Alzheimer's disease, depression, and schizophrenia. Alternative splicing results in multiple transcript variants. [provided by RefSeq, Jun 2013]
GRIN2D: N-methyl-D-aspartate (NMDA) receptors are a class of ionotropic glutamate receptors. NMDA channel has been shown to be involved in long-term potentiation, an activity-dependent increase in the efficiency of synaptic transmission thought to underlie certain kinds of memory and learning. NMDA receptor channels are heteromers composed of the key receptor subunit NMDAR1 (GRIN1) and 1 or more of the 4 NMDAR2 subunits: NMDAR2A (GRIN2A), NMDAR2B (GRIN2B), NMDAR2C (GRIN2C), and NMDAR2D (GRIN2D). [provided by RefSeq, Mar 2010]
GRIN3A: This gene encodes a subunit of the N-methyl-D-aspartate (NMDA) receptors, which belong to the superfamily of glutamate-regulated ion channels, and function in physiological and pathological processes in the central nervous system. This subunit shows greater than 90% identity to the corresponding subunit in rat. Studies in the knockout mouse deficient in this subunit suggest that this gene may be involved in the development of synaptic elements by modulating NMDA receptor activity. [provided by RefSeq, Jul 2008]
GRIN3B: The protein encoded by this gene is a subunit of an N-methyl-D-aspartate (NMDA) receptor. The encoded protein is found primarily in motor neurons, where it forms a heterotetramer with GRIN1 to create an excitatory glycine receptor. Variations in this gene have been proposed to be linked to schizophrenia. [provided by RefSeq, Nov 2015]
HTR2A: This gene encodes one of the receptors for serotonin, a neurotransmitter with many roles. Mutations in this gene are associated with susceptibility to schizophrenia and obsessive-compulsive disorder, and are also associated with response to the antidepressant citalopram in patients with major depressive disorder (MDD). MDD patients who also have a mutation in intron 2 of this gene show a significantly reduced response to citalopram as this antidepressant downregulates expression of this gene. Multiple transcript variants encoding different isoforms have been found for this gene. [provided by RefSeq, Sep 2009]
ITPR1: This gene encodes an intracellular receptor for inositol 1,4,5-trisphosphate. Upon stimulation by inositol 1,4,5-trisphosphate, this receptor mediates calcium release from the endoplasmic reticulum. Mutations in this gene cause spinocerebellar ataxia type 15, a disease associated with an heterogeneous group of cerebellar disorders. Multiple transcript variants have been identified for this gene. [provided by RefSeq, Nov 2009]
NCS1: This gene is a member of the neuronal calcium sensor gene family, which encode calcium-binding proteins expressed predominantly in neurons. The protein encoded by this gene regulates G protein-coupled receptor phosphorylation in a calcium-dependent manner and can substitute for calmodulin. The protein is associated with secretory granules and modulates synaptic transmission and synaptic plasticity. Multiple transcript variants encoding different isoforms have been found for this gene. [provided by RefSeq, Jul 2008]
P2RX4: The product of this gene belongs to the family of purinoceptors for ATP. This receptor functions as a ligand-gated ion channel with high calcium permeability. The main pharmacological distinction between the members of the purinoceptor family is the relative sensitivity to the antagonists suramin and PPADS. The product of this gene has the lowest sensitivity for these antagonists. Multiple alternatively spliced transcript variants, some protein-coding and some not protein-coding, have been found for this gene. [provided by RefSeq, Feb 2012]
P2RX7: The product of this gene belongs to the family of purinoceptors for ATP. This receptor functions as a ligand-gated ion channel and is responsible for ATP-dependent lysis of macrophages through the formation of membrane pores permeable to large molecules. Activation of this nuclear receptor by ATP in the cytoplasm may be a mechanism by which cellular activity can be coupled to changes in gene expression. Multiple alternatively spliced variants have been identified, most of which fit nonsense-mediated decay (NMD) criteria. [provided by RefSeq, Jul 2010]
PLCB1: The protein encoded by this gene catalyzes the formation of inositol 1,4,5-trisphosphate and diacylglycerol from phosphatidylinositol 4,5-bisphosphate. This reaction uses calcium as a cofactor and plays an important role in the intracellular transduction of many extracellular signals. This gene is activated by two G-protein alpha subunits, alpha-q and alpha-11. Two transcript variants encoding different isoforms have been found for this gene. [provided by RefSeq, Jul 2008]
PSEN1: Alzheimer's disease (AD) patients with an inherited form of the disease carry mutations in the presenilin proteins (PSEN1; PSEN2) or in the amyloid precursor protein (APP). These disease-linked mutations result in increased production of the longer form of amyloid-beta (main component of amyloid deposits found in AD brains). Presenilins are postulated to regulate APP processing through their effects on gamma-secretase, an enzyme that cleaves APP. Also, it is thought that the presenilins are involved in the cleavage of the Notch receptor, such that they either directly regulate gamma-secretase activity or themselves are protease enzymes. Several alternatively spliced transcript variants encoding different isoforms have been identified for this gene, the full-length nature of only some have been determined. [provided by RefSeq, Aug 2008]
SLC8A1: In cardiac myocytes, Ca(2+) concentrations alternate between high levels during contraction and low levels during relaxation. The increase in Ca(2+) concentration during contraction is primarily due to release of Ca(2+) from intracellular stores. However, some Ca(2+) also enters the cell through the sarcolemma (plasma membrane). During relaxation, Ca(2+) is sequestered within the intracellular stores. To prevent overloading of intracellular stores, the Ca(2+) that entered across the sarcolemma must be extruded from the cell. The Na(+)-Ca(2+) exchanger is the primary mechanism by which the Ca(2+) is extruded from the cell during relaxation. In the heart, the exchanger may play a key role in digitalis action. The exchanger is the dominant mechanism in returning the cardiac myocyte to its resting state following excitation.[supplied by OMIM, Apr 2004]
SLC8A2: Predicted to enable calcium:cation antiporter activity involved in regulation of postsynaptic cytosolic calcium ion concentration and calcium:sodium antiporter activity. Predicted to be involved in several processes, including inorganic cation transmembrane transport; learning or memory; and regulation of short-term neuronal synaptic plasticity. Predicted to act upstream of or within several processes, including modulation of chemical synaptic transmission; regulation of action potential firing pattern; and response to ischemia. Part of presynapse. Biomarker of Alzheimer's disease. [provided by Alliance of Genome Resources, Apr 2022]
SLC8A3: This gene encodes a member of the sodium/calcium exchanger integral membrane protein family. Na+/Ca2+ exchange proteins are involved in maintaining Ca2+ homeostasis in a wide variety of cell types. The protein is regulated by intracellular calcium ions and is found in both the plasma membrane and intracellular organellar membranes, where exchange of Na+ for Ca2+ occurs in an electrogenic manner. Alternative splicing has been observed for this gene and multiple variants have been described. [provided by RefSeq, Aug 2013]
TRPV1: Capsaicin, the main pungent ingredient in hot chili peppers, elicits a sensation of burning pain by selectively activating sensory neurons that convey information about noxious stimuli to the central nervous system. The protein encoded by this gene is a receptor for capsaicin and is a non-selective cation channel that is structurally related to members of the TRP family of ion channels. This receptor is also activated by increases in temperature in the noxious range, suggesting that it functions as a transducer of painful thermal stimuli in vivo. Four transcript variants encoding the same protein, but with different 5' UTR sequence, have been described for this gene. [provided by RefSeq, Jul 2008]
////
APOH: Apolipoprotein H, also known as beta-2-glycoprotein I, is a componentof circulating plasma lipoproteins. It has been implicated in a variety ofphysiologic pathways including lipoprotein metabolism, coagulation, hemostasis,and the production of antiphospholipid autoantibodies. APOH may be a requiredcofactor for anionic phospholipid binding by the antiphospholipid autoantibodiesfound in sera of many patients with lupus and primary antiphospholipid syndrome(APS). The anti-beta (2) glycoprotein I antibodies from APS patients, mediateinhibition of activated protein C which has anticoagulant properties. Becausebeta-2-GPI is the main autoantigen in patients with APS, the disruption ofthis pathway by autoantibodies may be an important mechanism for thrombosisin patients with APS.[provided by RefSeq, Dec 2019]
APP: This gene encodes a cell surface receptor and transmembrane precursorprotein that is cleaved by secretases to form a number of peptides. Some ofthese peptides are secreted and can bind to the acetyltransferase complexAPBB1/TIP60 to promote transcriptional activation, while others form the proteinbasis of the amyloid plaques found in the brains of patients with Alzheimerdisease. In addition, two of the peptides are antimicrobial peptides, havingbeen shown to have bacteriocidal and antifungal activities. Mutations in thisgene have been implicated in autosomal dominant Alzheimer disease and cerebroarterialamyloidosis (cerebral amyloid angiopathy). Multiple transcript variants encodingseveral different isoforms have been found for this gene. [provided by RefSeq,Aug 2014]
CCND2: The protein encoded by this gene belongs to the highly conserved cyclinfamily, whose members are characterized by a dramatic periodicity in proteinabundance through the cell cycle. Cyclins function as regulators of CDK kinases.Different cyclins exhibit distinct expression and degradation patterns whichcontribute to the temporal coordination of each mitotic event. This cyclinforms a complex with CDK4 or CDK6 and functions as a regulatory subunit ofthe complex, whose activity is required for cell cycle G1/S transition. Thisprotein has been shown to interact with and be involved in the phosphorylationof tumor suppressor protein Rb. Knockout studies of the homologous gene inmouse suggest the essential roles of this gene in ovarian granulosa and germcell proliferation. High level expression of this gene was observed in ovarianand testicular tumors. Mutations in this gene are associated with megalencephaly-polymicrogyria-polydactyly-hydrocephalussyndrome 3 (MPPH3). [provided by RefSeq, Sep 2014]
COL3A1: This gene encodes the pro-alpha1 chains of type III collagen, a fibrillarcollagen that is found in extensible connective tissues such as skin, lung,uterus, intestine and the vascular system, frequently in association withtype I collagen. Mutations in this gene are associated with Ehlers-Danlossyndrome type IV, and with aortic and arterial aneurysms. [provided by R.Dalgleish, Feb 2008]
COL5A2: This gene encodes an alpha chain for one of the low abundance fibrillarcollagens. Fibrillar collagen molecules are trimers that can be composed ofone or more types of alpha chains. Type V collagen is found in tissues containingtype I collagen and appears to regulate the assembly of heterotypic fiberscomposed of both type I and type V collagen. This gene product is closelyrelated to type XI collagen and it is possible that the collagen chains oftypes V and XI constitute a single collagen type with tissue-specific chaincombinations. Mutations in this gene are associated with Ehlers-Danlos syndrome,types I and II. [provided by RefSeq, Jul 2008]
CXCL6: The protein encoded by this gene is a member CXC chemokine family.The encoded protein is a chemotactic for neutrophil granulocytes and has antibacterialaction against gram-negative and gram-positive bacteria. This gene and othermembers of the CXC chemokine gene family form a gene cluster in a region ofchromosome 4q. [provided by RefSeq, Jun 2020]
FGFR1: The protein encoded by this gene is a member of the fibroblast growthfactor receptor (FGFR) family, where amino acid sequence is highly conservedbetween members and throughout evolution. FGFR family members differ fromone another in their ligand affinities and tissue distribution. A full-lengthrepresentative protein consists of an extracellular region, composed of threeimmunoglobulin-like domains, a single hydrophobic membrane-spanning segmentand a cytoplasmic tyrosine kinase domain. The extracellular portion of theprotein interacts with fibroblast growth factors, setting in motion a cascadeof downstream signals, ultimately influencing mitogenesis and differentiation.This particular family member binds both acidic and basic fibroblast growthfactors and is involved in limb induction. Mutations in this gene have beenassociated with Pfeiffer syndrome, Jackson-Weiss syndrome, Antley-Bixler syndrome,osteoglophonic dysplasia, and autosomal dominant Kallmann syndrome 2. Chromosomalaberrations involving this gene are associated with stem cell myeloproliferativedisorder and stem cell leukemia lymphoma syndrome. Alternatively spliced variantswhich encode different protein isoforms have been described; however, notall variants have been fully characterized. [provided by RefSeq, Jul 2008]
FSTL1: This gene encodes a protein with similarity to follistatin, an activin-bindingprotein. It contains an FS module, a follistatin-like sequence containing10 conserved cysteine residues. This gene product is thought to be an autoantigenassociated with rheumatoid arthritis. [provided by RefSeq, Jul 2008]
ITGAV: The product of this gene belongs to the integrin alpha chain family.Integrins are heterodimeric integral membrane proteins composed of an alphasubunit and a beta subunit that function in cell surface adhesion and signaling.The encoded preproprotein is proteolytically processed to generate light andheavy chains that comprise the alpha V subunit. This subunit associates withbeta 1, beta 3, beta 5, beta 6 and beta 8 subunits. The heterodimer consistingof alpha V and beta 3 subunits is also known as the vitronectin receptor.This integrin may regulate angiogenesis and cancer progression. Alternativesplicing results in multiple transcript variants. Note that the integrin alpha5 and integrin alpha V subunits are encoded by distinct genes. [provided byRefSeq, Oct 2015]
JAG1: The jagged 1 protein encoded by JAG1 is the human homolog of the Drosophiliajagged protein. Human jagged 1 is the ligand for the receptor notch 1, thelatter is involved in signaling processes. Mutations that alter the jagged1 protein cause Alagille syndrome. Jagged 1 signalling through notch 1 hasalso been shown to play a role in hematopoiesis. [provided by RefSeq, Nov2019]
JAG2: The Notch signaling pathway is an intercellular signaling mechanismthat is essential for proper embryonic development. Members of the Notch genefamily encode transmembrane receptors that are critical for various cell fatedecisions. The protein encoded by this gene is one of several ligands thatactivate Notch and related receptors. Two transcript variants encoding differentisoforms have been found for this gene. [provided by RefSeq, Jul 2008]
KCNJ8: Potassium channels are present in most mammalian cells, where theyparticipate in a wide range of physiologic responses. The protein encodedby this gene is an integral membrane protein and inward-rectifier type potassiumchannel. The encoded protein, which has a greater tendency to allow potassiumto flow into a cell rather than out of a cell, is controlled by G-proteins.Defects in this gene may be a cause of J-wave syndromes and sudden infantdeath syndrome (SIDS). [provided by RefSeq, May 2012]
LPL: LPL encodes lipoprotein lipase, which is expressed in heart, muscle,and adipose tissue. LPL functions as a homodimer, and has the dual functionsof triglyceride hydrolase and ligand/bridging factor for receptor-mediatedlipoprotein uptake. Severe mutations that cause LPL deficiency result in typeI hyperlipoproteinemia, while less extreme mutations in LPL are linked tomany disorders of lipoprotein metabolism. [provided by RefSeq, Jul 2008]
LRPAP1: This gene encodes a protein that interacts with the low density lipoprotein(LDL) receptor-related protein and facilitates its proper folding and localizationby preventing the binding of ligands. Mutations in this gene have been identifiedin individuals with myopia 23. Alternative splicing results in multiple transcriptvariants. [provided by RefSeq, Dec 2013]
LUM: This gene encodes a member of the small leucine-rich proteoglycan (SLRP)family that includes decorin, biglycan, fibromodulin, keratocan, epiphycan,and osteoglycin. In these bifunctional molecules, the protein moiety bindscollagen fibrils and the highly charged hydrophilic glycosaminoglycans regulateinterfibrillar spacings. Lumican is the major keratan sulfate proteoglycanof the cornea but is also distributed in interstitial collagenous matricesthroughout the body. Lumican may regulate collagen fibril organization andcircumferential growth, corneal transparency, and epithelial cell migrationand tissue repair. [provided by RefSeq, Jul 2008]
MSX1: This gene encodes a member of the muscle segment homeobox gene family.The encoded protein functions as a transcriptional repressor during embryogenesisthrough interactions with components of the core transcription complex andother homeoproteins. It may also have roles in limb-pattern formation, craniofacialdevelopment, particularly odontogenesis, and tumor growth inhibition. Mutationsin this gene, which was once known as homeobox 7, have been associated withnonsyndromic cleft lip with or without cleft palate 5, Witkop syndrome, Wolf-Hirschomsyndrome, and autosomoal dominant hypodontia. [provided by RefSeq, Jul 2008]
NRP1: This gene encodes one of two neuropilins, which contain specific proteindomains which allow them to participate in several different types of signalingpathways that control cell migration. Neuropilins contain a large N-terminalextracellular domain, made up of complement-binding, coagulation factor V/VIII,and meprin domains. These proteins also contains a short membrane-spanningdomain and a small cytoplasmic domain. Neuropilins bind many ligands and varioustypes of co-receptors; they affect cell survival, migration, and attraction.Some of the ligands and co-receptors bound by neuropilins are vascular endothelialgrowth factor (VEGF) and semaphorin family members. This protein has alsobeen determined to act as a co-receptor for SARS-CoV-2 (which causes COVID-19)to infect host cells. [provided by RefSeq, Nov 2020]
OLR1: This gene encodes a low density lipoprotein receptor that belongs tothe C-type lectin superfamily. This gene is regulated through the cyclic AMPsignaling pathway. The encoded protein binds, internalizes and degrades oxidizedlow-density lipoprotein. This protein may be involved in the regulation ofFas-induced apoptosis. This protein may play a role as a scavenger receptor.Mutations of this gene have been associated with atherosclerosis, risk ofmyocardial infarction, and may modify the risk of Alzheimer''s disease. Alternatesplicing results in multiple transcript variants.[provided by RefSeq, Feb2010]
PDGFA: This gene encodes a member of the protein family comprised of bothplatelet-derived growth factors (PDGF) and vascular endothelial growth factors(VEGF). The encoded preproprotein is proteolytically processed to generateplatelet-derived growth factor subunit A, which can homodimerize, or alternatively,heterodimerize with the related platelet-derived growth factor subunit B.These proteins bind and activate PDGF receptor tyrosine kinases, which playa role in a wide range of developmental processes. Alternative splicing resultsin multiple transcript variants. [provided by RefSeq, Oct 2015]
PF4: This gene encodes a member of the CXC chemokine family. This chemokineis released from the alpha granules of activated platelets in the form ofa homotetramer which has high affinity for heparin and is involved in plateletaggregation. This protein is chemotactic for numerous other cell type andalso functions as an inhibitor of hematopoiesis, angiogenesis and T-cell function.The protein also exhibits antimicrobial activity against Plasmodium falciparum.[provided by RefSeq, Oct 2014]
PGLYRP1: Enables peptidoglycan binding activity and peptidoglycan immune receptoractivity. Involved in antimicrobial humoral immune response mediated by antimicrobialpeptide; killing of cells of other organism; and response to bacterium. Locatedin extracellular exosome. [provided by Alliance of Genome Resources, Apr 2022]
POSTN: This gene encodes a secreted extracellular matrix protein that functionsin tissue development and regeneration, including wound healing, and ventricularremodeling following myocardial infarction. The encoded protein binds to integrinsto support adhesion and migration of epithelial cells. This protein playsa role in cancer stem cell maintenance and metastasis. Mice lacking this geneexhibit cardiac valve disease, and skeletal and dental defects. Alternativesplicing results in multiple transcript variants encoding different isoforms.[provided by RefSeq, Sep 2015]
PRG2: The protein encoded by this gene is the predominant constituent of thecrystalline core of the eosinophil granule. High levels of the proform ofthis protein are also present in placenta and pregnancy serum, where it existsas a complex with several other proteins including pregnancy-associated plasmaprotein A (PAPPA), angiotensinogen (AGT), and C3dg. This protein may be involvedin antiparasitic defense mechanisms as a cytotoxin and helminthotoxin, andin immune hypersensitivity reactions. The encoded protein contains a peptidethat displays potent antimicrobial activity against Gram-positive bacteria,Gram-negative bacteria, and fungi. It is directly implicated in epithelialcell damage, exfoliation, and bronchospasm in allergic diseases. Alternativelyspliced transcript variants encoding different isoforms have been found forthis gene. [provided by RefSeq, Nov 2014]
PTK2: This gene encodes a cytoplasmic protein tyrosine kinase which is foundconcentrated in the focal adhesions that form between cells growing in thepresence of extracellular matrix constituents. The encoded protein is a memberof the FAK subfamily of protein tyrosine kinases but lacks significant sequencesimilarity to kinases from other subfamilies. Activation of this gene maybe an important early step in cell growth and intracellular signal transductionpathways triggered in response to certain neural peptides or to cell interactionswith the extracellular matrix. Several transcript variants encoding differentisoforms have been found for this gene. [provided by RefSeq, Jun 2017]
S100A4: The protein encoded by this gene is a member of the S100 family ofproteins containing 2 EF-hand calcium-binding motifs. S100 proteins are localizedin the cytoplasm and/or nucleus of a wide range of cells, and involved inthe regulation of a number of cellular processes such as cell cycle progressionand differentiation. S100 genes include at least 13 members which are locatedas a cluster on chromosome 1q21. This protein may function in motility, invasion,and tubulin polymerization. Chromosomal rearrangements and altered expressionof this gene have been implicated in tumor metastasis. Multiple alternativelyspliced variants, encoding the same protein, have been identified. [providedby RefSeq, Jul 2008]
SERPINA5: The protein encoded by this gene is a member of the serpin familyof proteins, a group of proteins that inhibit serine proteases. This geneis one in a cluster of serpin genes located on the q arm of chromosome 14.This family member is a glycoprotein that can inhibit several serine proteases,including protein C and various plasminogen activators and kallikreins, andit thus plays diverse roles in hemostasis and thrombosis in multiple organs.[provided by RefSeq, Aug 2012]
SLCO2A1: This gene encodes a prostaglandin transporter that is a member ofthe 12-membrane-spanning superfamily of transporters. The encoded proteinmay be involved in mediating the uptake and clearance of prostaglandins innumerous tissues. [provided by RefSeq, Dec 2011]
SPP1: The protein encoded by this gene is involved in the attachment of osteoclaststo the mineralized bone matrix. The encoded protein is secreted and bindshydroxyapatite with high affinity. The osteoclast vitronectin receptor isfound in the cell membrane and may be involved in the binding to this protein.This protein is also a cytokine that upregulates expression of interferon-gammaand interleukin-12. Several transcript variants encoding different isoformshave been found for this gene. [provided by RefSeq, Oct 2011]
STC1: This gene encodes a secreted, homodimeric glycoprotein that is expressedin a wide variety of tissues and may have autocrine or paracrine functions.The gene contains a 5'' UTR rich in CAG trinucleotide repeats. The encodedprotein contains 11 conserved cysteine residues and is phosphorylated by proteinkinase C exclusively on its serine residues. The protein may play a role inthe regulation of renal and intestinal calcium and phosphate transport, cellmetabolism, or cellular calcium/phosphate homeostasis. Overexpression of humanstanniocalcin 1 in mice produces high serum phosphate levels, dwarfism, andincreased metabolic rate. This gene has altered expression in hepatocellular,ovarian, and breast cancers. [provided by RefSeq, Jul 2008]
THBD: The protein encoded by this intronless gene is an endothelial-specifictype I membrane receptor that binds thrombin. This binding results in theactivation of protein C, which degrades clotting factors Va and VIIIa andreduces the amount of thrombin generated. Mutations in this gene are a causeof thromboembolic disease, also known as inherited thrombophilia. [providedby RefSeq, Jul 2008]
TIMP1: This gene belongs to the TIMP gene family. The proteins encoded bythis gene family are natural inhibitors of the matrix metalloproteinases (MMPs),a group of peptidases involved in degradation of the extracellular matrix.In addition to its inhibitory role against most of the known MMPs, the encodedprotein is able to promote cell proliferation in a wide range of cell types,and may also have an anti-apoptotic function. Transcription of this gene ishighly inducible in response to many cytokines and hormones. In addition,the expression from some but not all inactive X chromosomes suggests thatthis gene inactivation is polymorphic in human females. This gene is locatedwithin intron 6 of the synapsin I gene and is transcribed in the oppositedirection. [provided by RefSeq, Jul 2008]
TNFRSF21: This gene encodes a member of the tumor necrosis factor receptorsuperfamily. The encoded protein activates nuclear factor kappa-B and mitogen-activatedprotein kinase 8 (also called c-Jun N-terminal kinase 1), and induces cellapoptosis. Through its death domain, the encoded receptor interacts with tumornecrosis factor receptor type 1-associated death domain (TRADD) protein, whichis known to mediate signal transduction of tumor necrosis factor receptors.Knockout studies in mice suggest that this gene plays a role in T-helper cellactivation, and may be involved in inflammation and immune regulation. [providedby RefSeq, Jul 2013]
VAV2: VAV2 is the second member of the VAV guanine nucleotide exchange factorfamily of oncogenes. Unlike VAV1, which is expressed exclusively in hematopoieticcells, VAV2 transcripts were found in most tissues. Alternatively splicedtranscript variants encoding different isoforms have been found for this gene.[provided by RefSeq, Aug 2008]
VCAN: This gene is a member of the aggrecan/versican proteoglycan family.The protein encoded is a large chondroitin sulfate proteoglycan and is a majorcomponent of the extracellular matrix. This protein is involved in cell adhesion,proliferation, proliferation, migration and angiogenesis and plays a centralrole in tissue morphogenesis and maintenance. Mutations in this gene are thecause of Wagner syndrome type 1. Multiple transcript variants encoding differentisoforms have been found for this gene. [provided by RefSeq, Aug 2009]
VEGFA: This gene is a member of the PDGF/VEGF growth factor family. It encodesa heparin-binding protein, which exists as a disulfide-linked homodimer. Thisgrowth factor induces proliferation and migration of vascular endothelialcells, and is essential for both physiological and pathological angiogenesis.Disruption of this gene in mice resulted in abnormal embryonic blood vesselformation. This gene is upregulated in many known tumors and its expressionis correlated with tumor stage and progression. Elevated levels of this proteinare found in patients with POEMS syndrome, also known as Crow-Fukase syndrome.Allelic variants of this gene have been associated with microvascular complicationsof diabetes 1 (MVCD1) and atherosclerosis. Alternatively spliced transcriptvariants encoding different isoforms have been described. There is also evidencefor alternative translation initiation from upstream non-AUG (CUG) codonsresulting in additional isoforms. A recent study showed that a C-terminallyextended isoform is produced by use of an alternative in-frame translationtermination codon via a stop codon readthrough mechanism, and that this isoformis antiangiogenic. Expression of some isoforms derived from the AUG startcodon is regulated by a small upstream open reading frame, which is locatedwithin an internal ribosome entry site. The levels of VEGF are increased duringinfection with severe acute respiratory syndrome coronavirus 2 (SARS-CoV-2),thus promoting inflammation by facilitating recruitment of inflammatory cells,and by increasing the level of angiopoietin II (Ang II), one of two productsof the SARS-CoV-2 binding target, angiotensin-converting enzyme 2 (ACE2).In turn, Ang II facilitates the elevation of VEGF, thus forming a viciouscycle in the release of inflammatory cytokines. [provided by RefSeq, Jun 2020]
VTN: The protein encoded by this gene functions in part as an adhesive glycoprotein.Differential expression of this protein can promote either cell adhesion ormigration as it links cells to the extracellular matrix through a varietyof ligands. These ligands include integrins, plasminogen activator inhibitor-1,and urokinase plasminogen activator receptor. This secreted protein can bepresent in the plasma as a monomer or dimer and forms a multimer in the extracellularmatrix of several tissues. This protein also inhibits the membrane-damagingeffect of the terminal cytolytic complement pathway and binds to several serpinserine protease inhibitors. This protein can also promote extracellular matrixdegradation and thus plays a role in tumorigenesis. It is involved in a varietyof other biological processes such as the regulation of the coagulation pathway,wound healing, and tissue remodeling. The heparin-binding domain of this proteingive it anti-microbial properties. It is also a lipid binding protein thatforms a principal component of high density lipoprotein. [provided by RefSeq,Aug 2020]
////
ACHE: Acetylcholinesterase hydrolyzes the neurotransmitter, acetylcholineat neuromuscular junctions and brain cholinergic synapses, and thus terminatessignal transmission. It is also found on the red blood cell membranes, whereit constitutes the Yt blood group antigen. Acetylcholinesterase exists inmultiple molecular forms which possess similar catalytic properties, but differin their oligomeric assembly and mode of cell attachment to the cell surface.It is encoded by the single ACHE gene, and the structural diversity in thegene products arises from alternative mRNA splicing, and post-translationalassociations of catalytic and structural subunits. The major form of acetylcholinesterasefound in brain, muscle and other tissues is the hydrophilic species, whichforms disulfide-linked oligomers with collagenous, or lipid-containing structuralsubunits. The other, alternatively spliced form, expressed primarily in theerythroid tissues, differs at the C-terminal end, and contains a cleavablehydrophobic peptide with a GPI-anchor site. It associates with the membranesthrough the phosphoinositide (PI) moieties added post-translationally. AChEactivity may constitute a sensitive biomarker of RBC ageing in vivo, and thus,may be of aid in understanding the effects of transfusion[provided by RefSeq,Sep 2019]
ADGRG1: This gene encodes a member of the G protein-coupled receptor familyand regulates brain cortical patterning. The encoded protein binds specificallyto transglutaminase 2, a component of tissue and tumor stroma implicated asan inhibitor of tumor progression. Mutations in this gene are associated witha brain malformation known as bilateral frontoparietal polymicrogyria. Alternativesplicing results in multiple transcript variants. [provided by RefSeq, Feb2014]
AMOT: This gene belongs to the motin family of angiostatin binding proteinscharacterized by conserved coiled-coil domains and C-terminal PDZ bindingmotifs. The encoded protein is expressed predominantly in endothelial cellsof capillaries as well as larger vessels of the placenta where it may mediatethe inhibitory effect of angiostatin on tube formation and the migration ofendothelial cells toward growth factors during the formation of new bloodvessels. Alternative splicing results in multiple transcript variants encodingdifferent isoforms. [provided by RefSeq, Jul 2008]
CDK5R1: The protein encoded by this gene (p35) is a neuron-specific activatorof cyclin-dependent kinase 5 (CDK5); the activation of CDK5 is required forproper development of the central nervous system. The p35 form of this proteinis proteolytically cleaved by calpain, generating a p25 form. The cleavageof p35 into p25 results in relocalization of the protein from the cell peripheryto nuclear and perinuclear regions. P25 deregulates CDK5 activity by prolongingits activation and changing its cellular location. The p25 form accumulatesin the brain neurons of patients with Alzheimer''s disease. This accumulationcorrelates with an increase in CDK5 kinase activity, and may lead to aberrantlyphosphorylated forms of the microtubule-associated protein tau, which contributesto Alzheimer''s disease. [provided by RefSeq, Jul 2008]
CDK6: The protein encoded by this gene is a member of the CMGC family of serine/threonineprotein kinases. This kinase is a catalytic subunit of the protein kinasecomplex that is important for cell cycle G1 phase progression and G1/S transition.The activity of this kinase first appears in mid-G1 phase, which is controlledby the regulatory subunits including D-type cyclins and members of INK4 familyof CDK inhibitors. This kinase, as well as CDK4, has been shown to phosphorylate,and thus regulate the activity of, tumor suppressor protein Rb. Altered expressionof this gene has been observed in multiple human cancers. A mutation in thisgene resulting in reduced cell proliferation, and impaired cell motility andpolarity, and has been identified in patients with primary microcephaly. [providedby RefSeq, Aug 2017]
CELSR1: The protein encoded by this gene is a member of the flamingo subfamily,part of the cadherin superfamily. The flamingo subfamily consists of nonclassic-typecadherins; a subpopulation that does not interact with catenins. The flamingocadherins are located at the plasma membrane and have nine cadherin domains,seven epidermal growth factor-like repeats and two laminin A G-type repeatsin their ectodomain. They also have seven transmembrane domains, a characteristicunique to this subfamily. It is postulated that these proteins are receptorsinvolved in contact-mediated communication, with cadherin domains acting ashomophilic binding regions and the EGF-like domains involved in cell adhesionand receptor-ligand interactions. This particular member is a developmentallyregulated, neural-specific gene which plays an unspecified role in early embryogenesis.[provided by RefSeq, Jul 2008]
CNTFR: This gene encodes a member of the type 1 cytokine receptor family.The encoded protein is the ligand-specific component of a tripartite receptorfor ciliary neurotrophic factor, which plays a critical role in neuronal cellsurvival, differentiation and gene expression. Binding of ciliary neurotrophicfactor to the encoded protein recruits the transmembrane components of thereceptor, gp130 and leukemia inhibitory factor receptor, facilitating signaltransduction. Single nucleotide polymorphisms in this gene may be associatedwith variations in muscle strength, as well as early onset of eating disorders.Alternatively spliced transcript variants have been observed for this gene.[provided by RefSeq, May 2011]
CRMP1: This gene encodes a member of a family of cytosolic phosphoproteinsexpressed exclusively in the nervous system. The encoded protein is thoughtto be a part of the semaphorin signal transduction pathway implicated in semaphorin-inducedgrowth cone collapse during neural development. Alternative splicing resultsin multiple transcript variants. [provided by RefSeq, Jul 2008]
DPYSL2: This gene encodes a member of the collapsin response mediator proteinfamily. Collapsin response mediator proteins form homo- and hetero-tetramersand facilitate neuron guidance, growth and polarity. The encoded protein promotesmicrotubule assembly and is required for Sema3A-mediated growth cone collapse,and also plays a role in synaptic signaling through interactions with calciumchannels. This gene has been implicated in multiple neurological disorders,and hyperphosphorylation of the encoded protein may play a key role in thedevelopment of Alzheimer''s disease. Alternatively spliced transcript variantsencoding multiple isoforms have been observed for this gene. [provided byRefSeq, Sep 2011]
ETS2: This gene encodes a transcription factor which regulates genes involvedin development and apoptosis. The encoded protein is also a protooncogeneand shown to be involved in regulation of telomerase. A pseudogene of thisgene is located on the X chromosome. Alternative splicing results in multipletranscript variants. [provided by RefSeq, Jan 2012]
GLI1: This gene encodes a member of the Kruppel family of zinc finger proteins.The encoded transcription factor is activated by the sonic hedgehog signaltransduction cascade and regulates stem cell proliferation. The activity andnuclear localization of this protein is negatively regulated by p53 in aninhibitory loop. Multiple transcript variants encoding different isoformshave been found for this gene. [provided by RefSeq, May 2009]
HEY1: This gene encodes a nuclear protein belonging to the hairy and enhancerof split-related (HESR) family of basic helix-loop-helix (bHLH)-type transcriptionalrepressors. Expression of this gene is induced by the Notch and c-Jun signaltransduction pathways. Two similar and redundant genes in mouse are requiredfor embryonic cardiovascular development, and are also implicated in neurogenesisand somitogenesis. Alternative splicing results in multiple transcript variants.[provided by RefSeq, Jul 2008]
HEY2: This gene encodes a member of the hairy and enhancer of split-related(HESR) family of basic helix-loop-helix (bHLH)-type transcription factors.The encoded protein forms homo- or hetero-dimers that localize to the nucleusand interact with a histone deacetylase complex to repress transcription.Expression of this gene is induced by the Notch signal transduction pathway.Two similar and redundant genes in mouse are required for embryonic cardiovasculardevelopment, and are also implicated in neurogenesis and somitogenesis. Alternativelyspliced transcript variants have been found, but their biological validityhas not been determined. [provided by RefSeq, Jul 2008]
L1CAM: The protein encoded by this gene is an axonal glycoprotein belongingto the immunoglobulin supergene family. The ectodomain, consisting of severalimmunoglobulin-like domains and fibronectin-like repeats (type III), is linkedvia a single transmembrane sequence to a conserved cytoplasmic domain. Thiscell adhesion molecule plays an important role in nervous system development,including neuronal migration and differentiation. Mutations in the gene causeX-linked neurological syndromes known as CRASH (corpus callosum hypoplasia,retardation, aphasia, spastic paraplegia and hydrocephalus). Alternative splicingof this gene results in multiple transcript variants, some of which includean alternate exon that is considered to be specific to neurons. [providedby RefSeq, May 2013]
LDB1: Enables LIM domain binding activity; RNA polymerase II-specific DNA-bindingtranscription factor binding activity; and enzyme binding activity. Involvedin negative regulation of transcription, DNA-templated and positive regulationof transcription by RNA polymerase II. Located in chromatin. Part of beta-catenin-TCFcomplex. [provided by Alliance of Genome Resources, Apr 2022]
MYH9: This gene encodes a conventional non-muscle myosin; this protein shouldnot be confused with the unconventional myosin-9a or 9b (MYO9A or MYO9B).The encoded protein is a myosin IIA heavy chain that contains an IQ domainand a myosin head-like domain which is involved in several important functions,including cytokinesis, cell motility and maintenance of cell shape. Defectsin this gene have been associated with non-syndromic sensorineural deafnessautosomal dominant type 17, Epstein syndrome, Alport syndrome with macrothrombocytopenia,Sebastian syndrome, Fechtner syndrome and macrothrombocytopenia with progressivesensorineural deafness. [provided by RefSeq, Dec 2011]
NF1: This gene product appears to function as a negative regulator of theras signal transduction pathway. Mutations in this gene have been linked toneurofibromatosis type 1, juvenile myelomonocytic leukemia and Watson syndrome.The mRNA for this gene is subject to RNA editing (CGA>UGA->Arg1306Term) resultingin premature translation termination. Alternatively spliced transcript variantsencoding different isoforms have also been described for this gene. [providedby RefSeq, Jul 2008]
NKX6-1: In the pancreas, NKX6.1 is required for the development of beta cellsand is a potent bifunctional transcription regulator that binds to AT-richsequences within the promoter region of target genes Iype et al. (2004) [PubMed15056733].[supplied by OMIM, Mar 2008]
NRCAM: Cell adhesion molecules (CAMs) are members of the immunoglobulin superfamily.This gene encodes a neuronal cell adhesion molecule with multiple immunoglobulin-likeC2-type domains and fibronectin type-III domains. This ankyrin-binding proteinis involved in neuron-neuron adhesion and promotes directional signaling duringaxonal cone growth. This gene is also expressed in non-neural tissues andmay play a general role in cell-cell communication via signaling from itsintracellular domain to the actin cytoskeleton during directional cell migration.Allelic variants of this gene have been associated with autism and addictionvulnerability. Alternative splicing results in multiple transcript variantsencoding different isoforms. [provided by RefSeq, Jul 2008]
NRP1: This gene encodes one of two neuropilins, which contain specific proteindomains which allow them to participate in several different types of signalingpathways that control cell migration. Neuropilins contain a large N-terminalextracellular domain, made up of complement-binding, coagulation factor V/VIII,and meprin domains. These proteins also contains a short membrane-spanningdomain and a small cytoplasmic domain. Neuropilins bind many ligands and varioustypes of co-receptors; they affect cell survival, migration, and attraction.Some of the ligands and co-receptors bound by neuropilins are vascular endothelialgrowth factor (VEGF) and semaphorin family members. This protein has alsobeen determined to act as a co-receptor for SARS-CoV-2 (which causes COVID-19)to infect host cells. [provided by RefSeq, Nov 2020]
NRP2: This gene encodes a member of the neuropilin family of receptor proteins.The encoded transmembrane protein binds to SEMA3C protein {sema domain, immunoglobulindomain (Ig), short basic domain, secreted, (semaphorin) 3C} and SEMA3F protein{sema domain, immunoglobulin domain (Ig), short basic domain, secreted, (semaphorin)3F}, and interacts with vascular endothelial growth factor (VEGF). This proteinmay play a role in cardiovascular development, axon guidance, and tumorigenesis.This protein has also been determined to act as a co-receptor for SARS-CoV-2(which causes COVID-19) to infect host cells. [provided by RefSeq, Jul 2021]
OPHN1: This gene encodes a Rho-GTPase-activating protein that promotes GTPhydrolysis of Rho subfamily members. Rho proteins are important mediatorsof intracellular signal transduction, which affects cell migration and cellmorphogenesis. Mutations in this gene are responsible for OPHN1-related X-linkedcognitive disability with cerebellar hypoplasia and distinctive facial dysmorhphism.[provided by RefSeq, Jul 2008]
PLG: The plasminogen protein encoded by this gene is a serine protease thatcirculates in blood plasma as an inactive zymogen and is converted to theactive protease, plasmin, by several plasminogen activators such as tissueplasminogen activator (tPA), urokinase plasminogen activator (uPA), kallikrein,and factor XII (Hageman factor). The conversion of plasminogen to plasmininvolves the cleavage of the peptide bond between Arg-561 and Val-562. Plasmincleavage also releases the angiostatin protein which inhibits angiogenesis.Plasmin degrades many blood plasma proteins, including fibrin-containing bloodclots. As a serine protease, plasmin cleaves many products in addition tofibrin such as fibronectin, thrombospondin, laminin, and von Willebrand factor.Plasmin is inactivated by proteins such as alpha-2-macroglobulin and alpha-2-antiplasminin addition to inhibitors of the various plasminogen activators. Plasminogenalso interacts with plasminogen receptors which results in the retention ofplasmin on cell surfaces and in plasmin-induced cell signaling. The localizationof plasminogen on cell surfaces plays a role in the degradation of extracellularmatrices, cell migration, inflamation, wound healing, oncogenesis, metastasis,myogenesis, muscle regeneration, neurite outgrowth, and fibrinolysis. Thisprotein may also play a role in acute respiratory distress syndrome (ARDS)which, in part, is caused by enhanced clot formation and the suppression offibrinolysis. Compared to other mammals, the cluster of plasminogen-like genesto which this gene belongs has been rearranged in catarrhine primates. [providedby RefSeq, May 2020]
PML: The protein encoded by this gene is a member of the tripartite motif(TRIM) family. The TRIM motif includes three zinc-binding domains, a RING,a B-box type 1 and a B-box type 2, and a coiled-coil region. This phosphoproteinlocalizes to nuclear bodies where it functions as a transcription factor andtumor suppressor. Its expression is cell-cycle related and it regulates thep53 response to oncogenic signals. The gene is often involved in the translocationwith the retinoic acid receptor alpha gene associated with acute promyelocyticleukemia (APL). Extensive alternative splicing of this gene results in severalvariations of the protein''s central and C-terminal regions; all variantsencode the same N-terminus. Alternatively spliced transcript variants encodingdifferent isoforms have been identified. [provided by RefSeq, Jul 2008]
PTCH1: This gene encodes a member of the patched family of proteins and acomponent of the hedgehog signaling pathway. Hedgehog signaling is importantin embryonic development and tumorigenesis. The encoded protein is the receptorfor the secreted hedgehog ligands, which include sonic hedgehog, indian hedgehogand desert hedgehog. Following binding by one of the hedgehog ligands, theencoded protein is trafficked away from the primary cilium, relieving inhibitionof the G-protein-coupled receptor smoothened, which results in activationof downstream signaling. Mutations of this gene have been associated withbasal cell nevus syndrome and holoprosencephaly. [provided by RefSeq, Aug2017]
RASA1: The protein encoded by this gene is located in the cytoplasm and ispart of the GAP1 family of GTPase-activating proteins. The gene product stimulatesthe GTPase activity of normal RAS p21 but not its oncogenic counterpart. Actingas a suppressor of RAS function, the protein enhances the weak intrinsic GTPaseactivity of RAS proteins resulting in the inactive GDP-bound form of RAS,thereby allowing control of cellular proliferation and differentiation. Mutationsleading to changes in the binding sites of either protein are associated withbasal cell carcinomas. Mutations also have been associated with hereditarycapillary malformations (CM) with or without arteriovenous malformations (AVM)and Parkes Weber syndrome. Alternative splicing results in two isoforms wherethe shorter isoform, lacking the N-terminal hydrophobic region but retainingthe same activity, appears to be abundantly expressed in placental but notadult tissues. [provided by RefSeq, May 2012]
RTN1: This gene belongs to the family of reticulon encoding genes. Reticulonsare associated with the endoplasmic reticulum, and are involved in neuroendocrinesecretion or in membrane trafficking in neuroendocrine cells. This gene isconsidered to be a specific marker for neurological diseases and cancer, andis a potential molecular target for therapy. Alternative splicing resultsin multiple transcript variants. [provided by RefSeq, Jul 2011]
SCG2: The protein encoded by this gene is a member of the chromogranin/secretograninfamily of neuroendocrine secretory proteins. Studies in rodents suggest thatthe full-length protein, secretogranin II, is involved in the packaging orsorting of peptide hormones and neuropeptides into secretory vesicles. Thefull-length protein is cleaved to produce the active peptide secretoneurin,which exerts chemotaxic effects on specific cell types, and EM66, whose functionis unknown. [provided by RefSeq, Jul 2008]
SHH: This gene encodes a protein that is instrumental in patterning the earlyembryo. It has been implicated as the key inductive signal in patterning ofthe ventral neural tube, the anterior-posterior limb axis, and the ventralsomites. Of three human proteins showing sequence and functional similarityto the sonic hedgehog protein of Drosophila, this protein is the most similar.The protein is made as a precursor that is autocatalytically cleaved; theN-terminal portion is soluble and contains the signalling activity while theC-terminal portion is involved in precursor processing. More importantly,the C-terminal product covalently attaches a cholesterol moiety to the N-terminalproduct, restricting the N-terminal product to the cell surface and preventingit from freely diffusing throughout the developing embryo. Defects in thisprotein or in its signalling pathway are a cause of holoprosencephaly (HPE),a disorder in which the developing forebrain fails to correctly separate intoright and left hemispheres. HPE is manifested by facial deformities. It isalso thought that mutations in this gene or in its signalling pathway maybe responsible for VACTERL syndrome, which is characterized by vertebral defects,anal atresia, tracheoesophageal fistula with esophageal atresia, radial andrenal dysplasia, cardiac anomalies, and limb abnormalities. Additionally,mutations in a long range enhancer located approximately 1 megabase upstreamof this gene disrupt limb patterning and can result in preaxial polydactyly.[provided by RefSeq, Jul 2008]
SLIT1: Enables Roundabout binding activity. Involved in axon extension involvedin axon guidance; motor neuron axon guidance; and negative chemotaxis. Predictedto be located in extracellular region. Predicted to be active in extracellularspace. [provided by Alliance of Genome Resources, Apr 2022]
THY1: This gene encodes a cell surface glycoprotein and member of the immunoglobulinsuperfamily of proteins. The encoded protein is involved in cell adhesionand cell communication in numerous cell types, but particularly in cells ofthe immune and nervous systems. The encoded protein is widely used as a markerfor hematopoietic stem cells. This gene may function as a tumor suppressorin nasopharyngeal carcinoma. Alternative splicing results in multiple transcriptvariants. [provided by RefSeq, Jul 2015]
TLE1: Enables identical protein binding activity and transcription corepressoractivity. Involved in negative regulation of I-kappaB kinase/NF-kappaB signaling;negative regulation of anoikis; and regulation of gene expression. Locatedin cytosol and nucleoplasm. Part of beta-catenin-TCF complex. [provided byAlliance of Genome Resources, Apr 2022]
TLE3: This gene encodes a transcriptional co-repressor protein that belongsto the transducin-like enhancer family of proteins. The members of this familyfunction in the Notch signaling pathway that regulates determination of cellfate during development. Expression of this gene has been associated witha favorable outcome to chemotherapy with taxanes for ovarian carcinoma. Alternatesplicing results in multiple transcript variants. Additional alternativelyspliced transcript variants of this gene have been described, but their full-lengthnature is not known. [provided by RefSeq, Sep 2013]
UNC5C: This gene product belongs to the UNC-5 family of netrin receptors.Netrins are secreted proteins that direct axon extension and cell migrationduring neural development. They are bifunctional proteins that act as attractantsfor some cell types and as repellents for others, and these opposite actionsare thought to be mediated by two classes of receptors. The UNC-5 family ofreceptors mediate the repellent response to netrin; they are transmembraneproteins containing 2 immunoglobulin (Ig)-like domains and 2 type I thrombospondinmotifs in the extracellular region. [provided by RefSeq, Jul 2008]
VEGFA: This gene is a member of the PDGF/VEGF growth factor family. It encodesa heparin-binding protein, which exists as a disulfide-linked homodimer. Thisgrowth factor induces proliferation and migration of vascular endothelialcells, and is essential for both physiological and pathological angiogenesis.Disruption of this gene in mice resulted in abnormal embryonic blood vesselformation. This gene is upregulated in many known tumors and its expressionis correlated with tumor stage and progression. Elevated levels of this proteinare found in patients with POEMS syndrome, also known as Crow-Fukase syndrome.Allelic variants of this gene have been associated with microvascular complicationsof diabetes 1 (MVCD1) and atherosclerosis. Alternatively spliced transcriptvariants encoding different isoforms have been described. There is also evidencefor alternative translation initiation from upstream non-AUG (CUG) codonsresulting in additional isoforms. A recent study showed that a C-terminallyextended isoform is produced by use of an alternative in-frame translationtermination codon via a stop codon readthrough mechanism, and that this isoformis antiangiogenic. Expression of some isoforms derived from the AUG startcodon is regulated by a small upstream open reading frame, which is locatedwithin an internal ribosome entry site. The levels of VEGF are increased duringinfection with severe acute respiratory syndrome coronavirus 2 (SARS-CoV-2),thus promoting inflammation by facilitating recruitment of inflammatory cells,and by increasing the level of angiopoietin II (Ang II), one of two productsof the SARS-CoV-2 binding target, angiotensin-converting enzyme 2 (ACE2).In turn, Ang II facilitates the elevation of VEGF, thus forming a viciouscycle in the release of inflammatory cytokines. [provided by RefSeq, Jun 2020]
VLDLR: The low density lipoprotein receptor (LDLR) gene family consists ofcell surface proteins involved in receptor-mediated endocytosis of specificligands. This gene encodes a lipoprotein receptor that is a member of theLDLR family and plays important roles in VLDL-triglyceride metabolism andthe reelin signaling pathway. Mutations in this gene cause VLDLR-associatedcerebellar hypoplasia. Alternative splicing generates multiple transcriptvariants encoding distinct isoforms for this gene. [provided by RefSeq, Aug2009]
////
ABCC8: The protein encoded by this gene is a member of the superfamily of ATP-binding cassette (ABC) transporters. ABC proteins transport various molecules across extra- and intra-cellular membranes. ABC genes are divided into seven distinct subfamilies (ABC1, MDR/TAP, MRP, ALD, OABP, GCN20, White). This protein is a member of the MRP subfamily which is involved in multi-drug resistance. This protein functions as a modulator of ATP-sensitive potassium channels and insulin release. Mutations in the ABCC8 gene and deficiencies in the encoded protein have been observed in patients with hyperinsulinemic hypoglycemia of infancy, an autosomal recessive disorder of unregulated and high insulin secretion. Mutations have also been associated with non-insulin-dependent diabetes mellitus type II, an autosomal dominant disease of defective insulin secretion. Alternatively spliced transcript variants have been found for this gene. [provided by RefSeq, Jul 2020]
AKT3: The protein encoded by this gene is a member of the AKT, also called PKB,  serine/threonine protein kinase family. AKT kinases are known to be regulators of cell signaling in response to insulin and growth factors. They are involved in a wide variety of biological processes including cell proliferation, differentiation, apoptosis, tumorigenesis, as well as glycogen synthesis and glucose uptake. This kinase has been shown to be stimulated by platelet-derived growth factor (PDGF), insulin, and insulin-like growth factor 1 (IGF1). Alternatively splice transcript variants encoding distinct isoforms have been described. [provided by RefSeq, Jul 2008]
CHGA: The protein encoded by this gene is a member of the chromogranin/secretogranin family of neuroendocrine secretory proteins. It is found in secretory vesicles of neurons and endocrine cells. This gene product is a precursor to three biologically active peptides; vasostatin, pancreastatin, and parastatin. These peptides act as autocrine or paracrine negative modulators of the neuroendocrine system. Two other peptides, catestatin and chromofungin, have antimicrobial activity and antifungal activity, respectively. Two transcript variants encoding different isoforms have been found for this gene. [provided by RefSeq, Sep 2014]
DCX: This gene encodes a member of the doublecortin family. The protein encoded by this gene is a cytoplasmic protein and contains two doublecortin domains, which bind microtubules. In the developing cortex, cortical neurons must migrate over long distances to reach the site of their final differentiation. The encoded protein appears to direct neuronal migration by regulating the organization and stability of microtubules. In addition, the encoded protein interacts with LIS1, the regulatory gamma subunit of platelet activating factor acetylhydrolase, and this interaction is important to proper microtubule function in the developing cortex. Mutations in this gene cause abnormal migration of neurons during development and disrupt the layering of the cortex, leading to epilepsy, cognitive disability, subcortical band heterotopia ("double cortex" syndrome) in females and lissencephaly ("smooth brain" syndrome) in males. Multiple transcript variants encoding different isoforms have been found for this gene. [provided by RefSeq, Sep 2010]
DPP4: The DPP4 gene encodes dipeptidyl peptidase 4, which is identical to adenosine deaminase complexing protein-2, and to the T-cell activation antigen CD26. It is an intrinsic type II transmembrane glycoprotein and a serine exopeptidase that cleaves X-proline dipeptides from the N-terminus of polypeptides. Dipeptidyl peptidase 4 is highly involved in glucose and insulin metabolism, as well as in immune regulation. This protein was shown to be a functional receptor for Middle East respiratory syndrome coronavirus (MERS-CoV), and protein modeling suggests that it may play a similar role with SARS-CoV-2, the virus responsible for COVID-19. [provided by RefSeq, Apr 2020]
ELP4: This gene encodes a component of the six subunit elongator complex, a histone acetyltransferase complex that associates directly with RNA polymerase II during transcriptional elongation. The human gene can partially complement sensitivity phenotypes of yeast ELP4 deletion mutants. This gene has also been associated with Rolandic epilepsy. Alternative splicing results in multiple transcript variants. [provided by RefSeq, Dec 2013]
FOXA2: This gene encodes a member of the forkhead class of DNA-binding proteins. These hepatocyte nuclear factors are transcriptional activators for liver-specific genes such as albumin and transthyretin, and they also interact with chromatin. Similar family members in mice have roles in the regulation of metabolism and in the differentiation of the pancreas and liver. This gene has been linked to sporadic cases of maturity-onset diabetes of the young. Transcript variants encoding different isoforms have been identified for this gene. [provided by RefSeq, Oct 2008]
FOXO1: This gene belongs to the forkhead family of transcription factors which are characterized by a distinct forkhead domain.  The specific function of this gene has not yet been determined; however, it may play a role in myogenic growth and differentiation. Translocation of this gene with PAX3 has been associated with alveolar rhabdomyosarcoma. [provided by RefSeq, Jul 2008]
G6PC2: This gene encodes an enzyme belonging to the glucose-6-phosphatase catalytic subunit family. These enzymes are part of a multicomponent integral membrane system that catalyzes the hydrolysis of glucose-6-phosphate, the terminal step in gluconeogenic and glycogenolytic pathways, allowing the release of glucose into the bloodstream. The family member encoded by this gene is found in pancreatic islets and does not exhibit phosphohydrolase activity, but it is a major target of cell-mediated autoimmunity in diabetes. Several alternatively spliced transcript variants of this gene have been described, but their biological validity has not been determined. [provided by RefSeq, Jul 2008]
GCG: The protein encoded by this gene is actually a preproprotein that is cleaved into four distinct mature peptides. One of these, glucagon, is a pancreatic hormone that counteracts the glucose-lowering action of insulin by stimulating glycogenolysis and gluconeogenesis. Glucagon is a ligand for a specific G-protein linked receptor whose signalling pathway controls cell proliferation. Two of the other peptides are secreted from gut endocrine cells and promote nutrient absorption through distinct mechanisms. Finally, the fourth peptide is similar to glicentin, an active enteroglucagon. [provided by RefSeq, Jul 2008]
GCK: This gene encodes a member of the hexokinase family of proteins. Hexokinases phosphorylate glucose to produce glucose-6-phosphate, the first step in most glucose metabolism pathways. In contrast to other forms of hexokinase, this enzyme is not inhibited by its product glucose-6-phosphate but remains active while glucose is abundant. The use of multiple promoters and alternative splicing of this gene result in distinct protein isoforms that exhibit tissue-specific expression in the pancreas and liver. In the pancreas, this enzyme plays a role in glucose-stimulated insulin secretion, while in the liver, this enzyme is important in glucose uptake and conversion to glycogen. Mutations in this gene that alter enzyme activity have been associated with multiple types of diabetes and hyperinsulinemic hypoglycemia. [provided by RefSeq, Aug 2017]
HNF1A: The protein encoded by this gene is a transcription factor required for the expression of several liver-specific genes. The encoded protein functions as a homodimer and binds to the inverted palindrome 5'-GTTAATNATTAAC-3'. Defects in this gene are a cause of maturity onset diabetes of the young type 3 (MODY3) and also can result in the appearance of hepatic adenomas. Alternative splicing results in multiple transcript variants encoding different isoforms. [provided by RefSeq, Apr 2015]
IAPP: This gene encodes a member of the calcitonin family of peptide hormones. This hormone is released from pancreatic beta cells following food intake to regulate blood glucose levels and act as a satiation signal. Human patients with type 1 and advanced type 2 diabetes exhibit reduced levels of the encoded hormone in blood and pancreas. This protein also exhibits a bactericidal, antimicrobial activity. [provided by RefSeq, Jul 2016]
INS: This gene encodes insulin, a peptide hormone that plays a vital role in the regulation of carbohydrate and lipid metabolism. After removal of the precursor signal peptide, proinsulin is post-translationally cleaved into three peptides: the B chain and A chain peptides, which are covalently linked via two disulfide bonds to form insulin, and C-peptide. Binding of insulin to the insulin receptor (INSR) stimulates glucose uptake. A multitude of mutant alleles with phenotypic effects have been identified, including insulin-dependent diabetes mellitus, permanent neonatal diabetes diabetes mellitus, maturity-onset diabetes of the young type 10 and hyperproinsulinemia. There is a read-through gene, INS-IGF2, which overlaps with this gene at the 5' region and with the IGF2 gene at the 3' region. [provided by RefSeq, May 2020]
INSM1: Insulinoma-associated 1 (INSM1) gene is intronless and encodes a protein containing both a zinc finger DNA-binding domain and a putative prohormone domain. This gene is a sensitive marker for neuroendocrine differentiation of human lung tumors. [provided by RefSeq, Jul 2008]
ISL1: This gene encodes a member of the LIM/homeodomain family of transcription factors. The encoded protein binds to the enhancer region of the insulin gene, among others, and may play an important role in regulating insulin gene expression. The encoded protein is central to the development of pancreatic cell lineages and may also be required for motor neuron generation. Mutations in this gene have been associated with maturity-onset diabetes of the young. [provided by RefSeq, Jul 2008]
LMO2: LMO2 encodes a cysteine-rich, two LIM-domain protein that is required for yolk sac erythropoiesis. The LMO2 protein has a central and crucial role in hematopoietic development and is highly conserved. The LMO2 transcription start site is located approximately 25 kb downstream from the 11p13 T-cell translocation cluster (11p13 ttc), where a number T-cell acute lymphoblastic leukemia-specific translocations occur. Alternative splicing results in multiple transcript variants encoding different isoforms.[provided by RefSeq, Nov 2008]
MAFB: The protein encoded by this gene is a basic leucine zipper (bZIP) transcription factor that plays an important role in the regulation of lineage-specific hematopoiesis. The encoded nuclear protein represses ETS1-mediated transcription of erythroid-specific genes in myeloid cells. This gene contains no introns. [provided by RefSeq, Jul 2008]
NEUROD1: This gene encodes a member of the NeuroD family of basic helix-loop-helix (bHLH) transcription factors. The protein forms heterodimers with other bHLH proteins and activates transcription of genes that contain a specific DNA sequence known as the E-box. It regulates expression of the insulin gene, and mutations in this gene result in type II diabetes mellitus. [provided by RefSeq, Jul 2008]
NEUROG3: The protein encoded by this gene is a basic helix-loop-helix (bHLH) transcription factor involved in neurogenesis. The encoded protein likely acts as a heterodimer with another bHLH protein. Defects in this gene are a cause of congenital malabsorptive diarrhea 4 (DIAR4).[provided by RefSeq, May 2010]
NKX2-2: The protein encoded by this gene contains a homeobox domain and may be involved in the morphogenesis of the central nervous system. This gene is found on chromosome 20 near NKX2-4, and these two genes appear to be duplicated on chromosome 14 in the form of TITF1 and NKX2-8. The encoded protein is likely to be a nuclear transcription factor. [provided by RefSeq, Jul 2008]
NKX6-1: In the pancreas, NKX6.1 is required for the development of beta cells and is a potent bifunctional transcription regulator that binds to AT-rich sequences within the promoter region of target genes Iype et al. (2004) [PubMed 15056733].[supplied by OMIM, Mar 2008]
PAK3: The protein encoded by this gene is a serine-threonine kinase and forms an activated complex with GTP-bound RAS-like (P21), CDC2 and RAC1. This protein may be necessary for dendritic development and for the rapid cytoskeletal reorganization in dendritic spines associated with synaptic plasticity. Defects in this gene are the cause of a non-syndromic form of X-linked intellectual disability. Alternatively spliced transcript variants encoding different isoforms have been identified. [provided by RefSeq, Jul 2017]
PAX4: This gene is a member of the paired box (PAX) family of transcription factors. Members of this gene family typically contain a paired box domain, an octapeptide, and a paired-type homeodomain. These genes play critical roles during fetal development and cancer growth. The paired box 4 gene is involved in pancreatic islet development and mouse studies have demonstrated a role for this gene in differentiation of insulin-producing beta cells. [provided by RefSeq, Jul 2008]
PAX6: This gene encodes paired box protein Pax-6, one of many human homologs of the Drosophila melanogaster gene prd. In addition to a conserved paired box domain, a hallmark feature of this gene family, the encoded protein also contains a homeobox domain. Both domains are known to bind DNA and function as regulators of gene transcription. Activity of this protein is key in the development of neural tissues, particularly the eye. This gene is regulated by multiple enhancers located up to hundreds of kilobases distant from this locus. Mutations in this gene or in the enhancer regions can cause ocular disorders such as aniridia and Peter's anomaly. Use of alternate promoters and alternative splicing results in multiple transcript variants encoding different isoforms. Interestingly, inclusion of a particular alternate coding exon has been shown to increase the length of the paired box domain and alter its DNA binding specificity. Consequently, isoforms that carry the shorter paired box domain regulate a different set of genes compared to the isoforms carrying the longer paired box domain. [provided by RefSeq, Mar 2019]
PCSK1: This gene encodes a member of the subtilisin-like proprotein convertase family, which includes proteases that process protein and peptide precursors trafficking through regulated or constitutive branches of the secretory pathway. The encoded protein undergoes an initial autocatalytic processing event in the ER to generate a heterodimer which exits the ER and sorts to subcellular compartments where a second autocatalytic even takes place and the catalytic activity is acquired. The protease is packaged into and activated in dense core secretory granules and expressed in the neuroendocrine system and brain. This gene encodes one of the seven basic amino acid-specific members which cleave their substrates at single or paired basic residues. It functions in the proteolytic activation of polypeptide hormones and neuropeptides precursors. Mutations in this gene have been associated with susceptibility to obesity and proprotein convertase 1/3 deficiency. Alternatively spliced transcript variants encoding multiple isoforms have been observed for this gene [provided by RefSeq, Jan 2014]
PCSK2: This gene encodes a member of the subtilisin-like proprotein convertase family, which includes proteases that process protein and peptide precursors trafficking through regulated or constitutive branches of the secretory pathway. The protein undergoes an initial autocatalytic processing event and interacts with a neuroendocrine secretory protein in the ER, exits the ER and sorts to secretory granules, where it is cleaved and catalytically activated during intracellular transport. The encoded protease is packaged into and activated in dense core secretory granules and expressed in the neuroendocrine system and brain. This gene encodes one of the seven basic amino acid-specific members which cleave their substrates at single or paired basic residues. It functions in the proteolytic activation of polypeptide hormones and neuropeptides precursors. Single nucleotide polymorphisms in this gene may increase susceptibility to myocardial infarction and type 2 diabetes. This gene may also play a role in tumor development and progression. Alternatively spliced transcript variants encoding multiple isoforms have been observed for this gene. [provided by RefSeq, Jan 2014]
PDX1: The protein encoded by this gene is a transcriptional activator of several genes, including insulin, somatostatin, glucokinase, islet amyloid polypeptide, and glucose transporter type 2. The encoded nuclear protein is involved in the early development of the pancreas and plays a major role in glucose-dependent regulation of insulin gene expression. Defects in this gene are a cause of pancreatic agenesis, which can lead to early-onset insulin-dependent diabetes mellitus (IDDM), as well as maturity onset diabetes of the young type 4 (MODY4). [provided by RefSeq, Aug 2017]
PKLR: The protein encoded by this gene is a pyruvate kinase that catalyzes the transphosphorylation of phohsphoenolpyruvate into pyruvate and ATP, which is the rate-limiting step of glycolysis. Defects in this enzyme, due to gene mutations or genetic variations, are the common cause of chronic hereditary nonspherocytic hemolytic anemia (CNSHA or HNSHA). Multiple transcript variants encoding different isoforms have been found for this gene. [provided by RefSeq, Jul 2008]
SCGN: The encoded protein is a secreted calcium-binding protein which is found in the cytoplasm. It is related to calbindin D-28K and calretinin. This protein is thought to be involved in KCL-stimulated calcium flux and cell proliferation. [provided by RefSeq, Jul 2008]
SEC11A: This gene encodes a member of the peptidase S26B family. The encoded protein is an 18kDa subunit of the signal peptidase complex and has been linked to cell migration and invasion, gastric cancer and lymph node metastasis. Alternative splicing results in multiple transcript variants. A related pseudogene has been identified on chromosome 8. [provided by RefSeq, Dec 2012]
SLC2A2: This gene encodes an integral plasma membrane glycoprotein of the liver, islet beta cells, intestine, and kidney epithelium. The encoded protein mediates facilitated bidirectional glucose transport. Because of its low affinity for glucose, it has been suggested as a glucose sensor. Mutations in this gene are associated with susceptibility to diseases, including Fanconi-Bickel syndrome and noninsulin-dependent diabetes mellitus (NIDDM). Alternative splicing results in multiple transcript variants of this gene. [provided by RefSeq, Jul 2013]
SPCS1: Predicted to enable peptidase activity and ribosome binding activity. Involved in viral protein processing and virion assembly. Is integral component of endoplasmic reticulum membrane. [provided by Alliance of Genome Resources, Apr 2022]
SRP14: Enables RNA binding activity. Involved in protein targeting to ER. Located in nucleus. Part of signal recognition particle, endoplasmic reticulum targeting. [provided by Alliance of Genome Resources, Apr 2022]
SRP9: Predicted to enable RNA binding activity and signal recognition particle binding activity. Predicted to be involved in SRP-dependent cotranslational protein targeting to membrane. Predicted to be located in cytosol. Predicted to be part of signal recognition particle, endoplasmic reticulum targeting. [provided by Alliance of Genome Resources, Apr 2022]
SRPRB: The protein encoded by this gene has similarity to mouse protein which is a subunit of the signal recognition particle receptor (SR). This subunit is a transmembrane GTPase belonging to the GTPase superfamily. It anchors alpha subunit, a peripheral membrane GTPase, to the ER membrane. SR is required for the cotranslational targeting of both secretory and membrane proteins to the ER membrane. [provided by RefSeq, Jul 2008]
SST: The hormone somatostatin has active 14 aa and 28 aa forms that are produced by alternate cleavage of the single preproprotein encoded by this gene. Somatostatin is expressed throughout the body and inhibits the release of numerous secondary hormones by binding to high-affinity G-protein-coupled somatostatin receptors. This hormone is an important regulator of the endocrine system through its interactions with pituitary growth hormone, thyroid stimulating hormone, and most hormones of the gastrointestinal tract. Somatostatin also affects rates of neurotransmission in the central nervous system and proliferation of both normal and tumorigenic cells. [provided by RefSeq, Jul 2008]
STXBP1: This gene encodes a syntaxin-binding protein. The encoded protein appears to play a role in release of neurotransmitters via regulation of syntaxin, a transmembrane attachment protein receptor. Mutations in this gene have been associated with infantile epileptic encephalopathy-4. Alternatively spliced transcript variants have been described. [provided by RefSeq, Feb 2010]
SYT13: This gene encodes a member of the large synaptotagmin protein family. Family members have an extracellular N-terminal transmembrane domain and a cytoplasmic C terminus with two tandem C2 domains (C2A and C2B). Synaptotogmin family members can form homo- and heteromeric complexes with each other. They also have different biochemical properties and developmental profiles, and patterns of tissue distribution. Synaptotagmins function as membrane traffickers in multicellular organisms. Two alternatively spliced transcript variants that encode different protein isoforms have been described for this gene. [provided by RefSeq, Oct 2011]
VDR: This gene encodes vitamin D3 receptor, which is a member of the nuclear hormone receptor superfamily of ligand-inducible transcription factors. This receptor also functions as a receptor for the secondary bile acid, lithocholic acid. Downstream targets of vitamin D3 receptor are principally involved in mineral metabolism, though this receptor regulates a variety of other metabolic pathways, such as those involved in immune response and cancer. Mutations in this gene are associated with type II vitamin D-resistant rickets. A single nucleotide polymorphism in the initiation codon results in an alternate translation start site three codons downstream. Alternatively spliced transcript variants encoding different isoforms have been described for this gene. A recent study provided evidence for translational readthrough in this gene, and expression of an additional C-terminally extended isoform via the use of an alternative in-frame translation termination codon. [provided by RefSeq, Jun 2018]
////
ADAM17: This gene encodes a member of the ADAM (a disintegrin and metalloprotease domain) family. Members of this family are membrane-anchored proteins structurally related to snake venom disintegrins, and have been implicated in a variety of biologic processes involving cell-cell and cell-matrix interactions, including fertilization, muscle development, and neurogenesis. The encoded preproprotein is proteolytically processed to generate the mature protease. The encoded protease functions in the ectodomain shedding of tumor necrosis factor-alpha, in which soluble tumor necrosis factor-alpha is released from the membrane-bound precursor. This protease also functions in the processing of numerous other substrates, including cell adhesion proteins, cytokine and growth factor receptors and epidermal growth factor (EGF) receptor ligands, and plays a prominent role in the activation of the Notch signaling pathway. Elevated expression of this gene has been observed in specific cell types derived from psoriasis, rheumatoid arthritis, multiple sclerosis and Crohn's disease patients, suggesting that the encoded protein may play a role in autoimmune disease. Additionally, this protease may play a role in viral infection through its cleavage of ACE2, the cellular receptor for SARS-CoV and SARS-CoV-2. [provided by RefSeq, Aug 2020]
AXIN1: This gene encodes a cytoplasmic protein which contains a regulation of G-protein signaling (RGS) domain and a dishevelled and axin (DIX) domain. The encoded protein interacts with adenomatosis polyposis coli, catenin beta-1, glycogen synthase kinase 3 beta, protein phosphate 2, and itself. This protein functions as a negative regulator of the wingless-type MMTV integration site family, member 1 (WNT) signaling pathway and can induce apoptosis. The crystal structure of a portion of this protein, alone and in a complex with other proteins, has been resolved. Mutations in this gene have been associated with hepatocellular carcinoma, hepatoblastomas, ovarian endometriod adenocarcinomas, and medullablastomas. Alternative splicing results in multiple transcript variants. [provided by RefSeq, Jan 2016]
AXIN2: The Axin-related protein, Axin2, presumably plays an important role in the regulation of the stability of beta-catenin in the Wnt signaling pathway, like its rodent homologs, mouse conductin/rat axil. In mouse, conductin organizes a multiprotein complex of APC (adenomatous polyposis of the colon), beta-catenin, glycogen synthase kinase 3-beta, and conductin, which leads to the degradation of beta-catenin. Apparently, the deregulation of beta-catenin is an important event in the genesis of a number of malignancies. The AXIN2 gene has been mapped to 17q23-q24, a region that shows frequent loss of heterozygosity in breast cancer, neuroblastoma, and other tumors. Mutations in this gene have been associated with colorectal cancer with defective mismatch repair. [provided by RefSeq, Jul 2008]
CCND2: The protein encoded by this gene belongs to the highly conserved cyclin family, whose members are characterized by a dramatic periodicity in protein abundance through the cell cycle. Cyclins function as regulators of CDK kinases. Different cyclins exhibit distinct expression and degradation patterns which contribute to the temporal coordination of each mitotic event. This cyclin forms a complex with CDK4 or CDK6 and functions as a regulatory subunit of the complex, whose activity is required for cell cycle G1/S transition. This protein has been shown to interact with and be involved in the phosphorylation of tumor suppressor protein Rb. Knockout studies of the homologous gene in mouse suggest the essential roles of this gene in ovarian granulosa and germ cell proliferation. High level expression of this gene was observed in ovarian and testicular tumors. Mutations in this gene are associated with megalencephaly-polymicrogyria-polydactyly-hydrocephalus syndrome 3 (MPPH3). [provided by RefSeq, Sep 2014]
CSNK1E: The protein encoded by this gene is a serine/threonine protein kinase and a member of the casein kinase I protein family, whose members have been implicated in the control of cytoplasmic and nuclear processes, including DNA replication and repair. The encoded protein is found in the cytoplasm as a monomer and can phosphorylate a variety of proteins, including itself. This protein has been shown to phosphorylate period, a circadian rhythm protein. Two transcript variants encoding the same protein have been found for this gene. [provided by RefSeq, Feb 2014]
CTNNB1: The protein encoded by this gene is part of a complex of proteins that constitute adherens junctions (AJs). AJs are necessary for the creation and maintenance of epithelial cell layers by regulating cell growth and adhesion between cells. The encoded protein also anchors the actin cytoskeleton and may be responsible for transmitting the contact inhibition signal that causes cells to stop dividing once the epithelial sheet is complete. Finally, this protein binds to the product of the APC gene, which is mutated in adenomatous polyposis of the colon. Mutations in this gene are a cause of colorectal cancer (CRC), pilomatrixoma (PTR), medulloblastoma (MDB), and ovarian cancer. Alternative splicing results in multiple transcript variants. [provided by RefSeq, Aug 2016]
CUL1: Predicted to enable ubiquitin protein ligase binding activity and ubiquitin-protein transferase activity. Involved in SCF-dependent proteasomal ubiquitin-dependent protein catabolic process and protein ubiquitination. Located in plasma membrane. Part of Parkin-FBXW7-Cul1 ubiquitin ligase complex and SCF ubiquitin ligase complex. [provided by Alliance of Genome Resources, Apr 2022]
DKK1: This gene encodes a member of the dickkopf family of proteins. Members of this family are secreted proteins characterized by two cysteine-rich domains that mediate protein-protein interactions. The encoded protein binds to the LRP6 co-receptor and inhibits beta-catenin-dependent Wnt signaling. This gene plays a role in embryonic development and may be important in bone formation in adults. Elevated expression of this gene has been observed in numerous human cancers and this protein may promote proliferation, invasion and growth in cancer cell lines. [provided by RefSeq, Sep 2017]
DKK4: This gene encodes a protein that is a member of the dickkopf family. The secreted protein contains two cysteine rich regions and is involved in embryonic development through its interactions with the Wnt signaling pathway. Activity of this protein is modulated by binding to the Wnt co-receptor and the co-factor kremen 2. [provided by RefSeq, Jul 2008]
DLL1: DLL1 is a human homolog of the Notch Delta ligand and is a member of the delta/serrate/jagged family.  It plays a role in mediating cell fate decisions during hematopoiesis. It may play a role in cell-to-cell communication. [provided by RefSeq, Jul 2008]
DVL2: This gene encodes a member of the dishevelled (dsh) protein family. The vertebrate dsh proteins have approximately 40% amino acid sequence similarity with Drosophila dsh. This gene encodes a 90-kD protein that undergoes posttranslational phosphorylation to form a 95-kD cytoplasmic protein, which may play a role in the signal transduction pathway mediated by multiple Wnt proteins. The mechanisms of dishevelled function in Wnt signaling are likely to be conserved among metazoans. [provided by RefSeq, Jul 2008]
FRAT1: The protein encoded by this gene belongs to the GSK-3-binding protein family. The protein inhibits GSK-3-mediated phosphorylation of beta-catenin and positively regulates the Wnt signaling pathway. It may function in tumor progression and in lymphomagenesis. [provided by RefSeq, Oct 2008]
FZD1: Members of the 'frizzled' gene family encode 7-transmembrane domain proteins that are receptors for Wnt signaling proteins.  The FZD1 protein contains a signal peptide, a cysteine-rich domain in the N-terminal extracellular region, 7 transmembrane domains, and a C-terminal PDZ domain-binding motif.  The FZD1 transcript is expressed in various tissues. [provided by RefSeq, Jul 2008]
FZD8: This intronless gene is a member of the frizzled gene family. Members of this family encode seven-transmembrane domain proteins that are receptors for the Wingless type MMTV integration site family of signaling proteins. Most frizzled receptors are coupled to the beta-catenin canonical signaling pathway. This gene is highly expressed in two human cancer cell lines, indicating that it may play a role in several types of cancer. The crystal structure of the extracellular cysteine-rich domain of a similar mouse protein has been determined. [provided by RefSeq, Jul 2008]
GNAI1: Guanine nucleotide binding proteins are heterotrimeric signal-transducing molecules consisting of alpha, beta, and gamma subunits. The alpha subunit binds guanine nucleotide, can hydrolyze GTP, and can interact with other proteins. The protein encoded by this gene represents the alpha subunit of an inhibitory complex. The encoded protein is part of a complex that responds to beta-adrenergic signals by inhibiting adenylate cyclase. Two transcript variants encoding different isoforms have been found for this gene. [provided by RefSeq, Jan 2012]
HDAC11: This gene encodes a class IV histone deacetylase. The encoded protein is localized to the nucleus and may be involved in regulating the expression of interleukin 10. Alternative splicing results in multiple transcript variants.[provided by RefSeq, Apr 2009]
HDAC2: This gene product belongs to the histone deacetylase family. Histone deacetylases act via the formation of large multiprotein complexes, and are responsible for the deacetylation of lysine residues at the N-terminal regions of core histones (H2A, H2B, H3 and H4). This protein forms transcriptional repressor complexes by associating with many different proteins, including YY1, a mammalian zinc-finger transcription factor. Thus, it plays an important role in transcriptional regulation, cell cycle progression and developmental events. Alternative splicing results in multiple transcript variants. [provided by RefSeq, Apr 2010]
HDAC5: Histones play a critical role in transcriptional regulation, cell cycle progression, and developmental events. Histone acetylation/deacetylation alters chromosome structure and affects transcription factor access to DNA. The protein encoded by this gene belongs to the class II histone deacetylase/acuc/apha family. It possesses histone deacetylase activity and represses transcription when tethered to a promoter. It coimmunoprecipitates only with HDAC3 family member and might form multicomplex proteins. It also interacts with myocyte enhancer factor-2 (MEF2) proteins, resulting in repression of MEF2-dependent genes. This gene is thought to be associated with colon cancer. Two transcript variants encoding different isoforms have been found for this gene. [provided by RefSeq, Jul 2008]
HEY1: This gene encodes a nuclear protein belonging to the hairy and enhancer of split-related (HESR) family of basic helix-loop-helix (bHLH)-type transcriptional repressors. Expression of this gene is induced by the Notch and c-Jun signal transduction pathways. Two similar and redundant genes in mouse are required for embryonic cardiovascular development, and are also implicated in neurogenesis and somitogenesis. Alternative splicing results in multiple transcript variants. [provided by RefSeq, Jul 2008]
HEY2: This gene encodes a member of the hairy and enhancer of split-related (HESR) family of basic helix-loop-helix (bHLH)-type transcription factors. The encoded protein forms homo- or hetero-dimers that localize to the nucleus and interact with a histone deacetylase complex to repress transcription. Expression of this gene is induced by the Notch signal transduction pathway. Two similar and redundant genes in mouse are required for embryonic cardiovascular development, and are also implicated in neurogenesis and somitogenesis. Alternatively spliced transcript variants have been found, but their biological validity has not been determined. [provided by RefSeq, Jul 2008]
JAG1: The jagged 1 protein encoded by JAG1 is the human homolog of the Drosophilia jagged protein. Human jagged 1 is the ligand for the receptor notch 1, the latter is involved in signaling processes. Mutations that alter the jagged 1 protein cause Alagille syndrome. Jagged 1 signalling through notch 1 has also been shown to play a role in hematopoiesis. [provided by RefSeq, Nov 2019]
JAG2: The Notch signaling pathway is an intercellular signaling mechanism that is essential for proper embryonic development. Members of the Notch gene family encode transmembrane receptors that are critical for various cell fate decisions. The protein encoded by this gene is one of several ligands that activate Notch and related receptors. Two transcript variants encoding different isoforms have been found for this gene. [provided by RefSeq, Jul 2008]
KAT2A: KAT2A, or GCN5, is a histone acetyltransferase (HAT) that functions primarily as a transcriptional activator. It also functions as a repressor of NF-kappa-B (see MIM 164011) by promoting ubiquitination of the NF-kappa-B subunit RELA (MIM 164014) in a HAT-independent manner (Mao et al., 2009 [PubMed 19339690]).[supplied by OMIM, Sep 2009]
LEF1: This gene encodes a transcription factor belonging to a family of proteins that share homology with the high mobility group protein-1. The protein encoded by this gene can bind to a functionally important site in the T-cell receptor-alpha enhancer, thereby conferring maximal enhancer activity. This transcription factor is involved in the Wnt signaling pathway, and it may function in hair cell differentiation and follicle morphogenesis. Mutations in this gene have been found in somatic sebaceous tumors. This gene has also been linked to other cancers, including androgen-independent prostate cancer. Alternative splicing results in multiple transcript variants. [provided by RefSeq, Oct 2009]
MAML1: This protein is the human homolog of mastermind, a Drosophila protein that plays a role in the Notch signaling pathway involved in cell-fate determination. There is in vitro evidence that the human homolog forms a complex with the intracellular portion of human Notch receptors and can increase expression of a Notch-induced gene. This evidence supports its proposed function as a transcriptional co-activator in the Notch signaling pathway. [provided by RefSeq, Jul 2008]
MYC: This gene is a proto-oncogene and encodes a nuclear phosphoprotein that plays a role in cell cycle progression, apoptosis and cellular transformation. The encoded protein forms a heterodimer with the related transcription factor MAX. This complex binds to the E box DNA consensus sequence and regulates the transcription of specific target genes. Amplification of this gene is frequently observed in numerous human cancers. Translocations involving this gene are associated with Burkitt lymphoma and multiple myeloma in human patients. There is evidence to show that translation initiates both from an upstream, in-frame non-AUG (CUG) and a downstream AUG start site, resulting in the production of two isoforms with distinct N-termini. [provided by RefSeq, Aug 2017]
NCOR2: This gene encodes a nuclear receptor co-repressor that mediates transcriptional silencing of certain target genes. The encoded protein is a member of a family of thyroid hormone- and retinoic acid receptor-associated co-repressors. This protein acts as part of a multisubunit complex which includes histone deacetylases to modify chromatin structure that prevents basal transcriptional activity of target genes. Aberrant expression of this gene is associated with certain cancers. Alternate splicing results in multiple transcript variants encoding different isoforms.[provided by RefSeq, Apr 2011]
NCSTN: This gene encodes a type I transmembrane glycoprotein that is an integral component of the multimeric gamma-secretase complex. The encoded protein cleaves integral membrane proteins, including Notch receptors and beta-amyloid precursor protein, and may be a stabilizing cofactor required for gamma-secretase complex assembly. The cleavage of beta-amyloid precursor protein yields amyloid beta peptide, the main component of the neuritic plaque and the hallmark lesion in the brains of patients with Alzheimer's disease; however, the nature of the encoded protein's role in Alzheimer's disease is not known for certain. Mutations in this gene are associated with familial acne inversa. A pseudogene of this gene is present on chromosome 21. Alternatively spliced transcript variants of this gene have been described, but the full-length nature of some of these variants has not been determined. [provided by RefSeq, Feb 2014]
NKD1: In the mouse, Nkd is a Dishevelled (see DVL1; MIM 601365)-binding protein that functions as a negative regulator of the Wnt (see WNT1; MIM 164820)-beta-catenin (see MIM 116806)-Tcf (see MIM 602272) signaling pathway.[supplied by OMIM, Jun 2003]
NOTCH1: This gene encodes a member of the NOTCH family of proteins. Members of this Type I transmembrane protein family share structural characteristics including an extracellular domain consisting of multiple epidermal growth factor-like (EGF) repeats, and an intracellular domain consisting of multiple different domain types. Notch signaling is an evolutionarily conserved intercellular signaling pathway that regulates interactions between physically adjacent cells through binding of Notch family receptors to their cognate ligands. The encoded preproprotein is proteolytically processed in the trans-Golgi network to generate two polypeptide chains that heterodimerize to form the mature cell-surface receptor. This receptor plays a role in the development of numerous cell and tissue types. Mutations in this gene are associated with aortic valve disease, Adams-Oliver syndrome, T-cell acute lymphoblastic leukemia, chronic lymphocytic leukemia, and head and neck squamous cell carcinoma. [provided by RefSeq, Jan 2016]
NOTCH4: This gene encodes a member of the NOTCH family of proteins. Members of this Type I transmembrane protein family share structural characteristics including an extracellular domain consisting of multiple epidermal growth factor-like (EGF) repeats, and an intracellular domain consisting of multiple different domain types. Notch signaling is an evolutionarily conserved intercellular signaling pathway that regulates interactions between physically adjacent cells through binding of Notch family receptors to their cognate ligands. The encoded preproprotein is proteolytically processed in the trans-Golgi network to generate two polypeptide chains that heterodimerize to form the mature cell-surface receptor. This receptor may play a role in vascular, renal and hepatic development. Mutations in this gene may be associated with schizophrenia. Alternative splicing results in multiple transcript variants, at least one of which encodes an isoform that is proteolytically processed. [provided by RefSeq, Jan 2016]
NUMB: The protein encoded by this gene plays a role in the determination of cell fates during development. The encoded protein, whose degradation is induced in a proteasome-dependent manner by MDM2, is a membrane-bound protein that has been shown to associate with EPS15, LNX1, and NOTCH1. Alternative splicing results in multiple transcript variants. [provided by RefSeq, Feb 2016]
PPARD: This gene encodes a member of the peroxisome proliferator-activated receptor (PPAR) family. The encoded protein is thought to function as an integrator of transcriptional repression and nuclear receptor signaling. It may inhibit the ligand-induced transcriptional activity of peroxisome proliferator activated receptors alpha and gamma, though evidence for this effect is inconsistent. Expression of this gene in colorectal cancer cells may be variable but is typically relatively low. Knockout studies in mice suggested a role for this protein in myelination of the corpus callosum, lipid metabolism, differentiation, and epidermal cell proliferation. Alternative splicing results in multiple transcript variants encoding distinct protein isoforms. [provided by RefSeq, Aug 2017]
PSEN2: Alzheimer's disease (AD) patients with an inherited form of the disease carry mutations in the presenilin proteins (PSEN1 or PSEN2) or the amyloid precursor protein (APP). These disease-linked mutations result in increased production of the longer form of amyloid-beta (main component of amyloid deposits found in AD brains). Presenilins are postulated to regulate APP processing through their effects on gamma-secretase, an enzyme that cleaves APP. Also, it is thought that the presenilins are involved in the cleavage of the Notch receptor such that, they either directly regulate gamma-secretase activity, or themselves act are protease enzymes. Two alternatively spliced transcript variants encoding different isoforms of PSEN2 have been identified. [provided by RefSeq, Jul 2008]
PTCH1: This gene encodes a member of the patched family of proteins and a component of the hedgehog signaling pathway. Hedgehog signaling is important in embryonic development and tumorigenesis. The encoded protein is the receptor for the secreted hedgehog ligands, which include sonic hedgehog, indian hedgehog and desert hedgehog. Following binding by one of the hedgehog ligands, the encoded protein is trafficked away from the primary cilium, relieving inhibition of the G-protein-coupled receptor smoothened, which results in activation of downstream signaling. Mutations of this gene have been associated with basal cell nevus syndrome and holoprosencephaly. [provided by RefSeq, Aug 2017]
RBPJ: The protein encoded by this gene is a transcriptional regulator important in the Notch signaling pathway. The encoded protein acts as a repressor when not bound to Notch proteins and an activator when bound to Notch proteins. It is thought to function by recruiting chromatin remodeling complexes containing histone deacetylase or histone acetylase proteins to Notch signaling pathway genes. Several transcript variants encoding different isoforms have been found for this gene, and several pseudogenes of this gene exist on chromosome 9. [provided by RefSeq, Oct 2013]
SKP2: This gene encodes a member of the F-box protein family which is characterized by an approximately 40 amino acid motif, the F-box. The F-box proteins constitute one of the four subunits of ubiquitin protein ligase complex called SCFs (SKP1-cullin-F-box), which function in phosphorylation-dependent ubiquitination. The F-box proteins are divided into 3 classes: Fbws containing WD-40 domains, Fbls containing leucine-rich repeats, and Fbxs containing either different protein-protein interaction modules or no recognizable motifs. The protein encoded by this gene belongs to the Fbls class; in addition to an F-box, this protein contains 10 tandem leucine-rich repeats. This protein is an essential element of the cyclin A-CDK2 S-phase kinase. It specifically recognizes phosphorylated cyclin-dependent kinase inhibitor 1B (CDKN1B, also referred to as p27 or KIP1) predominantly in S phase and interacts with S-phase kinase-associated protein 1 (SKP1 or p19). In addition, this gene is established as a protooncogene causally involved in the pathogenesis of lymphomas. Alternative splicing of this gene generates three transcript variants encoding different isoforms. [provided by RefSeq, Jul 2011]
TCF7: This gene encodes a member of the T-cell factor/lymphoid enhancer-binding factor family of high mobility group (HMG) box transcriptional activators. This gene is expressed predominantly in T-cells and plays a critical role in natural killer cell and innate lymphoid cell development. The encoded protein forms a complex with beta-catenin and activates transcription through a Wnt/beta-catenin signaling pathway. Mice with a knockout of this gene are viable and fertile, but display a block in T-lymphocyte differentiation. Alternative splicing results in multiple transcript variants. Naturally-occurring isoforms lacking the N-terminal beta-catenin interaction domain may act as dominant negative regulators of Wnt signaling. [provided by RefSeq, Oct 2016]
TP53: This gene encodes a tumor suppressor protein containing transcriptional activation, DNA binding, and oligomerization domains. The encoded protein responds to diverse cellular stresses to regulate expression of target genes, thereby inducing cell cycle arrest, apoptosis, senescence, DNA repair, or changes in metabolism. Mutations in this gene are associated with a variety of human cancers, including hereditary cancers such as Li-Fraumeni syndrome. Alternative splicing of this gene and the use of alternate promoters result in multiple transcript variants and isoforms. Additional isoforms have also been shown to result from the use of alternate translation initiation codons from identical transcript variants (PMIDs: 12032546, 20937277). [provided by RefSeq, Dec 2016]
WNT1: The WNT gene family consists of structurally related genes which encode secreted signaling proteins. These proteins have been implicated in oncogenesis and in several developmental processes, including regulation of cell fate and patterning during embryogenesis. This gene is a member of the WNT gene family. It is very conserved in evolution, and the protein encoded by this gene is known to be 98% identical to the mouse Wnt1 protein at the amino acid level. The studies in mouse indicate that the Wnt1 protein functions in the induction of the mesencephalon and cerebellum. This gene was originally considered as a candidate gene for Joubert syndrome, an autosomal recessive disorder with cerebellar hypoplasia as a leading feature. However,  further studies suggested that the gene mutations might not have a significant role in Joubert syndrome. This gene is clustered with another family member, WNT10B, in the chromosome 12q13 region. [provided by RefSeq, Jul 2008]
WNT5B: The WNT gene family consists of structurally related genes which encode secreted signaling proteins. These proteins have been implicated in oncogenesis and in several developmental processes, including regulation of cell fate and patterning during embryogenesis. This gene is a member of the WNT gene family. It encodes a protein which shows 94% and 80% amino acid identity to the mouse Wnt5b protein and the human WNT5A protein, respectively. Alternative splicing of this gene generates 2 transcript variants. [provided by RefSeq, Jul 2008]
WNT6: The WNT gene family consists of structurally related genes which encode secreted signaling proteins. These proteins have been implicated in oncogenesis and in several developmental processes, including regulation of cell fate and patterning during embryogenesis. This gene is a member of the WNT gene family. It is overexpressed in cervical cancer cell line and strongly coexpressed with another family member, WNT10A, in colorectal cancer cell line. The gene overexpression may play key roles in carcinogenesis. This gene and the WNT10A gene are clustered in the chromosome 2q35 region. The protein encoded by this gene is 97% identical to the mouse Wnt6 protein at the amino acid level. [provided by RefSeq, Jul 2008]
////
ADAM10: Members of the ADAM family are cell surface proteins with a uniquestructure possessing both potential adhesion and protease domains. This geneencodes and ADAM family member that cleaves many proteins including TNF-alphaand E-cadherin. Alternate splicing results in multiple transcript variantsencoding different proteins that may undergo similar processing. [providedby RefSeq, Feb 2016]
ADIPOR2: The adiponectin receptors, ADIPOR1 (MIM 607945) and ADIPOR2, serveas receptors for globular and full-length adiponectin (MIM 605441) and mediateincreased AMPK (see MIM 602739) and PPAR-alpha (PPARA; MIM 170998) ligandactivities, as well as fatty acid oxidation and glucose uptake by adiponectin(Yamauchi et al., 2003 [PubMed 12802337]).[supplied by OMIM, Mar 2008]
AFAP1L2: Enables SH2 domain binding activity; SH3 domain binding activity;and protein tyrosine kinase activator activity. Involved in several processes,including positive regulation of epidermal growth factor receptor signalingpathway; regulation of gene expression; and regulation of mitotic cell cycle.Located in cytosol and plasma membrane. [provided by Alliance of Genome Resources,Apr 2022]
AKAP7: This gene encodes a member of the A-kinase anchoring protein (AKAP)family, a group of functionally related proteins that bind to a regulatorysubunit (RII) of cAMP-dependent protein kinase A (PKA) and target the enzymeto specific subcellular compartments. AKAPs have a common RII-binding domain,but contain different targeting motifs responsible for directing PKA to distinctintracellular locations. Three alternatively spliced transcript variants encodingdifferent isoforms have been described.[provided by RefSeq, Apr 2011]
APP: This gene encodes a cell surface receptor and transmembrane precursorprotein that is cleaved by secretases to form a number of peptides. Some ofthese peptides are secreted and can bind to the acetyltransferase complexAPBB1/TIP60 to promote transcriptional activation, while others form the proteinbasis of the amyloid plaques found in the brains of patients with Alzheimerdisease. In addition, two of the peptides are antimicrobial peptides, havingbeen shown to have bacteriocidal and antifungal activities. Mutations in thisgene have been implicated in autosomal dominant Alzheimer disease and cerebroarterialamyloidosis (cerebral amyloid angiopathy). Multiple transcript variants encodingseveral different isoforms have been found for this gene. [provided by RefSeq,Aug 2014]
ATP6V0A4: This gene encodes a component of vacuolar ATPase (V-ATPase), a multisubunitenzyme that mediates acidification of intracellular compartments of eukaryoticcells. V-ATPase dependent acidification is necessary for such intracellularprocesses as protein sorting, zymogen activation, receptor-mediated endocytosis,and synaptic vesicle proton gradient generation. V-ATPase is composed of acytosolic V1 domain and a transmembrane V0 domain. The V1 domain consistsof three A and three B subunits, two G subunits plus the C, D, E, F, and Hsubunits. The V1 domain contains the ATP catalytic site. The V0 domain consistsof five different subunits: a, c, c'', c'''', and d. This gene is one of fourgenes in man and mouse that encode different isoforms of the a subunit. Alternativelyspliced transcript variants encoding the same protein have been described.Mutations in this gene are associated with renal tubular acidosis associatedwith preserved hearing. [provided by RefSeq, Jul 2008]
ATP8B1: This gene encodes a member of the P-type cation transport ATPase family,which belongs to the subfamily of aminophospholipid-transporting ATPases.The aminophospholipid translocases transport phosphatidylserine and phosphatidylethanolaminefrom one side of a bilayer to another. Mutations in this gene may result inprogressive familial intrahepatic cholestasis type 1 and in benign recurrentintrahepatic cholestasis. [provided by RefSeq, Jul 2008]
B4GALT1: This gene is one of seven beta-1,4-galactosyltransferase (beta4GalT)genes. They encode type II membrane-bound glycoproteins that appear to haveexclusive specificity for the donor substrate UDP-galactose; all transfergalactose in a beta1,4 linkage to similar acceptor sugars: GlcNAc, Glc, andXyl. Each beta4GalT has a distinct function in the biosynthesis of differentglycoconjugates and saccharide structures. As type II membrane proteins, theyhave an N-terminal hydrophobic signal sequence that directs the protein tothe Golgi apparatus and which then remains uncleaved to function as a transmembraneanchor. By sequence similarity, the beta4GalTs form four groups: beta4GalT1and beta4GalT2, beta4GalT3 and beta4GalT4, beta4GalT5 and beta4GalT6, andbeta4GalT7. This gene is unique among the beta4GalT genes because it encodesan enzyme that participates both in glycoconjugate and lactose biosynthesis.For the first activity, the enzyme adds galactose to N-acetylglucosamine residuesthat are either monosaccharides or the nonreducing ends of glycoprotein carbohydratechains. The second activity is restricted to lactating mammary tissues wherethe enzyme forms a heterodimer with alpha-lactalbumin to catalyze UDP-galactose+ D-glucose <=> UDP + lactose. The two enzymatic forms result from alternatetranscription initiation sites and post-translational processing. Two transcripts,which differ only at the 5'' end, with approximate lengths of 4.1 kb and 3.9kb encode the same protein. The longer transcript encodes the type II membrane-bound,trans-Golgi resident protein involved in glycoconjugate biosynthesis. Theshorter transcript encodes a protein which is cleaved to form the solublelactose synthase. [provided by RefSeq, Jul 2008]
BRCA1: This gene encodes a 190 kD nuclear phosphoprotein that plays a rolein maintaining genomic stability, and it also acts as a tumor suppressor.The BRCA1 gene contains 22 exons spanning about 110 kb of DNA. The encodedprotein combines with other tumor suppressors, DNA damage sensors, and signaltransducers to form a large multi-subunit protein complex known as the BRCA1-associatedgenome surveillance complex (BASC). This gene product associates with RNApolymerase II, and through the C-terminal domain, also interacts with histonedeacetylase complexes. This protein thus plays a role in transcription, DNArepair of double-stranded breaks, and recombination. Mutations in this geneare responsible for approximately 40% of inherited breast cancers and morethan 80% of inherited breast and ovarian cancers. Alternative splicing playsa role in modulating the subcellular localization and physiological functionof this gene. Many alternatively spliced transcript variants, some of whichare disease-associated mutations, have been described for this gene, but thefull-length natures of only some of these variants has been described. A relatedpseudogene, which is also located on chromosome 17, has been identified. [providedby RefSeq, May 2020]
CD160: CD160 is an 27 kDa glycoprotein which was initially identified withthe monoclonal antibody BY55. Its expression is tightly associated with peripheralblood NK cells and CD8 T lymphocytes with cytolytic effector activity. ThecDNA sequence of CD160 predicts a cysteine-rich, glycosylphosphatidylinositol-anchoredprotein of 181 amino acids with a single Ig-like domain weakly homologousto KIR2DL4 molecule. CD160 is expressed at the cell surface as a tightly disulfide-linkedmultimer. RNA blot analysis revealed CD160 mRNAs of 1.5 and 1.6 kb whose expressionwas highly restricted to circulating NK and T cells, spleen and small intestine.Within NK cells CD160 is expressed by CD56dimCD16+ cells whereas among circulatingT cells its expression is mainly restricted to TCRgd bearing cells and toTCRab+CD8brightCD95+CD56+CD28-CD27-cells. In tissues, CD160 is expressed onall intestinal intraepithelial lymphocytes. CD160 shows a broad specificityfor binding to both classical and nonclassical MHC class I molecules. [providedby RefSeq, Jul 2008]
CROCC: Predicted to enable kinesin binding activity and structural moleculeactivity. Involved in several processes, including centriole-centriole cohesion;positive regulation of cilium assembly; and positive regulation of proteinlocalization to cilium. Located in cytoskeleton; cytosol; and plasma membrane.[provided by Alliance of Genome Resources, Apr 2022]
CRYBG1: Predicted to enable carbohydrate binding activity. [provided by Allianceof Genome Resources, Apr 2022]
CX3CL1: This gene belongs to the CX3C subgroup of chemokines, characterizedby the number of amino acids located between the conserved cysteine residues.This is the only member of the CX3C subgroup, which contains three amino acidsbetween cysteine residues, resulting in a Cys-X-X-X-Cys configuration. Theencoded protein contains an extended mucin-like stalk with a chemokine domainon top, and exists in both a membrane-anchored form where it acts as a bindingmolecule, or, in soluble form, as a chemotactic cytokine. The mature formof this protein can be cleaved at the cell surface, yielding different solubleforms that can interact with the G-protein coupled receptor, C-X3-C motifchemokine receptor 1 gene product. This gene plays a role in a wide rangeof diseases, including cancer, vasculitis, neuropathies, atherosclerosis,inflammatory diseases, and in human immunodeficiency virus infections. [providedby RefSeq, Sep 2017]
DCBLD2: Involved in negative regulation of cell growth and wound healing.Located in cell surface. Is integral component of plasma membrane. [providedby Alliance of Genome Resources, Apr 2022]
EFNA5: Ephrin-A5, a member of the ephrin gene family, prevents axon bundlingin cocultures of cortical neurons with astrocytes, a model of late stage nervoussystem development and differentiation. The EPH and EPH-related receptorscomprise the largest subfamily of receptor protein-tyrosine kinases and havebeen implicated in mediating developmental events, particularly in the nervoussystem. EPH receptors typically have a single kinase domain and an extracellularregion containing a Cys-rich domain and 2 fibronectin type III repeats. Theephrin ligands and receptors have been named by the Eph Nomenclature Committee(1997). Based on their structures and sequence relationships, ephrins aredivided into the ephrin-A (EFNA) class, which are anchored to the membraneby a glycosylphosphatidylinositol linkage, and the ephrin-B (EFNB) class,which are transmembrane proteins. The Eph family of receptors are similarlydivided into 2 groups based on the similarity of their extracellular domainsequences and their affinities for binding ephrin-A and ephrin-B ligands.[provided by RefSeq, Jul 2008]
EPHB4: Ephrin receptors and their ligands, the ephrins, mediate numerous developmentalprocesses, particularly in the nervous system. Based on their structures andsequence relationships, ephrins are divided into the ephrin-A (EFNA) class,which are anchored to the membrane by a glycosylphosphatidylinositol linkage,and the ephrin-B (EFNB) class, which are transmembrane proteins. The Eph familyof receptors are divided into 2 groups based on the similarity of their extracellulardomain sequences and their affinities for binding ephrin-A and ephrin-B ligands.Ephrin receptors make up the largest subgroup of the receptor tyrosine kinase(RTK) family. The protein encoded by this gene binds to ephrin-B2 and playsan essential role in vascular development. [provided by RefSeq, Jul 2008]
FLOT2: Caveolae are small domains on the inner cell membrane involved in vesiculartrafficking and signal transduction. This gene encodes a caveolae-associated,integral membrane protein, which is thought to function in neuronal signaling.[provided by RefSeq, Jul 2008]
GAS1: Growth arrest-specific 1 plays a role in growth suppression.  GAS1 blocksentry to S phase and prevents cycling of normal and transformed cells.  Gas1is a putative tumor suppressor gene. [provided by RefSeq, Jul 2008]
GATA3: This gene encodes a protein which belongs to the GATA family of transcriptionfactors. The protein contains two GATA-type zinc fingers and is an importantregulator of T-cell development and plays an important role in endothelialcell biology. Defects in this gene are the cause of hypoparathyroidism withsensorineural deafness and renal dysplasia. [provided by RefSeq, Nov 2009]
GHRL: This gene encodes the ghrelin-obestatin preproprotein that is cleavedto yield two peptides, ghrelin and obestatin. Ghrelin is a powerful appetitestimulant and plays an important role in energy homeostasis. Its secretionis initiated when the stomach is empty, whereupon it binds to the growth hormonesecretagogue receptor in the hypothalamus which results in the secretion ofgrowth hormone (somatotropin). Ghrelin is thought to regulate multiple activities,including hunger, reward perception via the mesolimbic pathway, gastric acidsecretion, gastrointestinal motility, and pancreatic glucose-stimulated insulinsecretion. It was initially proposed that obestatin plays an opposing roleto ghrelin by promoting satiety and thus decreasing food intake, but thisaction is still debated. Recent reports suggest multiple metabolic roles forobestatin, including regulating adipocyte function and glucose metabolism.Alternative splicing results in multiple transcript variants. In addition,antisense transcripts for this gene have been identified and may potentiallyregulate ghrelin-obestatin preproprotein expression. [provided by RefSeq,Nov 2014]
GSTM3: Cytosolic and membrane-bound forms of glutathione S-transferase areencoded by two distinct supergene families. At present, eight distinct classesof the soluble cytoplasmic mammalian glutathione S-transferases have beenidentified: alpha, kappa, mu, omega, pi, sigma, theta and zeta. This geneencodes a glutathione S-transferase that belongs to the mu class. The mu classof enzymes functions in the detoxification of electrophilic compounds, includingcarcinogens, therapeutic drugs, environmental toxins and products of oxidativestress, by conjugation with glutathione. The genes encoding the mu class ofenzymes are organized in a gene cluster on chromosome 1p13.3 and are knownto be highly polymorphic. These genetic variations can change an individual''ssusceptibility to carcinogens and toxins as well as affect the toxicity andefficacy of certain drugs. Mutations of this class mu gene have been linkedwith a slight increase in a number of cancers, likely due to exposure withenvironmental toxins. Alternative splicing results in multiple transcriptvariants. [provided by RefSeq, Nov 2008]
HSPB1: This gene encodes a member of the small heat shock protein (HSP20)family of proteins. In response to environmental stress, the encoded proteintranslocates from the cytoplasm to the nucleus and functions as a molecularchaperone that promotes the correct folding of other proteins. This proteinplays an important role in the differentiation of a wide variety of cell types.Expression of this gene is correlated with poor clinical outcome in multiplehuman cancers, and the encoded protein may promote cancer cell proliferationand metastasis, while protecting cancer cells from apoptosis. Mutations inthis gene have been identified in human patients with Charcot-Marie-Toothdisease and distal hereditary motor neuropathy. [provided by RefSeq, Aug 2017]
IL2RB: The interleukin 2 receptor, which is involved in T cell-mediated immuneresponses, is present in 3 forms with respect to ability to bind interleukin2. The low affinity form is a monomer of the alpha subunit and is not involvedin signal transduction. The intermediate affinity form consists of an alpha/betasubunit heterodimer, while the high affinity form consists of an alpha/beta/gammasubunit heterotrimer. Both the intermediate and high affinity forms of thereceptor are involved in receptor-mediated endocytosis and transduction ofmitogenic signals from interleukin 2. The protein encoded by this gene representsthe beta subunit and is a type I membrane protein. The use of alternativepromoters results in multiple transcript variants encoding the same protein.The protein is primarily expressed in the hematopoietic system. The use bysome variants of an alternate promoter in an upstream long terminal repeat(LTR) results in placenta-specific expression. [provided by RefSeq, Sep 2016]
IL2RG: The protein encoded by this gene is an important signaling componentof many interleukin receptors, including those of interleukin -2, -4, -7 and-21, and is thus referred to as the common gamma chain. Mutations in thisgene cause X-linked severe combined immunodeficiency (XSCID), as well as X-linkedcombined immunodeficiency (XCID), a less severe immunodeficiency disorder.[provided by RefSeq, Mar 2010]
LYN: This gene encodes a tyrosine protein kinase, which maybe involved inthe regulation of mast cell degranulation, and erythroid differentiation.Alternatively spliced transcript variants encoding different isoforms havebeen found for this gene. [provided by RefSeq, Jul 2011]
LYPD3: Predicted to enable laminin binding activity. Predicted to act upstreamof or within cell-matrix adhesion. Located in extracellular space. [providedby Alliance of Genome Resources, Apr 2022]
MAL: The protein encoded by this gene is a highly hydrophobic integral membraneprotein belonging to the MAL family of proteolipids. The protein has beenlocalized to the endoplasmic reticulum of T-cells and is a candidate linkerprotein in T-cell signal transduction. In addition, this proteolipid is localizedin compact myelin of cells in the nervous system and has been implicated inmyelin biogenesis and/or function. The protein plays a role in the formation,stabilization and maintenance of glycosphingolipid-enriched membrane microdomains.Down-regulation of this gene has been associated with a variety of human epithelialmalignancies. Alternative splicing produces four transcript variants whichvary from each other by the presence or absence of alternatively spliced exons2 and 3. [provided by RefSeq, May 2012]
MDGA1: This gene encodes a glycosylphosphatidylinositol (GPI)-anchored cellsurface glycoprotein that is expressed predominantly in the developing nervoussystem. In addition to possessing several cell adhesion molecule-like domains,the mature protein has six Ig-like domains, a single fibronectin type IIIdomain, a MAM domain and a C-terminal GPI-anchoring site. Studies in othermammals suggest this protein plays a role in cell adhesion, migration, andaxon guidance and, in the developing brain, neuronal migration. In humans,this gene is associated with bipolar disorder and schizophrenia. [providedby RefSeq, Oct 2016]
NCOA6: The protein encoded by this gene is a transcriptional coactivator thatcan interact with nuclear hormone receptors to enhance their transcriptionalactivator functions. This protein has been shown to be involved in the hormone-dependentcoactivation of several receptors, including prostanoid, retinoid, vitaminD3, thyroid hormone, and steroid receptors. Alternatively spliced transcriptvariants encoding different isoforms have been described for this gene. [providedby RefSeq, Jun 2011]
NTNG1: This gene encodes a preproprotein that is processed into a secretedprotein containing eukaroytic growth factor (EGF)-like domains. This proteinacts to guide axon growth during neuronal development. Polymorphisms in thisgene may be associated with schizophrenia. Alternative splicing results inmultiple transcript variants encoding distinct isoforms. [provided by RefSeq,Aug 2015]
PCSK9: This gene encodes a member of the subtilisin-like proprotein convertasefamily, which includes proteases that process protein and peptide precursorstrafficking through regulated or constitutive branches of the secretory pathway.The encoded protein undergoes an autocatalytic processing event with its prosegmentin the ER and is constitutively secreted as an inactive protease into theextracellular matrix and trans-Golgi network. It is expressed in liver, intestineand kidney tissues and escorts specific receptors for lysosomal degradation.It plays a role in cholesterol and fatty acid metabolism. Mutations in thisgene have been associated with autosomal dominant familial hypercholesterolemia.Alternative splicing results in multiple transcript variants. [provided byRefSeq, Feb 2014]
PKHD1: The protein encoded by this gene is predicted to have a single transmembrane(TM)-spanning domain and multiple copies of an immunoglobulin-like plexin-transcription-factordomain. Alternative splicing results in two transcript variants encoding differentisoforms. Other alternatively spliced transcripts have been described, butthe full length sequences have not been determined. Several of these transcriptsare predicted to encode truncated products which lack the TM and may be secreted.Mutations in this gene cause autosomal recessive polycystic kidney disease,also known as polycystic kidney and hepatic disease-1. [provided by RefSeq,Jul 2008]
PLAUR: This gene encodes the receptor for urokinase plasminogen activatorand, given its role in localizing and promoting plasmin formation, likelyinfluences many normal and pathological processes related to cell-surfaceplasminogen activation and localized degradation of the extracellular matrix.It binds both the proprotein and mature forms of urokinase plasminogen activatorand permits the activation of the receptor-bound pro-enzyme by plasmin. Theprotein lacks transmembrane or cytoplasmic domains and may be anchored tothe plasma membrane by a glycosyl-phosphatidylinositol (GPI) moiety followingcleavage of the nascent polypeptide near its carboxy-terminus. However, asoluble protein is also produced in some cell types. Alternative splicingresults in multiple transcript variants encoding different isoforms. The proproteinexperiences several post-translational cleavage reactions that have not yetbeen fully defined. [provided by RefSeq, Jul 2008]
RHCG: Enables ammonium transmembrane transporter activity; ankyrin bindingactivity; and identical protein binding activity. Involved in ammonium transmembranetransport; cellular ion homeostasis; and transepithelial ammonium transport.Located in apical plasma membrane and basolateral plasma membrane. Is integralcomponent of plasma membrane. [provided by Alliance of Genome Resources, Apr2022]
RTN4RL1: Enables signaling receptor activity. Predicted to be involved innegative regulation of axon regeneration. Located in cell surface. Is anchoredcomponent of plasma membrane. [provided by Alliance of Genome Resources, Apr2022]
SCUBE1: This gene encodes a cell surface glycoprotein that is a member ofthe SCUBE (signal peptide, CUB domain, EGF (epidermal growth factor)-likeprotein) family. Family members have an amino-terminal signal peptide, ninecopies of EGF-like repeats and a CUB domain at the carboxyl terminus. Thisprotein is expressed in platelets and endothelial cells and may play an importantrole in vascular biology. [provided by RefSeq, Oct 2011]
SHROOM2: This gene represents the human homolog of Xenopus laevis apical protein(APX) gene, which is implicated in amiloride-sensitive sodium channel activity.It is expressed in endothelial cells and facilitates the formation of a contractilenetwork within endothelial cells. Depletion of this gene results in an increasein endothelial sprouting, migration, and angiogenesis. This gene is highlyexpressed in the retina, and is a strong candidate for ocular albinism type1 syndrome. Alternatively spliced transcript variants have been found forthis gene. [provided by RefSeq, Mar 2016]
SLC22A12: The protein encoded by this gene is a member of the organic aniontransporter (OAT) family, and it acts as a urate transporter to regulate uratelevels in blood. This protein is an integral membrane protein primarily foundin epithelial cells of the proximal tubule of the kidney. An elevated levelof serum urate, hyperuricemia, is associated with increased incidences ofgout, and mutations in this gene cause renal hypouricemia type 1. Alternativesplicing results in multiple transcript variants. [provided by RefSeq, Jan2013]
SLC2A4: This gene is a member of the solute carrier family 2 (facilitatedglucose transporter) family and encodes a protein that functions as an insulin-regulatedfacilitative glucose transporter. In the absence of insulin, this integralmembrane protein is sequestered within the cells of muscle and adipose tissue.Within minutes of insulin stimulation, the protein moves to the cell surfaceand begins to transport glucose across the cell membrane. Mutations in thisgene have been associated with noninsulin-dependent diabetes mellitus (NIDDM).[provided by RefSeq, Jul 2008]
SLC34A3: This gene encodes a member of SLC34A transporter family of proteins,and is expressed primarily in the kidney. It is involved in transporting phosphateinto cells via sodium cotransport in the renal brush border membrane, andcontributes to the maintenance of inorganic phosphate concentration in thekidney. Mutations in this gene are associated with hereditary hypophosphatemicrickets with hypercalciuria. Alternatively spliced transcript variants varyingin the 5'' UTR have been found for this gene.[provided by RefSeq, Apr 2010]
SRPX: Predicted to be an extracellular matrix structural constituent. Predictedto be involved in cell adhesion. Predicted to act upstream of or within severalprocesses, including negative regulation of cell proliferation involved incontact inhibition; phagolysosome assembly; and positive regulation of extrinsicapoptotic signaling pathway in absence of ligand. Part of collagen-containingextracellular matrix. [provided by Alliance of Genome Resources, Apr 2022]
SULF2: Heparan sulfate proteoglycans (HSPGs) act as coreceptors for numerousheparin-binding growth factors and cytokines and are involved in cell signaling.Heparan sulfate 6-O-endosulfatases, such as SULF2, selectively remove 6-O-sulfategroups from heparan sulfate. This activity modulates the effects of heparansulfate by altering binding sites for signaling molecules (Dai et al., 2005[PubMed 16192265]).[supplied by OMIM, Mar 2008]
THY1: This gene encodes a cell surface glycoprotein and member of the immunoglobulinsuperfamily of proteins. The encoded protein is involved in cell adhesionand cell communication in numerous cell types, but particularly in cells ofthe immune and nervous systems. The encoded protein is widely used as a markerfor hematopoietic stem cells. This gene may function as a tumor suppressorin nasopharyngeal carcinoma. Alternative splicing results in multiple transcriptvariants. [provided by RefSeq, Jul 2015]
TMEM8B: Involved in cell-matrix adhesion. Located in cell surface and plasmamembrane. [provided by Alliance of Genome Resources, Apr 2022]
////
ABCC1: The protein encoded by this gene is a member of the superfamily of ATP-binding cassette (ABC) transporters. ABC proteins transport various molecules across extra-and intra-cellular membranes. ABC genes are divided into seven distinct subfamilies (ABC1, MDR/TAP, MRP, ALD, OABP, GCN20, White). This full transporter is a member of the MRP subfamily which is involved in multi-drug resistance. This protein functions as a multispecific organic anion transporter, with oxidized glutatione, cysteinyl leukotrienes, and activated aflatoxin B1 as substrates. This protein also transports glucuronides and sulfate conjugates of steroid hormones and bile salts. Alternatively spliced variants of this gene have been described but their full-length nature is unknown. [provided by RefSeq, Apr 2012]
ATOX1: This gene encodes a copper chaperone that plays a role in copper homeostasis by binding and transporting cytosolic copper to ATPase proteins in the trans-Golgi network for later incorporation to the ceruloplasmin. This protein also functions as an antioxidant against superoxide and hydrogen peroxide, and therefore, may play a significant role in cancer carcinogenesis. Because of its cytogenetic location, this gene represents a candidate gene for 5q-syndrome. [provided by RefSeq, Jul 2008]
CAT: This gene encodes catalase, a key antioxidant enzyme in the bodies defense against oxidative stress. Catalase is a heme enzyme that is present in the peroxisome of nearly all aerobic cells. Catalase converts the reactive oxygen species hydrogen peroxide to water and oxygen and thereby mitigates the toxic effects of hydrogen peroxide. Oxidative stress is hypothesized to play a role in the development of many chronic or late-onset diseases such as diabetes, asthma, Alzheimer's disease, systemic lupus erythematosus, rheumatoid arthritis, and cancers. Polymorphisms in this gene have been associated with decreases in catalase activity but, to date, acatalasemia is the only disease known to be caused by this gene. [provided by RefSeq, Oct 2009]
CDKN2D: The protein encoded by this gene is a member of the INK4 family of cyclin-dependent kinase inhibitors. This protein has been shown to form a stable complex with CDK4 or CDK6, and prevent the activation of the CDK kinases, thus function as a cell growth regulator that controls cell cycle G1 progression. The abundance of the transcript of this gene was found to oscillate in a cell-cycle dependent manner with the lowest expression at mid G1 and a maximal expression during S phase. The negative regulation of the cell cycle involved in this protein was shown to participate in repressing neuronal proliferation, as well as spermatogenesis. Two alternatively spliced variants of this gene, which encode an identical protein, have been reported. [provided by RefSeq, Jul 2008]
EGLN2: The hypoxia inducible factor (HIF) is a transcriptional complex that is involved in oxygen homeostasis. At normal oxygen levels, the alpha subunit of HIF is targeted for degration by prolyl hydroxylation. This gene encodes an enzyme responsible for this post-translational modification. Alternative splicing results in multiple transcript variants. Read-through transcription also exists between this gene and the upstream RAB4B (RAB4B, member RAS oncogene family) gene. [provided by RefSeq, Feb 2011]
ERCC2: The nucleotide excision repair pathway is a mechanism to repair damage to DNA. The protein encoded by this gene is involved in transcription-coupled nucleotide excision repair and is an integral member of the basal transcription factor BTF2/TFIIH complex. The gene product has ATP-dependent DNA helicase activity and belongs to the RAD3/XPD subfamily of helicases. Defects in this gene can result in three different disorders, the cancer-prone syndrome xeroderma pigmentosum complementation group D, trichothiodystrophy, and Cockayne syndrome. Alternatively spliced transcript variants encoding different isoforms have been found for this gene. [provided by RefSeq, Aug 2008]
FES: This gene encodes the human cellular counterpart of a feline sarcoma retrovirus protein with transforming capabilities. The gene product has tyrosine-specific protein kinase activity and that activity is required for maintenance of cellular transformation. Its chromosomal location has linked it to a specific translocation event identified in patients with acute promyelocytic leukemia but it is also involved in normal hematopoiesis as well as growth factor and cytokine receptor signaling. Alternative splicing results in multiple variants encoding different isoforms.[provided by RefSeq, Jan 2009]
FTL: This gene encodes the light subunit of the ferritin protein. Ferritin is the major intracellular iron storage protein in prokaryotes and eukaryotes. It is composed of 24 subunits of the heavy and light ferritin chains. Variation in ferritin subunit composition may affect the rates of iron uptake and release in different tissues. A major function of ferritin is the storage of iron in a soluble and nontoxic state. Defects in this light chain ferritin gene are associated with several neurodegenerative diseases and hyperferritinemia-cataract syndrome. This gene has multiple pseudogenes. [provided by RefSeq, Jul 2008]
G6PD: This gene encodes glucose-6-phosphate dehydrogenase. This protein is a cytosolic enzyme encoded by a housekeeping X-linked gene whose main function is to produce NADPH, a key electron donor in the defense against oxidizing agents and in reductive biosynthetic reactions. G6PD is remarkable for its genetic diversity. Many variants of G6PD, mostly produced from missense mutations, have been described with wide ranging levels of enzyme activity and associated clinical symptoms. G6PD deficiency may cause neonatal jaundice, acute hemolysis, or severe chronic non-spherocytic hemolytic anemia. Two transcript variants encoding different isoforms have been found for this gene. [provided by RefSeq, Jul 2008]
GCLC: Glutamate-cysteine ligase, also known as gamma-glutamylcysteine synthetase is the first rate-limiting enzyme of glutathione synthesis. The enzyme consists of two subunits, a heavy catalytic subunit and a light regulatory subunit. This locus encodes the catalytic subunit, while the regulatory subunit is derived from a different gene located on chromosome 1p22-p21. Mutations at this locus have been associated with hemolytic anemia due to deficiency of gamma-glutamylcysteine synthetase and susceptibility to myocardial infarction.[provided by RefSeq, Oct 2010]
GCLM: Glutamate-cysteine ligase, also known as gamma-glutamylcysteine synthetase, is the first rate limiting enzyme of glutathione synthesis. The enzyme consists of two subunits, a heavy catalytic subunit and a light regulatory subunit. Gamma glutamylcysteine synthetase deficiency has been implicated in some forms of hemolytic anemia. Alternative splicing results in multiple transcript variants encoding different isoforms. [provided by RefSeq, Apr 2015]
GLRX: This gene encodes a member of the glutaredoxin family. The encoded protein is a cytoplasmic enzyme catalyzing the reversible reduction of glutathione-protein mixed disulfides. This enzyme highly contributes to the antioxidant defense system. It is crucial for several signalling pathways by controlling the S-glutathionylation status of signalling mediators. It is involved in beta-amyloid toxicity and Alzheimer's disease. Multiple alternatively spliced transcript variants encoding the same protein have been identified. [provided by RefSeq, Aug 2011]
GLRX2: The protein encoded by this gene is a member of the glutaredoxin family of proteins, which maintain cellular thiol homeostasis. These proteins are thiol-disulfide oxidoreductases that use a glutathione-binding site and one or two active cysteines in their active site. This gene undergoes alternative splicing to produce multiple isoforms, one of which is ubiquitously expressed and localizes to mitochondria, where it functions in mitochondrial redox homeostasis and is important for the protection against and recovery from oxidative stress. Other isoforms, which have more restrictive expression patterns, show cytosolic and nuclear localization, and are thought to function in cellular differentiation and transformation, possibly with a role in tumor progression. [provided by RefSeq, Aug 2011]
GPX3: The protein encoded by this gene belongs to the glutathione peroxidase family, members of which catalyze the reduction of organic hydroperoxides and hydrogen peroxide (H2O2) by glutathione, and thereby protect cells against oxidative damage. Several isozymes of this gene family exist in vertebrates, which vary in cellular location and substrate specificity. This isozyme is secreted, and is abundantly found in plasma. Downregulation of expression of this gene by promoter hypermethylation has been observed in a wide spectrum of human malignancies, including thyroid cancer, hepatocellular carcinoma and chronic myeloid leukemia. This isozyme is also a selenoprotein, containing the rare amino acid selenocysteine (Sec) at its active site. Sec is encoded by the UGA codon, which normally signals translation termination. The 3' UTRs of selenoprotein mRNAs contain a conserved stem-loop structure, designated the Sec insertion sequence (SECIS) element, that is necessary for the recognition of UGA as a Sec codon, rather than as a stop signal. Alternatively spliced transcript variants have been found for this gene. [provided by RefSeq, Jul 2016]
GPX4: The protein encoded by this gene belongs to the glutathione peroxidase family, members of which catalyze the reduction of hydrogen peroxide, organic hydroperoxides and lipid hydroperoxides, and thereby protect cells against oxidative damage. Several isozymes of this gene family exist in vertebrates, which vary in cellular location and substrate specificity. This isozyme has a high preference for lipid hydroperoxides and protects cells against membrane lipid peroxidation and cell death. It is also required for normal sperm development; thus, it has been identified as a 'moonlighting' protein because of its ability to serve dual functions as a peroxidase, as well as a structural protein in mature spermatozoa. Mutations in this gene are associated with Sedaghatian type of spondylometaphyseal dysplasia (SMDS). This isozyme is also a selenoprotein, containing the rare amino acid selenocysteine (Sec) at its active site. Sec is encoded by the UGA codon, which normally signals translation termination. The 3' UTRs of selenoprotein mRNAs contain a conserved stem-loop structure, designated the Sec insertion sequence (SECIS) element, that is necessary for the recognition of UGA as a Sec codon, rather than as a stop signal. Transcript variants resulting from alternative splicing or use of alternate promoters have been described to encode isoforms with different subcellular localization. [provided by RefSeq, Dec 2018]
GSR: This gene encodes a member of the class-I pyridine nucleotide-disulfide oxidoreductase family. This enzyme is a homodimeric flavoprotein. It is a central enzyme of cellular antioxidant defense, and reduces oxidized glutathione disulfide (GSSG) to the sulfhydryl form GSH, which is an important cellular antioxidant. Rare mutations in this gene result in hereditary glutathione reductase deficiency. Multiple alternatively spliced transcript variants encoding different isoforms have been found. [provided by RefSeq, Aug 2010]
HHEX: This gene encodes a member of the homeobox family of transcription factors, many of which are involved in developmental processes. Expression in specific hematopoietic lineages suggests that this protein may play a role in hematopoietic differentiation. [provided by RefSeq, Jul 2008]
HMOX2: Heme oxygenase, an essential enzyme in heme catabolism, cleaves heme to form biliverdin, which is subsequently converted to bilirubin by biliverdin reductase, and carbon monoxide, a putative neurotransmitter. Heme oxygenase activity is induced by its substrate heme and by various nonheme substances. Heme oxygenase occurs as 2 isozymes, an inducible heme oxygenase-1 and a constitutive heme oxygenase-2. HMOX1 and HMOX2 belong to the heme oxygenase family. Several alternatively spliced transcript variants encoding three different isoforms have been found for this gene. [provided by RefSeq, Oct 2013]
IPCEF1: Predicted to enable peroxidase activity. Predicted to be involved in response to oxidative stress. Predicted to be located in cytosol and plasma membrane. [provided by Alliance of Genome Resources, Apr 2022]
JUNB: Enables sequence-specific double-stranded DNA binding activity. Involved in positive regulation of transcription by RNA polymerase II. Located in nucleoplasm. Part of transcription factor AP-1 complex. Biomarker of Hodgkin's lymphoma and anaplastic large cell lymphoma. [provided by Alliance of Genome Resources, Apr 2022]
LAMTOR5: This gene encodes a protein that specifically complexes with the C-terminus of hepatitis B virus X protein (HBx). The function of this protein is to negatively regulate HBx activity and thus to alter the replication life cycle of the virus. [provided by RefSeq, Jul 2008]
LSP1: This gene encodes an intracellular F-actin binding protein. The protein is expressed in lymphocytes, neutrophils, macrophages, and endothelium and may regulate neutrophil motility, adhesion to fibrinogen matrix proteins, and transendothelial migration. Alternative splicing results in multiple transcript variants encoding different isoforms. [provided by RefSeq, Jul 2008]
MBP: The protein encoded by the classic MBP gene is a major constituent of the myelin sheath of oligodendrocytes and Schwann cells in the nervous system. However, MBP-related transcripts are also present in the bone marrow and the immune system. These mRNAs arise from the long MBP gene (otherwise called "Golli-MBP") that contains 3 additional exons located upstream of the classic MBP exons. Alternative splicing from the Golli and the MBP transcription start sites gives rise to 2 sets of MBP-related transcripts and gene products. The Golli mRNAs contain 3 exons unique to Golli-MBP, spliced in-frame to 1 or more MBP exons. They encode hybrid proteins that have N-terminal Golli aa sequence linked to MBP aa sequence. The second family of transcripts contain only MBP exons and produce the well characterized myelin basic proteins. This complex gene structure is conserved among species suggesting that the MBP transcription unit is an integral part of the Golli transcription unit and that this arrangement is important for the function and/or regulation of these genes. [provided by RefSeq, Jul 2008]
MGST1: The MAPEG (Membrane Associated Proteins in Eicosanoid and Glutathione metabolism) family consists of six human proteins, two of which are involved in the production of leukotrienes and prostaglandin E, important mediators of inflammation. Other family members, demonstrating glutathione S-transferase and peroxidase activities, are involved in cellular defense against toxic, carcinogenic, and pharmacologically active electrophilic compounds. This gene encodes a protein that catalyzes the conjugation of glutathione to electrophiles and the reduction of lipid hydroperoxides. This protein is localized to the endoplasmic reticulum and outer mitochondrial membrane where it is thought to protect these membranes from oxidative stress. Several transcript variants, some non-protein coding and some protein coding, have been found for this gene. [provided by RefSeq, May 2012]
MPO: Myeloperoxidase (MPO) is a heme protein synthesized during myeloid differentiation that constitutes the major component of neutrophil azurophilic granules. Produced as a single chain precursor, myeloperoxidase is subsequently cleaved into a light and heavy chain. The mature myeloperoxidase is a tetramer composed of 2 light chains and 2 heavy chains. This enzyme produces hypohalous acids central to the microbicidal activity of neutrophils. [provided by RefSeq, Nov 2014]
MSRA: This gene encodes a ubiquitous and highly conserved protein that carries out the enzymatic reduction of methionine sulfoxide to methionine. Human and animal studies have shown the highest levels of expression in kidney and nervous tissue. The protein functions in the repair of oxidatively damaged proteins to restore biological activity. Alternative splicing results in multiple transcript variants. [provided by RefSeq, May 2014]
NDUFA6: This gene encodes a member of the LYR family of proteins that contain a highly conserved tripeptide (LYR) motif near the N-terminus. The encoded protein is an accessory subunit of NADH: ubiquinone oxidorerductase (Complex I), which is the largest enzyme of the mitochondrial membrane respiratory chain. Complex I functions in electron transfer from NADH to the respiratory chain. [provided by RefSeq, Oct 2016]
NDUFB4: This gene encodes a non-catalytic subunit of the multisubunit NADH:ubiquinone oxidoreductase, the first enzyme complex in the mitochondrial electron transport chain (complex I). Mammalian complex I is composed of 45 different subunits and transfers electrons from NADH to ubiquinone. [provided by RefSeq, Dec 2009]
NDUFS2: The protein encoded by this gene is a core subunit of the mitochondrial membrane respiratory chain NADH dehydrogenase (complex I). Mammalian mitochondrial complex I is composed of at least 43 different subunits, 7 of which are encoded by the mitochondrial genome, and the rest are the products of nuclear genes. The iron-sulfur protein fraction of complex I is made up of 7 subunits, including this gene product. Complex I catalyzes the NADH oxidation with concomitant ubiquinone reduction and proton ejection out of the mitochondria. Mutations in this gene are associated with mitochondrial complex I deficiency. Alternatively spliced transcript variants encoding different isoforms have been found for this gene.[provided by RefSeq, Oct 2009]
NQO1: This gene is a member of the NAD(P)H dehydrogenase (quinone) family and encodes a cytoplasmic 2-electron reductase. This FAD-binding protein forms homodimers and reduces quinones to hydroquinones. This protein's enzymatic activity prevents the one electron reduction of quinones that results in the production of radical species. Mutations in this gene have been associated with tardive dyskinesia (TD), an increased risk of hematotoxicity after exposure to benzene, and susceptibility to various forms of cancer. Altered expression of this protein has been seen in many tumors and is also associated with Alzheimer's disease (AD). Alternate transcriptional splice variants, encoding different isoforms, have been characterized. [provided by RefSeq, Jul 2008]
OXSR1: The product of this gene belongs to the Ser/Thr protein kinase family of proteins. It regulates downstream kinases in response to environmental stress, and may play a role in regulating the actin cytoskeleton. [provided by RefSeq, Jul 2008]
PDLIM1: This gene encodes a member of the enigma protein family. The protein contains two protein interacting domains, a PDZ domain at the amino terminal end and one to three LIM domains at the carboxyl terminal. It is a cytoplasmic protein associated with the cytoskeleton. The protein may function as an adapter to bring other LIM-interacting proteins to the cytoskeleton. Pseudogenes associated with this gene are located on chromosomes 3, 14 and 17. [provided by RefSeq, Oct 2012]
PFKP: This gene encodes a member of the phosphofructokinase A protein family. The encoded enzyme is the platelet-specific isoform of phosphofructokinase and plays a key role in glycolysis regulation. This gene may play a role in metabolic reprogramming in some cancers, including clear cell renal cell carcinomas, and cancer of the bladder, breast, and lung. Alternative splicing results in multiple transcript variants. [provided by RefSeq, Sep 2016]
PRDX1: This gene encodes a member of the peroxiredoxin family of antioxidant enzymes, which reduce hydrogen peroxide and alkyl hydroperoxides. The encoded protein may play an antioxidant protective role in cells, and may contribute to the antiviral activity of CD8(+) T-cells. This protein may have a proliferative effect and play a role in cancer development or progression. Four transcript variants encoding the same protein have been identified for this gene. [provided by RefSeq, Jan 2011]
PRDX2: This gene encodes a member of the peroxiredoxin family of antioxidant enzymes, which reduce hydrogen peroxide and alkyl hydroperoxides. The encoded protein plays an antioxidant protective role in cells, and it may contribute to the antiviral activity of CD8(+) T-cells. The crystal structure of this protein has been resolved to 2.7 angstroms. This protein prevents hemolytic anemia from oxidative stress by stabilizing hemoglobin, thus making this gene a therapeutic target for patients with hemolytic anemia. This protein may have a proliferative effect and play a role in cancer development or progression. Related pseudogenes have been identified on chromosomes 5, 6, 10 and 13. [provided by RefSeq, Mar 2013]
PRDX4: The protein encoded by this gene is an antioxidant enzyme and belongs to the peroxiredoxin family. The protein is localized to the cytoplasm. Peroxidases of the peroxiredoxin family reduce hydrogen peroxide and alkyl hydroperoxides to water and alcohol with the use of reducing equivalents derived from thiol-containing donor molecules. This protein has been found to play a regulatory role in the activation of the transcription factor NF-kappaB. [provided by RefSeq, Jul 2008]
PRDX6: The protein encoded by this gene is a member of the thiol-specific antioxidant protein family. This protein is a bifunctional enzyme with two distinct active sites. It is involved in redox regulation of the cell; it can reduce H(2)O(2) and short chain organic, fatty acid, and phospholipid hydroperoxides. It may play a role in the regulation of phospholipid turnover as well as in protection against oxidative injury. [provided by RefSeq, Jul 2008]
PRNP: The protein encoded by this gene is a membrane glycosylphosphatidylinositol-anchored glycoprotein that tends to aggregate into rod-like structures. The encoded protein contains a highly unstable region of five tandem octapeptide repeats. This gene is found on chromosome 20, approximately 20 kbp upstream of a gene which encodes a biochemically and structurally similar protein to the one encoded by this gene. Mutations in the repeat region as well as elsewhere in this gene have been associated with Creutzfeldt-Jakob disease, fatal familial insomnia, Gerstmann-Straussler disease, Huntington disease-like 1, and kuru. An overlapping open reading frame has been found for this gene that encodes a smaller, structurally unrelated protein, AltPrp. Alternative splicing results in multiple transcript variants. [provided by RefSeq, Nov 2014]
PTPA: Protein phosphatase 2A is one of the four major Ser/Thr phosphatases and is implicated in the negative control of cell growth and division. Protein phosphatase 2A holoenzymes are heterotrimeric proteins composed of a structural subunit A, a catalytic subunit C, and a regulatory subunit B. The regulatory subunit is encoded by a diverse set of genes that have been grouped into the B/PR55, B'/PR61, and B''/PR72 families. These different regulatory subunits confer distinct enzymatic specificities and intracellular localizations to the holozenzyme. The product of this gene belongs to the B' family. This gene encodes a specific phosphotyrosyl phosphatase activator of the dimeric form of protein phosphatase 2A. Alternative splicing results in multiple transcript variants encoding different isoforms. [provided by RefSeq, Jul 2008]
SBNO2: Predicted to enable chromatin DNA binding activity and histone binding activity. Involved in several processes, including cellular response to interleukin-6; macrophage activation involved in immune response; and negative regulation of transcription, DNA-templated. Predicted to be active in nucleus. [provided by Alliance of Genome Resources, Apr 2022]
SCAF4: This gene likely encodes a member of the arginine/serine-rich splicing factor family. A similar protein in Rat appears to bind the large subunit of RNA polymerase II and provide a link between transcription and pre-mRNA splicing. Alternatively spliced transcript variants have been described. [provided by RefSeq, Feb 2009]
SELENOS: This gene encodes a transmembrane protein that is localized in the endoplasmic reticulum (ER). It is involved in the degradation process of misfolded proteins in the ER, and may also have a role in inflammation control. This protein is a selenoprotein, containing the rare amino acid selenocysteine (Sec). Sec is encoded by the UGA codon, which normally signals translation termination. The 3' UTRs of selenoprotein mRNAs contain a conserved stem-loop structure, designated the Sec insertion sequence (SECIS) element, that is necessary for the recognition of UGA as a Sec codon, rather than as a stop signal. Two additional phylogenetically conserved stem-loop structures (Stem-loop 1 and Stem-loop 2) in the 3' UTR of this mRNA have been shown to function as modulators of Sec insertion. An alternatively spliced transcript variant, lacking the SECIS element and encoding a non-Sec containing shorter isoform, has been described for this gene (PMID:23614019). [provided by RefSeq, Jul 2017]
SOD1: The protein encoded by this gene binds copper and zinc ions and is one of two isozymes responsible for destroying free superoxide radicals in the body. The encoded isozyme is a soluble cytoplasmic protein, acting as a homodimer to convert naturally-occuring but harmful superoxide radicals to molecular oxygen and hydrogen peroxide. The other isozyme is a mitochondrial protein. In addition, this protein contains an antimicrobial peptide that displays antibacterial, antifungal, and anti-MRSA activity against E. coli, E. faecalis, S. aureus, S. aureus MRSA LPV+, S. agalactiae, and yeast C. krusei. Mutations in this gene have been implicated as causes of familial amyotrophic lateral sclerosis. Rare transcript variants have been reported for this gene. [provided by RefSeq, Jul 2020]
SOD2: This gene is a member of the iron/manganese superoxide dismutase family. It encodes a mitochondrial protein that forms a homotetramer and binds one manganese ion per subunit. This protein binds to the superoxide byproducts of oxidative phosphorylation and converts them to hydrogen peroxide and diatomic oxygen. Mutations in this gene have been associated with idiopathic cardiomyopathy (IDC), premature aging, sporadic motor neuron disease, and cancer. Alternative splicing of this gene results in multiple transcript variants. A related pseudogene has been identified on chromosome 1. [provided by RefSeq, Apr 2016]
SRXN1: Enables oxidoreductase activity, acting on a sulfur group of donors. Involved in response to oxidative stress. Located in cytosol. [provided by Alliance of Genome Resources, Apr 2022]
STK25: This gene encodes a member of the germinal centre kinase III (GCK III) subfamily of the sterile 20 superfamily of kinases. The encoded enzyme plays a role in serine-threonine liver kinase B1 (LKB1) signaling pathway to regulate neuronal polarization and morphology of the Golgi apparatus. The protein is translocated from the Golgi apparatus to the nucleus in response to chemical anoxia and plays a role in regulation of cell death. A pseudogene associated with this gene is located on chromosome 18. Multiple alternatively spliced transcript variants have been observed for this gene. [provided by RefSeq, Dec 2012]
TXN: The protein encoded by this gene acts as a homodimer and is involved in many redox reactions. The encoded protein is active in the reversible S-nitrosylation of cysteines in certain proteins, which is part of the response to intracellular nitric oxide. This protein is found in the cytoplasm. Two transcript variants encoding different isoforms have been found for this gene. [provided by RefSeq, Oct 2011]
TXNRD1: The protein encoded by this gene belongs to the pyridine nucleotide-disulfide oxidoreductase family, and is a member of the thioredoxin (Trx) system. Three thioredoxin reductase (TrxR) isozymes are found in mammals. TrxRs are selenocysteine-containing flavoenzymes, which reduce thioredoxins, as well as other substrates, and play a key role in redox homoeostasis. This gene encodes an ubiquitously expressed, cytosolic form of TrxR, which functions as a homodimer containing FAD, and selenocysteine (Sec) at the active site. Sec is encoded by UGA codon that normally signals translation termination. The 3' UTRs of selenoprotein mRNAs contain a conserved stem-loop structure, the Sec insertion sequence (SECIS) element, which is necessary for the recognition of UGA as a Sec codon rather than as a stop signal. Alternative splicing, primarily at the 5' end, results in transcript variants encoding same or different isoforms, including a glutaredoxin-containing isoform that is predominantly expressed in testis. [provided by RefSeq, May 2017]
TXNRD2: The protein encoded by this gene belongs to the pyridine nucleotide-disulfide oxidoreductase family, and is a member of the thioredoxin (Trx) system. Three thioredoxin reductase (TrxR) isozymes are found in mammals. TrxRs are selenocysteine-containing flavoenzymes, which reduce thioredoxins, as well as other substrates, and play a key role in redox homoeostasis. This gene encodes a mitochondrial form important for scavenging reactive oxygen species in mitochondria. It functions as a homodimer containing FAD, and selenocysteine (Sec) at the active site. Sec is encoded by UGA codon that normally signals translation termination. The 3' UTRs of selenoprotein mRNAs contain a conserved stem-loop structure, the Sec insertion sequence (SECIS) element, which is necessary for the recognition of UGA as a Sec codon rather than as a stop signal. Alternatively spliced transcript variants encoding different isoforms, including a few localized in the cytosol and some lacking the C-terminal Sec residue, have been found for this gene. [provided by RefSeq, Jun 2017]
////
ACVR1: Activins are dimeric growth and differentiation factors which belong to the transforming growth factor-beta (TGF-beta) superfamily of structurally related signaling proteins. Activins signal through a heteromeric complex of receptor serine kinases which include at least two type I ( I and IB) and two type II (II and IIB) receptors. These receptors are all transmembrane proteins, composed of a ligand-binding extracellular domain with cysteine-rich region, a transmembrane domain, and a cytoplasmic domain with predicted serine/threonine specificity. Type I receptors are essential for signaling; and type II receptors are required for binding ligands and for expression of type I receptors. Type I and II receptors form a stable complex after ligand binding, resulting in phosphorylation of type I receptors by type II receptors. This gene encodes activin A type I receptor which signals a particular transcriptional response in concert with activin type II receptors. Mutations in this gene are associated with fibrodysplasia ossificans progressive. [provided by RefSeq, Jul 2008]
APC: This gene encodes a tumor suppressor protein that acts as an antagonist of the Wnt signaling pathway. It is also involved in other processes including cell migration and adhesion, transcriptional activation, and apoptosis. Defects in this gene cause familial adenomatous polyposis (FAP), an autosomal dominant pre-malignant disease that usually progresses to malignancy. Mutations in the APC gene have been found to occur in most colorectal cancers, where disease-associated mutations tend to be clustered in a small region designated the mutation cluster region (MCR) and result in a truncated protein product. [provided by RefSeq, Jun 2022]
ARID4B: This gene encodes a protein with sequence similarity to retinoblastoma-binding protein-1. The encoded protein is a subunit of the histone deacetylase-dependant SIN3A transcriptional corepressor complex, which functions in diverse cellular processes including proliferation, differentiation, apoptosis, oncogenesis, and cell fate determination. The gene product is recognized by IgG antibody isolated from a breast cancer patient and appears to be a molecular marker associated with a broad range of human malignancies. Alternate transcriptional splice variants encoding different isoforms have been characterized. [provided by RefSeq, Jul 2008]
BCAR3: Breast tumors are initially dependent on estrogens for growth and progression and can be inhibited by anti-estrogens such as tamoxifen. However, breast cancers progress to become anti-estrogen resistant. Breast cancer anti-estrogen resistance gene 3 was identified in the search for genes involved in the development of estrogen resistance. The gene encodes a component of intracellular signal transduction that causes estrogen-independent proliferation in human breast cancer cells. The protein contains a putative src homology 2 (SH2) domain, a hall mark of cellular tyrosine kinase signaling molecules, and is partly homologous to the cell division cycle protein CDC48. Multiple transcript variants encoding different isoforms have been found for this gene. [provided by RefSeq, May 2012]
BMP2: This gene encodes a secreted ligand of the TGF-beta (transforming growth factor-beta) superfamily of proteins. Ligands of this family bind various TGF-beta receptors leading to recruitment and activation of SMAD family transcription factors that regulate gene expression. The encoded preproprotein is proteolytically processed to generate each subunit of the disulfide-linked homodimer, which plays a role in bone and cartilage development. Duplication of a regulatory region downstream of this gene causes a form of brachydactyly characterized by a malformed index finger and second toe in human patients. [provided by RefSeq, Jul 2016]
BMPR1A: The bone morphogenetic protein (BMP) receptors are a family of transmembrane serine/threonine kinases that include the type I receptors BMPR1A and BMPR1B and the type II receptor BMPR2. These receptors are also closely related to the activin receptors, ACVR1 and ACVR2. The ligands of these receptors are members of the TGF-beta superfamily. TGF-betas and activins transduce their signals through the formation of heteromeric complexes with 2 different types of serine (threonine) kinase receptors: type I receptors of about 50-55 kD and type II receptors of about 70-80 kD. Type II receptors bind ligands in the absence of type I receptors, but they require their respective type I receptors for signaling, whereas type I receptors require their respective type II receptors for ligand binding. [provided by RefSeq, Jul 2008]
BMPR2: This gene encodes a member of the bone morphogenetic protein (BMP) receptor family of transmembrane serine/threonine kinases. The ligands of this receptor are members of the TGF-beta superfamily. BMPs are involved in endochondral bone formation and embryogenesis. These proteins transduce their signals through the formation of heteromeric complexes of two different types of serine (threonine) kinase receptors: type I receptors of about 50-55 kD and type II receptors of about 70-80 kD. Mutations in this gene have been associated with primary pulmonary hypertension, both familial and fenfluramine-associated, and with pulmonary venoocclusive disease. [provided by RefSeq, May 2020]
CDH1: This gene encodes a classical cadherin of the cadherin superfamily. Alternative splicing results in multiple transcript variants, at least one of which encodes a preproprotein that is proteolytically processed to generate the mature glycoprotein. This calcium-dependent cell-cell adhesion protein is comprised of five extracellular cadherin repeats, a transmembrane region and a highly conserved cytoplasmic tail. Mutations in this gene are correlated with gastric, breast, colorectal, thyroid and ovarian cancer. Loss of function of this gene is thought to contribute to cancer progression by increasing proliferation, invasion, and/or metastasis. The ectodomain of this protein mediates bacterial adhesion to mammalian cells and the cytoplasmic domain is required for internalization. This gene is present in a gene cluster with other members of the cadherin family on chromosome 16. [provided by RefSeq, Nov 2015]
CDK9: The protein encoded by this gene is a member of the cyclin-dependent protein kinase (CDK) family. CDK family members are highly similar to the gene products of S. cerevisiae cdc28, and S. pombe cdc2, and known as important cell cycle regulators. This kinase was found to be a component of the multiprotein complex TAK/P-TEFb, which is an elongation factor for RNA polymerase II-directed transcription and functions by phosphorylating the C-terminal domain of the largest subunit of RNA polymerase II. This protein forms a complex with and is regulated by its regulatory subunit cyclin T or cyclin K. HIV-1 Tat protein was found to interact with this protein and cyclin T, which suggested a possible involvement of this protein in AIDS. [provided by RefSeq, Jul 2008]
CDKN1C: This gene is imprinted, with preferential expression of the maternal allele. The encoded protein is a tight-binding, strong inhibitor of several G1 cyclin/Cdk complexes and a negative regulator of cell proliferation. Mutations in this gene are implicated in sporadic cancers and Beckwith-Wiedemann syndorome, suggesting that this gene is a tumor suppressor candidate. Three transcript variants encoding two different isoforms have been found for this gene. [provided by RefSeq, Oct 2010]
CTNNB1: The protein encoded by this gene is part of a complex of proteins that constitute adherens junctions (AJs). AJs are necessary for the creation and maintenance of epithelial cell layers by regulating cell growth and adhesion between cells. The encoded protein also anchors the actin cytoskeleton and may be responsible for transmitting the contact inhibition signal that causes cells to stop dividing once the epithelial sheet is complete. Finally, this protein binds to the product of the APC gene, which is mutated in adenomatous polyposis of the colon. Mutations in this gene are a cause of colorectal cancer (CRC), pilomatrixoma (PTR), medulloblastoma (MDB), and ovarian cancer. Alternative splicing results in multiple transcript variants. [provided by RefSeq, Aug 2016]
ENG: This gene encodes a homodimeric transmembrane protein which is a major glycoprotein of the vascular endothelium. This protein is a component of the transforming growth factor beta receptor complex and it binds to the beta1 and beta3 peptides with high affinity. Mutations in this gene cause hereditary hemorrhagic telangiectasia, also known as Osler-Rendu-Weber syndrome 1, an autosomal dominant multisystemic vascular dysplasia. This gene may also be involved in preeclampsia and several types of cancer. Alternatively spliced transcript variants encoding different isoforms have been found for this gene. [provided by RefSeq, May 2013]
FKBP1A: The protein encoded by this gene is a member of the immunophilin protein family, which play a role in immunoregulation and basic cellular processes involving protein folding and trafficking. The protein is a cis-trans prolyl isomerase that binds the immunosuppressants FK506 and rapamycin. It interacts with several intracellular signal transduction proteins including type I TGF-beta receptor. It also interacts with multiple intracellular calcium release channels, and coordinates multi-protein complex formation of the tetrameric skeletal muscle ryanodine receptor. In mouse, deletion of this homologous gene causes congenital heart disorder known as noncompaction of left ventricular myocardium. Multiple alternatively spliced variants, encoding the same protein, have been identified. The human genome contains five pseudogenes related to this gene, at least one of which is transcribed. [provided by RefSeq, Sep 2008]
FNTA: Prenyltransferases can attach either a farnesyl group or a geranylgeranyl group in thioether linkage to the cysteine residue of proteins with a C-terminal CAAX box. CAAX geranylgeranyltransferase and CAAX farnesyltransferase are heterodimers that share the same alpha subunit but have different beta subunits. This gene encodes the alpha subunit of these transferases. Alternative splicing results in multiple transcript variants. Related pseudogenes have been identified on chromosomes 11 and 13. [provided by RefSeq, May 2010]
FURIN: This gene encodes a member of the subtilisin-like proprotein convertase family, which includes proteases that process protein and peptide precursors trafficking through regulated or constitutive branches of the secretory pathway. It encodes a type 1 membrane bound protease that is expressed in many tissues, including neuroendocrine, liver, gut, and brain. The encoded protein undergoes an initial autocatalytic processing event in the ER and then sorts to the trans-Golgi network through endosomes where a second autocatalytic event takes place and the catalytic activity is acquired. Like other members of this convertase family, the product of this gene specifically cleaves substrates at single or paired basic residues. Some of its substrates include proparathyroid hormone, transforming growth factor beta 1 precursor, proalbumin, pro-beta-secretase, membrane type-1 matrix metalloproteinase, beta subunit of pro-nerve growth factor and von Willebrand factor. It is thought to be one of the proteases responsible for the activation of HIV envelope glycoproteins gp160 and gp140, and may play a role in tumor progression. Unlike SARS-CoV and other coronaviruses, the spike protein of SARS-CoV-2 is thought to be uniquely cleaved by this protease. Alternative splicing results in multiple transcript variants. [provided by RefSeq, Aug 2020]
HDAC1: Histone acetylation and deacetylation, catalyzed by multisubunit complexes, play a key role in the regulation of eukaryotic gene expression. The protein encoded by this gene belongs to the histone deacetylase/acuc/apha family and is a component of the histone deacetylase complex. It also interacts with retinoblastoma tumor-suppressor protein and this complex is a key element in the control of cell proliferation and differentiation. Together with metastasis-associated protein-2, it deacetylates p53 and modulates its effect on cell growth and apoptosis. [provided by RefSeq, Jul 2008]
HIPK2: This gene encodes a conserved serine/threonine kinase that is a member of the homeodomain-interacting protein kinase family. The encoded protein interacts with homeodomain transcription factors and many other transcription factors such as p53, and can function as both a corepressor and a coactivator depending on the transcription factor and its subcellular localization. Multiple transcript variants encoding different isoforms have been found for this gene. [provided by RefSeq, Nov 2011]
ID1: The protein encoded by this gene is a helix-loop-helix (HLH) protein that can form heterodimers with members of the basic HLH family of transcription factors. The encoded protein has no DNA binding activity and therefore can inhibit the DNA binding and transcriptional activation ability of basic HLH proteins with which it interacts. This protein may play a role in cell growth, senescence, and differentiation. Two transcript variants encoding different isoforms have been found for this gene. [provided by RefSeq, Jul 2008]
ID2: The protein encoded by this gene belongs to the inhibitor of DNA binding family, members of which are transcriptional regulators that contain a helix-loop-helix (HLH) domain but not a basic domain. Members of the inhibitor of DNA binding family inhibit the functions of basic helix-loop-helix transcription factors in a dominant-negative manner by suppressing their heterodimerization partners through the HLH domains. This protein may play a role in negatively regulating cell differentiation. A pseudogene of this gene is located on chromosome 3. [provided by RefSeq, Aug 2011]
ID3: The protein encoded by this gene is a helix-loop-helix (HLH) protein that can form heterodimers with other HLH proteins. However, the encoded protein lacks a basic DNA-binding domain and therefore inhibits the DNA binding of any HLH protein with which it interacts. [provided by RefSeq, Aug 2011]
IFNGR2: This gene (IFNGR2) encodes the non-ligand-binding beta chain of the gamma interferon receptor. Human interferon-gamma receptor is a heterodimer of IFNGR1 and IFNGR2. Defects in IFNGR2 are a cause of mendelian susceptibility to mycobacterial disease (MSMD), also known as familial disseminated atypical mycobacterial infection. MSMD is a genetically heterogeneous disease with autosomal recessive, autosomal dominant or X-linked inheritance. [provided by RefSeq, Jul 2008]
JUNB: Enables sequence-specific double-stranded DNA binding activity. Involved in positive regulation of transcription by RNA polymerase II. Located in nucleoplasm. Part of transcription factor AP-1 complex. Biomarker of Hodgkin's lymphoma and anaplastic large cell lymphoma. [provided by Alliance of Genome Resources, Apr 2022]
KLF10: This gene encodes a member of a family of proteins that feature C2H2-type zinc finger domains. The encoded protein is a transcriptional repressor that acts as an effector of transforming growth factor beta signaling. Activity of this protein may inhibit the growth of cancers, particularly pancreatic cancer. Alternative splicing results in multiple transcript variants. [provided by RefSeq, Jun 2013]
LEFTY2: This gene encodes a secreted ligand of the TGF-beta (transforming growth factor-beta) superfamily of proteins. Ligands of this family bind various TGF-beta receptors leading to recruitment and activation of SMAD family transcription factors that regulate gene expression. The encoded preproprotein is proteolytically processed to generate the mature protein, which plays a role in left-right asymmetry determination of organ systems during development. The protein may also play a role in endometrial bleeding. Mutations in this gene have been associated with left-right axis malformations, particularly in the heart and lungs. Some types of infertility have been associated with dysregulated expression of this gene in the endometrium. This gene is closely linked to both a related family member and a related pseudogene. This gene encodes multiple isoforms that may undergo similar proteolytic processing. [provided by RefSeq, Aug 2016]
LTBP2: The protein encoded by this gene belongs to the family of latent transforming growth factor (TGF)-beta binding proteins (LTBP), which are extracellular matrix proteins with multi-domain structure. This protein is the largest member of the LTBP family possessing unique regions and with most similarity to the fibrillins. It has thus been suggested that it may have multiple functions: as a member of the TGF-beta latent complex, as a structural component of microfibrils, and a role in cell adhesion. [provided by RefSeq, Jul 2008]
MAP3K7: The protein encoded by this gene is a member of the serine/threonine protein kinase family. This kinase mediates the signaling transduction induced by TGF beta and morphogenetic protein (BMP), and controls a variety of cell functions including transcription regulation and apoptosis. In response to IL-1, this protein forms a kinase complex including TRAF6, MAP3K7P1/TAB1 and MAP3K7P2/TAB2; this complex is required for the activation of nuclear factor kappa B. This kinase can also activate MAPK8/JNK, MAP2K4/MKK4, and thus plays a role in the cell response to environmental stresses. Four alternatively spliced transcript variants encoding distinct isoforms have been reported. [provided by RefSeq, Jul 2008]
NCOR2: This gene encodes a nuclear receptor co-repressor that mediates transcriptional silencing of certain target genes. The encoded protein is a member of a family of thyroid hormone- and retinoic acid receptor-associated co-repressors. This protein acts as part of a multisubunit complex which includes histone deacetylases to modify chromatin structure that prevents basal transcriptional activity of target genes. Aberrant expression of this gene is associated with certain cancers. Alternate splicing results in multiple transcript variants encoding different isoforms.[provided by RefSeq, Apr 2011]
NOG: The secreted polypeptide, encoded by this gene, binds and inactivates members of the transforming growth factor-beta (TGF-beta) superfamily signaling proteins, such as bone morphogenetic protein-4 (BMP4). By diffusing through extracellular matrices more efficiently than members of the TGF-beta superfamily, this protein may have a principal role in creating morphogenic gradients. The protein appears to have pleiotropic effect, both early in development as well as in later stages. It was originally isolated from Xenopus based on its ability to restore normal dorsal-ventral body axis in embryos that had been artificially ventralized by UV treatment. The results of the mouse knockout of the ortholog suggest that it is involved in numerous developmental processes, such as neural tube fusion and joint formation. Recently, several dominant human NOG mutations in unrelated families with proximal symphalangism (SYM1) and multiple synostoses syndrome (SYNS1) were identified; both SYM1 and SYNS1 have multiple joint fusion as their principal feature, and map to the same region (17q22) as this gene. All of these mutations altered evolutionarily conserved amino acid residues. The amino acid sequence of this human gene is highly homologous to that of Xenopus, rat and mouse. [provided by RefSeq, Jul 2008]
PMEPA1: This gene encodes a transmembrane protein that contains a Smad interacting motif (SIM). Expression of this gene is induced by androgens and transforming growth factor beta, and the encoded protein suppresses the androgen receptor and transforming growth factor beta signaling pathways though interactions with Smad proteins. Overexpression of this gene may play a role in multiple types of cancer. Alternatively spliced transcript variants encoding multiple isoforms have been observed for this gene. [provided by RefSeq, Dec 2011]
PPM1A: The protein encoded by this gene is a member of the PP2C family of Ser/Thr protein phosphatases. PP2C family members are known to be negative regulators of cell stress response pathways. This phosphatase dephosphorylates, and negatively regulates the activities of, MAP kinases and MAP kinase kinases. It has been shown to inhibit the activation of p38 and JNK kinase cascades induced by environmental stresses. This phosphatase can also dephosphorylate cyclin-dependent kinases, and thus may be involved in cell cycle control. Overexpression of this phosphatase is reported to activate the expression of the tumor suppressor gene TP53/p53, which leads to G2/M cell cycle arrest and apoptosis. Three alternatively spliced transcript variants encoding distinct isoforms have been described. [provided by RefSeq, Jul 2008]
PPP1CA: The protein encoded by this gene is one of the three catalytic subunits of protein phosphatase 1 (PP1). This broadly expressed gene encodes the alpha subunit of the PP1 complex that associates with over 200 regulatory proteins to form holoenzymes which dephosphorylate their biological targets with high specificity. PP1 is a serine/threonine specific protein phosphatase known to be involved in the regulation of a variety of cellular processes, such as cell division, glycogen metabolism, muscle contractility, protein synthesis, and HIV-1 viral transcription. Increased PP1 activity has been observed in the end stage of heart failure. Studies suggest that PP1 is an important regulator of cardiac function and that PP1 deregulation is implicated in diabetes and multiple types of cancer. Three alternatively spliced transcript variants encoding different isoforms have been found for this gene. [provided by RefSeq, Jul 2020]
PPP1R15A: This gene is a member of a group of genes whose transcript levels are increased following stressful growth arrest conditions and treatment with DNA-damaging agents. The induction of this gene by ionizing radiation occurs in certain cell lines regardless of p53 status, and its protein response is correlated with apoptosis following ionizing radiation. [provided by RefSeq, Jul 2008]
RAB31: Small GTP-binding proteins of the RAB family, such as RAB31, play essential roles in vesicle and granule targeting (Bao et al., 2002 [PubMed 11784320]).[supplied by OMIM, Jul 2009]
RHOA: This gene encodes a member of the Rho family of small GTPases, which cycle between inactive GDP-bound and active GTP-bound states and function as molecular switches in signal transduction cascades. Rho proteins promote reorganization of the actin cytoskeleton and regulate cell shape, attachment, and motility. Overexpression of this gene is associated with tumor cell proliferation and metastasis. Multiple alternatively spliced variants have been identified. [provided by RefSeq, Sep 2015]
SERPINE1: This gene encodes a member of the serine proteinase inhibitor (serpin) superfamily. This member is the principal inhibitor of tissue plasminogen activator (tPA) and urokinase (uPA), and hence is an inhibitor of fibrinolysis. The protein also functions as a component of innate antiviral immunity. Defects in this gene are the cause of plasminogen activator inhibitor-1 deficiency (PAI-1 deficiency), and high concentrations of the gene product are associated with thrombophilia. [provided by RefSeq, Aug 2020]
SKI: This gene encodes the nuclear protooncogene protein homolog of avian sarcoma viral (v-ski) oncogene. It functions as a repressor of TGF-beta signaling, and may play a role in neural tube development and muscle differentiation. [provided by RefSeq, Oct 2009]
SKIL: The protein encoded by this gene is a component of the SMAD pathway, which regulates cell growth and differentiation through transforming growth factor-beta (TGFB). In the absence of ligand, the encoded protein binds to the promoter region of TGFB-responsive genes and recruits a nuclear repressor complex. TGFB signaling causes SMAD3 to enter the nucleus and degrade this protein, allowing these genes to be activated. Four transcript variants encoding three different isoforms have been found for this gene. [provided by RefSeq, Oct 2011]
SLC20A1: The protein encoded by this gene is a sodium-phosphate symporter that absorbs phosphate from interstitial fluid for use in cellular functions such as metabolism, signal transduction, and nucleic acid and lipid synthesis. The encoded protein is also a retroviral receptor, causing human cells to be susceptible to infection by gibbon ape leukemia virus, simian sarcoma-associated virus, feline leukemia virus subgroup B, and 10A1 murine leukemia virus.[provided by RefSeq, Mar 2011]
SMAD1: The protein encoded by this gene belongs to the SMAD, a family of proteins similar to the gene products of the Drosophila gene 'mothers against decapentaplegic' (Mad) and the C. elegans gene Sma. SMAD proteins are signal transducers and transcriptional modulators that mediate multiple signaling pathways. This protein mediates the signals of the bone morphogenetic proteins (BMPs), which are involved in a range of biological activities including cell growth, apoptosis, morphogenesis, development and immune responses. In response to BMP ligands, this protein can be phosphorylated and activated by the BMP receptor kinase. The phosphorylated form of this protein forms a complex with SMAD4, which is important for its function in the transcription regulation. This protein is a target for SMAD-specific E3 ubiquitin ligases, such as SMURF1 and SMURF2, and undergoes ubiquitination and proteasome-mediated degradation. Alternatively spliced transcript variants encoding the same protein have been observed. [provided by RefSeq, Jul 2008]
SMAD3: The SMAD family of proteins are a group of intracellular signal transducer proteins similar to the gene products of the Drosophila gene 'mothers against decapentaplegic' (Mad) and the C. elegans gene Sma. The SMAD3 protein functions in the transforming growth factor-beta signaling pathway, and transmits signals from the cell surface to the nucleus, regulating gene activity and cell proliferation. This protein forms a complex with other SMAD proteins and binds DNA, functioning both as a transcription factor and tumor suppressor. Mutations in this gene are associated with aneurysms-osteoarthritis syndrome and Loeys-Dietz Syndrome 3. [provided by RefSeq, May 2022]
SMAD6: The protein encoded by this gene belongs to the SMAD family of proteins, which are related to Drosophila 'mothers against decapentaplegic' (Mad) and C. elegans Sma. SMAD proteins are signal transducers and transcriptional modulators that mediate multiple signaling pathways. This protein functions in the negative regulation of BMP and TGF-beta/activin-signalling. Multiple transcript variants have been found for this gene.[provided by RefSeq, Sep 2014]
SMAD7: The protein encoded by this gene is a nuclear protein that binds the E3 ubiquitin ligase SMURF2. Upon binding, this complex translocates to the cytoplasm, where it interacts with TGF-beta receptor type-1 (TGFBR1), leading to the degradation of both the encoded protein and TGFBR1. Expression of this gene is induced by TGFBR1. Variations in this gene are a cause of susceptibility to colorectal cancer type 3 (CRCS3). Several transcript variants encoding different isoforms have been found for this gene. [provided by RefSeq, Jun 2010]
SMURF1: This gene encodes a ubiquitin ligase that is specific for receptor-regulated SMAD proteins in the bone morphogenetic protein (BMP) pathway. This protein plays a key roll in the regulation of cell motility, cell signalling, and cell polarity. Alternative splicing results in multiple transcript variants encoding different isoforms.[provided by RefSeq, Dec 2010]
SMURF2: Enables SMAD binding activity; identical protein binding activity; and ubiquitin-protein transferase activity. Involved in negative regulation of transforming growth factor beta receptor signaling pathway; positive regulation of trophoblast cell migration; and ubiquitin-dependent SMAD protein catabolic process. Located in nuclear speck. Part of ubiquitin ligase complex. [provided by Alliance of Genome Resources, Apr 2022]
SPTBN1: Spectrin is an actin crosslinking and molecular scaffold protein that links the plasma membrane to the actin cytoskeleton, and functions in the determination of cell shape, arrangement of transmembrane proteins, and organization of organelles. It is composed of two antiparallel dimers of alpha- and beta- subunits. This gene is one member of a family of beta-spectrin genes. The encoded protein contains an N-terminal actin-binding domain, and 17 spectrin repeats which are involved in dimer formation. Multiple transcript variants encoding different isoforms have been found for this gene. [provided by RefSeq, Jul 2008]
TGFB1: This gene encodes a secreted ligand of the TGF-beta (transforming growth factor-beta) superfamily of proteins. Ligands of this family bind various TGF-beta receptors leading to recruitment and activation of SMAD family transcription factors that regulate gene expression. The encoded preproprotein is proteolytically processed to generate a latency-associated peptide (LAP) and a mature peptide, and is found in either a latent form composed of a mature peptide homodimer, a LAP homodimer, and a latent TGF-beta binding protein, or in an active form consisting solely of the mature peptide homodimer. The mature peptide may also form heterodimers with other TGFB family members. This encoded protein regulates cell proliferation, differentiation and growth, and can modulate expression and activation of other growth factors including interferon gamma and tumor necrosis factor alpha. This gene is frequently upregulated in tumor cells, and mutations in this gene result in Camurati-Engelmann disease. [provided by RefSeq, Aug 2016]
TGFBR1: The protein encoded by this gene forms a heteromeric complex with type II TGF-beta receptors when bound to TGF-beta, transducing the TGF-beta signal from the cell surface to the cytoplasm. The encoded protein is a serine/threonine protein kinase. Mutations in this gene have been associated with Loeys-Dietz aortic aneurysm syndrome (LDAS). Multiple transcript variants encoding different isoforms have been found for this gene. [provided by RefSeq, Aug 2008]
TGIF1: The protein encoded by this gene is a member of the three-amino acid loop extension (TALE) superclass of atypical homeodomains. TALE homeobox proteins are highly conserved transcription regulators. This particular homeodomain binds to a previously characterized retinoid X receptor responsive element from the cellular retinol-binding protein II promoter. In addition to its role in inhibiting 9-cis-retinoic acid-dependent RXR alpha transcription activation of the retinoic acid responsive element, the protein is an active transcriptional co-repressor of SMAD2 and may participate in the transmission of nuclear signals during development and in the adult. Mutations in this gene are associated with holoprosencephaly type 4, which is a structural anomaly of the brain. Alternative splicing has been observed at this locus and multiple splice variants encoding distinct isoforms are described. [provided by RefSeq, Jul 2013]
THBS1: The protein encoded by this gene is a subunit of a disulfide-linked homotrimeric protein. This protein is an adhesive glycoprotein that mediates cell-to-cell and cell-to-matrix interactions. This protein can bind to fibrinogen, fibronectin, laminin, type V collagen and integrins alpha-V/beta-1. This protein has been shown to play roles in platelet aggregation, angiogenesis, and tumorigenesis. [provided by RefSeq, Jul 2008]
TJP1: This gene encodes a member of the membrane-associated guanylate kinase (MAGUK) family of proteins, and acts as a tight junction adaptor protein that also regulates adherens junctions. Tight junctions regulate the movement of ions and macromolecules between endothelial and epithelial cells. The multidomain structure of this scaffold protein, including a postsynaptic density 95/disc-large/zona occludens (PDZ) domain, a Src homology (SH3) domain, a guanylate kinase (GuK) domain and unique (U) motifs all help to co-ordinate binding of transmembrane proteins, cytosolic proteins, and F-actin, which are required for tight junction function. Alternative splicing results in multiple transcript variants encoding different isoforms. [provided by RefSeq, Aug 2017]
TRIM33: The protein encoded by this gene is thought to be a transcriptional corepressor. However, molecules that interact with this protein have not yet been identified. The protein is a member of the tripartite motif family. This motif includes three zinc-binding domains, a RING, a B-box type 1 and a B-box type 2, and a coiled-coil region. Three alternatively spliced transcript variants for this gene have been described, however, the full-length nature of one variant has not been determined. [provided by RefSeq, Jul 2008]
UBE2D3: The modification of proteins with ubiquitin is an important cellular mechanism for targeting abnormal or short-lived proteins for degradation. Ubiquitination involves at least three classes of enzymes: ubiquitin-activating enzymes, or E1s, ubiquitin-conjugating enzymes, or E2s, and ubiquitin-protein ligases, or E3s. This gene encodes a member of the E2 ubiquitin-conjugating enzyme family. This enzyme functions in the ubiquitination of the tumor-suppressor protein p53, which is induced by an E3 ubiquitin-protein ligase. [provided by RefSeq, Jan 2017]
WWTR1: Enables transcription coactivator activity. Involved in several processes, including hippo signaling; positive regulation of cell differentiation; and regulation of signal transduction. Located in cytosol and nuclear body. [provided by Alliance of Genome Resources, Apr 2022]
XIAP: This gene encodes a protein that belongs to a family of apoptotic suppressor proteins. Members of this family share a conserved motif termed, baculovirus IAP repeat, which is necessary for their anti-apoptotic function. This protein functions through binding to tumor necrosis factor receptor-associated factors TRAF1 and TRAF2 and inhibits apoptosis induced by menadione, a potent inducer of free radicals, and interleukin 1-beta converting enzyme. This protein also inhibits at least two members of the caspase family of cell-death proteases, caspase-3 and caspase-7. Mutations in this gene are the cause of X-linked lymphoproliferative syndrome. Alternate splicing results in multiple transcript variants. Pseudogenes of this gene are found on chromosomes 2 and 11.[provided by RefSeq, Feb 2011]
////
ANKLE1: Enables endonuclease activity. Involved in positive regulation of response to DNA damage stimulus and protein export from nucleus. Located in cytosol and nucleoplasm. Colocalizes with nucleus. [provided by Alliance of Genome Resources, Apr 2022]
BCL2L11: The protein encoded by this gene belongs to the BCL-2 protein family. BCL-2 family members form hetero- or homodimers and act as anti- or pro-apoptotic regulators that are involved in a wide variety of cellular activities. The protein encoded by this gene contains a Bcl-2 homology domain 3 (BH3). It has been shown to interact with other members of the BCL-2 protein family and to act as an apoptotic activator. The expression of this gene can be induced by nerve growth factor (NGF), as well as by the forkhead transcription factor FKHR-L1, which suggests a role of this gene in neuronal and lymphocyte apoptosis. Transgenic studies of the mouse counterpart suggested that this gene functions as an essential initiator of apoptosis in thymocyte-negative selection. Several alternatively spliced transcript variants of this gene have been identified. [provided by RefSeq, Jun 2013]
BRIP1: The protein encoded by this gene is a member of the RecQ DEAH helicase family and interacts with the BRCT repeats of breast cancer, type 1 (BRCA1). The bound complex is important in the normal double-strand break repair function of breast cancer, type 1 (BRCA1). This gene may be a target of germline cancer-inducing mutations. [provided by RefSeq, Jul 2008]
CCNB1IP1: HEI10 is a member of the E3 ubiquitin ligase family and functions in progression of the cell cycle through G(2)/M.[supplied by OMIM, Apr 2004]
CENPC: Centromere protein C 1 is a centromere autoantigen and a component of the inner kinetochore plate. The protein is required for maintaining proper kinetochore size and a timely transition to anaphase. A putative pseudogene exists on chromosome 12. [provided by RefSeq, Jul 2008]
CENPS: This gene was identified in the neuroblastoma tumor suppressor candidate region on chromosome 1p36. It contains a TFIID-31 domain, similar to that found in TATA box-binding protein-associated factor, TAF(II)31, which is required for p53-mediated transcription activation. This gene was expressed at very low levels in neuroblastoma tumors, and was shown to reduce cell growth in neuroblastoma cells, suggesting that it may have a role in a cell death pathway. The protein is a component of multiple complexes, including the Fanconi anemia (FA) core complex, the APITD1/CENPS complex, and the CENPA-CAD (nucleosome distal) complex. Known functions include an involvement with chromatin associations of the FA core complex, and a role in the stable assembly of the outer kinetochore. Alternative splicing of this gene results in multiple transcript variants. Naturally occurring read-through transcripts also exist between this gene and the downstream cortistatin (CORT) gene, as represented in GeneID:100526739. An APITD1-related pseudogene has been identified on chromosome 7. [provided by RefSeq, Nov 2010]
CENPX: Enables DNA binding activity. Contributes to double-stranded DNA binding activity. Involved in replication fork processing and resolution of meiotic recombination intermediates. Part of FANCM-MHF complex and Fanconi anaemia nuclear complex. [provided by Alliance of Genome Resources, Apr 2022]
CNTD1: Predicted to be involved in reciprocal meiotic recombination. Predicted to act upstream of or within spermatogenesis. Predicted to be active in site of double-strand break. [provided by Alliance of Genome Resources, Apr 2022]
DMC1: This gene encodes a member of the superfamily of recombinases (also called DNA strand-exchange proteins). Recombinases are important for repairing double-strand DNA breaks during mitosis and meiosis. This protein, which is evolutionarily conserved, is reported to be essential for meiotic homologous recombination and may thus play an important role in generating diversity of genetic information. Alternative splicing results in multiple transcript variants. [provided by RefSeq, May 2013]
EME1: This gene encodes a protein that complexes with methyl methanesulfonate-sensitive UV-sensitive 81 protein to form an endonuclease complex. The encoded protein interacts with specifc DNA structures including nicked Holliday junctions, 3'-flap structures and aberrant replication fork structures. This protein may be involved in repairing DNA damage and in maintaining genomic stability. Alternative splicing results in multiple transcript variants.[provided by RefSeq, Oct 2009]
EME2: EME2 forms a heterodimer with MUS81 (MIM 606591) that functions as an XPF (MIM 278760)-type flap/fork endonuclease in DNA repair (Ciccia et al., 2007 [PubMed 17289582]).[supplied by OMIM, Mar 2008]
ERCC4: The protein encoded by this gene forms a complex with ERCC1 and is involved in the 5' incision made during nucleotide excision repair. This complex is a structure specific DNA repair endonuclease that interacts with EME1. Defects in this gene are a cause of xeroderma pigmentosum complementation group F (XP-F), or xeroderma pigmentosum VI (XP6).[provided by RefSeq, Mar 2009]
FANCD2: The Fanconi anemia complementation group (FANC) currently includes FANCA, FANCB, FANCC, FANCD1 (also called BRCA2), FANCD2, FANCE, FANCF, FANCG, FANCI, FANCJ (also called BRIP1), FANCL, FANCM and FANCN (also called PALB2). The previously defined group FANCH is the same as FANCA. Fanconi anemia is a genetically heterogeneous recessive disorder characterized by cytogenetic instability, hypersensitivity to DNA crosslinking agents, increased chromosomal breakage, and defective DNA repair. The members of the Fanconi anemia complementation group do not share sequence similarity; they are related by their assembly into a common nuclear protein complex. This gene encodes the protein for complementation group D2. This protein is monoubiquinated in response to DNA damage, resulting in its localization to nuclear foci with other proteins (BRCA1 AND BRCA2) involved in homology-directed DNA repair. Alternative splicing results in multiple transcript variants. [provided by RefSeq, Feb 2016]
HFM1: The protein encoded by this gene is thought to be an ATP-dependent DNA helicase and is expressed mainly in germ-line cells. Defects in this gene are a cause of premature ovarian failure 9 (POF9). [provided by RefSeq, Apr 2014]
IHO1: Predicted to be involved in gamete generation; meiosis I cell cycle process; and regulation of homologous chromosome segregation. Predicted to be active in condensed nuclear chromosome. [provided by Alliance of Genome Resources, Apr 2022]
KASH5: Predicted to enable dynein complex binding activity. Predicted to be involved in several processes, including cytoskeleton organization; homologous chromosome segregation; and spindle localization. Predicted to act upstream of or within double-strand break repair via homologous recombination; oogenesis; and spermatogenesis. Predicted to be integral component of membrane. Predicted to be part of meiotic nuclear membrane microtubule tethering complex. Predicted to be active in chromosome; meiotic spindle pole; and nuclear outer membrane. [provided by Alliance of Genome Resources, Apr 2022]
MAJIN: Predicted to enable DNA binding activity. Predicted to be involved in homologous chromosome pairing at meiosis and meiotic attachment of telomere to nuclear envelope. Predicted to be located in chromosome, telomeric region. Predicted to be integral component of nuclear inner membrane. [provided by Alliance of Genome Resources, Apr 2022]
MEI1: Predicted to be involved in meiosis I. Predicted to act upstream of or within gamete generation; meiotic spindle organization; and meiotic telomere clustering. Implicated in gestational trophoblastic neoplasm. [provided by Alliance of Genome Resources, Apr 2022]
MEI4: Predicted to be involved in gamete generation and meiosis I cell cycle process. Predicted to be active in lateral element. [provided by Alliance of Genome Resources, Apr 2022]
MEIKIN: Predicted to be involved in meiotic chromosome segregation. Predicted to be located in kinetochore. [provided by Alliance of Genome Resources, Apr 2022]
MEIOB: Predicted to enable chromatin binding activity; single-stranded DNA 3'-5' exodeoxyribonuclease activity; and single-stranded DNA binding activity. Predicted to be involved in double-strand break repair via homologous recombination; fertilization; and meiotic nuclear division. Predicted to be located in cytoplasm. Implicated in spermatogenic failure 22. [provided by Alliance of Genome Resources, Apr 2022]
MEIOC: Predicted to be involved in several processes, including gamete generation; germline cell cycle switching, mitotic to meiotic cell cycle; and mRNA stabilization. Predicted to be active in cytoplasm and nucleus. [provided by Alliance of Genome Resources, Apr 2022]
MND1: The product of the MND1 gene associates with HOP2 (MIM 608665) to form a stable heterodimeric complex that binds DNA and stimulates the recombinase activity of RAD51 (MIM 179617) and DMC1 (MIM 602721) (Chi et al., 2007 [PubMed 17639080]). Both the MND1 and HOP2 genes are indispensable for meiotic recombination.[supplied by OMIM, Mar 2008]
MSH4: This gene encodes a member of the DNA mismatch repair mutS family. This member is a meiosis-specific protein that is not involved in DNA mismatch correction, but is required for reciprocal recombination and proper segregation of homologous chromosomes at meiosis I. This protein and MSH5 form a heterodimer which binds uniquely to a Holliday Junction and its developmental progenitor, thus provoking ADP-ATP exchange, and stabilizing the interaction between parental chromosomes during meiosis double-stranded break repair. [provided by RefSeq, Aug 2011]
MSH5: This gene encodes a member of the mutS family of proteins that are involved in DNA mismatch repair and meiotic recombination. This protein is similar to a Saccharomyces cerevisiae protein that participates in segregation fidelity and crossing-over events during meiosis. This protein plays a role in promoting ionizing radiation-induced apoptosis. This protein forms hetero-oligomers with another member of this family, mutS homolog 4. Polymorphisms in this gene have been linked to various human diseases, including IgA deficiency, common variable immunodeficiency, and premature ovarian failure. Alternative splicing results multiple transcript variants. Read-through transcription also exists between this gene and the downstream chromosome 6 open reading frame 26 (C6orf26) gene. [provided by RefSeq, Feb 2011]
MUS81: This gene encodes a structure-specific endonuclease which belongs to the XPF/MUS81 endonuclease family and plays a critical role in the resolution of recombination intermediates during DNA repair after inter-strand cross-links, replication fork collapse, and DNA double-strand breaks. The encoded protein associates with one of two closely related essential meiotic endonuclease proteins (EME1 or EME2) to form a complex that processes DNA secondary structures. It contains an N-terminal DEAH helicase domain, an excision repair cross complementation group 4 (ERCC4) endonuclease domain, and two tandem C-terminal helix-hairpin-helix domains. Mice with a homozygous knockout of the orthologous gene have significant meiotic defects including the failure to repair a subset of DNA double strand breaks. [provided by RefSeq, Jun 2017]
PSMC3IP: This gene encodes a protein that functions in meiotic recombination. It is a subunit of the PSMC3IP/MND1 complex, which interacts with PSMC3/TBP1 to stimulate DMC1- and RAD51-mediated strand exchange during meiosis. The protein encoded by this gene can also co-activate ligand-driven transcription mediated by estrogen, androgen, glucocorticoid, progesterone, and thyroid nuclear receptors. Mutations in this gene cause XX female gonadal dysgenesis. Alternative splicing of this gene results in multiple transcript variants. [provided by RefSeq, Dec 2011]
PTTG1: The encoded protein is a homolog of yeast securin proteins, which prevent separins from promoting sister chromatid separation. It is an anaphase-promoting complex (APC) substrate that associates with a separin until activation of the APC. The gene product has transforming activity in vitro and tumorigenic activity in vivo, and the gene is highly expressed in various tumors. The gene product contains 2 PXXP motifs, which are required for its transforming and tumorigenic activities, as well as for its stimulation of basic fibroblast growth factor expression. It also contains a destruction box (D box) that is required for its degradation by the APC. The acidic C-terminal region of the encoded protein can act as a transactivation domain. The gene product is mainly a cytosolic protein, although it partially localizes in the nucleus. Three transcript variants encoding the same protein have been found for this gene. [provided by RefSeq, Sep 2013]
PTTG2: Predicted to enable SH3 domain binding activity. Predicted to be involved in homologous chromosome segregation and negative regulation of mitotic sister chromatid separation. Predicted to be located in cytoplasm. Predicted to be active in nucleus. [provided by Alliance of Genome Resources, Apr 2022]
PTTG3P: Predicted to enable SH3 domain binding activity. Predicted to be involved in homologous chromosome segregation and negative regulation of mitotic sister chromatid separation. Predicted to be located in cytoplasm. Predicted to be active in nucleus. [provided by Alliance of Genome Resources, Apr 2022]
RAD51: The protein encoded by this gene is a member of the RAD51 protein family. RAD51 family members are highly similar to bacterial RecA and Saccharomyces cerevisiae Rad51, and are known to be involved in the homologous recombination and repair of DNA. This protein can interact with the ssDNA-binding protein RPA and RAD52, and it is thought to play roles in homologous pairing and strand transfer of DNA. This protein is also found to interact with BRCA1 and BRCA2, which may be important for the cellular response to DNA damage. BRCA2 is shown to regulate both the intracellular localization and DNA-binding ability of this protein. Loss of these controls following BRCA2 inactivation may be a key event leading to genomic instability and tumorigenesis. Multiple transcript variants encoding different isoforms have been found for this gene. [provided by RefSeq, Aug 2009]
RAD51C: This gene is a member of the RAD51 family. RAD51 family members are highly similar to bacterial RecA and Saccharomyces cerevisiae Rad51 and are known to be involved in the homologous recombination and repair of DNA. This protein can interact with other RAD51 paralogs and is reported to be important for Holliday junction resolution. Mutations in this gene are associated with Fanconi anemia-like syndrome. This gene is one of four localized to a region of chromosome 17q23 where amplification occurs frequently in breast tumors. Overexpression of the four genes during amplification has been observed and suggests a possible role in tumor progression. Alternative splicing results in multiple transcript variants. [provided by RefSeq, Jul 2013]
RAD51D: The protein encoded by this gene is a member of the RAD51 protein family. RAD51 family members are highly similar to bacterial RecA and Saccharomyces cerevisiae Rad51, which are known to be involved in the homologous recombination and repair of DNA. This protein forms a complex with several other members of the RAD51 family, including RAD51L1, RAD51L2, and XRCC2. The protein complex formed with this protein has been shown to catalyze homologous pairing between single- and double-stranded DNA, and is thought to play a role in the early stage of recombinational repair of DNA. Alternative splicing results in multiple transcript variants. Read-through transcription also exists between this gene and the downstream ring finger and FYVE-like domain containing 1 (RFFL) gene. [provided by RefSeq, Jan 2011]
RAD54B: The protein encoded by this gene belongs to the DEAD-like helicase superfamily. It shares similarity with Saccharomyces cerevisiae RAD54 and RDH54, both of which are involved in homologous recombination and repair of DNA. This protein binds to double-stranded DNA, and displays ATPase activity in the presence of DNA. This gene is highly expressed in testis and spleen, which suggests active roles in meiotic and mitotic recombination. Homozygous mutations of this gene were observed in primary lymphoma and colon cancer. [provided by RefSeq, Jul 2008]
RAD54L: The protein encoded by this gene belongs to the DEAD-like helicase superfamily, and shares similarity with Saccharomyces cerevisiae Rad54, a protein known to be involved in the homologous recombination and repair of DNA. This protein has been shown to play a role in homologous recombination related repair of DNA double-strand breaks. The binding of this protein to double-strand DNA induces a DNA topological change, which is thought to facilitate homologous DNA paring, and stimulate DNA recombination. Alternative splicing results in multiple transcript variants encoding the same protein.[provided by RefSeq, Dec 2008]
RMI1: RMI1 is a component of protein complexes that limit DNA crossover formation via the dissolution of double Holliday junctions (Raynard et al., 2006 [PubMed 16595695]).[supplied by OMIM, Mar 2008]
RNF212: This gene encodes a RING finger protein that may function as a ubiquitin ligase. The encoded protein may be involved in meiotic recombination. This gene is located within a linkage disequilibrium block and polymorphisms in this gene may influence recombination rates. Alternate splicing results in multiple transcript variants.[provided by RefSeq, Oct 2010]
RNF212B: Predicted to enable SUMO transferase activity. Predicted to be involved in homologous chromosome pairing at meiosis and protein sumoylation. Predicted to be active in synaptonemal complex. [provided by Alliance of Genome Resources, Apr 2022]
SHOC1: Enables single-stranded DNA binding activity. Predicted to be involved in resolution of meiotic recombination intermediates. Predicted to be located in chromosome. Predicted to be active in condensed nuclear chromosome. [provided by Alliance of Genome Resources, Apr 2022]
SLX4: This gene encodes a protein that functions as an assembly component of multiple structure-specific endonucleases. These endonuclease complexes are required for repair of specific types of DNA lesions and critical for cellular responses to replication fork failure. Mutations in this gene were found in patients with Fanconi anemia. [provided by RefSeq, Sep 2016]
SPO11: Meiotic recombination and chromosome segregation require the formation of double-strand breaks (DSBs) in paired chromosome homologs. During meiosis in yeast, a meiotic recombination protein is covalently-linked to the 5' end of DSBs and is essential for the formation of DSBs. The protein encoded by this gene is similar in sequence and conserved features to the yeast meiotic recombination protein. The encoded protein belongs to the TOP6A protein family. Several transcript variants encoding different isoforms have been found for this gene, but the full-length nature of only two of them have been described. [provided by RefSeq, Jul 2008]
SYCE3: Predicted to be involved in reciprocal meiotic recombination; spermatogenesis; and synaptonemal complex assembly. Predicted to act upstream of or within positive regulation of apoptotic process. Predicted to be located in chromosome and nucleus. Predicted to be active in central element. [provided by Alliance of Genome Resources, Apr 2022]
SYCP1: Enables double-stranded DNA binding activity. Involved in protein homotetramerization. Predicted to be located in synaptonemal complex. Predicted to be active in central element; male germ cell nucleus; and transverse filament. [provided by Alliance of Genome Resources, Apr 2022]
TERB1: Predicted to be involved in homologous chromosome pairing at meiosis and meiotic attachment of telomere to nuclear envelope. Predicted to be located in chromosome, telomeric region and nuclear inner membrane. Predicted to colocalize with shelterin complex. [provided by Alliance of Genome Resources, Apr 2022]
TERB2: Predicted to be involved in homologous chromosome pairing at meiosis and meiotic attachment of telomere to nuclear envelope. Predicted to be located in chromosome, telomeric region. Predicted to be active in nuclear inner membrane. [provided by Alliance of Genome Resources, Apr 2022]
TEX11: This gene is X-linked and is expressed in only male germ cells. Two alternatively spliced transcript variants encoding distinct isoforms have been found for this gene. [provided by RefSeq, Jul 2008]
TEX12: This gene is similar to a mouse gene that is expressed in the testis. [provided by RefSeq, Jul 2008]
TEX15: This gene encodes a protein that is required for DNA double-strand break repair, chromosome synapsis, and meiotic recombination in spermatocytes. Male mice with a knockout of the orthologous gene are viable but sterile. Loss-of-function mutations in the orthologous mouse gene cause early meiotic arrest in spermatocytes, before the mid-pachytene stage. Naturally occurring mutations in this gene are associated with nonobstructive azoospermia. [provided by RefSeq, Apr 2017]
TOP2A: This gene encodes a DNA topoisomerase, an enzyme that controls and alters the topologic states of DNA during transcription. This nuclear enzyme is involved in processes such as chromosome condensation, chromatid separation, and the relief of torsional stress that occurs during DNA transcription and replication. It catalyzes the transient breaking and rejoining of two strands of duplex DNA which allows the strands to pass through one another, thus altering the topology of DNA. Two forms of this enzyme exist as likely products of a gene duplication event. The gene encoding this form, alpha, is localized to chromosome 17 and the beta gene is localized to chromosome 3. The gene encoding this enzyme functions as the target for several anticancer agents and a variety of mutations in this gene have been associated with the development of drug resistance. Reduced activity of this enzyme may also play a role in ataxia-telangiectasia. [provided by RefSeq, Jul 2010]
TOP2B: This gene encodes a DNA topoisomerase, an enzyme that controls and alters the topologic states of DNA during transcription. This nuclear enzyme is involved in processes such as chromosome condensation, chromatid separation, and the relief of torsional stress that occurs during DNA transcription and replication. It catalyzes the transient breaking and rejoining of two strands of duplex DNA which allows the strands to pass through one another, thus altering the topology of DNA. Two forms of this enzyme exist as likely products of a gene duplication event. The gene encoding this form, beta, is localized to chromosome 3 and the alpha form is localized to chromosome 17. The gene encoding this enzyme functions as the target for several anticancer agents and a variety of mutations in this gene have been associated with the development of drug resistance. Reduced activity of this enzyme may also play a role in ataxia-telangiectasia. Alternative splicing results in multiple transcript variants. [provided by RefSeq, Aug 2016]
TRIP13: This gene encodes a protein that interacts with thyroid hormone receptors, also known as hormone-dependent transcription factors. The gene product interacts specifically with the ligand binding domain. This gene is one of several that may play a role in early-stage non-small cell lung cancer. [provided by RefSeq, Oct 2009]
////
ABL1: This gene is a protooncogene that encodes a protein tyrosine kinase involved in a variety of cellular processes, including cell division, adhesion, differentiation, and response to stress. The activity of the protein is negatively regulated by its SH3 domain, whereby deletion of the region encoding this domain results in an oncogene. The ubiquitously expressed protein has DNA-binding activity that is regulated by CDC2-mediated phosphorylation, suggesting a cell cycle function. This gene has been found fused to a variety of translocation partner genes in various leukemias...
ARMC5: This gene encodes a member of the ARM (armadillo/beta-catenin-like repeat) superfamily. The ARM repeat is a tandemly repeated sequence motif with approximately 40 amino acid long. This repeat is implicated in mediating protein-protein interactions. The encoded protein contains seven ARM repeats. Mutations in this gene are associated with primary bilateral macronodular adrenal hype...
BAX: The protein encoded by this gene belongs to the BCL2 protein family. BCL2 family members form hetero- or homodimers and act as anti- or pro-apoptotic regulators that are involved in a wide variety of cellular activities. This protein forms a heterodimer with BCL2, and functions as an apoptotic activator. The association and the ratio of BAX to BCL2 also determines survival or death of a cell following an apoptotic stimulus. This protein is reported to interact with, and increase the opening of, the mitochondrial voltage-dependent anion channel (VDAC), which leads to the loss in m...
BTN3A1: The butyrophilin (BTN) genes are a group of major histocompatibility complex (MHC)-associated genes that encode type I membrane proteins with 2 extracellular immunoglobulin (Ig) domains and an intracellular B30.2 (PRYSPRY) domain. Three subfamilies of human BTN genes are located in the MHC class I region: the single-copy BTN1A1 gene (MIM 601610) and the BTN2 (e...
CADM1: Enables signaling receptor binding activity. Involved in several processes, including cell recognition; positive regulation of cytokine production; and susceptibility to natural killer cell mediated cytotoxicity. Located in plasma membrane. Implicat...
CARD11: The protein encoded by this gene belongs to the membrane-associated guanylate kinase (MAGUK) family, a class of proteins that functions as molecular scaffolds for the assembly of multiprotein complexes at specialized regions of the plasma membrane. This protein is also a member of the CARD protein family, which is defined by carrying a characteristic caspase-associated recruitment domain (CARD). This protein has a domain structure similar to that of CARD14 protein. The CARD domains of both protei...
CBLB: This gene encodes an E3 ubiquitin-protein ligase which promotes proteosome-mediated protein degradation by transferring ubiquitin from an E2 ubiquitin-conjugating enzyme to a substrate. The encoded protein is involved in the regulation of immune response by limiting T-cell receptor, B-cell receptor, and high affinity immunoglobulin epsilon receptor activation. Studies in mouse suggest that this gene is involved in antifungal host defense and tha...
CCND3: The protein encoded by this gene belongs to the highly conserved cyclin family, whose members are characterized by a dramatic periodicity in protein abundance through the cell cycle. Cyclins function as regulators of CDK kinases. Different cyclins exhibit distinct expression and degradation patterns which contribute to the temporal coordination of each mitotic event. This cyclin forms a complex with and functions as a regulatory subunit of CDK4 or CDK6, whose activtiy is required for cell cycle G1/S transition. This protein has been shown to interact with and be involved...
CD151: The protein encoded by this gene is a member of the transmembrane 4 superfamily, also known as the tetraspanin family. Most of these members are cell-surface proteins that are characterized by the presence of four hydrophobic domains. The proteins mediate signal transduction events that play a role in the regulation of cell development, activation, growth and motility. This encoded protein is a cell surface glycoprotein that is known to complex with integrins and other transmembrane 4 superfamily proteins. It is involved in cellular proce...
CD28: The protein encoded by this gene is essential for T-cell proliferation and survival, cytokine production, and T-helper type-2 development. Several alternatively spliced transcri...
CD3E: The protein encoded by this gene is the CD3-epsilon polypeptide, which together with CD3-gamma, -delta and -zeta, and the T-cell receptor alpha/beta and gamma/delta heterodimers, forms the T-cell receptor-CD3 complex. This complex plays an important role in coupling antigen recognition to several intracellular signal-transduction pathways. The genes encoding the epsilon, gamma and delta polypeptides are located in the same cluster...
CLEC4G: This gene encodes a glycan-binding receptor and member of the C-type lectin family which plays a role in the immune response. C-type lectin receptors are pattern recognition receptors located on immune cells that play a role in the recognition and uptake of both self and non-self glycoproteins as well as mediating cell adhesion, glycoprotein clearance, and cell signaling functions. This gene's protein binds complex-type N-glycans of the viral envelope proteins of Ebola virus, West Nile filovirus, and SARS coronavirus, but not HIV or hepatitis C virus. In mouse, this p...
CORO1A: This gene encodes a member of the WD repeat protein family. WD repeats are minimally conserved regions of approximately 40 amino acids typically bracketed by gly-his and trp-asp (GH-WD), which may facilitate formation of heterotrimeric or multiprotein complexes. Members of this family are involved in a variety of cellular processes, including cell cycle progress...
CRTAM: The CRTAM gene is upregulated in CD4 (see MIM 186940)-positive and CD8 (see CD8A; MIM 186910)-positive T cells and encodes a type I transmembrane protein with ...
CTPS1: This gene encodes an enzyme responsible for the catalytic conversion of UTP (uridine triphosphate) to CTP (cytidine triphospate). This reaction is an important step in the biosynthesis of phospholipids and nucleic acids. Activity of this proten is important in the immune system, and los...
DLG1: This gene encodes a multi-domain scaffolding protein that is required for normal development. This protein may have a role in septate junction formation, signal transduction, cell proliferation, synaptogenesis and lymphocyte activation. A multitude of transcript variants deriving from alternative splicing and the use of multiple alternate promoter have bee...
DOCK2: The protein encoded by this gene belongs to the CDM protein family. It is specifically expressed in hematopoietic cells and is predominantly expressed in peripheral blood leukocytes. The protein is involved in remodeling of the actin cytoskeleton required for lymphocyte migration in response to chemokine signaling. It activates members of the Rho family of GTPases, for example RAC1 and RAC2, by acting as a guanine nucleotide exchange factor (GEF) to exc...
DOCK8: This gene encodes a member of the DOCK180 family of guanine nucleotide exchange factors. Guanine nucleotide exchange factors interact with Rho GTPases and are components of intracellular signaling networks. Mutations in this gene result in the autosomal recessive fo...
EBI3: This gene was identified by its induced expression in B lymphocytes in response Epstein-Barr virus infection. It encodes a secreted glycoprotein belonging to the hematopoietin receptor family, and heterodimerizes with a 28 kDa protein to form interleukin 27 (IL...
EFNB1: The protein encoded by this gene is a type I membrane protein and a ligand of Eph-related receptor tyrosine kinases. It may play a role in cell adhesion and func...
ELF4: The protein encoded by this gene is a transcriptional activator that binds and activates the promoters of the CSF2, IL3, IL8, and PRF1 genes. The encoded protein is involved in natural killer cell development and function, innate immunity, and induction of ce...
ERBB2: This gene encodes a member of the epidermal growth factor (EGF) receptor family of receptor tyrosine kinases. This protein has no ligand binding domain of its own and therefore cannot bind growth factors. However, it does bind tightly to other ligand-bound EGF receptor family members to form a heterodimer, stabilizing ligand binding and enhancing kinase-mediated activation of downstream signalling pathways, such as those involving mitogen-activated protein kinase and phosphatidylinositol-3 kinase. Allelic variations at amino acid positions 654 and 655 of isoform a (positions 624 and 625 of isoform b) have been reported, with the...
FKBP1B: The protein encoded by this gene is a member of the immunophilin protein family, which play a role in immunoregulation and basic cellular processes involving protein folding and trafficking. This encoded protein is a cis-trans prolyl isomerase that binds the immunosuppressants FK506 and rapamycin. It is highly similar to the FK506-binding protein 1A. Its physiologic...
FOXP3: The protein encoded by this gene is a member of the forkhead/winged-helix family of transcriptional regulators. Defects in this gene are the cause of immunodeficiency polyendocrinopathy, enteropathy, X-linked syndrome (IPEX), also known as X-linked autoimmunity-i...
FYN: This gene is a member of the protein-tyrosine kinase oncogene family. It encodes a membrane-associated tyrosine kinase that has been implicated in the control of cell growth. The protein associates with the p85 subunit of phosphatidylinositol 3-kinase and i...
GPAM: This gene encodes a mitochondrial enzyme which prefers saturated fatty acids as its substrate for the synthesis of glycerolipids. This metabolic pathway's first step is catalyzed by the encoded enzyme. Two forms for this enzyme exist, one in the mitochondria an...
HES1: This protein belongs to the basic helix-loop-helix family of transcription factors. It is a transcriptional repressor of genes that require a bHLH protein for their transcription. The protein has a particular type of basic domain ...
IDO1: This gene encodes indoleamine 2,3-dioxygenase (IDO) - a heme enzyme that catalyzes the first and rate-limiting step in tryptophan catabolism to N-formyl-kynurenine. This enzyme acts on multiple tryptophan substrates including D-tryptophan, L-tryptophan, 5-hydroxy-tryptophan, tryptamine, and serotonin. This enzyme is thought to play a role in a variety of pathophysiological processes such as antimicrobial and antitumor defense, neuropathology, imm...
IL12B: This gene encodes a subunit of interleukin 12, a cytokine that acts on T and natural killer cells, and has a broad array of biological activities. Interleukin 12 is a disulfide-linked heterodimer composed of the 40 kD cytokine receptor like subunit encoded by this gene, and a 35 kD subunit encoded by IL12A. This cytokine is expressed by activated macrophages that serve as an essential inducer of Th1 cells development. This cytokine has been found to be important for sustaining a sufficient number of memory/effector Th1 cells to mediate long-term protection to an intracellular pathogen. Overexpress...
IL15: The protein encoded by this gene is a cytokine that regulates T and natural killer cell activation and proliferation. This cytokine and interleukine 2 share many biological activities. They are found to bind common hematopoietin receptor subunits, and may compete for the same receptor, and thus negatively regulate each other's activity. The number of CD8+ memory cells is shown to be controlled by a balance between this cytokine and IL2. This cytokine induces the activation of JAK kinases, as well as the phosphorylation and activation of transcription activators STAT3, STAT5, and STA...
IL2: This gene is a member of the interleukin 2 (IL2) cytokine subfamily which includes IL4, IL7, IL9, IL15, IL21, erythropoietin, and thrombopoietin. The protein encoded by this gene is a secreted cytokine produced by activated CD4+ and CD8+ T lymphocytes, that is important for the proliferation of T and B lymphocytes. The receptor of this cytokine (IL2R) is a heterotrimeric protein complex whose gamma chain is also shared by IL4 and IL7. The expression of this gene in mature thymocytes is monoallelic, which represents an...
IL20RB: IL20RB and IL20RA (MIM 605620) form a heterodimeric receptor for interleukin-20 (IL20; MIM 605619) (Blumberg...
IL23A: This gene encodes a subunit of the heterodimeric cytokine interleukin 23 (IL23). IL23 is composed of this protein and the p40 subunit of interleukin 12 (IL12B). The receptor of IL23 is formed by the beta 1 subunit of IL12 (IL12RB1) and an IL23 specific subunit, IL23R. Both IL23 and IL12 can activate the transcription activator STAT4, and stim...
IL2RA: The interleukin 2 (IL2) receptor alpha (IL2RA) and beta (IL2RB) chains, together with the common gamma chain (IL2RG), constitute the high-affinity IL2 receptor. Homodimeric alpha chains (IL2RA) result in low-affinity receptor, while homodimeric beta (IL2RB) chains produce a medium-affinity receptor. Normally an integral-membrane protein, soluble IL2RA has been isolated and determined to result from extracellular proteolyisis. Alternately-spliced IL2RA mRNAs have been isolated, but the significance of each is presently unknown. Mutations in this gene are associated with interleukin 2 receptor alpha deficiency. Patients with severe Coronavirus Disease 2019 (COVID-1...
ITCH: This gene encodes a member of the Nedd4 family of HECT domain E3 ubiquitin ligases. HECT domain E3 ubiquitin ligases transfer ubiquitin from E2 ubiquitin-conjugating enzymes to protein substrates, thus targeting specific proteins for lysosomal degradation. The encoded protein plays a role in multiple cellular processes including erythroid and lymphoid cell differentiation and the regulation of immu...
KITLG: This gene encodes the ligand of the tyrosine-kinase receptor encoded by the KIT locus. This ligand is a pleiotropic factor that acts in utero in germ cell and neural cell development, and hematopoiesis, all believed to reflect a role in cell migration. In adults, it functions pleiotropically, while mos...
LILRB1: This gene is a member of the leukocyte immunoglobulin-like receptor (LIR) family, which is found in a gene cluster at chromosomal region 19q13.4. The encoded protein belongs to the subfamily B class of LIR receptors which contain two or four extracellular immunoglobulin domains, a transmembrane domain, and two to four cytoplasmic immunoreceptor tyrosine-based inhibitory motifs (ITIMs). The receptor is expressed on immune cells where it binds to MHC class I molecules on antigen-presenting cells and transduces a negative si...
LIPA: This gene encodes lipase A, the lysosomal acid lipase (also known as cholesterol ester hydrolase). This enzyme functions in the lysosome to catalyze the hydrolysis of cholesteryl esters and triglycerides. Mutations in this gene can result in Wolman diseas...
LMBR1L: Enables transmembrane signaling receptor activity. Involved in receptor-mediated endocytosis and signal transduction. Located in endoplasmic reticulum membrane and plasma membr...
MALT1: This gene encodes a caspase-like protease that plays a role in BCL10-induced activation of NF-kappaB. The protein is a component of the CARMA1-BCL10-MALT1 (CBM) signalosome that triggers NF-kappaB signaling and lymphoctye activation following antigen-receptor stimulation. Mutations in this gene result in immunodeficiency 12 (IMD12). This gene has been found to be recurrently rearranged in chromosomal translocations with other genes in mucosa-associated lymphoid tissue lymphomas, including a t(11;18)(q21;q21) translocation with the bacu...
MSN: Moesin (for membrane-organizing extension spike protein) is a member of the ERM family which includes ezrin and radixin. ERM proteins appear to function as cross-linkers between plasma membranes and actin-based cytoskeletons. Moesin is localized to filopodia...
NCSTN: This gene encodes a type I transmembrane glycoprotein that is an integral component of the multimeric gamma-secretase complex. The encoded protein cleaves integral membrane proteins, including Notch receptors and beta-amyloid precursor protein, and may be a stabilizing cofactor required for gamma-secretase complex assembly. The cleavage of beta-amyloid precursor protein yields amyloid beta peptide, the main component of the neuritic plaque and the hallmark lesion in the brains of patients with Alzheimer's disease; however, the nature of the encoded protein's role in Alzheimer's diseas...
NDFIP1: The protein encoded by this gene belongs to a small group of evolutionarily conserved proteins with three transmembrane domains. It is a potential target for ubiquitination by the Nedd4 family of proteins...
P2RX7: The product of this gene belongs to the family of purinoceptors for ATP. This receptor functions as a ligand-gated ion channel and is responsible for ATP-dependent lysis of macrophages through the formation of membrane pores permeable to large molecules. Activation of this nuclear receptor by ATP in the cytoplasm may be a mechanism by which cellular acti...
PDE5A: This gene encodes a cGMP-binding, cGMP-specific phosphodiesterase, a member of the cyclic nucleotide phosphodiesterase family. This phosphodiesterase specifically hydrolyzes cGMP to 5'-GMP. It is involved in the regulation of intracellular concentrations of cyclic nucleotides and is important for smooth mus...
PELI1: Enables ubiquitin protein ligase activity. Involved in several processes, including negative regulation of necroptotic process; protein polyubiquitination; and response to lipopol...
PIK3CG: Phosphoinositide 3-kinases (PI3Ks) phosphorylate inositol lipids and are involved in the immune response. The protein encoded by this gene is a class I catalytic subunit of PI3K. Like other class I catalytic subunits (p110-alpha p110-beta, and p110-delta), the encoded protein binds a p85 regulatory subunit to form PI3K. This gene is located in a co...
PPP3CB: Enables several functions, including calmodulin binding activity; calmodulin-dependent protein phosphatase activity; and protein phosphatase 2B binding activity. Involved in calcineurin-NFAT signaling cascade; positive regulation of transcription by RNA polymerase II; and protein dephosphorylation. Located in cytoplasm. Pa...
PRDX2: This gene encodes a member of the peroxiredoxin family of antioxidant enzymes, which reduce hydrogen peroxide and alkyl hydroperoxides. The encoded protein plays an antioxidant protective role in cells, and it may contribute to the antiviral activity of CD8(+) T-cells. The crystal structure of this protein has been resolved to 2.7 angstroms. This protein prevents hemolytic anemia from oxidative stress by stabilizing hemoglobin, thus making this gene a ...
PRKCQ: Protein kinase C (PKC) is a family of serine- and threonine-specific protein kinases that can be activated by calcium and the second messenger diacylglycerol. PKC family members phosphorylate a wide variety of protein targets and are known to be involved in diverse cellular signaling pathways. PKC family members also serve as major receptors for phorbol esters, a class of tumor promoters. Each member of the PKC family has a specific expression profile and is believed to play a distinct role. The protein encoded by this gene is one of the PKC family members. It is a calc...
PSMB10: The proteasome is a multicatalytic proteinase complex with a highly ordered ring-shaped 20S core structure. The core structure is composed of 4 rings of 28 non-identical subunits; 2 rings are composed of 7 alpha subunits and 2 rings are composed of 7 beta subunits. Proteasomes are distributed throughout eukaryotic cells at a high concentration and cleave peptides in an ATP/ubiquitin-dependent process in a non-lysosomal pathway. An essential function of a modified proteasome, the immunoproteasome, is the processing of class I MHC peptides. This gene encodes a member of the proteasome ...
PTPN6: The protein encoded by this gene is a member of the protein tyrosine phosphatase (PTP) family. PTPs are known to be signaling molecules that regulate a variety of cellular processes including cell growth, differentiation, mitotic cycle, and oncogenic transformation. N-terminal part of this PTP contains two tandem Src homolog (SH2) domains, which act as protein phospho-tyrosine binding domains, and mediate the interaction of this PTP with its substrates. This PTP is expressed primarily in hematopoietic cells, and functions as an important regulator of multiple ...
PTPRC: The protein encoded by this gene is a member of the protein tyrosine phosphatase (PTP) family. PTPs are known to be signaling molecules that regulate a variety of cellular processes including cell growth, differentiation, mitosis, and oncogenic transformation. This PTP contains an extracellular domain, a single transmembrane segment and two tandem intracytoplasmic catalytic domains, and thus is classified as a receptor type PTP. This PTP has been shown to be an essential regulator of T- and B-cell antigen receptor signaling. It functions through either direct interaction with components of the antigen recept...
RASGRP1: This gene is a member of a family of genes characterized by the presence of a Ras superfamily guanine nucleotide exchange factor (GEF) domain. It functions as a diacylglycerol (DAG)-regulated nucleotide exchange factor specifically activating Ras through the exchange of bound GDP for GTP. It activates the Erk/MAP kinase cascade and regulates T-cells and B-cells development, homeostasis and differentiation. Alternatively s...
RC3H1: This gene encodes a protein containing RING-type and C3H1-type zinc finger motifs. The encoded protein recognizes and binds to a constitutive decay element (CDE) in the 3' UTR of mRNAs, leading to mRNA deaden...
RC3H2: Enables nucleic acid binding activity and ubiquitin protein ligase activity. Involved in protein polyubiquitination. Located in cell surface; intracellular memb...
RIPK2: This gene encodes a member of the receptor-interacting protein (RIP) family of serine/threonine protein kinases. The encoded protein contains a C-terminal caspase activation and recruitment domain (CARD), and is a component of signaling complexes in both the innate and...
RPS6: Ribosomes, the organelles that catalyze protein synthesis, consist of a small 40S subunit and a large 60S subunit. Together these subunits are composed of 4 RNA species and approximately 80 structurally distinct proteins. This gene encodes a cytoplasmic ribosomal protein that is a component of the 40S subunit. The protein belongs to the S6E family of ribosomal proteins. It is the major substrate of protein kinases in the ribosome, with subsets of five C-terminal serine residues phosphorylated by different protein kinases. Phosphorylation is induced by a wide range of stimuli, including growth factors, tumor-promoting agents, and m...
SASH3: The protein encoded by this gene contains a Src homology-3 (SH3) domain and a sterile alpha motif (SAM), both of which are found in proteins involved in cell signaling. This...
SCGB1A1: This gene encodes a member of the secretoglobin family of small secreted proteins. The encoded protein has been implicated in numerous functions including anti-inflammation, inhibition of phospholipase A2 and the sequesteri...
SELENOK: The protein encoded by this gene belongs to the selenoprotein K family. It is a transmembrane protein that is localized in the endoplasmic reticulum (ER), and is involved in ER-associated degradation (ERAD) of misfolded, glycosylated proteins. It also has a role in the protection of cells from ER stress-induced apoptosis. Knockout studies in mice show the importance of this gene in promoting Ca(2+) flux in immune cells and mounting effective immune response. This protein is a selenoprotein, containing the rare amino acid selenocysteine (Sec). Sec is encoded by the UGA codon, which normally signals tran...
SH2D2A: This gene encodes an adaptor protein thought to function in T-cell signal transduction. A related protein in mouse is responsible for the activation of lymphocyte-specific protein-tyrosine kinase and functions...
SHH: This gene encodes a protein that is instrumental in patterning the early embryo. It has been implicated as the key inductive signal in patterning of the ventral neural tube, the anterior-posterior limb axis, and the ventral somites. Of three human proteins showing sequence and functional similarity to the sonic hedgehog protein of Drosophila, this protein is the most similar. The protein is made as a precursor that is autocatalytically cleaved; the N-terminal portion is soluble and contains the signalling activity while the C-terminal portion is involved in precursor processing. More importantly, the C-terminal product covalently attaches a cholesterol moiety to the N-terminal product, restricting the N-terminal product to the cell surface and preventing it from freely diffusing throughout the developing embryo. Defects in this protein or in its signalling pathway are a cause of holoprosencephaly (HPE), a disorder in which the developing forebrain fails to correctly separate into rig...
SLC11A1: This gene is a member of the solute carrier family 11 (proton-coupled divalent metal ion transporters) family and encodes a multi-pass membrane protein. The protein functions as a divalent transition metal (iron and manganese) transporter involved in iron metabolism and host resistance to certain pathogens. Mutations in this gene have been associated with susceptibility to infectious diseases such as tuberculosis and leprosy, and inf...
STAT5B: The protein encoded by this gene is a member of the STAT family of transcription factors. In response to cytokines and growth factors, STAT family members are phosphorylated by the receptor associated kinases, and then form homo- or heterodimers that translocate to the cell nucleus where they act as transcription activators. This protein mediates the signal transduction triggered by various cell ligands, such as IL2, IL4, CSF1, and different growth hormones. It has been shown to be involved in diverse biological processes, such as TCR signaling, apoptosis, adult mammary g...
TNFRSF4: The protein encoded by this gene is a member of the TNF-receptor superfamily. This receptor has been shown to activate NF-kappaB through its interaction with adaptor proteins TRAF2 and TRAF5. Knockout studies in mice suggested that this receptor promotes the expression of apoptosis inhibitors BCL2 and BCL2lL1/BCL2-XL, and thus suppresses apopto...
TNFSF13B: The protein encoded by this gene is a cytokine that belongs to the tumor necrosis factor (TNF) ligand family. This cytokine is a ligand for receptors TNFRSF13B/TACI, TNFRSF17/BCMA, and TNFRSF13C/BAFFR. This cytokine is expressed in B cell lineage cells, and acts as a potent B cell activator. It has been also shown to play an imp...
TNFSF14: The protein encoded by this gene is a member of the tumor necrosis factor (TNF) ligand family. This protein is a ligand for TNFRSF14, which is a member of the tumor necrosis factor receptor superfamily, and which is also known as a herpesvirus entry mediator (HVEM). This protein may function as a costimulatory factor for the activation of lymphoid cells and as a deterrent to infection by herpesvirus. This protein has been shown to stimulate the proliferation of T cells, and tri...
TNFSF18: The protein encoded by this gene is a cytokine that belongs to the tumor necrosis factor (TNF) ligand family. This cytokine is a ligand for receptor TNFRSF18/AITR/GITR. It has been shown to modulate T lymphocyte survival in peripheral tissues. This cytokine is also found to b...
TP53: This gene encodes a tumor suppressor protein containing transcriptional activation, DNA binding, and oligomerization domains. The encoded protein responds to diverse cellular stresses to regulate expression of target genes, thereby inducing cell cycle arrest, apoptosis, senescence, DNA repair, or changes in metabolism. Mutations in this gene are associated with a variety of human cancers, including hereditary cancers such as Li-Fraumeni syndrome. Alternative splicing of this gene and the us...
TSPAN32: This gene, which is a member of the tetraspanin superfamily, is one of several tumor-suppressing subtransferable fragments located in the imprinted gene domain of chromosome 11p15.5, an important tumor-suppressor gene region. Alterations in this region have been associated with Beckwith-Wiedemann syndrome, Wilms tumor, rhabdomyosarcoma, adrenocortical carcinoma, and lung, ovarian and breast cancers. This gene is located among several imprinted genes; however, this gene, as well as the tumor-suppressing subchromosomal transferable fragment ...
WNT4: The WNT gene family consists of structurally related genes which encode secreted signaling proteins. These proteins have been implicated in oncogenesis and in several developmental processes, including regulation of cell fate and patterning during embryogenesis. This gene is a member of the WNT gene family, and is the first signaling molecule shown to influence the sex-determination cascade. It encodes a protein which shows 98% amino acid identity to the Wnt4 protein of mouse and rat. This gene and a nuclear receptor known to antagonize the testis-determining factor play a concerted r...
////
ABCA2: The membrane-associated protein encoded by this gene is a member ofthe superfamily of ATP-binding cassette (ABC) transporters. ABC proteins transportvarious molecules across extra- and intracellular membranes. ABC genes aredivided into seven distinct subfamilies (ABC1, MDR/TAP, MRP, ALD, OABP, GCN20,White). This protein is a member of the ABC1 subfamily. Members of the ABC1subfamily comprise the only major ABC subfamily found exclusively in multicellulareukaryotes. This protein is highly expressed in brain tissue and may playa role in macrophage lipid metab...
ACAT2: The product of this gene is an enzyme involved in lipid metabolism,and it encodes cytosolic acetoacetyl-CoA thiolase. This gene shows complementaryoverlapping with the 3-prime region of the TCP1 gene in both mouse and human.These genes are encoded on opposite strands of DNA, as well as in oppositetranscriptional orientation. Alternatively spliced transcript varia...
ACSS2: This gene encodes a cytosolic enzyme that catalyzes the activationof acetate for use in lipid synthesis and energy generation. The protein actsas a monomer and produces acetyl-CoA from acetate in a reaction that requiresATP. Expression of this gene is regulated by sterol regulatory element-bindingproteins, transcription factors that activate genes required for the synthesisof cholesterol and unsaturated f...
ACTG1: Actins are highly conserved proteins that are involved in various typesof cell motility and in maintenance of the cytoskeleton. Three main groupsof actin isoforms have been identified in vertebrate animals: alpha, beta,and gamma. The alpha actins are found in muscle tissues and are a major constituentof the contractile apparatus. The beta and gamma actins co-exist in most celltypes as components of the cytoskeleton and as mediators of internal cellmotility. Actin gamma 1, encoded by this gene, is a cytoplasmic actin foundin all cell types. Mutations in this gene are associated with DFNA20/26, asubtype of autosomal dominant non-syndromic sensori...
ADH4: This gene encodes class II alcohol dehydrogenase 4 pi subunit, whichis a member of the alcohol dehydrogenase family. Members of this enzyme familymetabolize a wide variety of substrates, including ethanol, retinol, otheraliphatic alcohols, hydroxysteroids, and lipid peroxidation products. ClassII alcohol dehydrogenase is a homodimer composed of 2 pi subunits. It exhibitsa high activity for oxidation of long-chain aliphatic alcohols and aromaticalcohols and is less sensitive to pyr...
ALCAM: This gene encodes activated leukocyte cell adhesion molecule (ALCAM),also known as CD166 (cluster of differentiation 166), which is a member ofa subfamily of immunoglobulin receptors with five immunoglobulin-like domains(VVC2C2C2) in the extracellular domain. This protein binds to T-cell differentiationantigene CD6, and is implicated in the processes of cell adhesion and migration.Multiple alternatively ...
ALDOC: This gene encodes a member of the class I fructose-biphosphate aldolasegene family. Expressed specifically in the hippocampus and Purkinje cellsof the brain, the encoded protein is a glycolytic enzyme that catalyzes thereversible aldol cleavage of fructose-1,6-biphosphate and fructose 1-phosphateto dihydroxyacetone phosphate and either gly...
ANTXR2: This gene encodes a receptor for anthrax toxin. The protein bindsto collagen IV and laminin, suggesting that it may be involved in extracellularmatrix adhesion. Mutations in this gene cause juvenile hyaline fibromatosisand infantile systemic hyalinosis. Multiple transcript variants encoding diffe...
ANXA13: This gene encodes a member of the annexin family. Members of thiscalcium-dependent phospholipid-binding protein family play a role in the regulationof cellular growth and in signal transduction pathways. The specific functionof this gene has not yet been determined; however, it is associated with theplasma membrane of undifferentiated, proliferating endothelial cells and differentiatedvillus enterocytes. Alternatively s...
ANXA5: The Annexin 5 gene spans 29 kb containing 13 exons, and encodes a singletranscript of approximately 1.6 kb and a protein product with a molecularweight of about 35 kDa.The protein encoded by this gene belongs to the annexinfamily of calcium-dependent phospholipid binding proteins some of which havebeen implicated in membrane-related events along exocytotic and endocytoticpathways. Annexin 5 is a phospholipase A2 and protein kinase C inhibitoryprotein with calcium channel activity and a potential role in cellular signaltransduction, inflammation, growth and differentiation. Annexin 5 has alsobeen described as placental anticoagulant protein I, vascular anticoagulant-alpha,endone...
ATF3: This gene encodes a member of the mammalian activation transcriptionfactor/cAMP responsive element-binding (CREB) protein family of transcriptionfactors. This gene is induced by a variety of signals, including many of thoseencountered by cancer cells, and is involved in the complex process of cellularstress response. Multiple transcript variants encoding different isoformshave been found for this gene. It is possible that alternative splicin...
ATF5: Enables several functions, including DNA-binding transcription activatoractivity, RNA polymerase II-specific; RNA polymerase II transcription regulatoryregion sequence-specific DNA binding activity; and tubulin binding activity.Involved in several processes, including fat cell differentiation; regulationof cell cycle process; and regulation of transcription, DNA-templated. Loca...
ATXN2: This gene belongs to a group of genes that is associated with microsatellite-expansiondiseases, a class of neurological and neuromuscular disorders caused by expansionof short stretches of repetitive DNA. The protein encoded by this gene hastwo globular domains near the N-terminus, one of which contains a clathrin-mediatedtrans-Golgi signal and an endoplasmic reticulum exit signal. The encoded cytoplasmicprotein localizes to the endoplasmic reticulum and plasma membrane, is involvedin endocytosis, and modulates mTOR signals, modifying ribosomal translationand mitochondrial function. The N-terminal region of the protein containsa polyglutamine tract of 14-31 residues that can be expanded in the pathogenicstate to 32-200 residues. Intermediate length expansions of this tract increasesusceptibility to amyotrophic lateral sclerosis, while long expansions ofthis tract result in spinocerebellar ataxia-2, an autosomal-dominantly inherited,neurodegenerative disorder. Genome-wide ...
AVPR1A: The protein encoded by this gene acts as receptor for arginine vasopressin.This receptor belongs to the subfamily of G-protein coupled receptors whichincludes AVPR1B, V2R and OXT receptors. Its activity is mediated by G proteinswhich stimulate a phosphatidylinositol-calcium second messenger system. Thereceptor mediates cell contraction and proliferation, platelet ...
CBS: The protein encoded by this gene acts as a homotetramer to catalyze theconversion of homocysteine to cystathionine, the first step in the transsulfurationpathway. The encoded protein is allosterically activated by adenosyl-methionineand uses pyridoxal phosphate as a cofactor. Defects in this gene can causecystathionine beta-synthase deficiency (CBSD), which can lead to homocystinuria.This gene is a major contributor to cellular hydrogen sulfide producti...
CD9: This gene encodes a member of the transmembrane 4 superfamily, also knownas the tetraspanin family. Tetraspanins are cell surface glycoproteins withfour transmembrane domains that form multimeric complexes with other cellsurface proteins. The encoded protein functions in many cellular processesincluding differentiation, adhesion, and signal transduction, and expressionof this gene plays a cri...
CHKA: The major pathway for the biosynthesis of phosphatidylcholine occursvia the CDP-choline pathway. The protein encoded by this gene is the initialenzyme in the sequence and may play a regulatory role. The encoded proteinalso catalyzes the phosphorylation of ethanolamine. Two transcript variantsencoding di...
CLU: The protein encoded by this gene is a secreted chaperone that can undersome stress conditions also be found in the cell cytosol. It has been suggestedto be involved in several basic biological events such as cell death, tumorprogression, and neurodegenerative disorders. Alternate splicing res...
CPEB2: The protein encoded by this gene is highly similar to cytoplasmic polyadenylationelement binding protein (CPEB), an mRNA-binding protein that regulates cytoplasmicpolyadenylation of mRNA as a trans factor in oogenesis and spermatogenesis.Studies of the similar gene in mice suggested a possible role of this proteinin transcriptionally inactive haploid spermatids. Alternatively spliced ...
CTNNB1: The protein encoded by this gene is part of a complex of proteinsthat constitute adherens junctions (AJs). AJs are necessary for the creationand maintenance of epithelial cell layers by regulating cell growth and adhesionbetween cells. The encoded protein also anchors the actin cytoskeleton andmay be responsible for transmitting the contact inhibition signal that causescells to stop dividing once the epithelial sheet is complete. Finally, thisprotein binds to the product of the APC gene, which is mutated in adenomatouspolyposis of the colon. Mutations in this gene are a cause of colorectal cancer(CRC), p...
CXCL16: Enables chemokine activity. Involved in several processes, includingpositive regulation of cell growth; response to interferon-gamma; and responseto tumor necrosis factor. Located in extracellular space. Biomarker of COVID-19and systemic scl...
CYP51A1: This gene encodes a member of the cytochrome P450 superfamily ofenzymes. The cytochrome P450 proteins are monooxygenases which catalyze manyreactions involved in drug metabolism and synthesis of cholesterol, steroidsand other lipids. This endoplasmic reticulum protein participates in the synthesisof cholesterol by catalyzing the removal of the 14alpha-methyl group fromlanosterol. Homologous genes are found in all three eukaryotic phyla, fungi,plants, and animals, suggesting that this is one of the oldest cytoc...
DHCR7: This gene encodes an enzyme that removes the C(7-8) double bond inthe B ring of sterols and catalyzes the conversion of 7-dehydrocholesterolto cholesterol. This gene is ubiquitously expressed and its transmembraneprotein localizes to the endoplasmic reticulum membrane and nuclear outermembrane. Mutations in this gene cause Smith-Lemli-Opitz syndrome (SLOS);a syndrome that is metabolically characterized by reduced serum cholesterollevels and elevated serum 7-dehydrocholesterol levels and phenotypically characterizedby cognitive disability, facial dysmorphism, syndactyly of second and thirdtoes, and holoprosencephaly in severe cases to minimal physical abnormali...
EBP: The protein encoded by this gene is an integral membrane protein of theendoplasmic reticulum. It is a high affinity binding protein for the antiischemicphenylalkylamine Ca2+ antagonist [3H]emopamil and the photoaffinity label[3H]azidopamil. It is similar to sigma receptors and may be a member of asuperfamily of high affinity drug-binding proteins in the endoplasmic reticulumof different tissues. This protein shares structural features with bacterialand eukaryontic drug transporting proteins. It has four putative transmembranesegments and contains two conserved glutamate residues which may be involvedin the transport of cationic amphiphilics. Another prominent feature of thisprotein is its high content of aromatic amino acid residues (>23%) in itstransmembrane segments. These aromatic amino acid residues have been...
ECH1: This gene encodes a member of the hydratase/isomerase superfamily. Thegene product shows high sequence similarity to enoyl-coenzyme A (CoA) hydratasesof several species, particularly within a conserved domain characteristicof these proteins. The encoded protein, which contains a C-terminal peroxisomaltargeting sequence, localizes to the peroxisome. The rat ortholog, which localizesto the matrix of both the peroxisome and mitochondria, can isomerize 3-trans,5-cis-dienoyl-CoAto 2-trans,4-trans-dienoyl-CoA, indicating that it is a delta3,5-delta2,4-dienoyl-CoAisomerase. This enzyme functions in the a...
ERRFI1: ERRFI1 is a cytoplasmic protein whose expression is upregulated withcell growth (Wick et al., 1995 [PubMed 7641805]). It shares significant homologywith the protein product of rat gene-33, which is induced during cell stressand mediates cell signaling (Makkinje et al., 2000 [PubMed 10749885...
ETHE1: This gene encodes a member of the metallo beta-lactamase family ofiron-containing proteins involved in the mitochondrial sulfide oxidation pathway.The encoded protein catalyzes the oxidation of a persulfide substrate to sulfite.Certain mutations in this gene cause ethylmalonic encephalopathy, an infantilemetabolic disorder affecting the brain, gastrointestinal tract and peripheralvessels. Alternative spli...
FABP5: This gene encodes the fatty acid binding protein found in epidermalcells, and was first identified as being upregulated in psoriasis tissue.Fatty acid binding proteins are a family of small, highly conserved, cytoplasmicproteins that bind long-chain fatty acids and other hydrophobic ligands. FABPsmay play roles in fatty acid uptake, transport, and metabolism. Polymorphismsin this gene are associated with type 2 ...
FADS2: The protein encoded by this gene is a member of the fatty acid desaturase(FADS) gene family. Desaturase enzymes regulate unsaturation of fatty acidsthrough the introduction of double bonds between defined carbons of the fattyacyl chain. FADS family members are considered fusion products composed ofan N-terminal cytochrome b5-like domain and a C-terminal multiple membrane-spanningdesaturase portion, both of which are characterized by conserved histidinemotifs. This gene is clustered with family members at 11q12-q13.1; this clusteris thought to have arisen evolutionarily from gene duplication based on its...
FASN: The enzyme encoded by this gene is a multifunctional protein. Its mainfunction is to catalyze the synthesis of palmitate from acetyl-CoA and malonyl-CoA,in the presence of NADPH, into long-chain saturated fatty acids. In some cancercell lines, this protein has been found to be fused with estrogen receptor-alpha(ER-alpha), in which the N-terminus ...
FBXO6: This gene encodes a member of the F-box protein family which is characterizedby an approximately 40 amino acid motif, the F-box. The F-box proteins constituteone of the four subunits of the ubiquitin protein ligase complex called SCFs(SKP1-cullin-F-box), which function in phosphorylation-dependent ubiquitination.The F-box proteins are divided into 3 classes: Fbws containing WD-40 domains,Fbls containing leucine-rich repeats, and Fbxs containing either differentprotein-protein interaction modules or no recognizable motifs. The proteinencoded by this gene belongs to the Fbxs class, and its C-terminal ...
[truncated: 1,059,840 more chars]
