# Supplementary material for: GeneAgent: self-verification language agent for gene-set analysis using domain databases
Source: Nat Methods. 2025 Jul 28;22(8):1677–85. doi: 10.1038/s41592-025-02748-6 (PMC12328209; doi:10.1038/s41592-025-02748-6)
Supplement: Supplementary file 4 — The source code for GeneAgent. [file 41592_2025_2748_MOESM4_ESM.zip › sourcecode/gene_ontological_synposis_spindoctor.txt]

ZMPSTE24: Predicted to enable metalloendopeptidase activity. Acts upstream of or within regulation of defense response to virus. Located in extracellular exosome and membrane. Part of protein-containing complex. Implicated in mandibuloacral dysplasia type B lipodystrophy and restrictive dermopathy.
BANF1: Enables several functions, including LEM domain binding activity; double-stranded DNA binding activity; and protein homodimerization activity. Involved in several processes, including mitotic nuclear membrane reassembly; negative regulation of protein ADP-ribosylation; and negative regulation of viral genome replication. Located in cytosol and nucleoplasm. Is active in chromatin and condensed chromosome. Implicated in progeria.
WRN: Enables several functions, including DNA binding activity; DNA helicase activity; and metal ion binding activity. Involved in several processes, including DNA geometric change; DNA metabolic process; and cellular response to gamma radiation. Acts upstream of or within cellular response to starvation; protein localization to nucleolus; and regulation of apoptotic process. Located in centrosome; chromosome, telomeric region; and nuclear lumen. Implicated in Werner syndrome; breast cancer; coronary artery disease (multiple); diffuse scleroderma; and senile cataract. Biomarker of restrictive cardiomyopathy.
LMNA: Enables identical protein binding activity. Involved in several processes, including DNA double-strand break attachment to nuclear envelope; cellular response to hypoxia; and regulation of telomere maintenance. Acts upstream of or within with a positive effect on cellular senescence. Located in several cellular components, including nucleus; perinuclear region of cytoplasm; and site of double-strand break. Implicated in several diseases, including Charcot-Marie-Tooth disease type 2B1; intrinsic cardiomyopathy (multiple); lipodystrophy (multiple); muscular dystrophy (multiple); and type 2 diabetes mellitus (multiple). Biomarker of aortic valve disease 2.
////
PEX1: Enables several functions, including ATP binding activity; ATP hydrolysis activity; and ubiquitin-dependent protein binding activity. Involved in protein import into peroxisome matrix, receptor recycling and protein unfolding. Acts upstream of or within microtubule-based peroxisome localization. Located in cytosol and peroxisome. Is active in peroxisomal membrane. Implicated in Heimler syndrome 1; peroxisome biogenesis disorder 1A; and peroxisome biogenesis disorder 1B.
PEX2: Enables ubiquitin protein ligase activity. Involved in several processes, including fatty acid metabolic process; negative regulation of cell population proliferation; and pexophagy. Located in peroxisomal membrane. Part of Cdc73/Paf1 complex. Implicated in peroxisomal biogenesis disorder and peroxisome biogenesis disorder 5A.
PEX3: Enables lipid binding activity. Involved in protein import into peroxisome membrane. Located in endoplasmic reticulum; nucleoplasm; and peroxisomal membrane. Part of protein-lipid complex. Implicated in peroxisomal biogenesis disorder and peroxisome biogenesis disorder 10A.
PEX5: Enables several functions, including peroxisome targeting sequence binding activity; protein sequestering activity; and small GTPase binding activity. Involved in several processes, including pexophagy; protein targeting to peroxisome; and protein tetramerization. Located in Golgi apparatus; membrane; and peroxisome. Part of protein-containing complex. Is active in cytosol and peroxisomal matrix. Implicated in peroxisome biogenesis disorder 2A; peroxisome biogenesis disorder 2B; and rhizomelic chondrodysplasia punctata type 5.
PEX6: Enables several functions, including ATP binding activity; ATP hydrolysis activity; and ubiquitin-dependent protein binding activity. Involved in protein import into peroxisome matrix; protein stabilization; and protein unfolding. Located in cytosol; peroxisome; and photoreceptor cell cilium. Is active in peroxisomal membrane. Implicated in Heimler syndrome 2; peroxisomal biogenesis disorder; and peroxisome biogenesis disorder 4A.
PEX7: Enables enzyme binding activity; peroxisome matrix targeting signal-2 binding activity; and protein homodimerization activity. Involved in ether lipid biosynthetic process and peroxisome organization. Acts upstream of or within protein import into peroxisome matrix. Located in peroxisome. Is active in cytosol and peroxisomal matrix. Implicated in peroxisomal biogenesis disorder and rhizomelic chondrodysplasia punctata type 1.
////
HK1: Enables hexokinase activity and peptidoglycan binding activity. Involved in carbohydrate phosphorylation; establishment of protein localization to mitochondrion; and maintenance of protein location in mitochondrion. Located in mitochondrion. Implicated in Charcot-Marie-Tooth disease type 4G; anemia (multiple); hematologic cancer (multiple); obesity; and retinitis pigmentosa. Biomarker of sickle cell anemia.
GPI: Enables glucose-6-phosphate isomerase activity and ubiquitin protein ligase binding activity. Involved in glucose 6-phosphate metabolic process; positive regulation of endothelial cell migration; and positive regulation of immunoglobulin production. Located in cytosol; nucleoplasm; and plasma membrane. Implicated in congenital hemolytic anemia; congenital nonspherocytic hemolytic anemia; intellectual disability; and neuromuscular disease. Biomarker of acute lymphoblastic leukemia and acute myeloid leukemia.
PFKM: Enables several functions, including 6-phosphofructokinase activity; ATP binding activity; and fructose binding activity. Involved in several processes, including fructose 6-phosphate metabolic process; glycolytic process through fructose-6-phosphate; and muscle cell cellular homeostasis. Located in apical plasma membrane and nucleus. Part of 6-phosphofructokinase complex. Implicated in glycogen storage disease VII.
ALDOA: Enables several functions, including fructose binding activity; fructose-bisphosphate aldolase activity; and identical protein binding activity. Involved in several processes, including binding activity of sperm to zona pellucida; fructose 1,6-bisphosphate metabolic process; and muscle cell cellular homeostasis. Located in several cellular components, including actin cytoskeleton; extracellular exosome; and sperm head.
TPI1: Enables protein homodimerization activity; triose-phosphate isomerase activity; and ubiquitin protein ligase binding activity. Involved in glyceraldehyde-3-phosphate biosynthetic process. Located in extracellular exosome and nucleus. Implicated in carbohydrate metabolic disorder and triosephosphate isomerase deficiency.
GAPDH: Enables aspartic-type endopeptidase inhibitor activity; disordered domain specific binding activity; and identical protein binding activity. Involved in several processes, including defense response to other organism; negative regulation of protein metabolic process; and positive regulation of I-kappaB kinase/NF-kappaB signaling. Located in several cellular components, including cytosol; lipid droplet; and nuclear membrane. Part of GAIT complex; nucleus; and ribonucleoprotein complex. Implicated in Alzheimer's disease. Biomarker of Alzheimer's disease and lymphangioleiomyomatosis.
PGK1: Enables phosphoglycerate kinase activity and protein-disulfide reductase (NAD(P)) activity. Involved in several processes, including cellular response to hypoxia; negative regulation of angiogenesis; and plasminogen activation. Located in extracellular space and membrane raft. Implicated in hemolytic anemia and phosphoglycerate kinase 1 deficiency.
PGAM2: Enables identical protein binding activity and phosphoglycerate mutase activity. Involved in glycolytic process and striated muscle contraction. Located in extracellular exosome and nucleus. Implicated in myoglobinuria.
ENO3: Predicted to enable phosphopyruvate hydratase activity. Involved in substantia nigra development. Located in cytosol and plasma membrane.
PKM: Enables phosphotransferase activity, alcohol group as acceptor; protein homodimerization activity; and transcription coactivator activity. Involved in positive regulation of sprouting angiogenesis; positive regulation of transcription by RNA polymerase II; and programmed cell death. Located in cytosol. Is active in nucleus.
////
EGR2: Enables DNA-binding transcription activator activity, RNA polymerase II-specific; RNA polymerase II cis-regulatory region sequence-specific DNA binding activity; and ubiquitin protein ligase binding activity. Involved in positive regulation of transcription by RNA polymerase II. Located in nucleoplasm. Implicated in Charcot-Marie-Tooth disease type 1D; Charcot-Marie-Tooth disease type 3; Charcot-Marie-Tooth disease type 4E; and motor peripheral neuropathy.
NAGLU: Predicted to enable alpha-N-acetylglucosaminidase activity. Predicted to be involved in glycosaminoglycan catabolic process and nervous system development. Predicted to act upstream of or within several processes, including ear development; locomotor rhythm; and nervous system development. Located in extracellular exosome. Implicated in Charcot-Marie-Tooth disease axonal type 2V; mucopolysaccharidosis III; and mucopolysaccharidosis type IIIB. Biomarker of mucopolysaccharidosis III.
GPI: Enables glucose-6-phosphate isomerase activity and ubiquitin protein ligase binding activity. Involved in glucose 6-phosphate metabolic process; positive regulation of endothelial cell migration; and positive regulation of immunoglobulin production. Located in cytosol; nucleoplasm; and plasma membrane. Implicated in congenital hemolytic anemia; congenital nonspherocytic hemolytic anemia; intellectual disability; and neuromuscular disease. Biomarker of acute lymphoblastic leukemia and acute myeloid leukemia.
DNAJC3: Predicted to enable several functions, including misfolded protein binding activity; protein kinase inhibitor activity; and protein-folding chaperone binding activity. Involved in negative regulation of apoptotic process and negative regulation of endoplasmic reticulum stress-induced eIF2 alpha phosphorylation. Located in extracellular exosome and membrane.
SH3TC2: Predicted to be involved in regulation of ERBB signaling pathway and regulation of intracellular protein transport. Predicted to act upstream of or within peripheral nervous system myelin maintenance. Predicted to be located in cytoplasmic vesicle and plasma membrane. Predicted to be active in recycling endosome. Implicated in Charcot-Marie-Tooth disease type 4C.
TWNK: Enables several functions, including 5'-3' DNA helicase activity; identical protein binding activity; and protease binding activity. Involved in nucleic acid metabolic process and protein hexamerization. Located in mitochondrial nucleoid. Implicated in Perrault syndrome; autosomal dominant progressive external ophthalmoplegia with mitochondrial DNA deletions 3; chronic progressive external ophthalmoplegia; and mitochondrial DNA depletion syndrome 7.
PIEZO2: Predicted to enable mechanosensitive monoatomic cation channel activity. Predicted to be involved in several processes, including cellular response to mechanical stimulus; detection of mechanical stimulus involved in sensory perception; and monoatomic cation transport. Predicted to act upstream of or within monoatomic ion transmembrane transport. Predicted to be active in plasma membrane. Implicated in distal arthrogryposis type 3 and distal arthrogryposis type 5.
FLVCR1: Enables heme transmembrane transporter activity. Involved in heme export. Acts upstream of or within erythrocyte differentiation; heme transport; and mitochondrial transport. Located in mitochondrion.
MPZ: Involved in cell aggregation; cell-cell adhesion via plasma-membrane adhesion molecules; and myelination. Located in plasma membrane. Implicated in Charcot-Marie-Tooth disease (multiple).
PRX: Predicted to be involved in several processes, including myelination in peripheral nervous system; regulation of RNA splicing; and transmission of nerve impulse. Located in cytoplasm and nucleus. Implicated in Charcot-Marie-Tooth disease type 3 and Charcot-Marie-Tooth disease type 4F.
PMP22: Predicted to enable cytoskeletal motor activity. Involved in bleb assembly and cell death. Located in plasma membrane. Implicated in Charcot-Marie-Tooth disease (multiple); Guillain-Barre syndrome; and hereditary neuropathy with liability to pressure palsies.
KPNA3: Predicted to enable nuclear import signal receptor activity and nuclear localization sequence binding activity. Predicted to be involved in NLS-bearing protein import into nucleus. Located in NLS-dependent protein nuclear import complex.
POLG: Enables several functions, including 3'-5' exonuclease activity; DNA-directed DNA polymerase activity; and protease binding activity. Involved in mitochondrial DNA replication. Acts upstream of or within base-excision repair, gap-filling. Located in extracellular space; mitochondrial nucleoid; and nucleolus. Part of gamma DNA polymerase complex. Implicated in several diseases, including mitochondrial DNA depletion syndrome (multiple); mitochondrial myopathy (multiple); neurodegenerative disease (multiple); ovarian disease (multiple); and sensory ataxic neuropathy, dysarthria, and ophthalmoparesis.
RNF170: Predicted to enable metal ion binding activity and ubiquitin protein ligase activity. Predicted to be involved in protein ubiquitination. Predicted to be located in endoplasmic reticulum membrane. Implicated in autosomal dominant sensory ataxia 1 and hereditary spastic paraplegia 85.
AARS1: Enables alanine-tRNA ligase activity and aminoacyl-tRNA editing activity. Involved in alanyl-tRNA aminoacylation. Located in cytosol. Implicated in Charcot-Marie-Tooth disease axonal type 2N; developmental and epileptic encephalopathy 29; leukodystrophy; and trichothiodystrophy.
////
AHSG: Predicted to enable endopeptidase inhibitor activity. Involved in acute-phase response; positive regulation of phagocytosis; and regulation of inflammatory response. Located in Golgi apparatus. Implicated in alopecia-mental retardation syndrome 1; coronary artery disease; and type 2 diabetes mellitus. Biomarker of gestational diabetes; myocardial infarction; obesity; and type 2 diabetes mellitus.
CARMIL1: Involved in several processes, including actin filament network formation; plasma membrane bounded cell projection organization; and positive regulation of cellular component organization. Located in several cellular components, including lamellipodium; macropinosome; and nuclear speck.
DNM2: Enables SH3 domain binding activity. Involved in negative regulation of membrane tubulation; receptor internalization; and transferrin transport. Located in several cellular components, including Golgi apparatus; microtubule; and postsynaptic membrane. Implicated in Charcot-Marie-Tooth disease dominant intermediate B; centronuclear myopathy 1; and lethal congenital contracture syndrome.
DOCK2: Enables T cell receptor binding activity and guanyl-nucleotide exchange factor activity. Predicted to be involved in several processes, including macropinocytosis; myeloid dendritic cell activation involved in immune response; and myoblast fusion. Predicted to act upstream of or within several processes, including T cell activation; immunological synapse formation; and membrane raft polarization. Located in extracellular exosome and membrane. Implicated in immunodeficiency 40.
EHD4: Enables cadherin binding activity. Involved in endocytic recycling and protein homooligomerization. Located in endoplasmic reticulum and recycling endosome membrane.
MAPKAPK2: Enables protein serine/threonine kinase activity. Involved in several processes, including peptidyl-serine phosphorylation; regulation of gene expression; and vascular endothelial growth factor receptor signaling pathway. Located in centrosome; cytoplasm; and nucleoplasm.
MAPKAPK3: Enables protein serine/threonine kinase activity. Involved in peptidyl-serine phosphorylation and response to cytokine. Located in nucleoplasm. Implicated in patterned macular dystrophy 3.
PPT1: Enables lysophosphatidic acid binding activity; sulfatide binding activity; and thiolester hydrolase activity. Involved in several processes, including lysosomal lumen acidification; positive regulation of endocytosis; and protein depalmitoylation. Acts upstream of or within pinocytosis and receptor-mediated endocytosis. Located in several cellular components, including lysosome; membrane raft; and synaptic vesicle. Implicated in neuronal ceroid lipofuscinosis 1.
PYCARD: Enables several functions, including Pyrin domain binding activity; cytoskeletal protein binding activity; and signaling receptor binding activity. Involved in several processes, including regulation of DNA-binding transcription factor activity; regulation of cytokine production; and regulation of signal transduction. Located in several cellular components, including Golgi membrane; canonical inflammasome complex; and nuclear lumen. Part of canonical inflammasome complex. Colocalizes with IkappaB kinase complex.
RAB34: Enables GTP-dependent protein binding activity and small GTPase binding activity. Involved in several processes, including Golgi to plasma membrane protein transport; lysosome localization; and phagosome-lysosome fusion. Located in Golgi cisterna; perinuclear region of cytoplasm; and phagocytic vesicle.
SNX33: Enables identical protein binding activity. Involved in several processes, including cytoskeleton-dependent cytokinesis; plasma membrane tubulation; and regulation of protein localization to cell surface. Located in cytoplasmic vesicle; cytosol; and membrane. Is extrinsic component of membrane.
SNX5: Enables dynactin binding activity and phosphatidylinositol binding activity. Involved in several processes, including pinocytosis; positive regulation of insulin receptor signaling pathway; and retrograde transport, endosome to Golgi. Located in several cellular components, including cytoplasmic side of plasma membrane; endosome; and macropinocytic cup. Is extrinsic component of cytoplasmic side of plasma membrane and extrinsic component of endosome membrane. Part of perinuclear region of cytoplasm and retromer complex. Colocalizes with early endosome membrane.
UBE3A: Enables ubiquitin protein ligase activity. Involved in several processes, including protein ubiquitination; regulation of protein metabolic process; and response to steroid hormone. Predicted to be located in cytoplasm and nucleus. Predicted to be part of proteasome complex. Predicted to be active in cytosol and glutamatergic synapse. Implicated in Angelman syndrome.
LRP1: Enables alpha-2 macroglobulin receptor activity; apolipoprotein binding activity; and clathrin heavy chain binding activity. Involved in several processes, including amyloid-beta clearance by cellular catabolic process; amyloid-beta clearance by transcytosis; and endocytosis. Located in basolateral plasma membrane and early endosome. Part of receptor complex. Implicated in Alzheimer's disease; keratosis pilaris atrophicans; myocardial infarction; and sciatic neuropathy.
CD36: Enables several functions, including amyloid-beta binding activity; fatty acid transmembrane transporter activity; and low-density lipoprotein particle binding activity. Involved in several processes, including amyloid-beta clearance by cellular catabolic process; lipid transport; and second-messenger-mediated signaling. Located in several cellular components, including Golgi apparatus; cell surface; and membrane raft. Part of receptor complex. Implicated in several diseases, including blood platelet disease (multiple); hemolytic-uremic syndrome; osteoarthritis; pulmonary tuberculosis; and type 2 diabetes mellitus. Biomarker of several diseases, including autoimmune disease (multiple); myeloid neoplasm (multiple); myositis (multiple); rheumatic heart disease; and sickle cell anemia.
LDLR: Enables several functions, including low-density lipoprotein particle binding activity; low-density lipoprotein particle receptor activity; and very-low-density lipoprotein particle receptor activity. Involved in several processes, including cholesterol homeostasis; cholesterol transport; and long-term memory. Located in several cellular components, including clathrin-coated pit; endosome; and external side of plasma membrane. Part of PCSK9-LDLR complex and receptor complex. Implicated in Alzheimer's disease; arteriosclerosis; familial hypercholesterolemia; hepatitis C; and migraine without aura. Biomarker of systemic lupus erythematosus.
////
AKT1: Enables several functions, including 14-3-3 protein binding activity; anion binding activity; and protein kinase activity. Involved in several processes, including cell surface receptor signaling pathway; intracellular signal transduction; and positive regulation of macromolecule metabolic process. Acts upstream of or within activation-induced cell death of T cells; intracellular signal transduction; and protein phosphorylation. Located in several cellular components, including cytosol; microtubule cytoskeleton; and nucleoplasm. Part of protein-containing complex. Implicated in several diseases, including Cowden syndrome 6; breast cancer (multiple); colorectal cancer (multiple); pancreatic cancer (multiple); and reproductive organ cancer (multiple). Biomarker of several diseases, including coronary artery disease (multiple); gastrointestinal system cancer (multiple); lung disease (multiple); malignant astrocytoma; and urinary system cancer (multiple).
CASP3: Enables cysteine-type endopeptidase activity involved in apoptotic signaling pathway and cysteine-type endopeptidase activity involved in execution phase of apoptosis. Involved in several processes, including cellular response to staurosporine; erythrocyte differentiation; and positive regulation of nitrogen compound metabolic process. Acts upstream of or within negative regulation of apoptotic process and neurotrophin TRK receptor signaling pathway. Located in caspase complex; cytosol; and nucleus. Implicated in Parkinson's disease; colon cancer; lung non-small cell carcinoma; and stomach cancer. Biomarker of several diseases, including breast cancer (multiple); carcinoma (multiple); gastrointestinal system cancer (multiple); neurodegenerative disease (multiple); and reproductive organ cancer (multiple).
CCNY: Enables cyclin-dependent protein serine/threonine kinase regulator activity. Involved in several processes, including G2/M transition of mitotic cell cycle; positive regulation of autophagy; and positive regulation of cyclin-dependent protein serine/threonine kinase activity. Located in cyclin-dependent protein kinase holoenzyme complex; nucleus; and plasma membrane. Part of cytoplasmic cyclin-dependent protein kinase holoenzyme complex.
CDK5R1: Enables protein kinase binding activity and protein serine/threonine kinase activator activity. Involved in positive regulation of signaling receptor activity; protein phosphorylation; and regulation of macromolecule biosynthetic process. Located in nucleoplasm; perinuclear region of cytoplasm; and serine/threonine protein kinase complex. Implicated in Alzheimer's disease. Biomarker of Alzheimer's disease.
HSPB1: Enables several functions, including protein folding chaperone; protein homodimerization activity; and protein kinase binding activity. Involved in several processes, including anterograde axonal protein transport; positive regulation of angiogenesis; and positive regulation of endothelial cell migration. Located in cytoplasm and nucleus. Implicated in Charcot-Marie-Tooth disease axonal type 2F; distal hereditary motor neuropathy type 2B; pancreatic cancer; and sarcoma. Biomarker of focal segmental glomerulosclerosis and rheumatoid arthritis.
IRGM: Enables protein domain specific binding activity; protein kinase binding activity; and protein serine/threonine kinase activator activity. Involved in several processes, including positive regulation of innate immune response; positive regulation of protein phosphorylation; and response to bacterium. Located in Golgi membrane; cytosol; and mitochondrion. Implicated in inflammatory bowel disease 19 and tuberculosis.
KAT5: Enables several functions, including N-acyltransferase activity; chromatin binding activity; and transcription coactivator activity. Involved in several processes, including histone acetylation; positive regulation of chromosome segregation; and regulation of nucleobase-containing compound metabolic process. Acts upstream of with a positive effect on lipid droplet disassembly. Located in several cellular components, including chromosome; mitotic spindle pole; and nuclear lumen. Part of Swr1 complex. Biomarker of breast cancer.
MLST8: Enables protein serine/threonine kinase activator activity. Involved in several processes, including TORC1 signaling; positive regulation of TOR signaling; and regulation of actin cytoskeleton organization. Part of TORC1 complex and TORC2 complex.
NOD2: Enables several functions, including CARD domain binding activity; heat shock protein binding activity; and muramyl dipeptide binding activity. Involved in several processes, including positive regulation of cytokine production; positive regulation of immune response; and response to bacterium. Acts upstream of or within several processes, including detection of muramyl dipeptide; positive regulation of intracellular signal transduction; and regulation of gene expression. Located in several cellular components, including Golgi apparatus; basolateral plasma membrane; and phagocytic vesicle. Part of protein-containing complex. Implicated in several diseases, including Blau syndrome; autoimmune disease (multiple); gastrointestinal carcinoma; intestinal disease (multiple); and lung disease (multiple). Biomarker of allergic rhinitis and systemic lupus erythematosus.
PIK3CA: Enables 1-phosphatidylinositol-3-kinase activity. Involved in several processes, including negative regulation of anoikis; phosphatidylinositol 3-kinase signaling; and positive regulation of protein kinase B signaling. Acts upstream of or within phosphorylation. Part of phosphatidylinositol 3-kinase complex, class IA. Implicated in several diseases, including CLOVES syndrome; Cowden syndrome 5; breast cancer (multiple); cutaneous Paget's disease; and gastrointestinal system cancer (multiple). Biomarker of esophageal cancer and stomach cancer.
RPTOR: Enables several functions, including 14-3-3 protein binding activity; RNA polymerase III cis-regulatory region sequence-specific DNA binding activity; and protein kinase regulator activity. Involved in several processes, including TORC1 signaling; cellular response to leucine; and positive regulation of protein phosphorylation. Located in several cellular components, including cytoplasmic stress granule; lysosome; and nucleoplasm. Part of TORC1 complex.
SMCR8: Enables protein kinase binding activity and protein kinase inhibitor activity. Contributes to guanyl-nucleotide exchange factor activity. Involved in several processes, including negative regulation of macromolecule metabolic process; regulation of TOR signaling; and regulation of macroautophagy. Located in chromatin; cytoplasm; and nucleoplasm. Part of guanyl-nucleotide exchange factor complex. Colocalizes with Atg1/ULK1 kinase complex.
SNCA: Enables several functions, including Hsp70 protein binding activity; cytoskeletal protein binding activity; and metal ion binding activity. Involved in several processes, including negative regulation of transport; positive regulation of transport; and regulation of protein metabolic process. Located in several cellular components, including growth cone; inclusion body; and perinuclear region of cytoplasm. Part of protein-containing complex. Colocalizes with platelet alpha granule membrane. Implicated in Alzheimer's disease; Lewy body dementia; Parkinson's disease; Parkinson's disease 1; and Parkinson's disease 4. Biomarker of several diseases, including Creutzfeldt-Jakob disease; Lewy body dementia; depressive disorder; neurodegenerative disease (multiple); and vascular dementia.
STING1: Enables several functions, including guanyl ribonucleotide binding activity; protein homodimerization activity; and protein kinase binding activity. Involved in several processes, including defense response to other organism; regulation of DNA-templated transcription; and regulation of defense response. Located in several cellular components, including autophagosome; bounding membrane of organelle; and cytoplasmic vesicle. Implicated in STING-associated vasculopathy with onset in infancy. Biomarker of human immunodeficiency virus infectious disease.
STK11: Enables several functions, including ATP binding activity; magnesium ion binding activity; and p53 binding activity. Involved in several processes, including anoikis; protein phosphorylation; and regulation of signal transduction. Acts upstream of with a negative effect on G1 to G0 transition. Acts upstream of or within activation of protein kinase activity. Located in several cellular components, including mitochondrion; nucleoplasm; and serine/threonine protein kinase complex. Part of intracellular protein-containing complex. Implicated in Peutz-Jeghers syndrome; cervical mucinous adenocarcinoma; familial melanoma; ovarian carcinoma; and pancreatic cancer. Biomarker of breast carcinoma and endometrial cancer.
TAB2: Enables K63-linked polyubiquitin modification-dependent protein binding activity and zinc ion binding activity. Involved in several processes, including positive regulation of I-kappaB kinase/NF-kappaB signaling; positive regulation of protein kinase activity; and response to lipopolysaccharide. Predicted to be located in several cellular components, including cytosol; endosome membrane; and nucleoplasm.
TRIB3: Enables protein kinase binding activity. Involved in intrinsic apoptotic signaling pathway in response to endoplasmic reticulum stress; negative regulation of transcription by RNA polymerase II; and regulation of protein kinase activity. Located in nucleoplasm.
////
TNXB: Enables collagen fibril binding activity. Involved in collagen metabolic process; elastic fiber assembly; and positive regulation of collagen fibril organization. Located in extracellular exosome. Colocalizes with collagen-containing extracellular matrix. Implicated in Ehlers-Danlos syndrome; Ehlers-Danlos syndrome classic-like 1; and vesicoureteral reflux.
C1R: Enables several functions, including calcium ion binding activity; identical protein binding activity; and serine-type endopeptidase activity. Involved in zymogen activation. Located in extracellular space. Implicated in Ehlers-Danlos syndrome periodontal type 1.
C1S: Enables identical protein binding activity and serine-type endopeptidase activity. Predicted to be involved in complement activation, classical pathway; innate immune response; and proteolysis. Located in blood microparticle. Implicated in Ehlers-Danlos syndrome periodontal type 2.
B3GALT6: Enables galactosylxylosylprotein 3-beta-galactosyltransferase activity. Involved in glycosaminoglycan biosynthetic process and proteoglycan biosynthetic process. Located in Golgi medial cisterna. Implicated in Ehlers-Danlos syndrome spondylodysplastic type 2 and spondyloepimetaphyseal dysplasia with joint laxity type 1.
FKBP14: Predicted to enable calcium ion binding activity and peptidyl-prolyl cis-trans isomerase activity. Predicted to be involved in protein peptidyl-prolyl isomerization. Predicted to be located in endoplasmic reticulum lumen. Implicated in Ehlers-Danlos syndrome kyphoscoliotic type 2.
SLC39A13: Enables protein homodimerization activity and zinc ion transmembrane transporter activity. Involved in connective tissue development; intracellular zinc ion homeostasis; and zinc ion transmembrane transport. Located in Golgi apparatus and membrane. Implicated in Ehlers-Danlos syndrome and Ehlers-Danlos syndrome spondylodysplastic type 3.
DSE: Enables chondroitin-glucuronate 5-epimerase activity. Involved in dermatansulfate biosynthetic process. Located in Golgi apparatus and endoplasmic reticulum.Implicated in Ehlers-Danlos syndrome musculocontractural type 2.
COL12A1: Predicted to be an extracellular matrix structural constituent conferringtensile strength. Involved in endodermal cell differentiation. Located inextracellular exosome. Colocalizes with collagen-containing extracellularmatrix. Implicated in Bethlem myopathy and Ullrich congenital muscular dystrophy.
ADAMTS2: Predicted to enable metalloendopeptidase activity. Predicted to beinvolved in extracellular matrix organization. Predicted to act upstream ofor within several processes, including collagen fibril organization; proteinprocessing; and spermatogenesis. Predicted to be located in extracellularregion. Predicted to be active in extracellular matrix. Implicated in Ehlers-Danlossyndrome and Ehlers-Danlos syndrome dermatosparaxis type.
COL1A2: Enables several functions, including identical protein binding activity;platelet-derived growth factor binding activity; and protease binding activity.Involved in several processes, including Rho protein signal transduction;collagen fibril organization; and skin morphogenesis. Located in endoplasmicreticulum and extracellular space. Part of collagen type I trimer. Colocalizeswith collagen-containing extracellular matrix. Implicated in Ehlers-Danlossyndrome (multiple); heart valve disease; intracranial aneurysm; osteogenesisimperfecta (multiple); and osteoporosis.
COL3A1: Enables integrin binding activity; platelet-derived growth factorbinding activity; and protease binding activity. An extracellular matrix structuralconstituent. Involved in several processes, including cell surface receptorsignaling pathway; cell-matrix adhesion; and collagen fibril organization.Located in collagen-containing extracellular matrix and extracellular space.Part of collagen type III trimer. Implicated in Ehlers-Danlos syndrome; Ehlers-Danlossyndrome hypermobility type; end stage renal disease; and vascular type Ehlers-Danlossyndrome.
COL5A1: Enables heparin binding activity; platelet-derived growth factor bindingactivity; and proteoglycan binding activity. Involved in several processes,including collagen biosynthetic process; collagen fibril organization; andwound healing, spreading of epidermal cells. Located in collagen-containingextracellular matrix. Part of collagen type V trimer. Implicated in Ehlers-Danlossyndrome and Ehlers-Danlos syndrome classic type 1.
COL5A2: An extracellular matrix structural constituent conferring tensilestrength. Involved in several processes, including collagen fibril organization;negative regulation of endodermal cell differentiation; and skin development.Located in collagen-containing extracellular matrix. Part of collagen typeV trimer. Implicated in Ehlers-Danlos syndrome and Ehlers-Danlos syndromeclassic type 2.
ZNF469: Predicted to enable DNA binding activity and metal ion binding activity.Involved in regulation of extracellular matrix organization. Acts upstreamof or within negative regulation of transcription by RNA polymerase II. Predictedto be located in nucleus. Implicated in brittle cornea syndrome 1.
CHST14: Enables N-acetylgalactosamine 4-O-sulfotransferase activity. Involvedin dermatan sulfate proteoglycan metabolic process. Acts upstream of or withindermatan sulfate biosynthetic process. Located in extracellular exosome. Implicatedin Ehlers-Danlos syndrome musculocontractural type 1.
AEBP1: Enables DNA-binding transcription repressor activity, RNA polymeraseII-specific; RNA polymerase II transcription regulatory region sequence-specificDNA binding activity; and collagen binding activity. Involved in negativeregulation of transcription by RNA polymerase II and regulation of collagenfibril organization. Located in extracellular exosome. Colocalizes with collagen-containingextracellular matrix. Implicated in Ehlers-Danlos syndrome classic-like 2.
PLOD1: Enables procollagen-lysine 5-dioxygenase activity. Involved in epidermisdevelopment; peptidyl-lysine hydroxylation; and response to hypoxia. Locatedin extracellular exosome. Implicated in Ehlers-Danlos syndrome kyphoscoliotictype 1.
B4GALT7: Enables beta-N-acetylglucosaminylglycopeptide beta-1,4-galactosyltransferaseactivity; manganese ion binding activity; and xylosylprotein 4-beta-galactosyltransferaseactivity. Involved in several processes, including glycoprotein metabolicprocess; glycosaminoglycan biosynthetic process; and negative regulation offibroblast proliferation. Located in Golgi apparatus and membrane. Implicatedin Ehlers-Danlos syndrome and Ehlers-Danlos syndrome spondylodysplastic type1.
PRDM5: Enables DNA-binding transcription factor binding activity; DNA-bindingtranscription repressor activity, RNA polymerase II-specific; and RNA polymeraseII cis-regulatory region sequence-specific DNA binding activity. Involvedin several processes, including histone modification; negative regulationof transcription by RNA polymerase II; and regulation of extracellular matrixorganization. Acts upstream of or within positive regulation of transcriptionby RNA polymerase II. Located in nuclear body and nucleolus. Implicated inbrittle cornea syndrome 2.
////
FANCC: Involved in protein monoubiquitination. Located in chromatin and cytosol.Part of Fanconi anaemia nuclear complex. Implicated in several diseases, includingFanconi anemia (multiple); acute myeloid leukemia; aspirin-induced respiratorydisease; pancreatic cancer; and pancytopenia. Biomarker of tongue squamouscell carcinoma.
FANCD2: Enables DNA polymerase binding activity. Involved in response to gammaradiation. Located in DNA repair complex; cytosol; and nuclear lumen. Implicatedin Fanconi anemia; Fanconi anemia complementation group D2; and breast cancer.Biomarker of breast cancer and skin melanoma.
FANCA: Involved in protein monoubiquitination. Located in chromatin and nucleoplasm.Part of Fanconi anaemia nuclear complex. Implicated in several diseases, includingFanconi anemia (multiple); acute myeloid leukemia; esophagus squamous cellcarcinoma; ovarian disease (multiple); and skin melanoma.
FANCB: Involved in protein monoubiquitination. Located in chromatin. Partof Fanconi anaemia nuclear complex. Implicated in Fanconi anemia complementationgroup B and head and neck squamous cell carcinoma. Biomarker of tongue squamouscell carcinoma.
FANCE: Involved in protein monoubiquitination. Located in chromatin. Partof Fanconi anaemia nuclear complex. Implicated in Fanconi anemia complementationgroup E.
FANCF: Predicted to contribute to ubiquitin protein ligase activity. Involvedin protein monoubiquitination. Located in chromatin and nucleoplasm. Partof Fanconi anaemia nuclear complex. Implicated in Fanconi anemia complementationgroup F; adenocarcinoma in situ; and granulosa cell tumor. Biomarker of tonguesquamous cell carcinoma.
BRCA2: Enables several functions, including gamma-tubulin binding activity;histone acetyltransferase activity; and identical protein binding activity.Involved in several processes, including DNA metabolic process; establishmentof protein localization to telomere; and histone acetylation. Located in severalcellular components, including centrosome; chromosome, telomeric region; andnucleus. Part of BRCA2-MAGE-D1 complex. Implicated in several diseases, includingFanconi anemia (multiple); esophagus squamous cell carcinoma; hereditary breastovarian cancer syndrome; melanoma (multiple); and reproductive organ cancer(multiple). Biomarker of colorectal cancer and colorectal carcinoma.
FANCI: Enables DNA polymerase binding activity. Acts upstream of or withinpositive regulation of protein ubiquitination. Located in DNA repair complex;cytosol; and nucleoplasm. Implicated in Fanconi anemia; Fanconi anemia complementationgroup I; and female breast cancer. Biomarker of tongue squamous cell carcinoma.
BRIP1: Enables 5''-3'' DNA helicase activity. Acts upstream of or within regulationof transcription by RNA polymerase II. Located in cytoplasm and nucleus. Implicatedin Fanconi anemia complementation group J; breast cancer; colorectal cancer;and thrombocytopenia. Biomarker of Alzheimer''s disease; Down syndrome; breastcarcinoma; cervical squamous cell carcinoma; and colorectal cancer.
PALB2: Enables DNA binding activity. Involved in double-strand break repairvia homologous recombination. Located in DNA repair complex and nucleoplasm.Part of protein-containing complex. Implicated in Fanconi anemia complementationgroup N; breast cancer; female breast cancer; and pancreatic cancer.
RAD51C: Contributes to crossover junction DNA endonuclease activity and four-wayjunction DNA binding activity. Involved in double-strand break repair viahomologous recombination and positive regulation of G2/M transition of mitoticcell cycle. Located in several cellular components, including nucleoplasm;perinuclear region of cytoplasm; and replication fork. Part of Rad51B-Rad51C-Rad51D-XRCC2complex and Rad51C-XRCC3 complex. Colocalizes with Holliday junction resolvasecomplex. Implicated in Fanconi anemia complementation group O and hereditarybreast ovarian cancer syndrome.
SLX4: Enables enzyme activator activity. Involved in DNA metabolic processand regulation of telomere maintenance. Acts upstream of or within responseto intra-S DNA damage checkpoint signaling. Located in cell junction; cytosol;and nucleoplasm. Part of Slx1-Slx4 complex. Colocalizes with ERCC4-ERCC1 complex;Holliday junction resolvase complex; and chromosome. Implicated in Fanconianemia complementation group P.
FANCG: Predicted to enable damaged DNA binding activity. Involved in mitochondrionorganization and protein monoubiquitination. Located in several cellular components,including chromatin; mitochondrion; and nucleolus. Part of Fanconi anaemianuclear complex. Implicated in Fanconi anemia; Fanconi anemia complementationgroup G; and pancreatic cancer. Biomarker of tongue squamous cell carcinoma.
FANCL: Enables ubiquitin protein ligase activity and ubiquitin protein ligasebinding activity. Involved in DNA repair and protein monoubiquitination. Locatedin chromatin and nuclear body. Part of Fanconi anaemia nuclear complex. Implicatedin Fanconi anemia complementation group L. Biomarker of tongue squamous cellcarcinoma.
ERCC4: Enables damaged DNA binding activity; identical protein binding activity;and single-stranded DNA binding activity. Contributes to 3'' overhang single-strandedDNA endodeoxyribonuclease activity and DNA binding activity. Involved in severalprocesses, including DNA metabolic process; negative regulation of double-strandedtelomeric DNA binding activity; and negative regulation of telomere maintenance.Acts upstream of or within nucleotide-excision repair. Located in chromosome,telomeric region and nucleus. Part of ERCC4-ERCC1 complex and nucleotide-excisionrepair factor 1 complex. Implicated in Fanconi anemia complementation groupQ; XFE progeroid syndrome; pancreatic cancer; polyneuropathy due to drug;and xeroderma pigmentosum (multiple). Biomarker of colorectal cancer.
UBE2T: Enables chromatin binding activity; ubiquitin conjugating enzyme activity;and ubiquitin protein ligase binding activity. Involved in DNA repair andprotein ubiquitination. Located in nucleolus and nucleoplasm. Implicated inFanconi anemia complementation group T.
MAD2L2: Enables JUN kinase binding activity and RNA polymerase II-specificDNA-binding transcription factor binding activity. Involved in several processes,including DNA repair; regulation of nucleobase-containing compound metabolicprocess; and regulation of protein metabolic process. Located in cytosol;nucleolus; and spindle. Part of zeta DNA polymerase complex. Colocalizes withanaphase-promoting complex. Implicated in Fanconi anemia complementation groupV.
RAD51: Enables several functions, including ATP binding activity; DNA bindingactivity; and catalytic activity, acting on DNA. Involved in several processes,including DNA metabolic process; cellular response to camptothecin; and regulationof DNA metabolic process. Acts upstream of or within double-strand break repairvia homologous recombination. Located in several cellular components, includingchromosome; nucleus; and perinuclear region of cytoplasm. Part of protein-containingcomplex. Implicated in Fanconi anemia complementation group R; breast cancer;congenital mirror movement disorder; and ovarian cancer. Biomarker of breastcancer.
XRCC2: Contributes to four-way junction DNA binding activity. Involved inDNA recombination; centrosome cycle; and mitotic cell cycle. Located in centrosome;nucleoplasm; and replication fork. Part of Rad51B-Rad51C-Rad51D-XRCC2 complex.Implicated in Fanconi anemia complementation group U; pancreatic cancer; primaryovarian insufficiency 17; and spermatogenic failure 50.
////
C1R: Enables several functions, including calcium ion binding activity; identical protein binding activity; and serine-type endopeptidase activity. Involved in zymogen activation. Located in extracellular space. Implicated in Ehlers-Danlos syndrome periodontal type 1.
CASQ2: Enables calcium ion binding activity; calcium ion sequestering activity; and calcium-dependent protein binding activity. Involved in several processes, including cellular response to caffeine; regulation of release of sequestered calcium ion into cytosol; and sequestering of calcium ion. Located in cytoplasm. Implicated in catecholaminergic polymorphic ventricular tachycardia 2.
CASTOR1: Enables arginine binding activity; identical protein binding activity; and protein sequestering activity. Involved in cellular response to L-arginine and negative regulation of TORC1 signaling. Located in cytosol. Colocalizes with GATOR2 complex.
CDKN1A: Enables several functions, including enzyme binding activity; protein kinase regulator activity; and protein sequestering activity. Involved in several processes, including intracellular signal transduction; negative regulation of vascular associated smooth muscle cell proliferation; and regulation of protein phosphorylation. Acts upstream of or within negative regulation of G1/S transition of mitotic cell cycle and positive regulation of protein kinase activity. Located in nuclear body and nucleolus. Part of PCNA-p21 complex and cyclin-dependent protein kinase holoenzyme complex. Implicated in high grade glioma; ocular hypertension; oral mucosa leukoplakia; oral squamous cell carcinoma; and primary open angle glaucoma. Biomarker of several diseases, including Barrett's esophagus; Fuchs' endothelial dystrophy; autoimmune disease (multiple); carcinoma (multiple); and papilloma (multiple).
DDX56: Enables RNA stem-loop binding activity. Involved in defense response to virus. Acts upstream of with a negative effect on modulation by host of viral RNA genome replication. Located in cytosol and nucleolus.
EPN1: Enables molecular sequestering activity. Involved in negative regulation of sprouting angiogenesis. Predicted to be located in presynapse. Predicted to be extrinsic component of cytoplasmic side of plasma membrane; extrinsic component of postsynaptic membrane; and extrinsic component of presynaptic membrane. Predicted to be part of clathrin vesicle coat. Predicted to be active in several cellular components, including Schaffer collateral - CA1 synapse; endosome; and postsynapse.
FTH1: Enables identical protein binding activity. Involved in intracellular sequestering of iron ion and negative regulation of fibroblast proliferation. Located in autolysosome. Implicated in hemochromatosis type 5. Biomarker of COVID-19.
GOPC: Enables identical protein binding activity; molecular sequestering activity; and transmembrane transporter binding activity. Involved in negative regulation of anion channel activity and negative regulation of protein localization to cell surface. Located in Golgi apparatus; membrane; and trans-Golgi network transport vesicle. Part of protein-containing complex.
HSPBP1: Enables ubiquitin protein ligase binding activity. Involved in positive regulation of proteasomal ubiquitin-dependent protein catabolic process and positive regulation of protein ubiquitination.
IMPACT: Predicted to enable actin binding activity and ribosome binding activity. Predicted to be involved in several processes, including GCN2-mediated signaling; cellular response to starvation; and negative regulation of nitrogen compound metabolic process. Predicted to be located in cytoplasm. Predicted to be part of polysome.
INSIG1: Enables oxysterol binding activity. Involved in several processes, including SREBP signaling pathway; SREBP-SCAP complex retention in endoplasmic reticulum; and negative regulation of intracellular transport. Located in endoplasmic reticulum. Part of SREBP-SCAP-Insig complex.
INSIG2: Enables oxysterol binding activity. Involved in SREBP signaling pathway; SREBP-SCAP complex retention in endoplasmic reticulum; and cholesterol biosynthetic process. Located in endoplasmic reticulum. Part of SREBP-SCAP-Insig complex.
LAPTM5: Enables ubiquitin protein ligase binding activity and ubiquitin-dependent protein binding activity. Involved in several processes, including defense response to tumor cell; positive regulation of lysosomal membrane permeability; and regulation of programmed cell death. Located in several cellular components, including lysosomal membrane; perinuclear region of cytoplasm; and transport vesicle. Part of protein-containing complex.
LCN2: Enables enterobactin binding activity; identical protein binding activity; and iron ion binding activity. Involved in defense response to bacterium and sequestering of iron ion. Located in extracellular space. Implicated in urinary tract infection. Biomarker of several diseases, including congenital diaphragmatic hernia; hidradenitis suppurativa; hydronephrosis; hypertension (multiple); and kidney disease (multiple).
NFKBIA: Enables several functions, including NF-kappaB binding activity; nuclear localization sequence binding activity; and ubiquitin protein ligase binding activity. Involved in several processes, including negative regulation of macrophage derived foam cell differentiation; positive regulation of cholesterol efflux; and regulation of DNA-templated transcription. Acts upstream of or within negative regulation of NF-kappaB transcription factor activity. Located in cytosol; nucleus; and plasma membrane. Implicated in several diseases, including childhood-onset asthma; ectodermal dysplasia and immunodeficiency 2; hematologic cancer (multiple); hepatitis B; and lung disease (multiple). Biomarker of nephrotic syndrome; prostate adenocarcinoma; prostate cancer; and pulmonary tuberculosis.
PRDX4: Enables molecular adaptor activity and molecular sequestering activity. Predicted to be involved in cell redox homeostasis. Predicted to act upstream of or within several processes, including negative regulation of male germ cell proliferation; peptidyl-proline hydroxylation to 4-hydroxy-L-proline; and protein maturation by protein folding. Located in extracellular exosome and nucleus.
PRNP: Enables several functions, including amyloid-beta binding activity; cuprous ion binding activity; and molecular condensate scaffold activity. Involved in several processes, including calcium-mediated signaling using intracellular calcium source; cellular response to amyloid-beta; and protein destabilization. Acts upstream of or within cellular response to copper ion. Located in several cellular components, including membrane raft; mitochondrial outer membrane; and nuclear membrane. Colocalizes with dendrite. Implicated in Creutzfeldt-Jakob disease; Gerstmann-Straussler-Scheinker syndrome; Huntington's disease-like 1; fatal familial insomnia; and kuru.
S100A7: Enables RAGE receptor binding activity and calcium ion binding activity. Involved in several processes, including positive regulation of ERK1 and ERK2 cascade; positive regulation of leukocyte chemotaxis; and response to bacterium. Located in several cellular components, including cytosol; endoplasmic reticulum; and extracellular space.
SEC14L1: Enables RIG-I binding activity. Involved in choline transport and negative regulation of RIG-I signaling pathway. Located in cytosol and nucleoplasm. Colocalizes with Golgi apparatus.
SESN2: Enables several functions, including leucine binding activity; protein sequestering activity; and sulfiredoxin activity. Involved in several processes, including cellular response to leucine; cellular response to starvation; and regulation of macromolecule biosynthetic process. Located in cytoplasm. Part of Atg1/ULK1 kinase complex.
SLC39A4: Enables metal ion binding activity and zinc ion transmembrane transporter activity. Involved in sequestering of metal ion. Located in cytoplasmic vesicle and plasma membrane. Implicated in acrodermatitis enteropathica.
SPI1: Enables several functions, including DNA-binding transcription activator activity; DNA-binding transcription repressor activity; and STAT family protein binding activity. Involved in several processes, including epigenetic regulation of gene expression; regulation of DNA-templated transcription; and regulation of hemopoiesis. Acts upstream of with a positive effect on TRAIL-activated apoptotic signaling pathway. Located in chromatin and nucleoplasm. Part of transcription regulator complex. Implicated in agammaglobulinemia 10.
STAT3: Enables several functions, including DNA-binding transcription factor activity, RNA polymerase II-specific; identical protein binding activity; and nucleic acid binding activity. Involved in several processes, including cell surface receptor signaling pathway; positive regulation of erythrocyte differentiation; and positive regulation of macromolecule metabolic process. Located in chromatin; cytosol; and nucleus. Part of transcription regulator complex. Implicated in several diseases, including autoimmune disease (multiple); carcinoma (multiple); hyper IgE recurrent infection syndrome 1; reproductive organ cancer (multiple); and type 2 diabetes mellitus. Biomarker of several diseases, including Churg-Strauss syndrome; gastrointestinal system cancer (multiple); kidney cancer (multiple); lung disease (multiple); and lymphoma (multiple).
TCN1: Enables molecular sequestering activity. Predicted to be involved in cobalamin transport. Located in extracellular space.
TMC8: Enables protein sequestering activity and tumor necrosis factor binding activity. Involved in several processes, including negative regulation of protein binding activity; negative regulation of protein-containing complex assembly; and regulation of extrinsic apoptotic signaling pathway via death domain receptors. Located in Golgi apparatus; endoplasmic reticulum; and nuclear membrane. Implicated in epidermodysplasia verruciformis.
TRIM15: Enables transcription coactivator activity. Involved in several processes, including defense response to other organism; negative regulation of intracellular transport of viral material; and regulation of gene expression. Predicted to be active in cytoplasm.
TSSC4: 
XAF1: Predicted to enable zinc ion binding activity. Involved in response to interferon-beta. Located in mitochondrion and nucleoplasm.
YWHAZ: Enables several functions, including enzyme binding activity; protein sequestering activity; and transmembrane transporter binding activity. Involved in several processes, including Golgi reassembly; establishment of Golgi localization; and regulation of ERK1 and ERK2 cascade. Located in several cellular components, including blood microparticle; extracellular exosome; and focal adhesion. Is active in glutamatergic synapse. Biomarker of hepatocellular carcinoma.
ZAR1: Predicted to enable mRNA base-pairing translational repressor activity. Predicted to be involved in translation. Predicted to be active in cytoplasm.
////
GABBR1: Contributes to G protein-coupled GABA receptor activity. Involved in adenylate cyclase-inhibiting G protein-coupled receptor signaling pathway and gamma-aminobutyric acid signaling pathway. Located in G protein-coupled GABA receptor complex. Part of G protein-coupled receptor heterodimeric complex.
GABRA2: Enables benzodiazepine receptor activity and ligand-gated monoatomic ion channel activity. Involved in several processes, including chloride transmembrane transport; gamma-aminobutyric acid signaling pathway; and neurotransmitter transport. Located in synaptic vesicle membrane. Part of GABA-A receptor complex. Implicated in alcohol use disorder; autistic disorder; and developmental and epileptic encephalopathy 78.
GABRA3: Predicted to enable extracellular ligand-gated monoatomic ion channel activity. Predicted to contribute to GABA-A receptor activity; benzodiazepine receptor activity; and chloride channel activity. Predicted to be involved in several processes, including GABAergic synaptic transmission; chloride transmembrane transport; and gamma-aminobutyric acid signaling pathway. Predicted to be located in postsynaptic membrane. Predicted to be part of GABA-A receptor complex. Predicted to be active in GABA-ergic synapse; dendrite membrane; and synaptic membrane. Implicated in bipolar disorder and multiple sclerosis.
GABRA5: Enables ligand-gated monoatomic ion channel activity involved in regulation of presynaptic membrane potential. Predicted to be involved in several processes, including GABAergic synaptic transmission; chloride transmembrane transport; and gamma-aminobutyric acid signaling pathway. Predicted to act upstream of or within associative learning and behavioral fear response. Located in cytosol; nucleoplasm; and plasma membrane. Implicated in bipolar disorder; depressive disorder; and developmental and epileptic encephalopathy 79. Biomarker of autistic disorder.
GABRB1: Enables GABA-gated chloride ion channel activity and ligand-gated monoatomic ion channel activity involved in regulation of presynaptic membrane potential. Involved in chloride transmembrane transport and gamma-aminobutyric acid signaling pathway. Located in plasma membrane. Part of GABA-A receptor complex. Implicated in autistic disorder and developmental and epileptic encephalopathy 45. Biomarker of autistic disorder.
GABRB2: Contributes to GABA-gated chloride ion channel activity. Involved in chloride transmembrane transport; gamma-aminobutyric acid signaling pathway; and inhibitory synapse assembly. Located in GABA-A receptor complex and plasma membrane. Implicated in autistic disorder and developmental and epileptic encephalopathy 92.
GABRR1: Predicted to enable excitatory extracellular ligand-gated monoatomic ion channel activity and transmitter-gated monoatomic ion channel activity involved in regulation of postsynaptic membrane potential. Predicted to contribute to GABA-A receptor activity and chloride channel activity. Predicted to be involved in several processes, including chemical synaptic transmission; chloride transmembrane transport; and regulation of membrane potential. Predicted to be located in postsynaptic membrane. Predicted to be part of GABA-A receptor complex. Predicted to be active in several cellular components, including GABA-ergic synapse; glutamatergic synapse; and presynaptic membrane.
GLRA1: Enables several functions, including cation binding activity; ligand-gated monoatomic ion channel activity; and taurine binding activity. Involved in several processes, including cellular response to ethanol; cellular response to zinc ion; and chloride transmembrane transport. Acts upstream of or within regulation of membrane potential and startle response. Located in intracellular membrane-bounded organelle and plasma membrane. Implicated in hyperekplexia 1.
GRIA1: Enables AMPA glutamate receptor activity and ligand-gated monoatomic ion channel activity involved in regulation of presynaptic membrane potential. Predicted to be involved in several processes, including modulation of chemical synaptic transmission; neuronal action potential; and response to lithium ion. Predicted to act upstream of or within cellular response to ammonium ion; chemical synaptic transmission; and long-term synaptic depression. Located in dendritic spine membrane and recycling endosome. Implicated in autosomal dominant intellectual developmental disorder and autosomal recessive intellectual developmental disorder 76.
GRIA3: Enables AMPA glutamate receptor activity and ligand-gated monoatomic ion channel activity involved in regulation of presynaptic membrane potential. Predicted to be involved in regulation of receptor recycling and response to lithium ion. Predicted to act upstream of or within chemical postsynaptic transmission; monoatomic ion transmembrane transport; and regulation of postsynaptic membrane potential. Predicted to be located in postsynaptic density. Predicted to be part of AMPA glutamate receptor complex. Predicted to be active in several cellular components, including glutamatergic synapse; parallel fiber to Purkinje cell synapse; and synaptic membrane. Implicated in syndromic X-linked intellectual disability 94.
GRIA4: Enables AMPA glutamate receptor activity and ligand-gated monoatomic ion channel activity involved in regulation of presynaptic membrane potential. Involved in negative regulation of smooth muscle cell apoptotic process. Located in extracellular vesicle. Implicated in schizophrenia.
GRIK2: Enables extracellularly glutamate-gated ion channel activity and kainate selective glutamate receptor activity. Involved in positive regulation of synaptic transmission and regulation of short-term neuronal synaptic plasticity. Predicted to be located in several cellular components, including dendrite cytoplasm; perikaryon; and postsynaptic density. Predicted to be part of kainate selective glutamate receptor complex. Predicted to be active in several cellular components, including hippocampal mossy fiber to CA3 synapse; mossy fiber rosette; and synaptic membrane. Implicated in Huntington's disease and autosomal recessive intellectual developmental disorder 6.
GRIK3: Enables adenylate cyclase inhibiting G protein-coupled glutamate receptor activity and kainate selective glutamate receptor activity. Involved in G protein-coupled glutamate receptor signaling pathway. Acts upstream of or within regulation of membrane potential. Located in plasma membrane.
GRIK4: Enables ligand-gated monoatomic ion channel activity involved in regulation of presynaptic membrane potential. Predicted to be involved in glutamatergic synaptic transmission and modulation of chemical synaptic transmission. Predicted to be located in membrane and synapse. Predicted to be part of kainate selective glutamate receptor complex. Predicted to be active in glutamatergic synapse; hippocampal mossy fiber to CA3 synapse; and synaptic membrane.
GRIK5: Enables kainate selective glutamate receptor activity and ligand-gated monoatomic ion channel activity involved in regulation of presynaptic membrane potential. Predicted to be involved in glutamatergic synaptic transmission and modulation of chemical synaptic transmission. Predicted to act upstream of or within excitatory postsynaptic potential and regulation of synaptic vesicle fusion to presynaptic active zone membrane. Located in nucleoplasm and plasma membrane. Biomarker of temporal lobe epilepsy.
GRIN2B: Enables glycine binding activity and ligand-gated monoatomic ion channel activity. Involved in calcium ion transmembrane import into cytosol and response to ethanol. Located in plasma membrane. Part of NMDA selective glutamate receptor complex. Implicated in several diseases, including alcohol use disorder; autosomal dominant intellectual developmental disorder 6; bipolar disorder; developmental and epileptic encephalopathy 27; and neurodegenerative disease (multiple). Biomarker of Alzheimer's disease; temporal lobe epilepsy; and vascular dementia.
GRIN2D: Enables NMDA glutamate receptor activity and glutamate-gated calcium ion channel activity. Involved in calcium ion transmembrane import into cytosol. Located in plasma membrane. Part of NMDA selective glutamate receptor complex. Implicated in developmental and epileptic encephalopathy 46. Biomarker of schizophrenia.
GRIN3B: Enables ligand-gated monoatomic ion channel activity involved in regulation of presynaptic membrane potential. Predicted to be involved in ionotropic glutamate receptor signaling pathway; protein insertion into membrane; and regulation of calcium ion transport. Predicted to be located in neuronal cell body. Predicted to be part of NMDA selective glutamate receptor complex. Predicted to be active in hippocampal mossy fiber to CA3 synapse; postsynaptic density membrane; and presynaptic active zone membrane.
KCNA1: Enables delayed rectifier potassium channel activity and disordered domain specific binding activity. Involved in several processes, including magnesium ion homeostasis; neuromuscular process; and potassium ion transmembrane transport. Located in juxtaparanode region of axon; paranode region of axon; and plasma membrane. Part of voltage-gated potassium channel complex. Implicated in episodic ataxia type 1.
KCNA2: Enables voltage-gated potassium channel activity. Involved in potassium ion transmembrane transport. Located in plasma membrane. Part of voltage-gated potassium channel complex. Implicated in developmental and epileptic encephalopathy 32.
KCNA4: Enables voltage-gated potassium channel activity. Involved in potassium ion transmembrane transport. Located in plasma membrane. Part of voltage-gated potassium channel complex.
KCNC1: Predicted to enable delayed rectifier potassium channel activity. Involved in protein tetramerization. Part of voltage-gated potassium channel complex. Implicated in progressive myoclonus epilepsy 7.
KCNC2: Predicted to enable delayed rectifier potassium channel activity. Predicted to be involved in several processes, including cellular response to nitric oxide; nitric oxide-cGMP-mediated signaling pathway; and protein complex oligomerization. Predicted to act upstream of or within action potential. Predicted to be located in several cellular components, including basolateral plasma membrane; perikaryon; and synaptic membrane. Predicted to be part of voltage-gated potassium channel complex. Predicted to be active in several cellular components, including GABA-ergic synapse; dendrite membrane; and neuronal cell body membrane. Implicated in developmental and epileptic encephalopathy. Biomarker of glioblastoma.
KCNJ11: Enables ankyrin binding activity; transmembrane transporter binding activity; and voltage-gated monoatomic ion channel activity. Involved in several processes, including negative regulation of insulin secretion; potassium ion transmembrane transport; and response to ATP. Located in plasma membrane. Part of inward rectifying potassium channel. Implicated in glucose metabolism disease (multiple).
KCNJ3: Contributes to inward rectifier potassium channel activity. Involved in potassium ion import across plasma membrane. Part of voltage-gated potassium channel complex.
KCNJ8: Enables ATP-activated inward rectifier potassium channel activity; voltage-gated monoatomic ion channel activity involved in regulation of presynaptic membrane potential; and voltage-gated potassium channel activity involved in ventricular cardiac muscle cell action potential repolarization. Involved in membrane repolarization during ventricular cardiac muscle cell action potential and potassium ion import across plasma membrane. Predicted to be located in mitochondrion; myofibril; and sarcolemma. Predicted to be part of potassium ion-transporting ATPase complex. Predicted to be active in glutamatergic synapse and presynaptic active zone membrane.
KCNJ9: Predicted to enable PDZ domain binding activity and inward rectifier potassium channel activity. Predicted to be involved in potassium ion import across plasma membrane and regulation of monoatomic ion transmembrane transport. Predicted to be located in membrane. Predicted to be active in parallel fiber to Purkinje cell synapse and presynaptic membrane.
KCNMB4: Enables calcium-activated potassium channel activity. Involved in detection of calcium ion; neuronal action potential; and potassium ion transport. Located in plasma membrane. Part of voltage-gated potassium channel complex.
SCN10A: Enables transmembrane transporter binding activity and voltage-gated sodium channel activity. Involved in several processes, including regulation of atrial cardiac muscle cell membrane depolarization; regulation of heart contraction; and sodium ion transmembrane transport. Located in extracellular exosome. Part of voltage-gated sodium channel complex. Implicated in familial episodic pain syndrome 2.
SCN1A: Enables voltage-gated monoatomic ion channel activity involved in regulation of presynaptic membrane potential. Involved in cardiac muscle cell action potential involved in contraction. Located in nuclear body and plasma membrane. Implicated in Dravet syndrome; developmental and epileptic encephalopathy; familial hemiplegic migraine 3; generalized epilepsy with febrile seizures plus; and generalized epilepsy with febrile seizures plus 2.
////
APH1A: Enables endopeptidase activator activity and protein-macromolecule adaptor activity. Involved in several processes, including Notch receptor processing; amyloid-beta formation; and proteolysis. Located in Golgi apparatus; endoplasmic reticulum; and plasma membrane. Part of gamma-secretase complex.
ARRB1: Enables several functions, including GTPase activator activity; arrestin family protein binding activity; and signaling receptor binding activity. Involved in several processes, including regulation of gene expression; regulation of protein modification process; and regulation of signal transduction. Located in chromatin; cytoplasmic vesicle; and nuclear body. Biomarker of major depressive disorder.
CCND1: Enables enzyme binding activity; proline-rich region binding activity; and transcription corepressor activity. Involved in several processes, including positive regulation of cyclin-dependent protein serine/threonine kinase activity; regulation of mitotic cell cycle phase transition; and response to UV-A. Located in cyclin D1-CDK4 complex and nucleoplasm. Part of cyclin-dependent protein kinase holoenzyme complex and transcription repressor complex. Implicated in several diseases, including carcinoma (multiple); colorectal cancer; hematologic cancer (multiple); invasive lobular carcinoma; and von Hippel-Lindau disease. Biomarker of several diseases, including carcinoma (multiple); cervix uteri carcinoma in situ; colon adenoma; hematologic cancer (multiple); and high grade glioma (multiple).
CUL1: Predicted to enable protein-macromolecule adaptor activity; ubiquitin protein ligase binding activity; and ubiquitin-protein transferase activity. Involved in SCF-dependent proteasomal ubiquitin-dependent protein catabolic process and protein ubiquitination. Located in plasma membrane. Part of Parkin-FBXW7-Cul1 ubiquitin ligase complex and SCF ubiquitin ligase complex.
DLL1: Enables Notch binding activity; Tat protein binding activity; and receptor ligand activity. Involved in Notch signaling pathway; negative regulation of interleukin-10 production; and neuronal stem cell population maintenance. Predicted to be located in adherens junction; apical plasma membrane; and membrane raft. Predicted to be active in plasma membrane. Biomarker of temporal arteritis.
DTX1: Enables Notch binding activity and ubiquitin protein ligase binding activity. Involved in negative regulation of neuron differentiation and regulation of Notch signaling pathway. Located in cytosol and nuclear body.
DTX2: Predicted to enable ubiquitin protein ligase activity. Predicted to be involved in Notch signaling pathway and protein ubiquitination. Located in nuclear membrane and nucleoplasm.
DTX4: Predicted to enable ubiquitin protein ligase activity. Predicted to be involved in Notch signaling pathway and protein ubiquitination. Predicted to be located in cytosol. Predicted to be active in nucleoplasm.
FBXW11: Predicted to enable dynein complex binding activity and microtubule plus-end binding activity. Predicted to contribute to ubiquitin protein ligase activity. Involved in several processes, including SCF-dependent proteasomal ubiquitin-dependent protein catabolic process; protein destabilization; and protein polyubiquitination. Located in centrosome. Part of SCF ubiquitin ligase complex.
FZD1: Enables several functions, including PDZ domain binding activity; Wnt receptor activity; and Wnt-protein binding activity. Involved in several processes, including autocrine signaling; canonical Wnt signaling pathway; and regulation of DNA-templated transcription. Located in cell surface. Biomarker of breast carcinoma.
FZD5: Enables several functions, including Wnt receptor activity; Wnt-protein binding activity; and enzyme binding activity. Involved in several processes, including Spemann organizer formation; cellular response to molecule of bacterial origin; and positive regulation of macromolecule metabolic process. Located in cell surface and plasma membrane.
FZD7: Enables several functions, including PDZ domain binding activity; Wnt receptor activity; and Wnt-protein binding activity. Involved in several processes, including Wnt signaling pathway; negative regulation of cell differentiation; and positive regulation of epithelial cell proliferation involved in wound healing. Located in plasma membrane and recycling endosome membrane. Biomarker of nephroblastoma.
HES1: Enables histone deacetylase binding activity and sequence-specific double-stranded DNA binding activity. Involved in several processes, including negative regulation of cell differentiation; negative regulation of transcription by RNA polymerase II; and neuronal stem cell population maintenance. Located in nucleoplasm.
HEYL: Enables AF-1 domain binding activity and DNA-binding transcription repressor activity, RNA polymerase II-specific. Involved in Notch signaling pathway; negative regulation of androgen receptor signaling pathway; and regulation of DNA-templated transcription. Located in nucleus.
JAG1: Enables Notch binding activity; molecular adaptor activity; and phospholipid binding activity. Involved in several processes, including circulatory system development; negative regulation of cell adhesion; and neuronal stem cell population maintenance. Located in plasma membrane. Colocalizes with membrane. Implicated in Alagille syndrome; Charcot-Marie-Tooth disease; congenital heart disease; multiple sclerosis; and tetralogy of Fallot. Biomarker of hepatocellular carcinoma; multiple sclerosis; osteoarthritis; and temporal arteritis.
KAT2A: Enables several functions, including N-acyltransferase activity; histone deacetylase binding activity; and transcription coactivator activity. Involved in several processes, including monoubiquitinated histone H2A deubiquitination; protein acylation; and regulation of protein deacetylation. Acts upstream of or within regulation of protein stability. Located in ATAC complex; centrosome; and nucleus. Part of SAGA complex and transcription factor TFTC complex. Colocalizes with oxoglutarate dehydrogenase complex. Biomarker of lung non-small cell carcinoma.
LFNG: Enables O-fucosylpeptide 3-beta-N-acetylglucosaminyltransferase activity. Involved in regulation of somitogenesis. Located in extracellular vesicle. Implicated in spondylocostal dysostosis 3.
MAML2: Enables transcription coactivator activity. Involved in Notch signaling pathway and positive regulation of transcription by RNA polymerase II. Located in nucleus.
NOTCH1: Enables identical protein binding activity; transcription coactivator activity; and transmembrane signaling receptor activity. Involved in several processes, including heart development; negative regulation of endothelial cell migration; and regulation of transcription by RNA polymerase II. Part of MAML1-RBP-Jkappa- ICN1 complex and receptor complex. Implicated in Adams-Oliver syndrome; adult T-cell leukemia/lymphoma; and aortic valve disease 1. Biomarker of cholangiocarcinoma and endometrial cancer.
NOTCH2: Predicted to enable several functions, including NF-kappaB binding activity; calcium ion binding activity; and enzyme binding activity. Involved in several processes, including cellular response to tumor cell; heart development; and positive regulation of intracellular signal transduction. Located in cell surface; nucleoplasm; and plasma membrane. Part of receptor complex. Implicated in Alagille syndrome and Hajdu-Cheney syndrome. Biomarker of multiple myeloma.
NOTCH3: Enables identical protein binding activity and signaling receptor activity. Predicted to be involved in Notch signaling pathway; axon guidance; and wound healing. Predicted to act upstream of or within several processes, including artery morphogenesis; nervous system development; and regulation of transcription by RNA polymerase II. Located in several cellular components, including actin cytoskeleton; cytosol; and nucleoplasm. Part of receptor complex. Implicated in CADASIL 1; infantile myofibromatosis; and lateral meningocele syndrome.
PPARD: Enables several functions, including linoleic acid binding activity; nuclear receptor activity; and transcription coactivator binding activity. Involved in apoptotic signaling pathway and positive regulation of DNA-templated transcription. Predicted to be located in chromatin. Implicated in type 2 diabetes mellitus. Biomarker of biliary tract cancer and pancreatic cancer.
PRKCA: Enables enzyme binding activity; histone H3T6 kinase activity; and protein kinase C activity. Involved in several processes, including desmosome assembly; positive regulation of lipopolysaccharide-mediated signaling pathway; and protein modification process. Located in cytosol; endoplasmic reticulum; and plasma membrane. Implicated in dilated cardiomyopathy; high grade glioma; large cell carcinoma; ovarian cancer; and prostate carcinoma. Biomarker of ductal carcinoma in situ; endometrial carcinoma; ovarian carcinoma; and urinary bladder cancer.
PSEN2: Predicted to enable endopeptidase activity. Involved in several processes, including amyloid-beta formation; mitochondrion-endoplasmic reticulum membrane tethering; and proteolysis. Located in several cellular components, including centrosome; kinetochore; and nuclear inner membrane. Part of gamma-secretase complex. Implicated in Alzheimer's disease; Alzheimer's disease 4; breast cancer; and dilated cardiomyopathy 1V.
PSENEN: Enables endopeptidase activator activity and enzyme binding activity. Involved in amyloid-beta formation; positive regulation of endopeptidase activity; and proteolysis. Located in Golgi apparatus; endoplasmic reticulum; and plasma membrane. Part of gamma-secretase complex. Implicated in hidradenitis suppurativa.
RBX1: Enables several functions, including cullin family protein binding activity; ubiquitin protein ligase binding activity; and ubiquitin-like protein ligase activity. Contributes to ubiquitin-protein transferase activity. Involved in SCF-dependent proteasomal ubiquitin-dependent protein catabolic process; positive regulation of protein metabolic process; and protein modification by small protein conjugation. Located in nucleoplasm. Part of cullin-RING ubiquitin ligase complex.
SAP30: Enables transcription corepressor activity. Involved in modulation by host of symbiont transcription and negative regulation of transcription by RNA polymerase II. Located in nucleoplasm. Part of histone deacetylase complex.
SKP1: Enables several functions, including F-box domain binding activity; beta-catenin binding activity; and cullin family protein binding activity. Involved in several processes, including SCF-dependent proteasomal ubiquitin-dependent protein catabolic process; positive regulation of ubiquitin protein ligase activity; and protein ubiquitination. Located in cytoplasm and nucleus. Part of Cul7-RING ubiquitin ligase complex and SCF ubiquitin ligase complex. Colocalizes with PcG protein complex.
ST3GAL6: Enables beta-galactoside alpha-2,3-sialyltransferase activity. Involved in several processes, including cellular response to interleukin-6; glycolipid metabolic process; and oligosaccharide metabolic process. Located in extracellular exosome.
TCF7L2: Enables several functions, including armadillo repeat domain binding activity; beta-catenin binding activity; and gamma-catenin binding activity. Involved in several processes, including positive regulation of protein localization; regulation of macromolecule biosynthetic process; and regulation of signal transduction. Located in chromatin and nucleoplasm. Part of beta-catenin-TCF7L2 complex and protein-DNA complex. Implicated in breast cancer; colorectal cancer; diabetes mellitus (multiple); pancreatic cancer; and prostate cancer. Biomarker of type 2 diabetes mellitus.
WNT2: Enables cytokine activity and frizzled binding activity. Involved in several processes, including midbrain development; positive regulation of fibroblast proliferation; and regulation of DNA-templated transcription. Located in collagen-containing extracellular matrix and cytoplasm. Is extrinsic component of external side of plasma membrane. Implicated in breast carcinoma; hepatocellular carcinoma; and urinary system cancer. Biomarker of breast cancer; endometrial carcinoma; and prostate cancer.
WNT5A: Enables frizzled binding activity and receptor tyrosine kinase-like orphan receptor binding activity. Involved in several processes, including positive regulation of cell migration; positive regulation of cell population proliferation; and regulation of gene expression. Acts upstream of or within negative regulation of canonical Wnt signaling pathway and positive regulation of protein catabolic process. Located in extracellular space. Is active in glutamatergic synapse. Colocalizes with collagen-containing extracellular matrix. Implicated in autosomal dominant Robinow syndrome 1. Biomarker of endometrial carcinoma.
////
ATP2B1: Enables ATP hydrolysis activity and P-type calcium transporter activity involved in regulation of presynaptic cytosolic calcium ion concentration. Involved in several processes, including calcium ion export across plasma membrane; negative regulation of cytosolic calcium ion concentration; and regulation of cytosolic calcium ion concentration. Located in nucleoplasm and plasma membrane. Is active in GABA-ergic synapse and glutamatergic synapse. Implicated in autosomal dominant intellectual developmental disorder.
ATP2B2: Enables several functions, including ATP binding activity; P-type calcium transporter activity; and PDZ domain binding activity. Involved in several processes, including calcium ion transport; regulation of cytosolic calcium ion concentration; and sensory perception of sound. Located in cytoplasm and plasma membrane. Is active in GABA-ergic synapse and glutamatergic synapse. Implicated in autosomal dominant nonsyndromic deafness and autosomal recessive nonsyndromic deafness 12.
CACNA1C: Enables alpha-actinin binding activity; calmodulin binding activity; and voltage-gated calcium channel activity. Contributes to voltage-gated calcium channel activity involved in cardiac muscle cell action potential. Involved in several processes, including calcium ion transmembrane transport via high voltage-gated calcium channel; embryonic forelimb morphogenesis; and regulation of heart contraction. Located in cytoplasm; plasma membrane; and postsynaptic density. Part of L-type voltage-gated calcium channel complex. Implicated in Brugada syndrome 3 and Timothy syndrome.
CACNG2: Predicted to enable channel regulator activity and voltage-gated calcium channel activity. Predicted to be involved in several processes, including neurotransmitter receptor transport, postsynaptic endosome to lysosome; positive regulation of glutamatergic synaptic transmission; and postsynaptic neurotransmitter receptor diffusion trapping. Predicted to act upstream of or within several processes, including membrane depolarization; membrane hyperpolarization; and neuromuscular junction development. Predicted to be located in endocytic vesicle membrane and plasma membrane. Predicted to be part of AMPA glutamate receptor complex. Predicted to be active in several cellular components, including Schaffer collateral - CA1 synapse; hippocampal mossy fiber to CA3 synapse; and postsynaptic density membrane. Implicated in autosomal dominant intellectual developmental disorder 10.
CACNG3: Predicted to enable channel regulator activity and voltage-gated calcium channel activity. Predicted to be involved in several processes, including intracellular protein transport; positive regulation of glutamatergic synaptic transmission; and postsynaptic neurotransmitter receptor diffusion trapping. Predicted to be located in somatodendritic compartment. Predicted to be part of AMPA glutamate receptor complex. Predicted to be active in Schaffer collateral - CA1 synapse; glutamatergic synapse; and postsynaptic density membrane. Implicated in childhood absence epilepsy and macular degeneration.
CACNG4: Enables calcium channel regulator activity. Involved in regulation of AMPA receptor activity. Part of L-type voltage-gated calcium channel complex. Biomarker of acute myocardial infarction.
CACNG5: Predicted to enable channel regulator activity and voltage-gated calcium channel activity. Involved in regulation of postsynaptic neurotransmitter receptor activity. Is active in glutamatergic synapse.
CACNG7: Enables calcium channel regulator activity. Involved in regulation of AMPA receptor activity. Part of L-type voltage-gated calcium channel complex.
CACNG8: Predicted to enable calcium channel regulator activity and voltage-gated calcium channel activity. Involved in regulation of AMPA receptor activity. Predicted to be located in postsynaptic density. Predicted to be part of AMPA glutamate receptor complex and L-type voltage-gated calcium channel complex. Predicted to be active in Schaffer collateral - CA1 synapse; glutamatergic synapse; and postsynaptic density membrane. Biomarker of dilated cardiomyopathy.
CHRNA10: Predicted to enable acetylcholine-gated monoatomic cation-selective channel activity. Involved in membrane depolarization. Acts upstream of or within positive regulation of cytosolic calcium ion concentration. Predicted to be located in membrane. Predicted to be active in cholinergic synapse; neuron projection; and postsynaptic specialization membrane.
CHRNA7: Enables several functions, including acetylcholine binding activity; amyloid-beta binding activity; and postsynaptic neurotransmitter receptor activity. Involved in several processes, including negative regulation of amyloid-beta formation; positive regulation of angiogenesis; and regulation of nitric oxide metabolic process. Acts upstream of or within negative regulation of tumor necrosis factor production. Located in plasma membrane. Part of acetylcholine-gated channel complex. Implicated in chronic obstructive pulmonary disease; esophagus squamous cell carcinoma; respiratory system cancer (multiple); and schizophrenia. Biomarker of Alzheimer's disease; Crohn's disease; Lewy body dementia; esophagus squamous cell carcinoma; and ulcerative colitis.
CHRNA9: Enables acetylcholine-gated monoatomic cation-selective channel activity. Involved in membrane depolarization and regulation of nitric oxide metabolic process. Acts upstream of or within positive regulation of cytosolic calcium ion concentration. Located in plasma membrane. Part of acetylcholine-gated channel complex. Implicated in lung small cell carcinoma.
DRD2: Enables dopamine neurotransmitter receptor activity, coupled via Gi/Go and identical protein binding activity. Involved in several processes, including G protein-coupled receptor signaling pathway; arachidonic acid secretion; and negative regulation of transport. Acts upstream of or within phospholipase C-activating dopamine receptor signaling pathway. Located in ciliary membrane and non-motile cilium. Implicated in several diseases, including depressive disorder; end stage renal disease; migraine with aura; obesity; and type 2 diabetes mellitus. Biomarker of Alzheimer's disease and schizophrenia.
F2R: Enables signaling receptor binding activity and thrombin-activated receptor activity. Involved in several processes, including connective tissue replacement involved in inflammatory response wound healing; positive regulation of intracellular signal transduction; and positive regulation of macromolecule metabolic process. Located in several cellular components, including caveola; endosome; and platelet dense tubular network. Biomarker of pre-eclampsia.
GPM6A: Predicted to enable calcium channel activity. Involved in neuron migration and stem cell differentiation. Located in extracellular exosome.
GRIN1: Enables glutamate binding activity; glutamate-gated calcium ion channel activity; and glycine binding activity. Contributes to NMDA glutamate receptor activity and calcium channel activity. Involved in several processes, including ionotropic glutamate receptor signaling pathway; response to ethanol; and response to glycine. Located in dendrite and plasma membrane. Part of NMDA selective glutamate receptor complex. Implicated in alcohol use disorder; autosomal dominant intellectual developmental disorder 8; cerebral infarction; and developmental and epileptic encephalopathy. Biomarker of Alzheimer's disease and vascular dementia.
GRIN2A: Enables glutamate-gated calcium ion channel activity. Involved in calcium ion transmembrane import into cytosol and response to ethanol. Located in plasma membrane. Part of NMDA selective glutamate receptor complex. Implicated in Huntington's disease; bipolar disorder; colorectal cancer; and schizophrenia. Biomarker of Alzheimer's disease; nasopharynx carcinoma; and vascular dementia.
GRIN2B: Enables glycine binding activity and ligand-gated monoatomic ion channel activity. Involved in calcium ion transmembrane import into cytosol and response to ethanol. Located in plasma membrane. Part of NMDA selective glutamate receptor complex. Implicated in several diseases, including alcohol use disorder; autosomal dominant intellectual developmental disorder 6; bipolar disorder; developmental and epileptic encephalopathy 27; and neurodegenerative disease (multiple). Biomarker of Alzheimer's disease; temporal lobe epilepsy; and vascular dementia.
GRIN2C: Enables NMDA glutamate receptor activity and glutamate-gated calcium ion channel activity. Involved in calcium ion transmembrane import into cytosol. Located in plasma membrane. Part of NMDA selective glutamate receptor complex.
GRIN2D: Enables NMDA glutamate receptor activity and glutamate-gated calcium ion channel activity. Involved in calcium ion transmembrane import into cytosol. Located in plasma membrane. Part of NMDA selective glutamate receptor complex. Implicated in developmental and epileptic encephalopathy 46. Biomarker of schizophrenia.
GRIN3A: Enables NMDA glutamate receptor activity; glycine binding activity; and identical protein binding activity. Involved in response to ethanol. Located in several cellular components, including neuron projection; neuronal cell body; and synapse. Part of NMDA selective glutamate receptor complex.
GRIN3B: Enables ligand-gated monoatomic ion channel activity involved in regulation of presynaptic membrane potential. Predicted to be involved in ionotropic glutamate receptor signaling pathway; protein insertion into membrane; and regulation of calcium ion transport. Predicted to be located in neuronal cell body. Predicted to be part of NMDA selective glutamate receptor complex. Predicted to be active in hippocampal mossy fiber to CA3 synapse; postsynaptic density membrane; and presynaptic active zone membrane.
HTR2A: Enables several functions, including 1-(4-iodo-2,5-dimethoxyphenyl)propan-2-amine binding activity; Gq/11-coupled serotonin receptor activity; and serotonin binding activity. Involved in several processes, including activation of phospholipase C activity; phosphatidylinositol 3-kinase signaling; and positive regulation of phosphatidylinositol biosynthetic process. Located in plasma membrane. Part of G protein-coupled serotonin receptor complex. Implicated in several diseases, including alcohol use disorder; anorexia nervosa; major depressive disorder; obesity; and obsessive-compulsive disorder.
ITPR1: Enables calcium channel inhibitor activity. Involved in negative regulation of calcium-mediated signaling and response to hypoxia. Located in platelet dense granule membrane and platelet dense tubular network. Implicated in Gillespie syndrome; spinocerebellar ataxia type 15; and spinocerebellar ataxia type 29. Biomarker of Alzheimer's disease.
NCS1: Predicted to enable calcium sensitive guanylate cyclase activator activity and voltage-gated calcium channel activity. Predicted to be involved in regulation of neuron projection development; regulation of presynaptic cytosolic calcium ion concentration; and regulation of synaptic vesicle exocytosis. Located in cytoplasm; intracellular membrane-bounded organelle; and plasma membrane.
P2RX4: Enables several functions, including cadherin binding activity; identical protein binding activity; and ligand-gated monoatomic cation channel activity. Involved in several processes, including cellular response to ATP; positive regulation of endothelial cell migration; and regulation of muscle system process. Located in cell junction; perinuclear region of cytoplasm; and plasma membrane.
P2RX7: Enables extracellularly ATP-gated monoatomic cation channel activity and purinergic nucleotide receptor activity. Involved in several processes, including bleb assembly; negative regulation of cell volume; and positive regulation of bleb assembly. Located in plasma membrane.
PLCB1: Enables several functions, including GTPase activator activity; calmodulin binding activity; and phosphatidylinositol phospholipase C activity. Involved in cytokine-mediated signaling pathway; phosphatidylinositol metabolic process; and positive regulation of JNK cascade. Located in cytoplasm and nuclear speck. Implicated in developmental and epileptic encephalopathy 12 and myelodysplastic syndrome. Biomarker of Alzheimer's disease; acute myeloid leukemia; and myelodysplastic syndrome.
PSEN1: Enables several functions, including ATPase binding activity; PDZ domain binding activity; and aspartic endopeptidase activity, intramembrane cleaving. Involved in several processes, including amyloid-beta formation; proteolysis; and regulation of gene expression. Acts upstream of or within cell-cell adhesion and endoplasmic reticulum calcium ion homeostasis. Located in several cellular components, including aggresome; centrosome; and nucleus. Part of gamma-secretase complex. Colocalizes with smooth endoplasmic reticulum. Implicated in Alzheimer's disease (multiple); Pick's disease; dilated cardiomyopathy 1U; frontotemporal dementia; and hidradenitis suppurativa.
SLC8A1: Enables ankyrin binding activity; calcium:sodium antiporter activity; and calmodulin binding activity. Involved in several processes, including metal ion transport; positive regulation of bone mineralization; and positive regulation of the force of heart contraction. Located in nucleoplasm and plasma membrane. Part of cell periphery and synapse. Implicated in hypertension. Biomarker of Alzheimer's disease and pulmonary hypertension.
SLC8A2: Predicted to enable calcium:monoatomic cation antiporter activity involved in regulation of postsynaptic cytosolic calcium ion concentration and calcium:sodium antiporter activity. Predicted to be involved in several processes, including learning or memory; monoatomic cation transmembrane transport; and regulation of short-term neuronal synaptic plasticity. Predicted to act upstream of or within several processes, including modulation of chemical synaptic transmission; regulation of action potential firing pattern; and response to ischemia. Part of presynapse. Biomarker of Alzheimer's disease.
SLC8A3: Predicted to enable calcium:monoatomic cation antiporter activity involved in regulation of postsynaptic cytosolic calcium ion concentration and calcium:sodium antiporter activity. Predicted to be involved in several processes, including learning or memory; monoatomic cation transmembrane transport; and nervous system development. Predicted to act upstream of or within several processes, including hematopoietic progenitor cell differentiation; modulation of chemical synaptic transmission; and negative regulation of protein serine/threonine kinase activity. Located in perinuclear region of cytoplasm and plasma membrane. Part of synapse. Biomarker of Alzheimer's disease.
TRPV1: Enables extracellular ligand-gated monoatomic ion channel activity and phosphoprotein binding activity. Involved in several processes, including calcium ion import across plasma membrane; cellular response to acidic pH; and response to capsazepine. Acts upstream of or within thermoception. Located in membrane. Implicated in migraine.
////
APOH: Enables identical protein binding activity; lipoprotein lipase activatoractivity; and phospholipid binding activity. Involved in several processes,including negative regulation of apoptotic process; protein maturation; andregulation of blood coagulation. Located in cell surface and extracellularspace. Part of chylomicron; high-density lipoprotein particle; and very-low-densitylipoprotein particle. Colocalizes with collagen-containing extracellular matrix.Implicated in antiphospholipid syndrome; myocardial infarction; and peripheralvascular disease. Biomarker of arteriosclerosis; diabetes mellitus; diabeticretinopathy; macular retinal edema; and type 2 diabetes mellitus.
APP: Enables several functions, including PTB domain binding activity; proteindimerization activity; and signaling receptor binding activity. Involved inseveral processes, including defense response to other organism; modulationof chemical synaptic transmission; and positive regulation of macromoleculemetabolic process. Acts upstream of or within regulation of gene expression.Located in several cellular components, including amyloid-beta complex; cytoplasmicvesicle; and dendrite. Part of high-density lipoprotein particle; intermediate-densitylipoprotein particle; and receptor complex. Colocalizes with several cellularcomponents, including low-density lipoprotein particle; lysosome; and very-low-densitylipoprotein particle. Implicated in APP-related cerebral amyloid angiopathy;Alzheimer''s disease; Alzheimer''s disease 1; cognitive disorder; and visualepilepsy. Biomarker of Alzheimer''s disease; obesity; and periodontitis.
CCND2: Enables protein kinase binding activity. Involved in negative regulationof apoptotic process; positive regulation of cell cycle; and positive regulationof cell population proliferation. Located in several cellular components,including chromatin; cyclin D2-CDK4 complex; and nucleus. Part of cyclin-dependentprotein kinase holoenzyme complex. Implicated in several diseases, includingbreast cancer (multiple); carcinoma (multiple); ductal carcinoma in situ;hepatitis B; and liver cancer (multiple). Biomarker of several diseases, includingcolon adenoma; gastrointestinal system cancer (multiple); germ cell cancer(multiple); granulosa cell tumor; and hepatitis B.
COL3A1: Enables integrin binding activity; platelet-derived growth factorbinding activity; and protease binding activity. An extracellular matrix structuralconstituent. Involved in several processes, including cell surface receptorsignaling pathway; cell-matrix adhesion; and collagen fibril organization.Located in collagen-containing extracellular matrix and extracellular space.Part of collagen type III trimer. Implicated in Ehlers-Danlos syndrome; Ehlers-Danlossyndrome hypermobility type; end stage renal disease; and vascular type Ehlers-Danlossyndrome.
COL5A2: An extracellular matrix structural constituent conferring tensilestrength. Involved in several processes, including collagen fibril organization;negative regulation of endodermal cell differentiation; and skin development.Located in collagen-containing extracellular matrix. Part of collagen typeV trimer. Implicated in Ehlers-Danlos syndrome and Ehlers-Danlos syndromeclassic type 2.
CXCL6: Enables chemokine activity. Involved in several processes, includingcellular response to lipopolysaccharide; neutrophil activation; and neutrophilchemotaxis. Predicted to be located in extracellular region. Predicted tobe active in extracellular space. Biomarker of obstructive sleep apnea andrhinitis.
FGFR1: Enables several functions, including fibroblast growth factor bindingactivity; fibroblast growth factor receptor activity; and heparin bindingactivity. Involved in several processes, including positive regulation ofendothelial cell migration; positive regulation of intracellular signal transduction;and protein phosphorylation. Located in plasma membrane. Part of receptorcomplex. Implicated in several diseases, including Jackson-Weiss syndrome;bone disease (multiple); carcinoma (multiple); hematologic cancer (multiple);and hypogonadotropic hypogonadism (multiple). Biomarker of several diseases,including acoustic neuroma; carcinoma (multiple); fatty liver disease; obesity;and prostate cancer.
FSTL1: Predicted to enable heparin binding activity. Predicted to be involvedin several processes, including endothelial cell differentiation; endothelialcell migration; and regulation of BMP signaling pathway. Predicted to actupstream of or within hematopoietic stem cell homeostasis. Located in extracellularexosome.
ITGAV: Enables several functions, including extracellular matrix protein bindingactivity; fibronectin binding activity; and integrin binding activity. Contributesto C-X3-C chemokine binding activity and growth factor binding activity. Involvedin several processes, including cell surface receptor signaling pathway; negativeregulation of lipid localization; and regulation of signal transduction. Actsupstream of or within negative regulation of low-density lipoprotein receptoractivity. Located in several cellular components, including cell projectionmembrane; cell surface; and focal adhesion. Part of alphav-beta3 integrin-HMGB1complex; alphav-beta3 integrin-IGF-1-IGF1R complex; and integrin complex.Implicated in abdominal aortic aneurysm and acute myeloid leukemia. Biomarkerof hyperglycemia.
JAG1: Enables Notch binding activity; molecular adaptor activity; and phospholipidbinding activity. Involved in several processes, including circulatory systemdevelopment; negative regulation of cell adhesion; and neuronal stem cellpopulation maintenance. Located in plasma membrane. Colocalizes with membrane.Implicated in Alagille syndrome; Charcot-Marie-Tooth disease; congenital heartdisease; multiple sclerosis; and tetralogy of Fallot. Biomarker of hepatocellularcarcinoma; multiple sclerosis; osteoarthritis; and temporal arteritis.
JAG2: Enables Notch binding activity and growth factor activity. Involvedin regulation of cell population proliferation; spermatogenesis; and thymicT cell selection. Predicted to be located in plasma membrane. Implicated inautosomal recessive limb-girdle muscular dystrophy.
KCNJ8: Enables ATP-activated inward rectifier potassium channel activity;voltage-gated monoatomic ion channel activity involved in regulation of presynapticmembrane potential; and voltage-gated potassium channel activity involvedin ventricular cardiac muscle cell action potential repolarization. Involvedin membrane repolarization during ventricular cardiac muscle cell action potentialand potassium ion import across plasma membrane. Predicted to be located inmitochondrion; myofibril; and sarcolemma. Predicted to be part of potassiumion-transporting ATPase complex. Predicted to be active in glutamatergic synapseand presynaptic active zone membrane.
LPL: Enables several functions, including heparan sulfate proteoglycan bindingactivity; heparin binding activity; and lipase activity. Involved in severalprocesses, including cholesterol homeostasis; positive regulation of lipidstorage; and triglyceride-rich lipoprotein particle remodeling. Located incatalytic complex and extracellular space. Implicated in Alzheimer''s disease;artery disease (multiple); familial hyperlipidemia (multiple); muscular disease;and type 2 diabetes mellitus. Biomarker of Alzheimer''s disease and type 2diabetes mellitus.
LRPAP1: Enables signaling receptor binding activity. Involved in several processes,including amyloid-beta clearance by transcytosis; negative regulation of amyloid-betaclearance; and negative regulation of very-low-density lipoprotein particleclearance. Located in several cellular components, including cis-Golgi network;endoplasmic reticulum-Golgi intermediate compartment; and rough endoplasmicreticulum lumen. Implicated in Alzheimer''s disease; dementia; myocardialinfarction; and myopia.
LUM: Enables collagen binding activity. Predicted to be involved in visualperception. Predicted to act upstream of or within positive regulation oftranscription by RNA polymerase II. Located in extracellular exosome. Partof fibrillar collagen trimer. Colocalizes with collagen-containing extracellularmatrix. Implicated in carotid artery disease; coronary artery disease; andpancreatic cancer. Biomarker of pancreatic cancer and varicose veins.
MSX1: Enables p53 binding activity and sequence-specific double-stranded DNAbinding activity. Involved in several processes, including embryonic nailplate morphogenesis; face morphogenesis; and protein stabilization. Locatedin nucleoplasm. Implicated in cleft lip; cleft palate; orofacial cleft 5;tooth and nail syndrome; and tooth disease (multiple).
NRP1: Enables GTPase activator activity and vascular endothelial growth factorbinding activity. Involved in several processes, including cellular responseto hepatocyte growth factor stimulus; positive regulation of cellular componentorganization; and transmembrane receptor protein tyrosine kinase signalingpathway. Located in cytosol; focal adhesion; and plasma membrane. Implicatedin lung non-small cell carcinoma. Biomarker of hepatocellular carcinoma.
OLR1: Enables identical protein binding activity. Predicted to be involvedin several processes, including leukocyte cell-cell adhesion; lipoproteinmetabolic process; and positive regulation of superoxide anion generation.Predicted to act upstream of or within endocytosis and vasoconstriction. Locatedin nucleoplasm and plasma membrane. Part of receptor complex. Implicated incerebral amyloid angiopathy; coronary artery disease; and myocardial infarction.
PDGFA: Enables several functions, including platelet-derived growth factorbinding activity; protein dimerization activity; and signaling receptor bindingactivity. Involved in several processes, including positive regulation ofintracellular signal transduction; regulation of cell migration; and regulationof phosphate metabolic process. Acts upstream of or within positive regulationof cell population proliferation. Located in cell surface; extracellular space;and platelet-derived growth factor complex. Implicated in high grade glioma.Biomarker of Leydig cell tumor; breast cancer; leiomyoma; and prostate adenocarcinoma.
PF4: Enables CXCR3 chemokine receptor binding activity and heparin bindingactivity. Involved in several processes, including defense response to otherorganism; regulation of macromolecule biosynthetic process; and regulationof myeloid cell differentiation. Located in cytoplasm.
PGLYRP1: Enables peptidoglycan binding activity and peptidoglycan immune receptoractivity. Involved in antimicrobial humoral immune response mediated by antimicrobialpeptide; killing of cells of another organism; and response to bacterium.Located in extracellular exosome.
POSTN: Enables metal ion binding activity. Involved in cell adhesion and cellularresponse to vitamin K. Located in collagen-containing extracellular matrixand trans-Golgi network. Biomarker of abdominal aortic aneurysm; chronic kidneydisease; congestive heart failure; and degenerative disc disease.
PRG2: An extracellular matrix structural constituent conferring compressionresistance. Predicted to be involved in defense response to bacterium andimmune response. Predicted to act upstream of or within defense response tonematode and regulation of cytokine production. Located in collagen-containingextracellular matrix and extracellular exosome. Biomarker of Chagas disease;asthma; and peritoneum cancer.
PTK2: Enables several functions, including SH2 domain binding activity; enzymebinding activity; and non-membrane spanning protein tyrosine kinase activity.Involved in several processes, including cell surface receptor signaling pathway;protein phosphorylation; and regulation of cell-substrate adhesion. Locatedin several cellular components, including cytoskeleton; cytosol; and focaladhesion. Implicated in leiomyoma; lung small cell carcinoma; and pulmonaryhypertension. Biomarker of ductal carcinoma in situ; endometrial hyperplasia;endometriosis (multiple); lung carcinoma (multiple); and reproductive organcancer (multiple).
S100A4: Enables RAGE receptor binding activity and identical protein bindingactivity. Involved in positive regulation of I-kappaB kinase/NF-kappaB signaling.Located in nucleus and perinuclear region of cytoplasm. Part of collagen-containingextracellular matrix.
SERPINA5: Enables several functions, including enzyme binding activity; phosphatidylcholinebinding activity; and retinoic acid binding activity. Involved in negativeregulation of hydrolase activity. Located in several cellular components,including external side of plasma membrane; extracellular exosome; and secretorygranule. Part of several cellular components, including protein C inhibitor-KLK3complex; protein C inhibitor-PLAT complex; and protein C inhibitor-PLAU complex.Colocalizes with collagen-containing extracellular matrix.
SLCO2A1: Predicted to enable prostaglandin transmembrane transporter activityand sodium-independent organic anion transmembrane transporter activity. Predictedto be involved in prostaglandin transport and sodium-independent organic aniontransport. Predicted to act upstream of or within transmembrane transport.Predicted to be located in membrane. Predicted to be active in plasma membrane.Implicated in primary hypertrophic osteoarthropathy.
SPP1: Enables integrin binding activity; ion binding activity; and small moleculebinding activity. Involved in several processes, including androgen catabolicprocess; cellular response to testosterone stimulus; and positive regulationof estradiol secretion. Located in Golgi apparatus and extracellular space.Implicated in several diseases, including autoimmune disease (multiple); biliaryatresia; coronary artery disease (multiple); disease of cellular proliferation(multiple); and hepatitis. Biomarker of several diseases, including arterydisease (multiple); calcinosis; hepatocellular carcinoma; kidney failure;and progressive osseous heteroplasia.
STC1: Enables identical protein binding activity. Involved in several processes,including chondrocyte proliferation; endothelial cell morphogenesis; and regulationof monoatomic ion transport. Located in cytoplasm and nucleus.
THBD: Predicted to enable calcium ion binding activity and signaling receptoractivity. Predicted to be involved in blood coagulation; negative regulationof fibrinolysis; and negative regulation of platelet activation. Predictedto act upstream of or within female pregnancy. Located in cell surface andserine-type endopeptidase complex. Implicated in several diseases, includingacute kidney failure; atypical hemolytic-uremic syndrome; cerebrovasculardisease (multiple); rheumatoid arthritis; and thrombophilia (multiple). Biomarkerof several diseases, including artery disease (multiple); autoimmune disease(multiple); end stage renal disease; familial combined hyperlipidemia; andlung disease (multiple).
TIMP1: Enables cytokine activity; metalloendopeptidase inhibitor activity;and zinc ion binding activity. Involved in several processes, including cellularresponse to UV-A; negative regulation of proteolysis; and negative regulationof trophoblast cell migration. Located in extracellular space. Biomarker ofseveral diseases, including CAKUT2; Down syndrome; artery disease (multiple);carcinoma (multiple); and diabetes mellitus (multiple).
TNFRSF21: Involved in apoptotic process; cellular response to tumor necrosisfactor; and negative regulation of myelination. Located in plasma membrane.
VAV2: Enables guanyl-nucleotide exchange factor activity and phosphotyrosineresidue binding activity. Involved in regulation of GTPase activity and regulationof cell size. Predicted to be located in cytosol. Predicted to be active incytoplasm.
VCAN: Predicted to enable protein phosphatase binding activity. Predictedto be an extracellular matrix structural constituent conferring compressionresistance. Involved in glial cell migration. Located in extracellular region.Colocalizes with collagen-containing extracellular matrix. Implicated in intracranialaneurysm.
VEGFA: Enables several functions, including fibronectin binding activity;heparin binding activity; and signaling receptor binding activity. Involvedin several processes, including positive regulation of cell migration; positiveregulation of intracellular signal transduction; and positive regulation ofmacromolecule metabolic process. Acts upstream of or within several processes,including branching involved in blood vessel morphogenesis; positive regulationof endothelial cell proliferation; and regulation of nitric oxide mediatedsignal transduction. Located in several cellular components, including VEGF-Acomplex; adherens junction; and secretory granule. Implicated in several diseases,including autoimmune disease (multiple); gastrointestinal system cancer (multiple);hematologic cancer (multiple); hypertension (multiple); and reproductive organcancer (multiple). Biomarker of several diseases, including artery disease(multiple); autoimmune disease (multiple); eye disease (multiple); inflammatorybowel disease (multiple); and respiratory system cancer (multiple).
VTN: Enables integrin binding activity. Involved in several processes, includingendodermal cell differentiation; regulation of protein metabolic process;and smooth muscle cell-matrix adhesion. Located in several cellular components,including endoplasmic reticulum; peptidase inhibitor complex; and proteincomplex involved in cell-matrix adhesion. Implicated in Churg-Strauss syndrome;granulomatosis with polyangiitis; and thrombosis. Biomarker of coronary arterydisease and diabetic retinopathy.
////
ACHE: Enables several functions, including acetylcholine binding activity;acetylcholinesterase activity; and protein homodimerization activity. Involvedin acetylcholine catabolic process; cell adhesion; and osteoblast development.Located in several cellular components, including Golgi apparatus; perinuclearregion of cytoplasm; and synapse. Implicated in Alzheimer''s disease; epilepsy;and myasthenia gravis. Biomarker of Hirschsprung''s disease; autoimmune disease(multiple); bacterial meningitis; and neurodegenerative disease (multiple).
ADGRG1: Enables heparin binding activity. Involved in several processes, includingangiogenesis; intracellular signal transduction; and vascular endothelialgrowth factor production. Located in extracellular exosome. Implicated inbilateral frontoparietal polymicrogyria and bilateral perisylvian polymicrogyria.
AMOT: Enables angiostatin binding activity; identical protein binding activity;and signaling receptor activity. Involved in negative regulation of vascularpermeability and positive regulation of blood vessel endothelial cell migration.Acts upstream of or within several processes, including hippo signaling; negativeregulation of angiogenesis; and regulation of cell migration. Located in severalcellular components, including actin cytoskeleton; bicellular tight junction;and ruffle. Colocalizes with COP9 signalosome.
CDK5R1: Enables protein kinase binding activity and protein serine/threoninekinase activator activity. Involved in positive regulation of signaling receptoractivity; protein phosphorylation; and regulation of macromolecule biosyntheticprocess. Located in nucleoplasm; perinuclear region of cytoplasm; and serine/threonineprotein kinase complex. Implicated in Alzheimer''s disease. Biomarker of Alzheimer''sdisease.
CDK6: Enables several functions, including ATP binding activity; FBXO familyprotein binding activity; and cyclin binding activity. Involved in severalprocesses, including negative regulation of cellular senescence; negativeregulation of osteoblast differentiation; and regulation of myeloid cell differentiation.Located in several cellular components, including centrosome; nucleoplasm;and ruffle. Part of cyclin-dependent protein kinase holoenzyme complex. Implicatedin high grade glioma; lung non-small cell carcinoma; pancreatic adenocarcinoma;pancreatic ductal carcinoma; and primary autosomal recessive microcephaly12. Biomarker of high grade glioma (multiple); lung non-small cell carcinoma(multiple); medulloblastoma; and non-functioning pancreatic endocrine tumor.
CELSR1: Predicted to enable G protein-coupled receptor activity and calciumion binding activity. Predicted to be involved in cell-cell adhesion; establishmentof planar polarity; and neural tube closure. Predicted to act upstream ofor within several processes, including apical protein localization; morphogenesisof an epithelium; and motor neuron migration. Located in nucleoplasm and plasmamembrane. Implicated in hereditary lymphedema.
CNTFR: Enables cytokine binding activity and signaling receptor binding activity.Contributes to ciliary neurotrophic factor receptor activity. Involved inciliary neurotrophic factor-mediated signaling pathway and negative regulationof neuron apoptotic process. Part of CNTFR-CLCF1 complex; apical plasma membrane;and ciliary neurotrophic factor receptor complex.
CRMP1: Enables filamin binding activity and identical protein binding activity.Involved in negative regulation of actin filament binding activity and negativeregulation of neuron projection development. Located in centrosome; cytosol;and midbody.
DPYSL2: Enables identical protein binding activity. Involved in endocytosis.Located in cytosol and plasma membrane. Colocalizes with membrane and microtubule.
ETS2: Enables several functions, including DNA-binding transcription repressoractivity, RNA polymerase II-specific; RNA polymerase II cis-regulatory regionsequence-specific DNA binding activity; and RNA polymerase II-specific DNA-bindingtranscription factor binding activity. Involved in negative regulation oftranscription by RNA polymerase II and positive regulation of transcriptionby RNA polymerase II. Located in cytosol; nucleoplasm; and plasma membrane.
GLI1: Enables RNA polymerase II transcription regulatory region sequence-specificDNA binding activity and chromatin binding activity. Involved in several processes,including positive regulation of cardiac muscle cell proliferation; positiveregulation of nucleobase-containing compound metabolic process; and regulationof smoothened signaling pathway. Acts upstream of or within positive regulationof transcription by RNA polymerase II. Located in GLI-SUFU complex and nucleoplasm.Is active in cytoplasm. Implicated in gallbladder cancer. Biomarker of colorectalcancer; gastric adenocarcinoma (multiple); multiple sclerosis; nevoid basalcell carcinoma syndrome; and spina bifida.
HEY1: Enables DNA-binding transcription factor activity, RNA polymerase II-specific;RNA polymerase II-specific DNA-binding transcription factor binding activity;and sequence-specific double-stranded DNA binding activity. Involved in severalprocesses, including negative regulation of Notch signaling pathway; negativeregulation of transcription from RNA polymerase II promoter involved in smoothmuscle cell differentiation; and negative regulation of transcription regulatoryregion DNA binding activity. Predicted to be located in cytoplasm. Predictedto be part of chromatin. Predicted to be active in nucleus.
HEY2: Enables several functions, including DNA-binding transcription factoractivity, RNA polymerase II-specific; RNA polymerase II-specific DNA-bindingtranscription factor binding activity; and histone deacetylase binding activity.Involved in negative regulation of transcription initiation by RNA polymeraseII; negative regulation of transcription regulatory region DNA binding activity;and vascular associated smooth muscle cell development. Part of transcriptionrepressor complex.
L1CAM: Enables protein domain specific binding activity. Involved in severalprocesses, including axon guidance; cell-matrix adhesion; and synapse organization.Located in several cellular components, including axon; cell surface; andneuronal cell body. Implicated in MASA syndrome; hydrocephalus; ovarian carcinoma;pancreatic cancer; and schizophrenia. Biomarker of several diseases, includingbipolar disorder; carcinoma (multiple); colorectal cancer; glioblastoma; andpheochromocytoma.
LDB1: Enables LIM domain binding activity; RNA polymerase II-specific DNA-bindingtranscription factor binding activity; and enzyme binding activity. Involvedin negative regulation of DNA-templated transcription and positive regulationof transcription by RNA polymerase II. Located in chromatin. Part of beta-catenin-TCFcomplex.
MYH9: Enables several functions, including adenyl ribonucleotide binding activity;integrin binding activity; and protein homodimerization activity. Contributesto actin filament binding activity and microfilament motor activity. Involvedin several processes, including actin cytoskeleton organization; myeloid celldifferentiation; and negative regulation of actin filament severing. Actsupstream of or within actin filament-based movement. Located in several cellularcomponents, including actin cytoskeleton; immunological synapse; and myosinII filament. Part of myosin II complex. Colocalizes with COP9 signalosome.Implicated in several diseases, including auditory system disease (multiple);autosomal dominant Alport syndrome; blood platelet disease (multiple); endstage renal disease; and orofacial cleft. Biomarker of MYH-9 related disease.
NF1: Enables GTPase activator activity; phosphatidylcholine binding activity;and phosphatidylethanolamine binding activity. Involved in several processes,including positive regulation of GTPase activity; regulation of angiogenesis;and regulation of blood vessel endothelial cell migration. Acts upstream ofor within negative regulation of MAPK cascade; negative regulation of cellmigration; and negative regulation of endothelial cell proliferation. Locatedin axon and dendrite. Implicated in several diseases, including autistic disorder;hematologic cancer (multiple); neurofibromatosis 1; neurofibromatosis-Noonansyndrome; and peripheral nervous system neoplasm (multiple). Biomarker ofacute myeloid leukemia; colon cancer; colorectal carcinoma; lung non-smallcell carcinoma; and malignant astrocytoma.
NKX6-1: Predicted to enable DNA-binding transcription factor activity, RNApolymerase II-specific and RNA polymerase II cis-regulatory region sequence-specificDNA binding activity. Predicted to be involved in several processes, includingdetection of glucose; positive regulation of type B pancreatic cell development;and regulation of DNA-templated transcription. Predicted to act upstream ofor within several processes, including enteroendocrine cell differentiation;regulation of axon extension; and regulation of oligodendrocyte differentiation.Located in extracellular exosome.
NRCAM: Enables ankyrin binding activity. Involved in angiogenesis and clusteringof voltage-gated sodium channels. Predicted to be located in axon initialsegment. Predicted to be active in axon; glutamatergic synapse; and postsynapticdensity membrane.
NRP1: Enables GTPase activator activity and vascular endothelial growth factorbinding activity. Involved in several processes, including cellular responseto hepatocyte growth factor stimulus; positive regulation of cellular componentorganization; and transmembrane receptor protein tyrosine kinase signalingpathway. Located in cytosol; focal adhesion; and plasma membrane. Implicatedin lung non-small cell carcinoma. Biomarker of hepatocellular carcinoma.
NRP2: Enables identical protein binding activity. Predicted to be involvedin nervous system development and outflow tract septum morphogenesis. Predictedto act upstream of or within several processes, including cellular responseto leukemia inhibitory factor; negative chemotaxis; and trunk neural crestcell migration. Predicted to be located in membrane. Predicted to be activein axon; glutamatergic synapse; and postsynaptic membrane.
OPHN1: Enables phospholipid binding activity. Involved in several processes,including establishment of epithelial cell apical/basal polarity; neuron differentiation;and regulation of postsynaptic neurotransmitter receptor internalization.Is active in glutamatergic synapse. Implicated in X-linked mental retardationwith cerebellar hypoplasia and distinctive facial appearance.
PLG: Enables several functions, including apolipoprotein binding activity;protein antigen binding activity; and serine-type endopeptidase activity.Involved in several processes, including extracellular matrix disassembly;positive regulation of blood vessel endothelial cell migration; and regulationof blood coagulation. Located in cell surface and extracellular space. Isextrinsic component of external side of plasma membrane. Part of collagen-containingextracellular matrix. Implicated in COVID-19; conjunctivitis; hereditary angioedema;plasminogen deficiency type I; and thrombophilia. Biomarker of Noonan syndromeand osteonecrosis.
PML: Enables several functions, including protein dimerization activity; sumo-dependentprotein binding activity; and transition metal ion binding activity. Involvedin several processes, including positive regulation of apoptotic process;regulation of nucleobase-containing compound metabolic process; and regulationof protein metabolic process. Acts upstream of or within maintenance of proteinlocation in nucleus. Located in several cellular components, including chromosome,telomeric region; nuclear lumen; and nuclear membrane. Implicated in acutepromyelocytic leukemia and skin cancer. Biomarker of clear cell renal cellcarcinoma; hepatocellular carcinoma; multiple myeloma; and pre-eclampsia.
PTCH1: Enables several functions, including cholesterol binding activity;cyclin binding activity; and hedgehog family protein binding activity. Involvedin several processes, including cellular response to cholesterol; chordateembryonic development; and regulation of DNA-templated transcription. Locatedin several cellular components, including apical part of cell; caveola; andperinuclear region of cytoplasm. Colocalizes with Golgi apparatus. Implicatedin carcinoma (multiple); holoprosencephaly (multiple); nevoid basal cell carcinomasyndrome; and stomach cancer. Biomarker of several diseases, including colorectaladenoma; gastrointestinal system cancer (multiple); hyperglycemia; nasopharyngitis;and nevoid basal cell carcinoma syndrome.
RASA1: Enables several functions, including GTPase activator activity; GTPasebinding activity; and phosphotyrosine residue binding activity. Involved inseveral processes, including blood vessel morphogenesis; negative regulationof cell-matrix adhesion; and regulation of actin filament polymerization.Predicted to be located in cytosol. Implicated in arteriovenous malformationand basal cell carcinoma.
RTN1: Involved in negative regulation of amyloid-beta formation and neurondifferentiation. Located in Golgi membrane and endoplasmic reticulum membrane.
SCG2: Enables chemoattractant activity and cytokine activity. Involved inseveral processes, including eosinophil chemotaxis; induction of positivechemotaxis; and negative regulation of apoptotic process. Located in extracellularspace.
SHH: Enables calcium ion binding activity; patched binding activity; and zincion binding activity. Involved in several processes, including hemopoiesis;positive regulation of sclerotome development; and positive regulation ofsmoothened signaling pathway. Acts upstream of or within epithelial-mesenchymalsignaling involved in prostate gland development. Located in Golgi apparatus;endoplasmic reticulum; and extracellular space. Implicated in several diseases,including Hirschsprung''s disease; holoprosencephaly (multiple); hypoplasticor aplastic tibia with polydactyly; middle cerebral artery infarction; andpolydactyly. Biomarker of several diseases, including autism spectrum disorder;biliary atresia; gastrointestinal system cancer (multiple); glomerulonephritis(multiple); and multiple sclerosis (multiple).
SLIT1: Enables Roundabout binding activity. Involved in axon extension involvedin axon guidance; motor neuron axon guidance; and negative chemotaxis. Predictedto be located in extracellular region. Predicted to be active in extracellularspace.
THY1: Enables integrin binding activity. Involved in integrin-mediated signalingpathway; positive regulation of cell adhesion; and positive regulation ofcellular extravasation. Located in apical plasma membrane; cell surface; andendoplasmic reticulum.
TLE1: Enables DNA-binding transcription factor binding activity; identicalprotein binding activity; and transcription corepressor activity. Involvedin negative regulation of anoikis; negative regulation of signal transduction;and regulation of gene expression. Located in cytosol and nucleoplasm. Partof beta-catenin-TCF complex.
TLE3: Predicted to enable transcription corepressor activity. Predicted tobe involved in negative regulation of canonical Wnt signaling pathway andnegative regulation of cold-induced thermogenesis. Located in nucleoplasm.Part of beta-catenin-TCF complex.
UNC5C: Enables protein kinase binding activity and tubulin binding activity.Involved in dorsal root ganglion development. Located in plasma membrane.
VEGFA: Enables several functions, including fibronectin binding activity;heparin binding activity; and signaling receptor binding activity. Involvedin several processes, including positive regulation of cell migration; positiveregulation of intracellular signal transduction; and positive regulation ofmacromolecule metabolic process. Acts upstream of or within several processes,including branching involved in blood vessel morphogenesis; positive regulationof endothelial cell proliferation; and regulation of nitric oxide mediatedsignal transduction. Located in several cellular components, including VEGF-Acomplex; adherens junction; and secretory granule. Implicated in several diseases,including autoimmune disease (multiple); gastrointestinal system cancer (multiple);hematologic cancer (multiple); hypertension (multiple); and reproductive organcancer (multiple). Biomarker of several diseases, including artery disease(multiple); autoimmune disease (multiple); eye disease (multiple); inflammatorybowel disease (multiple); and respiratory system cancer (multiple).
VLDLR: Enables several functions, including apolipoprotein binding activity;very-low-density lipoprotein particle binding activity; and very-low-densitylipoprotein particle receptor activity. Involved in glycoprotein transport;receptor-mediated endocytosis; and very-low-density lipoprotein particle clearance.Located in membrane. Part of receptor complex. Implicated in Alzheimer''sdisease; cerebellar ataxia, mental retardation and dysequlibrium syndrome;and dementia. Biomarker of autistic disorder.
////
ABCC8: Enables ATPase-coupled monoatomic cation transmembrane transporter activity; potassium channel activity; and transmembrane transporter binding activity. Predicted to be involved in inorganic cation transmembrane transport. Part of inward rectifying potassium channel. Implicated in glucose metabolism disease (multiple) and hypertension.
AKT3: Enables ATP binding activity and protein serine/threonine kinase activity. Involved in several processes, including negative regulation of cellular senescence; positive regulation of cell migration involved in sprouting angiogenesis; and positive regulation of vascular endothelial cell proliferation. Predicted to be located in cytoplasm; membrane; and nucleus. Implicated in colon cancer; glioblastoma; prostate adenocarcinoma; prostate cancer; and renal cell carcinoma. Biomarker of lung non-small cell carcinoma; malignant astrocytoma; and pancreatic adenocarcinoma.
CHGA: Involved in several processes, including defense response to bacterium; mast cell chemotaxis; and mast cell degranulation. Located in perinuclear region of cytoplasm. Implicated in IgA glomerulonephritis; end stage renal disease; hypertension; and prostate cancer. Biomarker of end stage renal disease and pheochromocytoma.
DCX: Enables microtubule binding activity and protein kinase binding activity. Involved in neuron migration. Located in neuron projection. Implicated in X-linked lissencephaly 1 and subcortical band heterotopia. Biomarker of high grade glioma and temporal lobe epilepsy.
DPP4: Enables several functions, including chemorepellent activity; peptidase activity; and protein homodimerization activity. Involved in several processes, including negative regulation of extracellular matrix disassembly; negative regulation of neutrophil chemotaxis; and regulation of cell-cell adhesion. Located in several cellular components, including apical plasma membrane; endocytic vesicle; and lamellipodium. Implicated in Middle East respiratory syndrome and type 2 diabetes mellitus. Biomarker of esophagus squamous cell carcinoma.
ELP4: Enables phosphorylase kinase regulator activity. Contributes to RNA polymerase II complex binding activity. Involved in regulation of transcription by RNA polymerase II. Located in cytoplasm and nucleoplasm. Part of elongator holoenzyme complex and transcription elongation factor complex. Implicated in aniridia.
FOXA2: Enables DNA-binding transcription factor activity and RNA polymerase II cis-regulatory region sequence-specific DNA binding activity. Involved in several processes, including dopaminergic neuron differentiation; negative regulation of epithelial to mesenchymal transition; and regulation of DNA-templated transcription. Located in cell junction and nucleoplasm. Implicated in type 2 diabetes mellitus. Biomarker of lung non-small cell carcinoma.
FOXO1: Enables several functions, including DNA-binding transcription activator activity, RNA polymerase II-specific; beta-catenin binding activity; and ubiquitin protein ligase binding activity. Involved in several processes, including positive regulation of catabolic process; positive regulation of cellular biosynthetic process; and regulation of apoptotic process. Located in cytoplasm. Is active in nucleus. Implicated in alveolar rhabdomyosarcoma. Biomarker of congestive heart failure; hepatocellular carcinoma; and prostate cancer.
G6PC2: Enables glucose-6-phosphatase activity. Involved in glucose homeostasis and regulation of insulin secretion. Predicted to be located in endoplasmic reticulum membrane. Predicted to be active in membrane.
GCG: Enables gastric inhibitory polypeptide receptor binding activity and identical protein binding activity. Predicted to be involved in several processes, including positive regulation of bicellular tight junction assembly; positive regulation of insulin secretion involved in cellular response to glucose stimulus; and protein kinase A signaling. Predicted to act upstream of or within negative regulation of execution phase of apoptosis; positive regulation of gluconeogenesis; and positive regulation of histone H3-K4 methylation. Predicted to be located in endoplasmic reticulum lumen; extracellular region; and secretory granule lumen. Predicted to be active in extracellular space. Implicated in Alzheimer's disease and prediabetes syndrome.
GCK: Enables ATP binding activity; glucokinase activity; and glucose binding activity. Involved in several processes, including detection of glucose; positive regulation of insulin secretion; and regulation of glucose metabolic process. Located in cytosol. Implicated in artery disease (multiple) and glucose metabolism disease (multiple).
HNF1A: Enables DNA-binding transcription factor activity; protein dimerization activity; and transcription cis-regulatory region binding activity. Involved in several processes, including glucose transmembrane transport; insulin secretion; and positive regulation of transcription initiation by RNA polymerase II. Located in cytoplasm and nucleus. Part of protein-containing complex. Implicated in colorectal cancer; glucose metabolism disease (multiple); liver disease (multiple); and renal cell carcinoma. Biomarker of chromophobe renal cell carcinoma and colorectal cancer.
IAPP: Enables identical protein binding activity and lipid binding activity. Involved in several processes, including G protein-coupled receptor signaling pathway; positive regulation of intracellular signal transduction; and positive regulation of macromolecule metabolic process. Located in inclusion body. Implicated in type 1 diabetes mellitus and type 2 diabetes mellitus. Biomarker of type 1 diabetes mellitus and type 2 diabetes mellitus.
INS: Enables identical protein binding activity; protease binding activity; and signaling receptor binding activity. Involved in several processes, including negative regulation of catabolic process; positive regulation of signal transduction; and regulation of protein localization. Located in extracellular space. Implicated in diabetic retinopathy; glucose metabolism disease (multiple); insulinoma; and pancreatic cancer. Biomarker of carcinoma (multiple); disease of metabolism (multiple); osteoarthritis; and prostate cancer.
INSM1: Enables several functions, including DNA binding activity; DNA-binding transcription repressor activity, RNA polymerase II-specific; and cyclin binding activity. Involved in several processes, including negative regulation of cell population proliferation; negative regulation of nitrogen compound metabolic process; and transdifferentiation. Part of transcription repressor complex.
ISL1: Enables DNA-binding transcription factor activity, RNA polymerase II-specific; DNA-binding transcription factor binding activity; and RNA polymerase II cis-regulatory region sequence-specific DNA binding activity. Involved in heart development; positive regulation of insulin secretion; and positive regulation of transcription by RNA polymerase II. Predicted to be part of chromatin. Predicted to be active in nucleus. Implicated in type 1 diabetes mellitus and type 2 diabetes mellitus.
LMO2: Enables several functions, including DNA-binding transcription factor binding activity; identical protein binding activity; and transcription coactivator activity. Involved in cellular response to thyroid hormone stimulus and positive regulation of transcription by RNA polymerase II. Part of transcription regulator complex.
MAFB: Enables identical protein binding activity. Involved in negative regulation of erythrocyte differentiation and regulation of DNA-templated transcription. Located in RNA polymerase II transcription regulator complex. Is active in nucleus. Implicated in Duane retraction syndrome and multicentric carpotarsal osteolysis syndrome.
NEUROD1: Enables several functions, including DNA-binding transcription activator activity, RNA polymerase II-specific; E-box binding activity; and protein heterodimerization activity. Contributes to sequence-specific DNA binding activity. Involved in several processes, including insulin secretion; nitric oxide mediated signal transduction; and regulation of DNA-templated transcription. Located in nucleus. Part of RNA polymerase II transcription regulator complex. Implicated in glucose intolerance; hyperglycemia; maturity-onset diabetes of the young type 6; type 1 diabetes mellitus; and type 2 diabetes mellitus. Biomarker of obesity.
NEUROG3: Enables DNA-binding transcription repressor activity, RNA polymerase II-specific and RNA polymerase II cis-regulatory region sequence-specific DNA binding activity. Involved in negative regulation of transcription by RNA polymerase II and positive regulation of transcription by RNA polymerase II. Located in nucleus. Implicated in congenital malabsorptive diarrhea 4; glucose intolerance; and type 2 diabetes mellitus.
NKX2-2: Predicted to enable DNA-binding transcription activator activity, RNA polymerase II-specific and RNA polymerase II cis-regulatory region sequence-specific DNA binding activity. Predicted to be involved in cell differentiation and regulation of transcription by RNA polymerase II. Predicted to act upstream of or within several processes, including enteroendocrine cell differentiation; neurogenesis; and positive regulation of cell differentiation. Predicted to be located in nucleoplasm. Predicted to be part of chromatin. Predicted to be active in nucleus.
NKX6-1: Predicted to enable DNA-binding transcription factor activity, RNA polymerase II-specific and RNA polymerase II cis-regulatory region sequence-specific DNA binding activity. Predicted to be involved in several processes, including detection of glucose; positive regulation of type B pancreatic cell development; and regulation of DNA-templated transcription. Predicted to act upstream of or within several processes, including enteroendocrine cell differentiation; regulation of axon extension; and regulation of oligodendrocyte differentiation. Located in extracellular exosome.
PAK3: Enables MAP kinase kinase activity and protein serine/threonine kinase activity. Involved in regulation of actin filament polymerization. Predicted to be located in cytosol and plasma membrane. Predicted to be active in cytoplasm; glutamatergic synapse; and postsynaptic density. Implicated in non-syndromic X-linked intellectual disability 30.
PAX4: Enables sequence-specific double-stranded DNA binding activity. Predicted to be involved in anatomical structure development and regulation of transcription by RNA polymerase II. Predicted to act upstream of or within negative regulation of transcription by RNA polymerase II and positive regulation of epithelial cell differentiation. Predicted to be located in nucleoplasm. Predicted to be part of chromatin. Implicated in diabetic ketoacidosis; maturity-onset diabetes of the young type 9; type 1 diabetes mellitus; and type 2 diabetes mellitus.
PAX6: Enables DNA-binding transcription factor activity, RNA polymerase II-specific; R-SMAD binding activity; and RNA polymerase II cis-regulatory region sequence-specific DNA binding activity. Involved in several processes, including camera-type eye development; pancreatic A cell development; and positive regulation of macromolecule metabolic process. Located in chromatin; cytosol; and nucleoplasm. Implicated in bilateral optic nerve hypoplasia; eye disease (multiple); glucose intolerance; and paranoid schizophrenia. Biomarker of pancreatic ductal carcinoma.
PCSK1: Predicted to enable serine-type endopeptidase activity. Predicted to be involved in peptide biosynthetic process and peptide hormone processing. Located in extracellular space. Implicated in obesity and proprotein convertase 1/3 deficiency.
PCSK2: Enables serine-type endopeptidase activity. Involved in insulin processing. Located in extracellular space; membrane; and nucleoplasm. Implicated in myocardial infarction and type 2 diabetes mellitus.
PDX1: Enables sequence-specific double-stranded DNA binding activity. Involved in insulin secretion; nitric oxide mediated signal transduction; and type B pancreatic cell differentiation. Located in nucleoplasm. Implicated in cerebral infarction; hyperglycemia; maturity-onset diabetes of the young type 4; pancreatic agenesis; and type 2 diabetes mellitus. Biomarker of obesity and type 2 diabetes mellitus.
PKLR: Predicted to enable pyruvate kinase activity. Predicted to be involved in cellular response to insulin stimulus and glycolytic process. Predicted to act upstream of or within response to other organism. Located in extracellular exosome. Implicated in Gaucher's disease; congenital nonspherocytic hemolytic anemia; malaria; pyruvate kinase deficiency of red cells; and type 2 diabetes mellitus.
SCGN: Predicted to enable calcium ion binding activity. Predicted to be involved in regulation of long-term synaptic potentiation and regulation of presynaptic cytosolic calcium ion concentration. Predicted to be located in extracellular region and transport vesicle membrane. Predicted to be active in several cellular components, including cytosol; dendrite; and terminal bouton.
SEC11A: Enables serine-type endopeptidase activity. Involved in signal peptide processing. Part of signal peptidase complex.
SLC2A2: Enables dehydroascorbic acid transmembrane transporter activity and hexose transmembrane transporter activity. Involved in dehydroascorbic acid transport and hexose transmembrane transport. Located in plasma membrane. Implicated in Fanconi syndrome; glycogen storage disease; and type 2 diabetes mellitus. Biomarker of gastrinoma and insulinoma.
SPCS1: Predicted to enable peptidase activity and ribosome binding activity. Involved in signal peptide processing; viral protein processing; and virion assembly. Located in signal peptidase complex.
SRP14: Enables RNA binding activity. Involved in protein targeting to ER. Located in nucleus. Part of signal recognition particle, endoplasmic reticulum targeting.
SRP9: Predicted to enable RNA binding activity and signal recognition particle binding activity. Predicted to be involved in SRP-dependent cotranslational protein targeting to membrane. Predicted to be located in cytosol. Predicted to be part of signal recognition particle, endoplasmic reticulum targeting.
SRPRB: Predicted to enable GTP binding activity. Predicted to be involved in protein targeting to ER. Located in cytoplasmic microtubule and membrane.
SST: Enables identical protein binding activity. Predicted to be involved in regulation of cell migration. Predicted to be located in extracellular region. Predicted to be active in GABA-ergic synapse; extracellular space; and neuronal dense core vesicle.
STXBP1: Enables syntaxin-1 binding activity. Involved in several processes, including SNARE complex assembly; platelet aggregation; and regulation of acrosomal vesicle exocytosis. Located in several cellular components, including cytosol; nucleoplasm; and platelet alpha granule. Implicated in West syndrome and developmental and epileptic encephalopathy 4.
SYT13: Predicted to enable several functions, including SNARE binding activity; calcium ion binding activity; and phospholipid binding activity. Predicted to be involved in several processes, including calcium-ion regulated exocytosis; cellular response to calcium ion; and regulation of secretion by cell. Located in transport vesicle.
VDR: Enables several functions, including lithocholic acid receptor activity; nuclear receptor activity; and steroid binding activity. Contributes to DNA-binding transcription factor activity and vitamin D response element binding activity. Involved in several processes, including decidualization; mRNA transcription by RNA polymerase II; and regulation of transcription by RNA polymerase II. Acts upstream of or within negative regulation of DNA-templated transcription. Located in cytosol and nucleoplasm. Part of RNA polymerase II transcription regulator complex and receptor complex. Is active in nucleus. Implicated in several diseases, including autoimmune disease (multiple); carcinoma (multiple); lipid storage disease (multiple); melanoma (multiple); and tuberculosis (multiple). Biomarker of autosomal recessive limb-girdle muscular dystrophy type 2B; breast cancer; carcinoma (multiple); cholangitis (multiple); and non-alcoholic fatty liver disease.
////
ADAM17: Enables PDZ domain binding activity; metalloendopeptidase activity involved in amyloid precursor protein catabolic process; and signaling receptor binding activity. Involved in several processes, including positive regulation of cell migration; regulation of signal transduction; and response to bacterium. Located in several cellular components, including apical plasma membrane; cell surface; and membrane raft. Colocalizes with cell-cell junction; focal adhesion; and ruffle membrane. Implicated in Alzheimer's disease; inflammatory bowel disease; and type 2 diabetes mellitus. Biomarker of renal fibrosis.
AXIN1: Enables several functions, including I-SMAD binding activity; beta-catenin binding activity; and ubiquitin protein ligase binding activity. Involved in negative regulation of canonical Wnt signaling pathway; positive regulation of nitrogen compound metabolic process; and protein-containing complex assembly. Located in lateral plasma membrane; nucleus; and perinuclear region of cytoplasm. Part of beta-catenin destruction complex. Implicated in hepatocellular carcinoma; lung cancer; and urinary bladder cancer. Biomarker of carcinoma (multiple); liver cirrhosis; and lung cancer (multiple).
AXIN2: Enables ubiquitin protein ligase binding activity. Involved in several processes, including maintenance of DNA repeat elements; positive regulation of epithelial to mesenchymal transition; and regulation of nucleobase-containing compound metabolic process. Located in centrosome; cytoplasm; and nucleus. Implicated in endometrial adenocarcinoma; gastrointestinal system cancer (multiple); lung cancer (multiple); and orofacial cleft. Biomarker of colon adenoma; familial adenomatous polyposis; gastrointestinal system cancer (multiple); and oral mucosa leukoplakia.
CCND2: Enables protein kinase binding activity. Involved in negative regulation of apoptotic process; positive regulation of cell cycle; and positive regulation of cell population proliferation. Located in several cellular components, including chromatin; cyclin D2-CDK4 complex; and nucleus. Part of cyclin-dependent protein kinase holoenzyme complex. Implicated in several diseases, including breast cancer (multiple); carcinoma (multiple); ductal carcinoma in situ; hepatitis B; and liver cancer (multiple). Biomarker of several diseases, including colon adenoma; gastrointestinal system cancer (multiple); germ cell cancer (multiple); granulosa cell tumor; and hepatitis B.
CSNK1E: Enables protein serine/threonine kinase activity. Involved in several processes, including canonical Wnt signaling pathway; negative regulation of protein binding activity; and peptidyl-serine phosphorylation. Located in cytoplasm. Implicated in invasive ductal carcinoma. Biomarker of Alzheimer's disease.
CTNNB1: Enables several functions, including I-SMAD binding activity; alpha-catenin binding activity; and enzyme binding activity. Involved in several processes, including canonical Wnt signaling pathway; epithelial tube morphogenesis; and regulation of macromolecule biosynthetic process. Acts upstream of or within positive regulation of epithelial to mesenchymal transition. Located in several cellular components, including basolateral plasma membrane; euchromatin; and lateral plasma membrane. Part of several cellular components, including beta-catenin destruction complex; beta-catenin-TCF7L2 complex; and catenin complex. Implicated in several diseases, including autosomal dominant intellectual developmental disorder 19; exudative vitreoretinopathy 7; hepatocellular carcinoma (multiple); nephroblastoma; and pilomatrixoma. Biomarker of several diseases, including carcinoma (multiple); gastrointestinal system cancer (multiple); germ cell cancer (multiple); lung cancer (multiple); and urinary system cancer (multiple).
CUL1: Predicted to enable protein-macromolecule adaptor activity; ubiquitin protein ligase binding activity; and ubiquitin-protein transferase activity. Involved in SCF-dependent proteasomal ubiquitin-dependent protein catabolic process and protein ubiquitination. Located in plasma membrane. Part of Parkin-FBXW7-Cul1 ubiquitin ligase complex and SCF ubiquitin ligase complex.
DKK1: Enables co-receptor binding activity; low-density lipoprotein particle receptor binding activity; and receptor antagonist activity. Involved in several processes, including regulation of cell fate specification; regulation of gene expression; and regulation of protein phosphorylation. Located in extracellular space and plasma membrane. Implicated in anodontia.
DKK4: Predicted to enable co-receptor binding activity and receptor antagonist activity. Predicted to be involved in negative regulation of canonical Wnt signaling pathway. Predicted to act upstream of or within Wnt signaling pathway and negative regulation of hair follicle placode formation. Predicted to be located in extracellular region. Predicted to be active in extracellular space.
DLL1: Enables Notch binding activity; Tat protein binding activity; and receptor ligand activity. Involved in Notch signaling pathway; negative regulation of interleukin-10 production; and neuronal stem cell population maintenance. Predicted to be located in adherens junction; apical plasma membrane; and membrane raft. Predicted to be active in plasma membrane. Biomarker of temporal arteritis.
DVL2: Enables frizzled binding activity and identical protein binding activity. Involved in Wnt signaling pathway; positive regulation of JUN kinase activity; and regulation of DNA-templated transcription. Located in aggresome; cytoplasmic vesicle; and nuclear body.
FRAT1: Enables molecular function inhibitor activity. Involved in beta-catenin destruction complex disassembly; positive regulation of canonical Wnt signaling pathway; and regulation of protein export from nucleus. Located in cytosol and nucleus.
FZD1: Enables several functions, including PDZ domain binding activity; Wnt receptor activity; and Wnt-protein binding activity. Involved in several processes, including autocrine signaling; canonical Wnt signaling pathway; and regulation of DNA-templated transcription. Located in cell surface. Biomarker of breast carcinoma.
FZD8: Enables PDZ domain binding activity; Wnt receptor activity; and ubiquitin protein ligase binding activity. Involved in canonical Wnt signaling pathway. Predicted to be located in Golgi apparatus. Predicted to be part of Wnt-Frizzled-LRP5/6 complex. Predicted to be active in neuronal dense core vesicle and plasma membrane.
GNAI1: Enables GTP binding activity. Involved in cell division; positive regulation of protein localization to cell cortex; and regulation of mitotic spindle organization. Located in several cellular components, including cell cortex; centrosome; and midbody.
HDAC11: Enables histone deacetylase activity. Involved in histone deacetylation. Located in nucleus and plasma membrane. Part of histone deacetylase complex.
HDAC2: Enables several functions, including NF-kappaB binding activity; histone deacetylase binding activity; and hydrolase activity, acting on carbon-nitrogen (but not peptide) bonds, in linear amides. Contributes to nucleosomal DNA binding activity. Involved in several processes, including heterochromatin organization; histone deacetylation; and regulation of DNA-templated transcription. Located in chromosome, telomeric region; cytoplasm; and nucleoplasm. Part of ESC/E(Z) complex; NuRD complex; and Sin3 complex. Implicated in stomach cancer. Biomarker of several diseases, including autoimmune disease (multiple); cervix uteri carcinoma in situ; gastrointestinal system cancer (multiple); prostate carcinoma; and pulmonary hypertension.
HDAC5: Enables several functions, including enzyme binding activity; identical protein binding activity; and transcription corepressor binding activity. Contributes to transcription cis-regulatory region binding activity. Involved in several processes, including negative regulation of cell migration involved in sprouting angiogenesis; negative regulation of myotube differentiation; and regulation of DNA-templated transcription. Acts upstream of or within negative regulation of transcription by RNA polymerase II. Located in Golgi apparatus; cytosol; and nuclear speck. Biomarker of colorectal cancer and pulmonary hypertension.
HEY1: Enables DNA-binding transcription factor activity, RNA polymerase II-specific; RNA polymerase II-specific DNA-binding transcription factor binding activity; and sequence-specific double-stranded DNA binding activity. Involved in several processes, including negative regulation of Notch signaling pathway; negative regulation of transcription from RNA polymerase II promoter involved in smooth muscle cell differentiation; and negative regulation of transcription regulatory region DNA binding activity. Predicted to be located in cytoplasm. Predicted to be part of chromatin. Predicted to be active in nucleus.
HEY2: Enables several functions, including DNA-binding transcription factor activity, RNA polymerase II-specific; RNA polymerase II-specific DNA-binding transcription factor binding activity; and histone deacetylase binding activity. Involved in negative regulation of transcription initiation by RNA polymerase II; negative regulation of transcription regulatory region DNA binding activity; and vascular associated smooth muscle cell development. Part of transcription repressor complex.
JAG1: Enables Notch binding activity; molecular adaptor activity; and phospholipid binding activity. Involved in several processes, including circulatory system development; negative regulation of cell adhesion; and neuronal stem cell population maintenance. Located in plasma membrane. Colocalizes with membrane. Implicated in Alagille syndrome; Charcot-Marie-Tooth disease; congenital heart disease; multiple sclerosis; and tetralogy of Fallot. Biomarker of hepatocellular carcinoma; multiple sclerosis; osteoarthritis; and temporal arteritis.
JAG2: Enables Notch binding activity and growth factor activity. Involved in regulation of cell population proliferation; spermatogenesis; and thymic T cell selection. Predicted to be located in plasma membrane. Implicated in autosomal recessive limb-girdle muscular dystrophy.
KAT2A: Enables several functions, including N-acyltransferase activity; histone deacetylase binding activity; and transcription coactivator activity. Involved in several processes, including monoubiquitinated histone H2A deubiquitination; protein acylation; and regulation of protein deacetylation. Acts upstream of or within regulation of protein stability. Located in ATAC complex; centrosome; and nucleus. Part of SAGA complex and transcription factor TFTC complex. Colocalizes with oxoglutarate dehydrogenase complex. Biomarker of lung non-small cell carcinoma.
LEF1: Enables several functions, including DNA-binding transcription activator activity, RNA polymerase II-specific; beta-catenin binding activity; and protein domain specific binding activity. Involved in several processes, including histone acetylation; positive regulation of cell differentiation; and regulation of gene expression. Located in beta-catenin-TCF complex and cytoplasm. Part of protein-DNA complex and transcription regulator complex. Implicated in ovarian cancer. Biomarker of prostate cancer; prostate carcinoma in situ; and thyroid gland papillary carcinoma.
MAML1: Enables peptide antigen binding activity; protein kinase binding activity; and transcription coactivator activity. Involved in several processes, including Notch signaling pathway; positive regulation of myotube differentiation; and positive regulation of transcription by RNA polymerase II. Located in nucleoplasm. Part of MAML1-RBP-Jkappa- ICN1 complex.
MYC: Enables several functions, including DNA-binding transcription factor activity, RNA polymerase II-specific; eukaryotic initiation factor eIF2 binding activity; and transcription cis-regulatory region binding activity. Involved in several processes, including protein-DNA complex organization; regulation of fibroblast proliferation; and regulation of nucleobase-containing compound metabolic process. Acts upstream of or within positive regulation of cell population proliferation and regulation of gene expression. Located in chromatin; nucleus; and rough endoplasmic reticulum. Part of protein-containing complex. Implicated in several diseases, including angiosarcoma; demyelinating disease; hematologic cancer (multiple); lung adenocarcinoma; and prostate cancer (multiple). Biomarker of several diseases, including hepatitis C; leukemia (multiple); liver disease (multiple); polycystic kidney disease 1; and urinary system cancer (multiple).
NCOR2: Enables Notch binding activity; histone deacetylase binding activity; and transcription corepressor activity. Involved in negative regulation of RNA metabolic process; negative regulation of androgen receptor signaling pathway; and regulation of cellular ketone metabolic process. Acts upstream of or within negative regulation of transcription by RNA polymerase II. Located in chromatin; nuclear body; and nuclear matrix. Part of transcription repressor complex. Implicated in osteoarthritis. Biomarker of breast cancer and endometrial carcinoma.
NCSTN: Enables ATPase binding activity; growth factor receptor binding activity; and protein-macromolecule adaptor activity. Involved in several processes, including Notch receptor processing; amyloid-beta formation; and proteolysis. Located in Golgi apparatus; endoplasmic reticulum; and plasma membrane. Part of gamma-secretase complex. Implicated in Alzheimer's disease; hidradenitis suppurativa; and schizophrenia.
NKD1: Predicted to enable PDZ domain binding activity and calcium ion binding activity. Involved in negative regulation of canonical Wnt signaling pathway and positive regulation of protein catabolic process. Part of protein phosphatase type 2A complex.
NOTCH1: Enables identical protein binding activity; transcription coactivator activity; and transmembrane signaling receptor activity. Involved in several processes, including heart development; negative regulation of endothelial cell migration; and regulation of transcription by RNA polymerase II. Part of MAML1-RBP-Jkappa- ICN1 complex and receptor complex. Implicated in Adams-Oliver syndrome; adult T-cell leukemia/lymphoma; and aortic valve disease 1. Biomarker of cholangiocarcinoma and endometrial cancer.
NOTCH4: Predicted to enable Notch binding activity. Involved in several processes, including negative regulation of cell adhesion molecule production; negative regulation of cell-cell adhesion mediated by cadherin; and negative regulation of transcription by RNA polymerase II. Located in cell surface. Implicated in autoimmune disease (multiple); dementia; ductal carcinoma in situ; schizophrenia; and systemic scleroderma. Biomarker of arteriosclerosis; endometrial cancer; and rheumatoid arthritis.
NUMB: Enables cadherin binding activity. Involved in negative regulation of protein localization to plasma membrane and positive regulation of cell migration. Located in clathrin-coated vesicle.
PPARD: Enables several functions, including linoleic acid binding activity; nuclear receptor activity; and transcription coactivator binding activity. Involved in apoptotic signaling pathway and positive regulation of DNA-templated transcription. Predicted to be located in chromatin. Implicated in type 2 diabetes mellitus. Biomarker of biliary tract cancer and pancreatic cancer.
PSEN2: Predicted to enable endopeptidase activity. Involved in several processes, including amyloid-beta formation; mitochondrion-endoplasmic reticulum membrane tethering; and proteolysis. Located in several cellular components, including centrosome; kinetochore; and nuclear inner membrane. Part of gamma-secretase complex. Implicated in Alzheimer's disease; Alzheimer's disease 4; breast cancer; and dilated cardiomyopathy 1V.
PTCH1: Enables several functions, including cholesterol binding activity; cyclin binding activity; and hedgehog family protein binding activity. Involved in several processes, including cellular response to cholesterol; chordate embryonic development; and regulation of DNA-templated transcription. Located in several cellular components, including apical part of cell; caveola; and perinuclear region of cytoplasm. Colocalizes with Golgi apparatus. Implicated in carcinoma (multiple); holoprosencephaly (multiple); nevoid basal cell carcinoma syndrome; and stomach cancer. Biomarker of several diseases, including colorectal adenoma; gastrointestinal system cancer (multiple); hyperglycemia; nasopharyngitis; and nevoid basal cell carcinoma syndrome.
RBPJ: Enables DNA-binding transcription activator activity, RNA polymerase II-specific; RNA polymerase II cis-regulatory region sequence-specific DNA binding activity; and RNA polymerase II-specific DNA-binding transcription factor binding activity. Involved in Notch signaling involved in heart development and regulation of transcription by RNA polymerase II. Located in cytoplasm; nucleolus; and nucleoplasm. Part of MAML1-RBP-Jkappa- ICN1 complex and transcription repressor complex. Implicated in Adams-Oliver syndrome and dilated cardiomyopathy.
SKP2: Enables identical protein binding activity. Involved in defense response to other organism; proteasome-mediated ubiquitin-dependent protein catabolic process; and protein K48-linked ubiquitination. Acts upstream of or within regulation of apoptotic process. Located in cytosol; nucleolus; and nucleoplasm. Part of SCF ubiquitin ligase complex. Implicated in prostate carcinoma. Biomarker of breast cancer; carcinoma (multiple); prostate cancer; and uterine disease (multiple).
TCF7: Enables beta-catenin binding activity and transcription cis-regulatory region binding activity. Involved in cellular response to interleukin-4. Located in nuclear body. Biomarker of prostate cancer.
TP53: Enables several functions, including DNA-binding transcription factor activity, RNA polymerase II-specific; enzyme binding activity; and nucleic acid binding activity. Involved in several processes, including intracellular signal transduction; regulation of apoptotic process; and regulation of nucleobase-containing compound metabolic process. Acts upstream of with a negative effect on regulation of cell cycle G2/M phase transition. Acts upstream of or within several processes, including ER overload response; cellular response to glucose starvation; and intrinsic apoptotic signaling pathway in response to DNA damage by p53 class mediator. Located in several cellular components, including centrosome; nuclear lumen; and transcription repressor complex. Part of transcription regulator complex. Colocalizes with nuclear body. Implicated in several diseases, including Li-Fraumeni syndrome (multiple); carcinoma (multiple); gastrointestinal system cancer (multiple); hematologic cancer (multiple); and open-angle glaucoma (multiple). Biomarker of several diseases, including carcinoma (multiple); hematologic cancer (multiple); oral mucosa leukoplakia; oral submucous fibrosis; and serous cystadenocarcinoma.
WNT1: Enables receptor ligand activity. Involved in several processes, including negative regulation of cell adhesion; negative regulation of cellular senescence; and regulation of signal transduction. Located in cytoplasm. Implicated in osteogenesis imperfecta type 15 and osteoporosis.
WNT5B: Enables signaling receptor binding activity. Involved in chondrocyte differentiation and positive regulation of cell migration. Located in extracellular exosome. Colocalizes with collagen-containing extracellular matrix. Biomarker of leiomyoma.
WNT6: Predicted to enable cytokine activity and frizzled binding activity. Involved in odontogenesis of dentin-containing tooth; positive regulation of gene expression; and positive regulation of tooth mineralization. Predicted to be located in several cellular components, including Golgi lumen; endocytic vesicle membrane; and extracellular exosome. Predicted to be active in extracellular space.
////
ADAM10: Enables metalloendopeptidase activity involved in amyloid precursorprotein catabolic process and molecular adaptor activity. Involved in severalprocesses, including constitutive protein ectodomain proteolysis; positiveregulation of T cell chemotaxis; and toxin transport. Acts upstream of orwithin membrane protein ectodomain proteolysis and negative regulation ofgene expression. Located in several cellular components, including perinuclearendoplasmic reticulum; synaptic membrane; and tetraspanin-enriched microdomain.Part of pore complex. Implicated in Alzheimer''s disease 18 and reticulateacropigmentation of Kitamura. Biomarker of colorectal cancer.
ADIPOR2: Enables adipokinetic hormone receptor activity and adiponectin bindingactivity. Involved in adiponectin-activated signaling pathway. Located inplasma membrane. Implicated in non-alcoholic fatty liver disease and type2 diabetes mellitus. Biomarker of non-alcoholic fatty liver disease.
AFAP1L2: Enables SH2 domain binding activity; SH3 domain binding activity;and protein tyrosine kinase activator activity. Involved in several processes,including positive regulation of epidermal growth factor receptor signalingpathway; regulation of gene expression; and regulation of mitotic cell cycle.Located in cytosol and plasma membrane.
AKAP7: Enables protein kinase A binding activity. Involved in cellular responseto cAMP; positive regulation of delayed rectifier potassium channel activity;and regulation of membrane repolarization. Located in apical plasma membrane;cytosol; and lateral plasma membrane. Part of protein-containing complex.
APP: Enables several functions, including PTB domain binding activity; proteindimerization activity; and signaling receptor binding activity. Involved inseveral processes, including defense response to other organism; modulationof chemical synaptic transmission; and positive regulation of macromoleculemetabolic process. Acts upstream of or within regulation of gene expression.Located in several cellular components, including amyloid-beta complex; cytoplasmicvesicle; and dendrite. Part of high-density lipoprotein particle; intermediate-densitylipoprotein particle; and receptor complex. Colocalizes with several cellularcomponents, including low-density lipoprotein particle; lysosome; and very-low-densitylipoprotein particle. Implicated in APP-related cerebral amyloid angiopathy;Alzheimer''s disease; Alzheimer''s disease 1; cognitive disorder; and visualepilepsy. Biomarker of Alzheimer''s disease; obesity; and periodontitis.
ATP6V0A4: Enables ATPase binding activity. Involved in several processes,including proton transmembrane transport; renal tubular secretion; and sensoryperception of sound. Located in apical plasma membrane and brush border membrane.Part of vacuolar proton-transporting V-type ATPase complex. Implicated inrenal tubular acidosis.
ATP8B1: Enables phosphatidylcholine flippase activity. Involved in severalprocesses, including apical protein localization; regulation of microvillusassembly; and xenobiotic transmembrane transport. Located in several cellularcomponents, including Golgi apparatus; apical plasma membrane; and nuclearbody. Part of phospholipid-translocating ATPase complex. Implicated in benignrecurrent intrahepatic cholestasis 1; intrahepatic cholestasis; intrahepaticcholestasis of pregnancy 1; and progressive familial intrahepatic cholestasis1.
B4GALT1: Enables several functions, including UDP-galactosyltransferase activity;manganese ion binding activity; and tubulin binding activity. Involved inoligosaccharide biosynthetic process and protein N-linked glycosylation. Locatedin several cellular components, including Golgi trans cisterna; basolateralplasma membrane; and brush border membrane. Implicated in congenital disorderof glycosylation and congenital disorder of glycosylation type IId.
BRCA1: Enables several functions, including enzyme binding activity; nucleicacid binding activity; and p53 binding activity. Involved in several processes,including DNA repair; positive regulation of macromolecule metabolic process;and protein ubiquitination. Acts upstream of or within intrinsic apoptoticsignaling pathway in response to DNA damage. Located in several cellular components,including DNA repair complex; nucleus; and plasma membrane. Part of BRCA1-Acomplex; BRCA1-BARD1 complex; and ribonucleoprotein complex. Is active inintracellular non-membrane-bounded organelle. Implicated in several diseases,including breast cancer (multiple); cervix uteri carcinoma in situ; gastrointestinalsystem cancer (multiple); hereditary breast ovarian cancer syndrome; and reproductiveorgan cancer (multiple). Biomarker of breast cancer (multiple); gastrointestinalsystem cancer (multiple); and lung non-small cell carcinoma.
CD160: Enables immune receptor activity; kinase binding activity; and signalingreceptor binding activity. Involved in several processes, including negativeregulation of adaptive immune memory response; phosphatidylinositol 3-kinasesignaling; and regulation of lymphocyte activation. Located in plasma membrane.
CROCC: Predicted to enable kinesin binding activity and structural moleculeactivity. Involved in several processes, including centriole-centriole cohesion;positive regulation of cilium assembly; and positive regulation of proteinlocalization to cilium. Located in cytoskeleton; cytosol; and plasma membrane.
CRYBG1: Predicted to enable carbohydrate binding activity.
CX3CL1: Enables signaling receptor binding activity. Involved in several processes,including regulation of cell migration; regulation of gene expression; andregulation of signal transduction. Located in cell surface; extracellularregion; and membrane. Implicated in Cor pulmonale and common cold. Biomarkerof several diseases, including chronic fatigue syndrome; myositis (multiple);polyarteritis nodosa; pulmonary hypertension; and rheumatoid arthritis.
DCBLD2: Predicted to enable signaling receptor activity. Involved in negativeregulation of cell growth and wound healing. Located in cell surface and plasmamembrane.
EFNA5: Enables ephrin receptor binding activity. Involved in several processes,including ephrin receptor signaling pathway; regulation of cytoskeleton organization;and regulation of focal adhesion assembly. Acts upstream of or within negativeregulation of substrate adhesion-dependent cell spreading and regulation ofcell morphogenesis. Located in external side of plasma membrane.
EPHB4: Enables ephrin receptor activity. Involved in several processes, includingcell migration involved in sprouting angiogenesis; ephrin receptor signalingpathway; and protein autophosphorylation. Located in plasma membrane. Implicatedin central conducting lymphatic anomaly. Biomarker of esophagus squamous cellcarcinoma.
FLOT2: Predicted to enable protease binding activity. Involved in severalprocesses, including negative regulation of macromolecule metabolic process;positive regulation of NF-kappaB transcription factor activity; and proteinlocalization to cell periphery. Located in several cellular components, includingbasolateral plasma membrane; cytoplasmic vesicle; and uropod. Part of flotillincomplex. Colocalizes with cortical actin cytoskeleton.
GAS1: Involved in several processes, including cellular response to vascularendothelial growth factor stimulus; negative regulation of protein processing;and regulation of ER to Golgi vesicle-mediated transport. Located in plasmamembrane.
GATA3: Enables several functions, including DNA-binding transcription factoractivity, RNA polymerase II-specific; E-box binding activity; and HMG boxdomain binding activity. Involved in several processes, including cellularresponse to cytokine stimulus; negative regulation of endothelial cell apoptoticprocess; and regulation of gene expression. Acts upstream of or within T celldifferentiation and positive regulation of transcription by RNA polymeraseII. Located in chromatin and nucleoplasm. Implicated in hypoparathyroidism;hypoparathyroidism-deafness-renal disease syndrome; nephrosis; and sensorineuralhearing loss. Biomarker of asthma.
GHRL: Enables protein tyrosine kinase activator activity. Involved in severalprocesses, including negative regulation of cytokine production; positiveregulation of hormone secretion; and regulation of circadian sleep/wake cycle,sleep. Acts upstream of or within dendrite development and positive regulationof synapse assembly. Located in axon and extracellular space. Implicated indiabetic neuropathy; esophagus adenocarcinoma; morbid obesity; obesity; andtype 2 diabetes mellitus. Biomarker of Prader-Willi syndrome; cardiovascularsystem disease; and end stage renal disease.
GSTM3: Enables several functions, including glutathione binding activity;glutathione transferase activity; and protein homodimerization activity. Involvedin several processes, including cellular detoxification of nitrogen compound;nitrobenzene metabolic process; and response to estrogen. Located in cytosoland intercellular bridge. Implicated in several diseases, including Alzheimer''sdisease; cystic fibrosis; larynx cancer; multiple sclerosis; and osteosarcoma.Biomarker of Alzheimer''s disease; asthma; macular degeneration; and pulmonaryemphysema.
HSPB1: Enables several functions, including protein folding chaperone; proteinhomodimerization activity; and protein kinase binding activity. Involved inseveral processes, including anterograde axonal protein transport; positiveregulation of angiogenesis; and positive regulation of endothelial cell migration.Located in cytoplasm and nucleus. Implicated in Charcot-Marie-Tooth diseaseaxonal type 2F; distal hereditary motor neuropathy type 2B; pancreatic cancer;and sarcoma. Biomarker of focal segmental glomerulosclerosis and rheumatoidarthritis.
IL2RB: Enables interleukin-15 receptor activity; interleukin-2 binding activity;and interleukin-2 receptor activity. Involved in interleukin-15-mediated signalingpathway; interleukin-2-mediated signaling pathway; and positive regulationof phagocytosis. Acts upstream of or within cytokine-mediated signaling pathwayand negative regulation of apoptotic process. Located in cell surface andplasma membrane. Implicated in asthma; immunodeficiency 63; myasthenia gravis;and visceral leishmaniasis. Biomarker of COVID-19 and hepatitis B.
IL2RG: Enables interleukin-15 receptor activity. Involved in interleukin-15-mediatedsignaling pathway and positive regulation of phagocytosis. Located in cellsurface. Implicated in X-linked severe combined immunodeficiency; combinedT cell and B cell immunodeficiency; and severe combined immunodeficiency.Biomarker of COVID-19.
LYN: Enables several functions, including ephrin receptor binding activity;non-membrane spanning protein tyrosine kinase activity; and scaffold proteinbinding activity. Involved in several processes, including cell surface receptorsignaling pathway; positive regulation of protein metabolic process; and proteinphosphorylation. Located in several cellular components, including Golgi apparatus;membrane raft; and perinuclear region of cytoplasm.
LYPD3: Predicted to enable laminin binding activity. Involved in negativeregulation of smooth muscle cell apoptotic process. Located in extracellularspace.
MAL: A structural constituent of myelin sheath. Predicted to be involved inmyelination. Predicted to act upstream of or within positive regulation ofextrinsic apoptotic signaling pathway via death domain receptors. Locatedin endoplasmic reticulum and membrane raft. Implicated in metachromatic leukodystrophy.
MDGA1: Involved in regulation of presynapse assembly and regulation of synapticmembrane adhesion. Located in Golgi apparatus and plasma membrane. Is activein GABA-ergic synapse.
NCOA6: Enables enzyme binding activity; nuclear receptor coactivator activity;and nuclear thyroid hormone receptor binding activity. Involved in DNA-templatedtranscription initiation; myeloid cell differentiation; and positive regulationof transcription by RNA polymerase II. Acts upstream of or within DNA damageresponse. Located in MLL3/4 complex and cytosol. Part of histone methyltransferasecomplex. Implicated in breast cancer; colon cancer; and lung cancer.
NTNG1: Enables cell-cell adhesion mediator activity. Involved in synapticmembrane adhesion. Located in plasma membrane.
PCSK9: Enables several functions, including lipoprotein particle receptorbinding activity; serine-type endopeptidase activity; and sodium channel inhibitoractivity. Involved in several processes, including cholesterol homeostasis;low-density lipoprotein particle receptor catabolic process; and regulationof receptor-mediated endocytosis. Located in several cellular components,including endosome; lysosome; and perinuclear region of cytoplasm. Part ofPCSK9-AnxA2 complex and PCSK9-LDLR complex. Implicated in familial hypercholesterolemiaand hypobetalipoproteinemia.
PKHD1: Involved in several processes, including negative regulation of NF-kappaBtranscription factor activity; regulation of cholangiocyte proliferation;and regulation of intracellular signal transduction. Located in apical plasmamembrane; microtubule cytoskeleton; and perinuclear region of cytoplasm. Implicatedin autosomal recessive polycystic kidney disease and polycystic kidney disease4.
PLAUR: Enables enzyme binding activity; protein domain specific binding activity;and signaling receptor binding activity. Involved in several processes, includingnegative regulation of apoptotic signaling pathway; positive regulation ofepidermal growth factor receptor signaling pathway; and positive regulationof release of cytochrome c from mitochondria. Located in several cellularcomponents, including cell surface; protein complex involved in cell-matrixadhesion; and serine-type endopeptidase complex. Implicated in rheumatoidarthritis. Biomarker of several diseases, including Lyme disease; artery disease(multiple); end stage renal disease; hepatitis B; and melioidosis.
RHCG: Enables ammonium transmembrane transporter activity; ankyrin bindingactivity; and identical protein binding activity. Involved in ammonium transmembranetransport; intracellular monoatomic ion homeostasis; and transepithelial ammoniumtransport. Located in apical plasma membrane and basolateral plasma membrane.
RTN4RL1: Enables signaling receptor activity. Predicted to be involved innegative regulation of axon regeneration. Located in cell surface and plasmamembrane.
SCUBE1: Enables identical protein binding activity. Predicted to be involvedin signal transduction. Predicted to act upstream of or within positive regulationof smoothened signaling pathway. Located in external side of plasma membraneand extracellular space. Is extrinsic component of plasma membrane.
SHROOM2: Predicted to enable actin filament binding activity; beta-cateninbinding activity; and protein domain specific binding activity. Predictedto be involved in several processes, including apical protein localization;establishment of melanosome localization; and pigment granule organization.Predicted to act upstream of or within cell-cell junction maintenance andnegative regulation of actin filament depolymerization. Located in extracellularexosome. Colocalizes with cortical actin cytoskeleton.
SLC22A12: Enables PDZ domain binding activity and urate transmembrane transporteractivity. Involved in response to xenobiotic stimulus; urate metabolic process;and urate transport. Located in apical plasma membrane.
SLC2A4: Predicted to enable glucose uniporter activity. Involved in cellularresponse to insulin stimulus. Acts upstream of or within glucose homeostasis.Located in several cellular components, including cytoplasmic vesicle; externalside of plasma membrane; and perinuclear region of cytoplasm. Part of trans-Golginetwork. Implicated in type 2 diabetes mellitus. Biomarker of congestive heartfailure.
SLC34A3: Enables sodium:phosphate symporter activity. Involved in intracellularphosphate ion homeostasis; phosphate ion transport; and sodium ion transport.Predicted to be located in brush border membrane. Predicted to be active inapical plasma membrane; brush border; and vesicle. Implicated in hereditaryhypophosphatemic rickets with hypercalciuria.
SRPX: Predicted to be an extracellular matrix structural constituent. Predictedto be involved in phagolysosome assembly. Predicted to act upstream of orwithin several processes, including negative regulation of cell proliferationinvolved in contact inhibition; positive regulation of extrinsic apoptoticsignaling pathway in absence of ligand; and response to endoplasmic reticulumstress. Part of collagen-containing extracellular matrix.
SULF2: Enables N-acetylglucosamine-6-sulfatase activity and arylsulfataseactivity. Involved in heparan sulfate proteoglycan metabolic process and positiveregulation of Wnt signaling pathway. Located in cell surface and endoplasmicreticulum.
THY1: Enables integrin binding activity. Involved in integrin-mediated signalingpathway; positive regulation of cell adhesion; and positive regulation ofcellular extravasation. Located in apical plasma membrane; cell surface; andendoplasmic reticulum.
TMEM8B: Involved in cell-matrix adhesion. Located in cell surface and plasmamembrane.
////
ABCC1: Enables several functions, including ATPase-coupled transmembrane transporter activity; efflux transmembrane transporter activity; and xenobiotic transmembrane transporter activity. Involved in several processes, including lipid translocation; transepithelial transport; and xenobiotic transport across blood-brain barrier. Located in basal plasma membrane. Part of apical plasma membrane; basolateral plasma membrane; and lateral plasma membrane. Implicated in autosomal dominant nonsyndromic deafness 77 and chronic obstructive pulmonary disease. Biomarker of chronic obstructive pulmonary disease.
ATOX1: Enables copper chaperone activity; copper-dependent protein binding activity; and cuprous ion binding activity. Predicted to be involved in copper ion transport. Predicted to act upstream of or within intracellular copper ion homeostasis. Predicted to be active in cytosol.
CAT: Enables several functions, including catalase activity; heme binding activity; and protein homodimerization activity. Involved in several processes, including UV protection; cellular detoxification of hydrogen peroxide; and hydrogen peroxide catabolic process. Located in catalase complex and intracellular membrane-bounded organelle. Part of protein-containing complex. Is active in peroxisome. Implicated in several diseases, including acatalasia; eye disease (multiple); lung disease (multiple); osteonecrosis; and pseudoxanthoma elasticum. Biomarker of several diseases, including Raynaud disease; autoimmune disease (multiple); carcinoma (multiple); eye disease (multiple); and lung disease (multiple).
CDKN2D: Enables cyclin-dependent protein serine/threonine kinase inhibitor activity and protein kinase binding activity. Involved in several processes, including negative regulation of apoptotic process; regulation of phosphorylation; and response to vitamin D. Located in cytosol and nucleoplasm.
EGLN2: Enables ferrous iron binding activity; oxygen sensor activity; and peptidyl-proline 4-dioxygenase activity. Involved in several processes, including cell redox homeostasis; peptidyl-proline hydroxylation to 4-hydroxy-L-proline; and positive regulation of protein catabolic process. Located in nucleoplasm. Implicated in renal cell carcinoma.
ERCC2: Enables 5'-3' DNA helicase activity and protein-macromolecule adaptor activity. Involved in several processes, including hair cell differentiation; nucleic acid metabolic process; and regulation of mitotic cell cycle phase transition. Acts upstream of or within UV protection. Located in cytosol; nucleoplasm; and spindle. Part of CAK-ERCC2 complex; MMXD complex; and RNA polymerase II transcription regulator complex. Implicated in several diseases, including acoustic neuroma; acquired immunodeficiency syndrome; carcinoma (multiple); hematologic cancer (multiple); and xeroderma pigmentosum (multiple). Biomarker of Alzheimer's disease; Down syndrome; and colorectal cancer.
FES: Enables immunoglobulin receptor binding activity; non-membrane spanning protein tyrosine kinase activity; and phosphatidylinositol binding activity. Involved in several processes, including positive regulation of cellular component organization; positive regulation of monocyte differentiation; and protein phosphorylation. Located in cytoplasm; focal adhesion; and microtubule cytoskeleton. Is extrinsic component of cytoplasmic side of plasma membrane. Colocalizes with cytoplasmic vesicle. Implicated in esophagus squamous cell carcinoma; hepatocellular carcinoma; and lung adenocarcinoma.
FTL: Enables identical protein binding activity and iron ion binding activity. Predicted to be involved in intracellular sequestering of iron ion. Located in autolysosome. Part of intracellular ferritin complex. Implicated in basal ganglia disease; hyperferritinemia-cataract syndrome; neurodegeneration with brain iron accumulation 3; and neurodegenerative disease. Biomarker of COVID-19.
G6PD: Enables several functions, including glucose binding activity; glucose-6-phosphate dehydrogenase activity; and protein homodimerization activity. Involved in several processes, including erythrocyte maturation; negative regulation of protein glutathionylation; and pentose-phosphate shunt, oxidative branch. Located in several cellular components, including centriolar satellite; cytoplasmic side of plasma membrane; and cytosol. Implicated in several diseases, including anemia (multiple); cerebrovascular disease; favism; malaria (multiple); and neonatal jaundice. Biomarker of hepatocellular carcinoma; type 1 diabetes mellitus; and type 2 diabetes mellitus.
GCLC: Enables anion binding activity; glutamate-cysteine ligase activity; and magnesium ion binding activity. Involved in several processes, including alpha-amino acid metabolic process; cell redox homeostasis; and glutathione biosynthetic process. Part of glutamate-cysteine ligase complex. Implicated in cystic fibrosis; glutamate-cysteine ligase deficiency; hemolytic anemia; and myocardial infarction. Biomarker of colorectal cancer.
GCLM: Enables glutamate-cysteine ligase catalytic subunit binding activity. Contributes to glutamate-cysteine ligase activity. Involved in several processes, including blood vessel diameter maintenance; glutamate metabolic process; and glutathione biosynthetic process. Part of glutamate-cysteine ligase complex. Implicated in myocardial infarction and vascular dementia.
GLRX: Enables glutathione disulfide oxidoreductase activity. Involved in positive regulation of membrane potential and positive regulation of sodium ion transmembrane transporter activity. Located in extracellular exosome.
GLRX2: Predicted to enable protein-disulfide reductase activity. Involved in response to hydrogen peroxide. Located in mitochondrion and nucleoplasm.
GPX3: Enables glutathione peroxidase activity; identical protein binding activity; and selenium binding activity. Predicted to be involved in hydrogen peroxide catabolic process. Predicted to act upstream of or within cellular oxidant detoxification. Located in extracellular space. Implicated in Barrett's esophagus; gastrointestinal system cancer (multiple); and type 2 diabetes mellitus. Biomarker of colorectal adenoma; diabetes mellitus (multiple); gastrointestinal system cancer (multiple); nephrotic syndrome; and respiratory system cancer (multiple).
GPX4: Enables glutathione peroxidase activity; identical protein binding activity; and phospholipid-hydroperoxide glutathione peroxidase activity. Involved in arachidonic acid metabolic process; lipoxygenase pathway; and protein polymerization. Located in cytosol. Part of protein-containing complex. Implicated in colorectal adenocarcinoma; colorectal cancer; and spondylometaphyseal dysplasia Sedaghatian type. Biomarker of colon cancer and gastric adenocarcinoma.
GSR: Predicted to enable flavin adenine dinucleotide binding activity and glutathione-disulfide reductase (NADPH) activity. Predicted to be involved in cell redox homeostasis; cellular response to oxidative stress; and glutathione metabolic process. Located in cytosol. Implicated in macular degeneration. Biomarker of several diseases, including artery disease (multiple); cataract (multiple); diabetic angiopathy; hematologic cancer (multiple); and hemolytic anemia (multiple).
HHEX: Enables several functions, including DNA binding activity; DNA-binding transcription factor activity, RNA polymerase II-specific; and eukaryotic initiation factor 4E binding activity. Involved in several processes, including negative regulation of cyclin-dependent protein serine/threonine kinase activity; poly(A)+ mRNA export from nucleus; and regulation of transcription by RNA polymerase II. Located in cytoplasm and nucleus. Part of protein-DNA complex.
HMOX2: Enables heme oxygenase (decyclizing) activity. Involved in response to hypoxia. Located in plasma membrane.
IPCEF1: Predicted to enable peroxidase activity. Predicted to be involved in response to oxidative stress. Predicted to be located in cytoplasm and plasma membrane.
JUNB: Enables sequence-specific double-stranded DNA binding activity. Involved in positive regulation of transcription by RNA polymerase II. Located in RNA polymerase II transcription regulator complex and nucleoplasm. Part of transcription factor AP-1 complex. Implicated in head and neck squamous cell carcinoma and melanoma. Biomarker of gastrointestinal system cancer (multiple); lung non-small cell carcinoma; and lymphoma (multiple).
LAMTOR5: Contributes to guanyl-nucleotide exchange factor activity and molecular adaptor activity. Involved in several processes, including negative regulation of cysteine-type endopeptidase activity involved in apoptotic process; positive regulation of interleukin-8 production; and positive regulation of intracellular signal transduction. Acts upstream of or within positive regulation of NF-kappaB transcription factor activity. Located in cytosol and lysosome. Part of Ragulator complex.
LSP1: Predicted to enable actin binding activity. Predicted to be involved in cellular defense response. Predicted to act upstream of or within cellular response to interleukin-7; chemotaxis; and defense response. Located in extracellular exosome and membrane.
MBP: Enables calmodulin binding activity and lipid binding activity. Involved in several processes, including maintenance of blood-brain barrier; negative regulation of heterotypic cell-cell adhesion; and positive regulation of macromolecule metabolic process. Located in myelin sheath. Part of protein-containing complex. Implicated in multiple sclerosis.
MGST1: Enables glutathione peroxidase activity and glutathione transferase activity. Involved in cellular response to lipid hydroperoxide and glutathione transport. Located in mitochondrion.
MPO: Enables heparin binding activity and peroxidase activity. Involved in low-density lipoprotein particle remodeling. Acts upstream of or within hydrogen peroxide catabolic process. Located in azurophil granule; extracellular space; and nucleoplasm. Implicated in several diseases, including Alzheimer's disease 1; cystic fibrosis; kidney failure (multiple); liver disease (multiple); and lung disease (multiple). Biomarker of asthma (multiple); glomerulonephritis; and lung disease (multiple).
MSRA: Predicted to enable L-methionine-(S)-S-oxide reductase activity and peptide-methionine (S)-S-oxide reductase activity. Predicted to be involved in cellular response to oxidative stress. Located in several cellular components, including actin cytoskeleton; cytosol; and nucleoplasm.
NDUFA6: Predicted to enable NADH dehydrogenase (ubiquinone) activity. Involved in mitochondrial respiratory chain complex I assembly and response to oxidative stress. Located in mitochondrial inner membrane. Part of mitochondrial respiratory chain complex I. Implicated in nuclear type mitochondrial complex I deficiency 33. Biomarker of Alzheimer's disease.
NDUFB4: Involved in mitochondrial respiratory chain complex I assembly and response to oxidative stress. Located in mitochondrial inner membrane and nucleoplasm. Part of mitochondrial respiratory chain complex I.
NDUFS2: Enables oxygen sensor activity and ubiquitin protein ligase binding activity. Contributes to NADH dehydrogenase (ubiquinone) activity. Involved in cellular response to oxygen levels; mitochondrial electron transport, NADH to ubiquinone; and response to oxidative stress. Located in mitochondrial inner membrane and nucleoplasm. Part of mitochondrial respiratory chain complex I. Implicated in Leigh disease; hypertrophic cardiomyopathy; inherited metabolic disorder; multiple sclerosis; and nuclear type mitochondrial complex I deficiency 6.
NQO1: Enables NADH dehydrogenase (quinone) activity and identical protein binding activity. Involved in several processes, including cell redox homeostasis; removal of superoxide radicals; and vitamin E metabolic process. Located in cytosol. Implicated in several diseases, including asthma; hematologic cancer (multiple); lung disease (multiple); macular degeneration; and small cell carcinoma. Biomarker of breast cancer; chronic obstructive pulmonary disease; and pulmonary emphysema.
OXSR1: Enables several functions, including ATP binding activity; identical protein binding activity; and magnesium ion binding activity. Involved in several processes, including chemokine (C-X-C motif) ligand 12 signaling pathway; positive regulation of T cell chemotaxis; and protein phosphorylation. Located in cytosol.
PDLIM1: Enables cadherin binding activity involved in cell-cell adhesion. Predicted to be involved in several processes, including actin cytoskeleton organization; fibroblast migration; and maintenance of cell polarity. Predicted to act upstream of or within regulation of transcription by RNA polymerase II. Located in Z disc and stress fiber.
PFKP: Enables identical protein binding activity. Predicted to be involved in canonical glycolysis; fructose 1,6-bisphosphate metabolic process; and fructose 6-phosphate metabolic process. Predicted to act upstream of or within cellular response to leukemia inhibitory factor. Located in cytoplasm.
PRDX1: Enables thioredoxin peroxidase activity. Involved in natural killer cell activation. Acts upstream of or within hydrogen peroxide catabolic process. Located in cytoplasm and nucleus. Implicated in methylmalonic aciduria and homocystinuria type cblC.
PRDX2: Enables thioredoxin peroxidase activity. Involved in defense response to tumor cell; regulation of apoptotic process; and removal of superoxide radicals. Located in extracellular exosome. Biomarker of colorectal cancer and oral squamous cell carcinoma.
PRDX4: Enables molecular adaptor activity and molecular sequestering activity. Predicted to be involved in cell redox homeostasis. Predicted to act upstream of or within several processes, including negative regulation of male germ cell proliferation; peptidyl-proline hydroxylation to 4-hydroxy-L-proline; and protein maturation by protein folding. Located in extracellular exosome and nucleus.
PRDX6: Enables several functions, including 1-acylglycerophosphocholine O-acyltransferase activity; calcium-independent phospholipase A2 activity; and glutathione peroxidase activity. Involved in several processes, including cellular oxidant detoxification; glycerophospholipid catabolic process; and positive regulation of mRNA splicing, via spliceosome. Located in nucleus and perinuclear region of cytoplasm.
PRNP: Enables several functions, including amyloid-beta binding activity; cuprous ion binding activity; and molecular condensate scaffold activity. Involved in several processes, including calcium-mediated signaling using intracellular calcium source; cellular response to amyloid-beta; and protein destabilization. Acts upstream of or within cellular response to copper ion. Located in several cellular components, including membrane raft; mitochondrial outer membrane; and nuclear membrane. Colocalizes with dendrite. Implicated in Creutzfeldt-Jakob disease; Gerstmann-Straussler-Scheinker syndrome; Huntington's disease-like 1; fatal familial insomnia; and kuru.
PTPA: Enables several functions, including ATP binding activity; protein homodimerization activity; and protein phosphatase 2A binding activity. Contributes to phosphoprotein phosphatase activity. Involved in negative regulation of phosphoprotein phosphatase activity; positive regulation of apoptotic process; and positive regulation of phosphoprotein phosphatase activity. Located in cytoplasm and nucleoplasm. Part of ATPase complex; calcium channel complex; and protein phosphatase type 2A complex.
SBNO2: Predicted to enable chromatin DNA binding activity and histone binding activity. Involved in several processes, including cellular response to interleukin-6; macrophage activation involved in immune response; and negative regulation of DNA-templated transcription. Predicted to be active in nucleus.
SCAF4: Enables RNA binding activity and RNA polymerase II C-terminal domain phosphoserine binding activity. Involved in negative regulation of termination of RNA polymerase II transcription, poly(A)-coupled. Located in nucleoplasm.
SELENOS: Enables ATPase binding activity; antioxidant activity; and ubiquitin-specific protease binding activity. Involved in several processes, including ERAD pathway; cell redox homeostasis; and negative regulation of apoptotic process. Located in cytoplasmic microtubule and endoplasmic reticulum membrane. Part of endoplasmic reticulum membrane; low-density lipoprotein particle; and very-low-density lipoprotein particle. Biomarker of colorectal adenoma and colorectal carcinoma.
SOD1: Enables several functions, including enzyme binding activity; superoxide dismutase activity; and transition metal ion binding activity. Involved in several processes, including hydrogen peroxide biosynthetic process; negative regulation of cholesterol biosynthetic process; and positive regulation of superoxide anion generation. Located in several cellular components, including dendrite cytoplasm; neuronal cell body; and peroxisome. Part of protein-containing complex. Colocalizes with plasma membrane. Implicated in several diseases, including Down syndrome; artery disease (multiple); eye disease (multiple); glucose metabolism disease (multiple); and neurodegenerative disease (multiple). Biomarker of several diseases, including Behcet's disease; artery disease (multiple); cutaneous leishmaniasis; eye disease (multiple); and neurodegenerative disease (multiple).
SOD2: Enables identical protein binding activity; manganese ion binding activity; and superoxide dismutase activity. Involved in several processes, including intracellular oxygen homeostasis; negative regulation of vascular associated smooth muscle cell proliferation; and regulation of apoptotic process. Located in mitochondrial matrix. Implicated in several diseases, including artery disease (multiple); autoimmune disease (multiple); lipid storage disease (multiple); liver disease (multiple); and optic nerve disease (multiple). Biomarker of several diseases, including exfoliation syndrome; hematologic cancer (multiple); liver disease (multiple); psoriasis; and urticaria.
SRXN1: Enables oxidoreductase activity, acting on a sulfur group of donors. Involved in response to oxidative stress. Located in cytosol.
STK25: Enables protein homodimerization activity. Involved in several processes, including Golgi reassembly; establishment of Golgi localization; and intrinsic apoptotic signaling pathway in response to hydrogen peroxide. Located in cytoplasm. Colocalizes with Golgi apparatus.
TXN: Enables protein homodimerization activity and protein-disulfide reductase (NAD(P)) activity. Involved in several processes, including cell redox homeostasis; negative regulation of hydrogen peroxide-induced cell death; and positive regulation of protein modification process. Located in cytosol; extracellular region; and nucleoplasm. Biomarker of dilated cardiomyopathy; intermediate coronary syndrome; myocardial infarction; and myocarditis.
TXNRD1: Enables several functions, including FAD binding activity; NADPH peroxidase activity; and thioredoxin-disulfide reductase activity. Predicted to be involved in cell redox homeostasis. Predicted to act upstream of or within cell population proliferation and mesoderm formation. Located in fibrillar center and nucleoplasm. Implicated in amyotrophic lateral sclerosis.
TXNRD2: Predicted to enable protein homodimerization activity and thioredoxin-disulfide reductase activity. Involved in cell redox homeostasis. Located in cytosol and mitochondrion. Implicated in familial glucocorticoid deficiency.
////
ACVR1: Enables several functions, including ATP binding activity; activin binding activity; and protein homodimerization activity. Contributes to activin receptor activity, type I. Involved in several processes, including heart development; positive regulation of protein phosphorylation; and transmembrane receptor protein serine/threonine kinase signaling pathway. Located in plasma membrane. Part of activin receptor complex. Implicated in fibrodysplasia ossificans progressiva. Biomarker of pancreatic cancer.
APC: Enables several functions, including beta-catenin binding activity; dynein complex binding activity; and enzyme binding activity. Involved in several processes, including insulin receptor signaling pathway; negative regulation of cell cycle; and positive regulation of protein localization to centrosome. Acts upstream of or within several processes, including positive regulation of protein catabolic process; positive regulation of pseudopodium assembly; and regulation of cell cycle process. Located in several cellular components, including bicellular tight junction; lateral plasma membrane; and ruffle membrane. Part of beta-catenin destruction complex and catenin complex. Colocalizes with adherens junction; microtubule; and plasma membrane. Implicated in several diseases, including carcinoma (multiple); familial adenomatous polyposis 1; gastrointestinal system cancer (multiple); hereditary desmoid disease; and reproductive organ cancer (multiple). Biomarker of Alzheimer's disease and endometrial cancer.
ARID4B: Predicted to enable transcription cis-regulatory region binding activity. Predicted to be involved in regulation of transcription by RNA polymerase II. Predicted to act upstream of or within several processes, including establishment of Sertoli cell barrier; peptidyl-lysine trimethylation; and regulation of gene expression. Located in cytosol; mitochondrion; and nucleoplasm.
BCAR3: Enables kinase binding activity and phosphotyrosine residue binding activity. Involved in several processes, including endothelin receptor signaling pathway; insulin receptor signaling pathway; and positive regulation of signal transduction. Predicted to be located in focal adhesion and membrane.
BMP2: Enables several functions, including BMP receptor binding activity; co-receptor binding activity; and phosphatase activator activity. Involved in several processes, including regulation of cellular biosynthetic process; regulation of signal transduction; and transmembrane receptor protein serine/threonine kinase signaling pathway. Acts upstream of or within several processes, including positive regulation of phosphate metabolic process; regulation of transcription by RNA polymerase II; and regulation of transmembrane receptor protein serine/threonine kinase signaling pathway. Located in cell surface; extracellular space; and intracellular membrane-bounded organelle. Part of BMP receptor complex. Implicated in bone disease (multiple); hemochromatosis type 1; otosclerosis; prostate cancer; and tooth agenesis. Biomarker of prostate cancer and prostate carcinoma.
BMPR1A: Enables several functions, including ATP binding activity; SMAD binding activity; and protein homodimerization activity. Involved in several processes, including positive regulation of osteoblast differentiation; positive regulation of transmembrane receptor protein serine/threonine kinase signaling pathway; and positive regulation of vascular associated smooth muscle cell proliferation. Located in external side of plasma membrane. Colocalizes with caveola. Implicated in hereditary mixed polyposis syndrome 2; intestinal disease; and juvenile polyposis syndrome. Biomarker of pulmonary hypertension.
BMPR2: Enables BMP binding activity; cadherin binding activity; and protein tyrosine kinase binding activity. Involved in several processes, including negative regulation of cell population proliferation; positive regulation of transmembrane receptor protein serine/threonine kinase signaling pathway; and regulation of blood pressure. Acts upstream of or within positive regulation of SMAD protein signal transduction. Located in adherens junction; nucleoplasm; and plasma membrane. Colocalizes with caveola. Implicated in heart septal defect; primary pulmonary hypertension; pulmonary hypertension; and pulmonary venoocclusive disease. Biomarker of asthma and pulmonary hypertension.
CDH1: Enables several functions, including GTPase activating protein binding activity; ankyrin binding activity; and beta-catenin binding activity. Involved in several processes, including cellular response to indole-3-methanol; cellular response to lithium ion; and positive regulation of protein import into nucleus. Located in several cellular components, including adherens junction; lateral plasma membrane; and trans-Golgi network. Part of catenin complex and flotillin complex. Colocalizes with cortical actin cytoskeleton. Implicated in several diseases, including blepharocheilodontic syndrome 1; breast cancer (multiple); carcinoma (multiple); cervix uteri carcinoma in situ; and reproductive organ cancer (multiple). Biomarker of several diseases, including endocrine gland cancer (multiple); invasive lobular carcinoma; oral squamous cell carcinoma; prostate cancer; and pulmonary fibrosis.
CDK9: Enables nucleic acid binding activity; protein serine/threonine kinase activity; and transcription coactivator binding activity. Involved in several processes, including nucleic acid metabolic process; positive regulation by host of viral transcription; and regulation of nucleobase-containing compound metabolic process. Acts upstream of or within protein phosphorylation. Located in PML body and cytoplasmic ribonucleoprotein granule. Part of P-TEFb complex. Biomarker of congestive heart failure.
CDKN1C: Enables molecular function inhibitor activity and protein kinase inhibitor activity. Involved in several processes, including negative regulation of cyclin-dependent protein kinase activity; positive regulation of transforming growth factor beta receptor signaling pathway; and regulation of DNA-templated transcription. Located in cytoplasm and nucleus. Implicated in Beckwith-Wiedemann syndrome; IMAGe syndrome; and hyperinsulinism. Biomarker of hepatocellular carcinoma.
CTNNB1: Enables several functions, including I-SMAD binding activity; alpha-catenin binding activity; and enzyme binding activity. Involved in several processes, including canonical Wnt signaling pathway; epithelial tube morphogenesis; and regulation of macromolecule biosynthetic process. Acts upstream of or within positive regulation of epithelial to mesenchymal transition. Located in several cellular components, including basolateral plasma membrane; euchromatin; and lateral plasma membrane. Part of several cellular components, including beta-catenin destruction complex; beta-catenin-TCF7L2 complex; and catenin complex. Implicated in several diseases, including autosomal dominant intellectual developmental disorder 19; exudative vitreoretinopathy 7; hepatocellular carcinoma (multiple); nephroblastoma; and pilomatrixoma. Biomarker of several diseases, including carcinoma (multiple); gastrointestinal system cancer (multiple); germ cell cancer (multiple); lung cancer (multiple); and urinary system cancer (multiple).
ENG: Enables several functions, including galactose binding activity; protein homodimerization activity; and transforming growth factor beta receptor binding activity. Contributes to BMP binding activity and transforming growth factor beta binding activity. Involved in several processes, including central nervous system vasculogenesis; regulation of transcription by RNA polymerase II; and regulation of transmembrane receptor protein serine/threonine kinase signaling pathway. Located in external side of plasma membrane; extracellular space; and nuclear body. Part of receptor complex. Implicated in arteriovenous malformation; arteriovenous malformations of the brain; breast cancer; hereditary hemorrhagic telangiectasia; and intracranial aneurysm. Biomarker of several diseases, including artery disease (multiple); clear cell renal cell carcinoma; diabetic retinopathy; hematologic cancer (multiple); and secondary hyperparathyroidism.
FKBP1A: Enables several functions, including FK506 binding activity; activin binding activity; and type I transforming growth factor beta receptor binding activity. Involved in several processes, including SMAD protein complex assembly; regulation of protein metabolic process; and regulation of transmembrane receptor protein serine/threonine kinase signaling pathway. Located in Z disc; cytosol; and membrane.
FNTA: Enables molecular adaptor activity; protein geranylgeranyltransferase activity; and tubulin binding activity. Contributes to protein farnesyltransferase activity. Involved in positive regulation of deacetylase activity; positive regulation of tubulin deacetylation; and protein prenylation. Part of CAAX-protein geranylgeranyltransferase complex; microtubule associated complex; and protein farnesyltransferase complex.
FURIN: Enables several functions, including glycosaminoglycan binding activity; nerve growth factor binding activity; and serine-type endopeptidase activity. Involved in several processes, including protein processing; regulation of protein metabolic process; and regulation of transforming growth factor beta1 production. Acts upstream of or within protein processing. Located in several cellular components, including Golgi apparatus; membrane raft; and trans-Golgi network transport vesicle. Biomarker of arteriosclerosis.
HDAC1: Enables several functions, including NF-kappaB binding activity; RNA polymerase II transcription regulatory region sequence-specific DNA binding activity; and histone modifying activity. Contributes to nucleosomal DNA binding activity. Involved in several processes, including histone deacetylation; negative regulation of signal transduction; and regulation of transcription by RNA polymerase II. Located in chromatin; cytosol; and nucleoplasm. Part of NuRD complex and Sin3 complex. Biomarker of several diseases, including autoimmune disease (multiple); cervix uteri carcinoma in situ; pancreatic ductal carcinoma; prostate carcinoma in situ; and pulmonary hypertension.
HIPK2: Enables several functions, including SMAD binding activity; transcription corepressor activity; and virion binding activity. Involved in several processes, including intracellular signal transduction; positive regulation of JNK cascade; and regulation of transmembrane receptor protein serine/threonine kinase signaling pathway. Located in cytoplasmic stress granule and nuclear body. Colocalizes with PML body.
ID1: Enables transcription regulator inhibitor activity. Involved in negative regulation of DNA-binding transcription factor activity and negative regulation of transcription by RNA polymerase II. Located in Golgi apparatus and nucleoplasm. Biomarker of glaucoma and primary pulmonary hypertension.
ID2: Enables transmembrane transporter binding activity. Involved in negative regulation of DNA-binding transcription factor activity; negative regulation of DNA-templated transcription; and regulation of G1/S transition of mitotic cell cycle. Located in cytosol and nucleus. Colocalizes with cytoplasm.
ID3: Predicted to enable transcription regulator inhibitor activity. Involved in negative regulation of DNA-binding transcription factor activity and negative regulation of DNA-templated transcription. Predicted to be located in nucleoplasm. Predicted to be active in nucleus.
IFNGR2: Predicted to enable cytokine receptor activity. Predicted to be involved in cytokine-mediated signaling pathway. Predicted to act upstream of or within defense response to virus. Located in endoplasmic reticulum and plasma membrane. Implicated in immunodeficiency 28.
JUNB: Enables sequence-specific double-stranded DNA binding activity. Involved in positive regulation of transcription by RNA polymerase II. Located in RNA polymerase II transcription regulator complex and nucleoplasm. Part of transcription factor AP-1 complex. Implicated in head and neck squamous cell carcinoma and melanoma. Biomarker of gastrointestinal system cancer (multiple); lung non-small cell carcinoma; and lymphoma (multiple).
KLF10: Enables DNA-binding transcription activator activity, RNA polymerase II-specific and RNA polymerase II cis-regulatory region sequence-specific DNA binding activity. Involved in positive regulation of transcription by RNA polymerase II. Predicted to be located in nucleus. Predicted to be part of chromatin.
LEFTY2: Predicted to enable cytokine activity. Predicted to be involved in BMP signaling pathway; SMAD protein signal transduction; and positive regulation of pathway-restricted SMAD protein phosphorylation. Located in collagen-containing extracellular matrix.
LTBP2: Predicted to enable microfibril binding activity. Acts upstream of or within supramolecular fiber organization. Located in extracellular exosome. Colocalizes with collagen-containing extracellular matrix. Implicated in Weill-Marchesani syndrome.
MAP3K7: Enables several functions, including protein serine/threonine kinase activity; receptor tyrosine kinase binding activity; and scaffold protein binding activity. Involved in several processes, including intracellular signal transduction; positive regulation of I-kappaB kinase/NF-kappaB signaling; and positive regulation of macromolecule metabolic process. Located in cytosol and plasma membrane. Part of ATAC complex. Colocalizes with IkappaB kinase complex. Implicated in frontometaphyseal dysplasia 2 and prostate cancer.
NCOR2: Enables Notch binding activity; histone deacetylase binding activity; and transcription corepressor activity. Involved in negative regulation of RNA metabolic process; negative regulation of androgen receptor signaling pathway; and regulation of cellular ketone metabolic process. Acts upstream of or within negative regulation of transcription by RNA polymerase II. Located in chromatin; nuclear body; and nuclear matrix. Part of transcription repressor complex. Implicated in osteoarthritis. Biomarker of breast cancer and endometrial carcinoma.
NOG: Enables cytokine binding activity and protein homodimerization activity. Involved in several processes, including embryonic morphogenesis; regionalization; and regulation of signal transduction. Located in extracellular space. Implicated in Huntington's disease; bone disease (multiple); cleft lip; and hyperopia. Biomarker of relapsing-remitting multiple sclerosis.
PMEPA1: Enables R-SMAD binding activity and WW domain binding activity. Involved in negative regulation of SMAD protein complex assembly; negative regulation of pathway-restricted SMAD protein phosphorylation; and negative regulation of transforming growth factor beta receptor signaling pathway. Located in Golgi membrane and early endosome membrane. Biomarker of breast cancer; gastric adenocarcinoma; prostate cancer; rectal benign neoplasm; and renal cell carcinoma.
PPM1A: Enables R-SMAD binding activity and calmodulin-dependent protein phosphatase activity. Involved in peptidyl-threonine dephosphorylation; positive regulation of DNA-templated transcription; and regulation of signal transduction. Located in cytosol; nucleus; and plasma membrane.
PPP1CA: Enables cadherin binding activity involved in cell-cell adhesion. Involved in dephosphorylation and regulation of circadian rhythm. Acts upstream of or within protein dephosphorylation. Located in several cellular components, including adherens junction; cytosol; and nucleoplasm. Part of PTW/PP1 phosphatase complex. Colocalizes with chromosome, telomeric region.
PPP1R15A: Enables protein kinase binding activity and protein phosphatase 1 binding activity. Involved in several processes, including protein localization to endoplasmic reticulum; regulation of protein dephosphorylation; and regulation of translational initiation by eIF2 alpha dephosphorylation. Located in several cellular components, including Golgi apparatus; endoplasmic reticulum; and mitochondrion. Part of protein phosphatase type 1 complex.
RAB31: Enables GDP binding activity and GTP binding activity. Involved in several processes, including Golgi to plasma membrane protein transport; cellular response to insulin stimulus; and phagosome maturation. Located in early endosome; phagocytic vesicle; and trans-Golgi network membrane. Biomarker of severe acute respiratory syndrome.
RHOA: Enables GTP binding activity; GTPase activity; and myosin binding activity. Involved in several processes, including cell surface receptor signaling pathway; cytoskeleton organization; and positive regulation of intracellular signal transduction. Acts upstream of or within several processes, including endothelial tube lumen extension; negative regulation of cell migration involved in sprouting angiogenesis; and positive regulation of stress fiber assembly. Located in several cellular components, including apical junction complex; dendritic spine; and endosome. Is extrinsic component of cytoplasmic side of plasma membrane. Is active in glutamatergic synapse and postsynapse. Colocalizes with cleavage furrow. Implicated in breast carcinoma. Biomarker of breast cancer; colorectal cancer; multiple sclerosis; ovarian carcinoma; and urinary bladder cancer.
SERPINE1: Enables protease binding activity; serine-type endopeptidase inhibitor activity; and signaling receptor binding activity. Involved in several processes, including negative regulation of proteolysis; regulation of angiogenesis; and response to bacterium. Located in collagen-containing extracellular matrix; extracellular exosome; and serine protease inhibitor complex. Implicated in several diseases, including artery disease (multiple); autoimmune disease (multiple); liver disease (multiple); lung disease (multiple); and retinal vascular disease (multiple). Biomarker of several diseases, including artery disease (multiple); autoimmune disease (multiple); lung disease (multiple); retinal vascular disease (multiple); and sleep apnea (multiple).
SKI: Enables several functions, including DNA-binding transcription repressor activity, RNA polymerase II-specific; enzyme binding activity; and zinc ion binding activity. Involved in several processes, including SMAD protein signal transduction; negative regulation of osteoblast differentiation; and negative regulation of transmembrane receptor protein serine/threonine kinase signaling pathway. Acts upstream of or within negative regulation of Schwann cell proliferation. Located in PML body and centrosome. Part of protein-containing complex.
SKIL: Enables several functions, including DNA-binding transcription repressor activity, RNA polymerase II-specific; SMAD binding activity; and identical protein binding activity. Involved in several processes, including negative regulation of transcription by RNA polymerase II; negative regulation of transforming growth factor beta receptor signaling pathway; and positive regulation of axonogenesis. Located in PML body and cytoplasm. Part of protein-containing complex.
SLC20A1: Predicted to enable inorganic phosphate transmembrane transporter activity. Involved in positive regulation of I-kappaB kinase/NF-kappaB signaling. Predicted to be located in membrane. Predicted to be active in plasma membrane.
SMAD1: Enables several functions, including DNA-binding transcription activator activity, RNA polymerase II-specific; SMAD binding activity; and enzyme binding activity. Involved in several processes, including positive regulation of macromolecule metabolic process; positive regulation of sprouting angiogenesis; and transmembrane receptor protein serine/threonine kinase signaling pathway. Located in heteromeric SMAD protein complex; homomeric SMAD protein complex; and nuclear inner membrane. Part of protein-containing complex.
SMAD3: Enables several functions, including DNA-binding transcription factor binding activity; SMAD binding activity; and enzyme binding activity. Contributes to DNA-binding transcription factor activity. Involved in several processes, including cell surface receptor signaling pathway; positive regulation of nitrogen compound metabolic process; and regulation of gene expression. Located in chromatin; cytosol; and nucleus. Part of heteromeric SMAD protein complex and receptor complex. Implicated in Loeys-Dietz syndrome 3; Lynch syndrome; and pancreatic cancer. Biomarker of cervical squamous cell carcinoma; endometrial cancer; lung non-small cell carcinoma; and prostate cancer.
SMAD6: Enables several functions, including SMAD binding activity; signaling receptor binding activity; and transcription regulator inhibitor activity. Involved in several processes, including negative regulation of osteoblast differentiation; negative regulation of transmembrane receptor protein serine/threonine kinase signaling pathway; and zygotic specification of dorsal/ventral axis. Located in Golgi apparatus; cytosol; and nuclear body. Part of protein-containing complex. Implicated in aortic valve disease 2; craniosynostosis; and radioulnar synostosis. Biomarker of idiopathic pulmonary fibrosis.
SMAD7: Enables several functions, including I-SMAD binding activity; activin binding activity; and beta-catenin binding activity. Involved in several processes, including regulation of DNA-templated transcription; regulation of protein metabolic process; and regulation of transmembrane receptor protein serine/threonine kinase signaling pathway. Located in several cellular components, including centrosome; cytosol; and nuclear lumen. Part of protein-containing complex. Colocalizes with adherens junction. Implicated in colorectal cancer and pancreatic adenocarcinoma. Biomarker of endometrial cancer; hepatocellular carcinoma; liver cirrhosis; and pancreatic cancer.
SMURF1: Enables I-SMAD binding activity; R-SMAD binding activity; and ubiquitin protein ligase activity. Involved in several processes, including autophagosome assembly; negative regulation of transmembrane receptor protein serine/threonine kinase signaling pathway; and ubiquitin-dependent protein catabolic process. Located in cytoplasm and plasma membrane. Colocalizes with mitochondrion.
SMURF2: Enables SMAD binding activity; identical protein binding activity; and ubiquitin-protein transferase activity. Involved in negative regulation of transforming growth factor beta receptor signaling pathway; positive regulation of trophoblast cell migration; and ubiquitin-dependent SMAD protein catabolic process. Located in nuclear speck. Part of ubiquitin ligase complex.
SPTBN1: Enables GTPase binding activity and ankyrin binding activity. A structural constituent of cytoskeleton. Involved in several processes, including Golgi to plasma membrane protein transport; central nervous system formation; and positive regulation of interleukin-2 production. Located in cytosol; nucleolus; and plasma membrane.
TGFB1: Enables several functions, including antigen binding activity; identical protein binding activity; and transforming growth factor beta receptor binding activity. Involved in several processes, including cell surface receptor signaling pathway; positive regulation of macromolecule metabolic process; and positive regulation of signal transduction. Acts upstream of or within epithelial to mesenchymal transition; negative regulation of gene expression; and positive regulation of isotype switching to IgA isotypes. Located in several cellular components, including cell surface; transforming growth factor beta complex; and transforming growth factor beta ligand-receptor complex. Colocalizes with microvillus. Implicated in several diseases, including Behcet's disease; artery disease (multiple); bone disease (multiple); carcinoma (multiple); and lung disease (multiple). Biomarker of several diseases, including artery disease (multiple); autoimmune disease (multiple); hematologic cancer (multiple); lung disease (multiple); and pancreatic cancer (multiple).
TGFBR1: Enables several functions, including ATP binding activity; I-SMAD binding activity; and transforming growth factor beta receptor activity, type I. Contributes to transforming growth factor beta binding activity. Involved in several processes, including positive regulation of macromolecule metabolic process; positive regulation of signal transduction; and protein phosphorylation. Located in several cellular components, including bicellular tight junction; membrane raft; and transforming growth factor beta ligand-receptor complex. Part of receptor complex. Implicated in Loeys-Dietz syndrome 1; Lynch syndrome; carcinoma (multiple); colorectal cancer; and urinary bladder cancer.
TGIF1: Enables DNA-binding transcription repressor activity, RNA polymerase II-specific and RNA polymerase II cis-regulatory region sequence-specific DNA binding activity. Involved in negative regulation of transcription by RNA polymerase II. Located in nucleoplasm. Implicated in holoprosencephaly and holoprosencephaly 4.
THBS1: Enables several functions, including collagen V binding activity; fibrinogen binding activity; and fibroblast growth factor binding activity. Involved in several processes, including regulation of cell migration; regulation of gene expression; and regulation of signal transduction. Acts upstream of or within several processes, including negative regulation of endothelial cell chemotaxis; negative regulation of endothelial cell proliferation; and negative regulation of nitric oxide mediated signal transduction. Located in several cellular components, including external side of plasma membrane; extracellular space; and platelet alpha granule. Part of fibrinogen complex. Colocalizes with collagen-containing extracellular matrix. Implicated in cholangiocarcinoma; pancreatic cancer; and pancreatic ductal carcinoma. Biomarker of COVID-19; gastrointestinal system cancer (multiple); obesity; pancreatic cancer (multiple); and urinary bladder cancer.
TJP1: Enables cadherin binding activity. Involved in several processes, including establishment of endothelial intestinal barrier; negative regulation of actin cytoskeleton reorganization; and protein localization to cell-cell junction. Acts upstream of or within negative regulation of apoptotic process and positive regulation of cell population proliferation. Located in several cellular components, including apical part of cell; basolateral plasma membrane; and bicellular tight junction. Part of protein-containing complex. Biomarker of bile duct cancer and gallbladder carcinoma.
TRIM33: Enables R-SMAD binding activity and co-SMAD binding activity. Involved in negative regulation of BMP signaling pathway; protein ubiquitination; and regulation of transforming growth factor beta receptor signaling pathway. Located in nucleus.
UBE2D3: Enables ubiquitin conjugating enzyme activity and ubiquitin protein ligase activity. Involved in proteasome-mediated ubiquitin-dependent protein catabolic process and protein ubiquitination. Located in extracellular exosome.
WWTR1: Enables transcription coactivator activity. Involved in several processes, including hippo signaling; positive regulation of cell differentiation; and regulation of signal transduction. Located in cytosol and nuclear body.
XIAP: Enables several functions, including cysteine-type endopeptidase inhibitor activity involved in apoptotic process; identical protein binding activity; and protein serine/threonine kinase binding activity. Involved in several processes, including negative regulation of cysteine-type endopeptidase activity; positive regulation of protein linear polyubiquitination; and regulation of signal transduction. Acts upstream of with a negative effect on regulation of apoptotic process. Located in cytoplasm and nucleus. Implicated in X-linked lymphoproliferative syndrome 2 and prostate cancer. Biomarker of breast cancer (multiple); cervix uteri carcinoma in situ; colorectal cancer; prostate cancer; and renal cell carcinoma.
////
ANKLE1: Enables endonuclease activity. Involved in protein export from nucleus. Located in cytosol and nucleoplasm. Colocalizes with nucleus.
BCL2L11: Contributes to microtubule binding activity. Involved in several processes, including activation of cysteine-type endopeptidase activity involved in apoptotic process; positive regulation of apoptotic process; and positive regulation of cellular component organization. Acts upstream of or within intrinsic apoptotic signaling pathway in response to DNA damage. Located in Bcl-2 family protein complex and cytosol. Part of BIM-BCL-2 complex and BIM-BCL-xl complex. Colocalizes with microtubule.
BRIP1: Enables 5'-3' DNA helicase activity. Acts upstream of or within regulation of transcription by RNA polymerase II. Located in cytoplasm and nucleus. Implicated in Fanconi anemia complementation group J; breast cancer; colorectal cancer; and thrombocytopenia. Biomarker of Alzheimer's disease; Down syndrome; breast carcinoma; cervical squamous cell carcinoma; and colorectal cancer.
CCNB1IP1: Enables identical protein binding activity. Predicted to be involved in chiasma assembly. Predicted to act upstream of or within blastocyst formation and spermatid development. Predicted to be located in condensed nuclear chromosome. Predicted to colocalize with synaptonemal complex.
CENPC: Enables identical protein binding activity. Involved in chromosome segregation; kinetochore assembly; and mitotic cell cycle. Located in chromosome, centromeric region; midbody; and nuclear body. Implicated in CREST syndrome and liver cirrhosis.
CENPS: Enables DNA binding activity and chromatin binding activity. Contributes to double-stranded DNA binding activity. Involved in interstrand cross-link repair; replication fork processing; and resolution of meiotic recombination intermediates. Located in chromatin. Part of FANCM-MHF complex and Fanconi anaemia nuclear complex.
CENPX: Enables DNA binding activity. Contributes to double-stranded DNA binding activity. Involved in interstrand cross-link repair; replication fork processing; and resolution of meiotic recombination intermediates. Located in chromatin. Part of FANCM-MHF complex and Fanconi anaemia nuclear complex.
CNTD1: Predicted to be involved in reciprocal meiotic recombination and regulation of meiotic cell cycle. Predicted to act upstream of or within spermatogenesis. Predicted to be located in chromosome. Predicted to be active in site of double-strand break.
DMC1: Enables ATP-dependent activity, acting on DNA and identical protein binding activity. Involved in reciprocal meiotic recombination. Located in nucleus.
EME1: Enables DNA binding activity. Involved in double-strand break repair and replication fork processing. Acts upstream of or within response to intra-S DNA damage checkpoint signaling. Located in endodeoxyribonuclease complex.
EME2: Predicted to enable DNA binding activity and endonuclease activity. Involved in double-strand break repair and replication fork processing. Located in endodeoxyribonuclease complex.
ERCC4: Enables damaged DNA binding activity; identical protein binding activity; and single-stranded DNA binding activity. Contributes to 3' overhang single-stranded DNA endodeoxyribonuclease activity and DNA binding activity. Involved in several processes, including DNA metabolic process; negative regulation of double-stranded telomeric DNA binding activity; and negative regulation of telomere maintenance. Acts upstream of or within nucleotide-excision repair. Located in chromosome, telomeric region and nucleus. Part of ERCC4-ERCC1 complex and nucleotide-excision repair factor 1 complex. Implicated in Fanconi anemia complementation group Q; XFE progeroid syndrome; pancreatic cancer; polyneuropathy due to drug; and xeroderma pigmentosum (multiple). Biomarker of colorectal cancer.
FANCD2: Enables DNA polymerase binding activity. Involved in response to gamma radiation. Located in DNA repair complex; cytosol; and nuclear lumen. Implicated in Fanconi anemia; Fanconi anemia complementation group D2; and breast cancer. Biomarker of breast cancer and skin melanoma.
HFM1: Predicted to enable DNA helicase activity. Predicted to be involved in resolution of meiotic recombination intermediates. Predicted to be active in nucleus. Implicated in primary ovarian insufficiency 9.
IHO1: Predicted to be involved in several processes, including meiosis I cell cycle process; regulation of homologous chromosome segregation; and spermatogenesis. Predicted to be located in chromosome. Predicted to be active in condensed nuclear chromosome.
KASH5: Predicted to enable dynein complex binding activity. Predicted to be involved in several processes, including cytoskeleton organization; homologous chromosome segregation; and spindle localization. Predicted to act upstream of or within double-strand break repair via homologous recombination; oogenesis; and spermatogenesis. Predicted to be located in chromosome; membrane; and nucleus. Predicted to be part of meiotic nuclear membrane microtubule tethering complex. Predicted to be active in chromosome; meiotic spindle pole; and nuclear outer membrane.
MAJIN: Predicted to enable DNA binding activity. Predicted to be involved in homologous chromosome pairing at meiosis and meiotic attachment of telomere to nuclear envelope. Predicted to be located in chromosome, telomeric region. Predicted to be active in nuclear inner membrane.
MEI1: Predicted to be involved in meiosis I. Predicted to act upstream of or within germ cell development; meiotic nuclear division; and meiotic spindle organization. Implicated in gestational trophoblastic neoplasm.
MEI4: Predicted to be involved in meiosis I cell cycle process; oogenesis; and spermatogenesis. Predicted to be located in chromosome. Predicted to be active in lateral element.
MEIKIN: Predicted to be involved in meiotic chromosome segregation and meiotic sister chromatid cohesion. Predicted to be located in kinetochore.
MEIOB: Predicted to enable chromatin binding activity; single-stranded DNA 3'-5' DNA exonuclease activity; and single-stranded DNA binding activity. Predicted to be involved in double-strand break repair via homologous recombination; fertilization; and meiotic nuclear division. Predicted to be located in cytoplasm. Implicated in spermatogenic failure 22.
MEIOC: Predicted to be involved in several processes, including germ cell development; germline cell cycle switching, mitotic to meiotic cell cycle; and meiosis I. Predicted to be active in cytoplasm and nucleus.
MND1: Predicted to enable double-stranded DNA binding activity. Involved in homologous chromosome pairing at meiosis and reciprocal meiotic recombination. Predicted to be active in nucleus.
MSH4: Predicted to enable ATP-dependent activity, acting on DNA and double-stranded DNA binding activity. Predicted to be involved in meiotic mismatch repair and resolution of meiotic recombination intermediates. Predicted to act upstream of or within several processes, including homologous chromosome pairing at meiosis; ovarian follicle development; and spermatogenesis. Predicted to be located in chromosome. Predicted to be active in synaptonemal complex. Implicated in primary ovarian insufficiency and spermatogenic failure 2.
MSH5: Predicted to enable ATP-dependent activity, acting on DNA and double-stranded DNA binding activity. Predicted to be involved in chiasma assembly and meiotic mismatch repair. Predicted to act upstream of or within female gamete generation and homologous chromosome pairing at meiosis. Predicted to be located in synaptonemal complex. Predicted to be active in nuclear chromosome. Implicated in lung non-small cell carcinoma; primary ovarian insufficiency 13; and spermatogenic failure.
MUS81: Enables 3'-flap endonuclease activity. Involved in double-strand break repair; osteoblast proliferation; and replication fork processing. Acts upstream of or within response to intra-S DNA damage checkpoint signaling. Located in endodeoxyribonuclease complex.
PSMC3IP: Enables nuclear receptor coactivator activity. Involved in homologous chromosome pairing at meiosis and reciprocal meiotic recombination. Located in nucleoplasm. Implicated in ovarian dysgenesis 3.
PTTG1: Enables molecular function activator activity. Predicted to be involved in homologous chromosome segregation and negative regulation of mitotic sister chromatid separation. Predicted to act upstream of or within chromosome segregation and mitotic sister chromatid cohesion. Located in cytosol and nucleus.
PTTG2: Predicted to enable SH3 domain binding activity. Predicted to be involved in homologous chromosome segregation and negative regulation of mitotic sister chromatid separation. Predicted to be located in cytoplasm. Predicted to be active in nucleus.
PTTG3P: Predicted to enable SH3 domain binding activity. Predicted to be involved in homologous chromosome segregation and negative regulation of mitotic sister chromatid separation. Predicted to be located in cytoplasm. Predicted to be active in nucleus.
RAD51: Enables several functions, including ATP binding activity; DNA binding activity; and catalytic activity, acting on DNA. Involved in several processes, including DNA metabolic process; cellular response to camptothecin; and regulation of DNA metabolic process. Acts upstream of or within double-strand break repair via homologous recombination. Located in several cellular components, including chromosome; nucleus; and perinuclear region of cytoplasm. Part of protein-containing complex. Implicated in Fanconi anemia complementation group R; breast cancer; congenital mirror movement disorder; and ovarian cancer. Biomarker of breast cancer.
RAD51C: Contributes to crossover junction DNA endonuclease activity and four-way junction DNA binding activity. Involved in double-strand break repair via homologous recombination and positive regulation of G2/M transition of mitotic cell cycle. Located in several cellular components, including nucleoplasm; perinuclear region of cytoplasm; and replication fork. Part of Rad51B-Rad51C-Rad51D-XRCC2 complex and Rad51C-XRCC3 complex. Colocalizes with Holliday junction resolvase complex. Implicated in Fanconi anemia complementation group O and hereditary breast ovarian cancer syndrome.
RAD51D: Enables ATP-dependent DNA damage sensor activity; gamma-tubulin binding activity; and single-stranded DNA binding activity. Contributes to four-way junction DNA binding activity. Involved in double-strand break repair via homologous recombination; strand invasion; and telomere maintenance via recombination. Located in centrosome; chromosome, telomeric region; and replication fork. Part of Rad51B-Rad51C-Rad51D-XRCC2 complex. Implicated in hereditary breast ovarian cancer syndrome.
RAD54B: Enables DNA translocase activity and identical protein binding activity. Acts upstream of or within double-strand break repair via homologous recombination. Located in nucleoplasm. Implicated in colorectal cancer and non-Hodgkin lymphoma.
RAD54L: Enables ATP-dependent DNA/DNA annealing activity. Predicted to be involved in double-strand break repair via synthesis-dependent strand annealing and reciprocal meiotic recombination. Predicted to act upstream of or within several processes, including determination of adult lifespan; double-strand break repair via homologous recombination; and response to ionizing radiation. Located in nucleoplasm. Part of protein-containing complex. Implicated in breast cancer; disease of cellular proliferation; non-Hodgkin lymphoma; and pancreatic cancer.
RMI1: Predicted to enable nucleotide binding activity. Involved in double-strand break repair via homologous recombination and resolution of recombination intermediates. Located in RecQ family helicase-topoisomerase III complex and nuclear body.
RNF212: Predicted to enable SUMO transferase activity. Predicted to be involved in chiasma assembly; meiotic gene conversion; and protein sumoylation. Predicted to be located in chromosome and nucleus. Predicted to be active in synaptonemal complex. Implicated in spermatogenic failure 62.
RNF212B: Predicted to enable SUMO transferase activity. Predicted to be involved in homologous chromosome pairing at meiosis and protein sumoylation. Predicted to be active in synaptonemal complex.
SHOC1: Enables ATP hydrolysis activity and single-stranded DNA binding activity. Predicted to be involved in resolution of meiotic recombination intermediates. Predicted to be located in chromosome. Predicted to be active in condensed nuclear chromosome.
SLX4: Enables enzyme activator activity. Involved in DNA metabolic process and regulation of telomere maintenance. Acts upstream of or within response to intra-S DNA damage checkpoint signaling. Located in cell junction; cytosol; and nucleoplasm. Part of Slx1-Slx4 complex. Colocalizes with ERCC4-ERCC1 complex; Holliday junction resolvase complex; and chromosome. Implicated in Fanconi anemia complementation group P.
SPO11: Predicted to enable DNA binding activity. Predicted to be involved in meiotic DNA double-strand break formation; meiotic DNA double-strand break processing; and reciprocal meiotic recombination. Predicted to act upstream of or within several processes, including germ cell development; meiosis I; and ovarian follicle development. Predicted to be located in chromosome, telomeric region and nucleus. Predicted to be active in nuclear chromosome.
SYCE3: Predicted to be involved in reciprocal meiotic recombination; spermatogenesis; and synaptonemal complex assembly. Predicted to act upstream of or within positive regulation of apoptotic process; positive regulation of developmental process; and positive regulation of reproductive process. Predicted to be located in chromosome and nucleus. Predicted to be active in central element.
SYCP1: Enables double-stranded DNA binding activity. Involved in protein homotetramerization. Predicted to be located in synaptonemal complex. Predicted to be active in central element; male germ cell nucleus; and transverse filament.
TERB1: Predicted to be involved in homologous chromosome pairing at meiosis and meiotic attachment of telomere to nuclear envelope. Predicted to be located in chromosome, telomeric region and nuclear inner membrane. Predicted to colocalize with shelterin complex. Implicated in spermatogenic failure 60.
TERB2: Predicted to be involved in homologous chromosome pairing at meiosis and meiotic attachment of telomere to nuclear envelope. Predicted to be located in chromosome, telomeric region. Predicted to be active in nuclear inner membrane. Implicated in spermatogenic failure 59.
TEX11: Predicted to be involved in meiotic gene conversion and meiotic nuclear division. Predicted to act upstream of or within several processes, including male gonad development; meiotic nuclear division; and negative regulation of apoptotic process. Predicted to be located in chromosome. Predicted to be active in central element. Predicted to colocalize with synaptonemal complex. Implicated in X-linked spermatogenic failure 2.
TEX12: Predicted to be involved in synaptonemal complex assembly. Predicted to act upstream of or within meiotic DNA repair synthesis. Predicted to be located in chromosome. Predicted to be active in central element.
TEX15: Predicted to be involved in several processes, including DNA methylation; meiotic nuclear division; and regulation of double-strand break repair via homologous recombination. Predicted to act upstream of or within with a positive effect on DNA methylation-dependent heterochromatin formation. Predicted to act upstream of or within several processes, including homeostasis of number of cells within a tissue; homologous chromosome pairing at meiosis; and male genitalia development. Predicted to be located in cytoplasm. Predicted to be active in nucleus. Implicated in spermatogenic failure 25.
TOP2A: Enables several functions, including enzyme binding activity; magnesium ion binding activity; and protein dimerization activity. Involved in several processes, including DNA metabolic process; apoptotic chromosome condensation; and positive regulation of single stranded viral RNA replication via double stranded DNA intermediate. Located in cytoplasm; nucleolus; and nucleoplasm. Part of DNA topoisomerase type II (double strand cut, ATP-hydrolyzing) complex and ribonucleoprotein complex. Colocalizes with centriole and nuclear chromosome. Biomarker of cervix uteri carcinoma in situ; ductal carcinoma in situ; penile benign neoplasm; prostate cancer; and urinary system cancer (multiple).
TOP2B: Enables several functions, including DNA topoisomerase type II (double strand cut, ATP-hydrolyzing) activity; enzyme binding activity; and protein heterodimerization activity. Involved in B cell differentiation; DNA topological change; and positive regulation of single stranded viral RNA replication via double stranded DNA intermediate. Located in cytosol; nucleolus; and nucleoplasm. Colocalizes with heterochromatin.
TRIP13: Enables identical protein binding activity. Involved in mitotic spindle assembly checkpoint signaling. Predicted to be located in male germ cell nucleus. Predicted to be active in chromosome and nucleus. Implicated in mosaic variegated aneuploidy syndrome 3.
////
ABL1: Enables several functions, including DNA binding activity; metal ion binding activity; and protein kinase binding activity. Involved in several processes, including cell surface receptor signaling pathway; regulation of cytoskeleton organization; and regulation of protein phosphorylation. Acts upstream of or within several processes, including negative regulation of phospholipase C activity; negative regulation of ubiquitin-protein transferase activity; and positive regulation of cytosolic calcium ion concentration. Located in cytosol; nuclear lumen; and perinuclear region of cytoplasm. Part of protein-containing complex. Implicated in gastrointestinal system cancer (multiple) and leukemia (multiple). Biomarker of Parkinson's disease; colorectal cancer; lung non-small cell carcinoma; and stomach cancer.
ARMC5: Predicted to be involved in anatomical structure morphogenesis. Predicted to act upstream of or within several processes, including T cell activation; adrenal cortex development; and defense response to virus. Located in cytosol; focal adhesion; and nucleoplasm. Implicated in ACTH-independent macronodular adrenal hyperplasia 2.
BAX: Enables several functions, including BH3 domain binding activity; channel activity; and protein dimerization activity. Involved in several processes, including apoptotic signaling pathway; mitochondrion organization; and positive regulation of apoptotic process. Located in several cellular components, including endoplasmic reticulum membrane; mitochondrial outer membrane; and nuclear envelope. Part of BAK complex; BAX complex; and mitochondrial permeability transition pore complex. Colocalizes with cell periphery. Implicated in acute lymphoblastic leukemia; ataxia telangiectasia; colon adenocarcinoma; and colorectal cancer. Biomarker of several diseases, including carcinoma (multiple); osteoarthritis; prostate cancer (multiple); stomach cancer; and teratoma.
BTN3A1: Predicted to enable signaling receptor binding activity. Involved in T cell receptor signaling pathway; activated T cell proliferation; and positive regulation of type II interferon production. Located in plasma membrane.
CADM1: Enables signaling receptor binding activity. Involved in several processes, including cell recognition; positive regulation of cytokine production; and susceptibility to natural killer cell mediated cytotoxicity. Located in plasma membrane. Implicated in breast carcinoma and prostate cancer. Biomarker of cervix uteri carcinoma in situ.
CARD11: Enables CARD domain binding activity and protein self-association. Involved in several processes, including intracellular signal transduction; positive regulation of signal transduction; and regulation of gene expression. Located in cytoplasm; membrane raft; and plasma membrane. Part of CBM complex. Implicated in diffuse large B-cell lymphoma; immunodeficiency 11A; and immunodeficiency 11B. Biomarker of T-cell acute lymphoblastic leukemia.
CBLB: Predicted to enable SH3 domain binding activity; receptor tyrosine kinase binding activity; and ubiquitin protein ligase activity. Predicted to be involved in negative regulation of epidermal growth factor-activated receptor activity; regulation of platelet-derived growth factor receptor-alpha signaling pathway; and signal transduction. Predicted to act upstream of or within several processes, including negative regulation of CD4-positive, alpha-beta T cell proliferation; positive regulation of T cell anergy; and positive regulation of protein metabolic process. Located in cytosol and nucleoplasm. Implicated in lung non-small cell carcinoma; stomach carcinoma; and type 1 diabetes mellitus. Biomarker of lung squamous cell carcinoma and stomach carcinoma.
CCND3: Enables protein kinase binding activity. Involved in positive regulation of cyclin-dependent protein serine/threonine kinase activity. Located in cyclin D3-CDK4 complex and nucleoplasm. Part of cyclin-dependent protein kinase holoenzyme complex. Biomarker of invasive ductal carcinoma; multiple myeloma; reproductive organ cancer (multiple); and urinary system cancer (multiple).
CD151: Enables integrin binding activity. Acts upstream of or within positive regulation of cell migration; positive regulation of endocytosis; and wound healing, spreading of cells. Located in cell surface. Part of basement membrane. Implicated in epidermolysis bullosa simplex.
CD28: Enables protease binding activity. Involved in several processes, including positive regulation of cytokine production; positive regulation of mitotic nuclear division; and regulatory T cell differentiation. Located in external side of plasma membrane. Part of protein complex involved in cell adhesion. Implicated in multiple sclerosis and type 1 diabetes mellitus. Biomarker of several diseases, including autoimmune disease (multiple); chronic fatigue syndrome; diabetic angiopathy; lung disease (multiple); and respiratory syncytial virus infectious disease.
CD3E: Enables SH3 domain binding activity and identical protein binding activity. Involved in negative regulation of gene expression; positive regulation of T cell proliferation; and positive regulation of gene expression. Located in Golgi apparatus; endoplasmic reticulum; and external side of plasma membrane. Part of alpha-beta T cell receptor complex. Implicated in immunodeficiency 18. Biomarker of severe acute respiratory syndrome.
CLEC4G: Enables several functions, including monosaccharide binding activity; virus coreceptor activity; and virus receptor activity. Involved in positive regulation of viral life cycle and viral entry into host cell. Located in plasma membrane.
CORO1A: Enables cytoskeletal protein binding activity; phosphatidylinositol 3-kinase binding activity; and protein homodimerization activity. Involved in several processes, including natural killer cell degranulation; negative regulation of actin nucleation; and phagolysosome assembly. Located in several cellular components, including actin filament; immunological synapse; and phagocytic cup. Part of protein-containing complex. Colocalizes with cortical actin cytoskeleton. Implicated in coronin-1A deficiency.
CRTAM: Enables identical protein binding activity and signaling receptor binding activity. Involved in several processes, including cell recognition; detection of tumor cell; and positive regulation of natural killer cell mediated cytotoxicity directed against tumor cell target. Located in plasma membrane.
CTPS1: Enables CTP synthase activity and identical protein binding activity. Involved in B cell proliferation; CTP biosynthetic process; and T cell proliferation. Located in cytoophidium. Implicated in immunodeficiency 24. Biomarker of biliary tract benign neoplasm.
DLG1: Enables several functions, including L27 domain binding activity; enzyme binding activity; and transmembrane transporter binding activity. Involved in several processes, including cytoskeleton organization; negative regulation of MAPK cascade; and regulation of protein localization. Located in several cellular components, including basolateral plasma membrane; bicellular tight junction; and immunological synapse. Part of MPP7-DLG1-LIN7 complex. Implicated in invasive ductal carcinoma. Biomarker of cervix uteri carcinoma in situ.
DOCK2: Enables T cell receptor binding activity and guanyl-nucleotide exchange factor activity. Predicted to be involved in several processes, including macropinocytosis; myeloid dendritic cell activation involved in immune response; and myoblast fusion. Predicted to act upstream of or within several processes, including T cell activation; immunological synapse formation; and membrane raft polarization. Located in extracellular exosome and membrane. Implicated in immunodeficiency 40.
DOCK8: Enables guanyl-nucleotide exchange factor activity. Involved in several processes, including positive regulation of GTPase activity; positive regulation of T cell migration; and positive regulation of establishment of T cell polarity. Acts upstream of or within memory T cell proliferation. Located in cytoplasm and leading edge membrane. Implicated in several diseases, including atopic dermatitis; autosomal dominant intellectual developmental disorder 2; hyper IgE recurrent infection syndrome 2; immune dysregulation-polyendocrinopathy-enteropathy-X-linked syndrome; and viral infectious disease (multiple).
EBI3: Enables cytokine receptor activity. Predicted to be involved in leptin-mediated signaling pathway. Predicted to be located in endoplasmic reticulum lumen; extracellular space; and plasma membrane. Predicted to be part of receptor complex. Predicted to be active in external side of plasma membrane.
EFNB1: Predicted to enable ephrin receptor binding activity. Predicted to be involved in axon guidance; ephrin receptor signaling pathway; and presynapse assembly. Predicted to act upstream of or within embryonic pattern specification; neural crest cell migration; and positive regulation of T cell activation. Located in plasma membrane. Implicated in craniofrontonasal syndrome and dysostosis. Biomarker of stomach cancer.
ELF4: Enables DNA-binding transcription activator activity, RNA polymerase II-specific and RNA polymerase II cis-regulatory region sequence-specific DNA binding activity. Involved in negative regulation of cytokine production; negative regulation of inflammatory response; and positive regulation of transcription by RNA polymerase II. Located in PML body.
ERBB2: Enables several functions, including ErbB-3 class receptor binding activity; enzyme binding activity; and protein heterodimerization activity. Contributes to growth factor binding activity. Involved in several processes, including positive regulation of macromolecule biosynthetic process; protein phosphorylation; and regulation of MAPK cascade. Acts upstream of or within cell surface receptor signaling pathway. Located in several cellular components, including basolateral plasma membrane; cytosol; and endosome membrane. Part of ERBB3:ERBB2 complex. Implicated in carcinoma (multiple); high grade glioma; reproductive organ cancer (multiple); stomach cancer; and urinary bladder cancer. Biomarker of several diseases, including carcinoma (multiple); ductal carcinoma in situ; invasive lobular carcinoma; pre-eclampsia (multiple); and urinary system cancer (multiple).
FKBP1B: Enables several functions, including FK506 binding activity; calcium channel inhibitor activity; and peptidyl-prolyl cis-trans isomerase activity. Involved in several processes, including negative regulation of phosphoprotein phosphatase activity; protein peptidyl-prolyl isomerization; and regulation of release of sequestered calcium ion into cytosol. Located in Z disc and membrane. Part of calcium channel complex. Implicated in Graves' disease.
FOXP3: Enables several functions, including NFAT protein binding activity; enzyme binding activity; and protein homodimerization activity. Involved in several processes, including regulation of T cell activation; regulation of gene expression; and regulation of histone modification. Located in cytoplasm and nucleoplasm. Implicated in Human papillomavirus infectious disease; colorectal cancer; immune dysregulation-polyendocrinopathy-enteropathy-X-linked syndrome; pulmonary tuberculosis; and type 1 diabetes mellitus. Biomarker of several diseases, including adult T-cell leukemia/lymphoma; anogenital venereal wart; chlamydia; liver disease (multiple); and tuberculosis (multiple).
FYN: Enables several functions, including disordered domain specific binding activity; non-membrane spanning protein tyrosine kinase activity; and signaling receptor binding activity. Involved in several processes, including T cell receptor signaling pathway; cellular response to amyloid-beta; and peptidyl-tyrosine phosphorylation. Located in cytosol; endosome; and plasma membrane. Colocalizes with membrane raft. Implicated in Alzheimer's disease and schizophrenia. Biomarker of Alzheimer's disease.
GPAM: Enables glycerol-3-phosphate O-acyltransferase activity. Involved in phosphatidylglycerol biosynthetic process and triglyceride biosynthetic process. Predicted to be located in mitochondrial outer membrane. Predicted to be active in mitochondrial membrane.
HES1: Enables histone deacetylase binding activity and sequence-specific double-stranded DNA binding activity. Involved in several processes, including negative regulation of cell differentiation; negative regulation of transcription by RNA polymerase II; and neuronal stem cell population maintenance. Located in nucleoplasm.
IDO1: Enables indoleamine 2,3-dioxygenase activity. Involved in positive regulation of T cell apoptotic process. Predicted to be located in cytosol. Predicted to be active in cytoplasm. Biomarker of several diseases, including acquired immunodeficiency syndrome; chlamydia; eczema herpeticum; pulmonary tuberculosis; and toxic shock syndrome.
IL12B: Enables identical protein binding activity; interleukin-12 alpha subunit binding activity; and protein heterodimerization activity. Contributes to cytokine activity; growth factor activity; and interleukin-23 receptor binding activity. Involved in several processes, including positive regulation of immune response; positive regulation of lymphocyte proliferation; and regulation of cytokine production. Acts upstream of or within negative regulation of protein secretion. Located in extracellular space. Part of interleukin-12 complex and interleukin-23 complex. Implicated in asthma; chronic obstructive pulmonary disease; immunodeficiency 29; and salmonellosis. Biomarker of anogenital venereal wart.
IL15: Predicted to enable cytokine activity. Involved in several processes, including cell surface receptor signaling pathway; macrophage differentiation; and positive regulation of macromolecule metabolic process. Located in cytosol and nuclear speck. Implicated in aspergillosis; asthma; pleurisy; and type 1 diabetes mellitus. Biomarker of several diseases, including artery disease (multiple); brain infarction; lung disease (multiple); obesity; and viral infectious disease (multiple).
IL2: Enables cytokine activity and interleukin-2 receptor binding activity. Involved in leukocyte activation involved in immune response; positive regulation of interleukin-17 production; and positive regulation of tyrosine phosphorylation of STAT protein. Acts upstream of or within negative regulation of B cell apoptotic process; positive regulation of B cell proliferation; and positive regulation of activated T cell proliferation. Predicted to be located in extracellular space. Implicated in several diseases, including Takayasu's arteritis; auditory system disease (multiple); autoimmune disease (multiple); carcinoma (multiple); and neurodegenerative disease (multiple). Biomarker of several diseases, including Zellweger syndrome; aggressive periodontitis; anogenital venereal wart; autoimmune disease (multiple); and uveitis (multiple).
IL20RB: Predicted to enable cytokine receptor activity and interleukin-20 binding activity. Predicted to be involved in cytokine-mediated signaling pathway. Predicted to act upstream of or within several processes, including negative regulation of T cell proliferation; negative regulation of type IV hypersensitivity; and regulation of cytokine production. Predicted to be located in membrane. Predicted to be active in plasma membrane.
IL23A: Contributes to interleukin-23 receptor binding activity. Involved in several processes, including positive regulation of cytokine production; positive regulation of lymphocyte proliferation; and positive regulation of peptidyl-tyrosine phosphorylation. Part of interleukin-23 complex.
IL2RA: Contributes to interleukin-2 receptor activity. Involved in regulation of T cell tolerance induction. Predicted to be located in plasma membrane. Predicted to be part of interleukin-2 receptor complex. Implicated in immunodeficiency 41; lymphopenia; multiple sclerosis; type 1 diabetes mellitus; and type 1 diabetes mellitus 10. Biomarker of COVID-19; Hantavirus hemorrhagic fever with renal syndrome; and idiopathic pulmonary fibrosis.
ITCH: Enables several functions, including CXCR chemokine receptor binding activity; arrestin family protein binding activity; and ubiquitin-like protein ligase binding activity. Involved in several processes, including positive regulation of receptor catabolic process; proteasome-mediated ubiquitin-dependent protein catabolic process; and protein ubiquitination. Acts upstream of or within ubiquitin-dependent protein catabolic process. Located in cytoplasmic vesicle; nucleoplasm; and plasma membrane. Part of protein-containing complex. Colocalizes with early endosome.
KITLG: Predicted to enable cytokine activity and stem cell factor receptor binding activity. Involved in embryonic hemopoiesis; male gonad development; and positive regulation of cell population proliferation. Located in several cellular components, including filopodium; lamellipodium; and plasma membrane. Implicated in Waardenburg's syndrome; autosomal dominant nonsyndromic deafness 69; and familial progressive hyperpigmentation with or without hypopigmentation.
LILRB1: Enables several functions, including MHC protein binding activity; SH2 domain binding activity; and immune receptor activity. Involved in several processes, including negative regulation of leukocyte mediated cytotoxicity; regulation of T cell activation; and regulation of cytokine production. Located in cytoplasm and external side of plasma membrane.
LIPA: Enables sterol esterase activity. Predicted to be involved in sterol metabolic process. Predicted to act upstream of or within several processes, including homeostasis of number of cells within a tissue; lung development; and macrophage homeostasis. Located in cytosol; fibrillar center; and nucleoplasm. Implicated in Wolman disease; cholesterol ester storage disease; and lysosomal acid lipase deficiency.
LMBR1L: Enables transmembrane signaling receptor activity. Involved in receptor-mediated endocytosis and signal transduction. Located in endoplasmic reticulum membrane and plasma membrane.
MALT1: Enables several functions, including identical protein binding activity; protein self-association; and ubiquitin-protein transferase activity. Contributes to kinase activator activity. Involved in several processes, including T cell receptor signaling pathway; positive regulation of NF-kappaB transcription factor activity; and positive regulation of macromolecule metabolic process. Acts upstream of or within regulation of apoptotic process. Located in cytosol and fibrillar center. Part of CBM complex. Implicated in immunodeficiency 12; lymphoma; and non-Hodgkin lymphoma.
MSN: Enables several functions, including cell adhesion molecule binding activity; double-stranded RNA binding activity; and protein kinase binding activity. Involved in several processes, including cellular response to testosterone stimulus; epithelial cell differentiation; and positive regulation of macromolecule metabolic process. Located in several cellular components, including apical plasma membrane; microvillus; and pseudopodium. Colocalizes with focal adhesion. Implicated in immunodeficiency 50.
NCSTN: Enables ATPase binding activity; growth factor receptor binding activity; and protein-macromolecule adaptor activity. Involved in several processes, including Notch receptor processing; amyloid-beta formation; and proteolysis. Located in Golgi apparatus; endoplasmic reticulum; and plasma membrane. Part of gamma-secretase complex. Implicated in Alzheimer's disease; hidradenitis suppurativa; and schizophrenia.
NDFIP1: Predicted to enable WW domain binding activity. Involved in several processes, including intracellular iron ion homeostasis; negative regulation of transport; and positive regulation of protein ubiquitination. Located in perinuclear region of cytoplasm.
P2RX7: Enables extracellularly ATP-gated monoatomic cation channel activity and purinergic nucleotide receptor activity. Involved in several processes, including bleb assembly; negative regulation of cell volume; and positive regulation of bleb assembly. Located in plasma membrane.
PDE5A: Enables 3',5'-cyclic-GMP phosphodiesterase activity. Predicted to be involved in signal transduction. Predicted to act upstream of or within several processes, including cGMP catabolic process; negative regulation of T cell proliferation; and positive regulation of oocyte development. Predicted to be located in cytosol. Implicated in IgA glomerulonephritis.
PELI1: Enables ubiquitin protein ligase activity. Involved in several processes, including negative regulation of necroptotic process; protein polyubiquitination; and response to lipopolysaccharide. Predicted to be located in cytosol. Implicated in colorectal cancer.
PIK3CG: Enables several functions, including ephrin receptor binding activity; phosphatidylinositol 3-kinase activity; and protein serine kinase activity. Involved in several processes, including phosphatidylinositol 3-kinase signaling; positive regulation of intracellular signal transduction; and sphingosine-1-phosphate receptor signaling pathway. Acts upstream of or within phosphorylation. Located in cytosol and plasma membrane. Part of phosphatidylinositol 3-kinase complex, class IB. Implicated in autistic disorder; primary immunodeficiency disease; and swine influenza. Biomarker of pancreatic ductal adenocarcinoma.
PPP3CB: Enables several functions, including calmodulin binding activity; calmodulin-dependent protein phosphatase activity; and protein phosphatase 2B binding activity. Involved in calcineurin-NFAT signaling cascade; positive regulation of transcription by RNA polymerase II; and protein dephosphorylation. Located in cytoplasm. Part of calcineurin complex. Implicated in aortic valve stenosis. Biomarker of focal segmental glomerulosclerosis and schizophrenia.
PRDX2: Enables thioredoxin peroxidase activity. Involved in defense response to tumor cell; regulation of apoptotic process; and removal of superoxide radicals. Located in extracellular exosome. Biomarker of colorectal cancer and oral squamous cell carcinoma.
PRKCQ: Enables protein kinase C activity. Involved in several processes, including negative regulation of insulin receptor signaling pathway; positive regulation of DNA metabolic process; and positive regulation of NF-kappaB transcription factor activity. Located in aggresome and centriolar satellite.
PSMB10: Predicted to enable endopeptidase activity. Predicted to be involved in proteasomal protein catabolic process. Predicted to act upstream of or within T cell proliferation and cell morphogenesis. Predicted to be located in cytosol and nucleoplasm. Predicted to be part of proteasome core complex, beta-subunit complex and spermatoproteasome complex. Predicted to be active in nucleus.
PTPN6: Enables several functions, including phosphorylation-dependent protein binding activity; phosphotyrosine residue binding activity; and transmembrane receptor protein tyrosine phosphatase activity. Involved in several processes, including negative regulation of peptidyl-tyrosine phosphorylation; protein modification process; and regulation of intracellular signal transduction. Located in cytoplasm; nucleolus; and nucleoplasm. Part of protein-containing complex. Biomarker of anogenital venereal wart and cervical cancer.
PTPRC: Enables cytoskeletal protein binding activity; protein kinase binding activity; and protein tyrosine phosphatase activity. Involved in several processes, including positive regulation of cell population proliferation; regulation of gene expression; and regulation of protein kinase activity. Located in bleb and external side of plasma membrane. Implicated in multiple sclerosis; primary immunodeficiency disease; and severe combined immunodeficiency.
RASGRP1: Enables several functions, including cation binding activity; diacylglycerol binding activity; and guanyl-nucleotide exchange factor activity. Involved in several processes, including lymphocyte proliferation; positive regulation of cytokine production; and positive regulation of intracellular signal transduction. Located in cytosol and plasma membrane. Part of Golgi apparatus. Implicated in immunodeficiency 64.
RC3H1: Enables CCR4-NOT complex binding activity; RNA binding activity; and ubiquitin-protein transferase activity. Involved in nuclear-transcribed mRNA catabolic process; protein polyubiquitination; and regulation of nuclear-transcribed mRNA catabolic process, deadenylation-dependent decay. Located in P-body.
RC3H2: Enables nucleic acid binding activity and ubiquitin protein ligase activity. Involved in protein polyubiquitination. Located in cell surface; intracellular membrane-bounded organelle; and membrane.
RIPK2: Enables several functions, including caspase binding activity; protein domain specific binding activity; and protein homodimerization activity. Involved in several processes, including cellular response to muramyl dipeptide; positive regulation of protein metabolic process; and regulation of gene expression. Acts upstream of or within positive regulation of I-kappaB kinase/NF-kappaB signaling and toll-like receptor 2 signaling pathway. Located in cytoskeleton; cytosol; and vesicle. Part of protein-containing complex.
RPS6: Enables protein kinase binding activity. A structural constituent of ribosome. Involved in several processes, including TOR signaling; cytoplasmic translation; and ribosome biogenesis. Located in several cellular components, including cytoplasmic ribonucleoprotein granule; cytosolic ribosome; and nucleolus. Part of cytosolic small ribosomal subunit.
SASH3: Predicted to be involved in positive regulation of B cell proliferation; positive regulation of adaptive immune response; and positive regulation of immunoglobulin production. Predicted to act upstream of or within several processes, including positive regulation of T cell activation; positive regulation of cytokine production; and positive regulation of organ growth. Predicted to be located in cellular anatomical entity. Predicted to be active in cytoplasm and nucleus. Implicated in primary immunodeficiency disease.
SCGB1A1: Predicted to enable phospholipase A2 inhibitor activity and polychlorinated biphenyl binding activity. Predicted to be involved in embryo implantation. Predicted to act upstream of or within negative regulation of T cell proliferation; regulation of gene expression; and regulation of inflammatory response. Located in extracellular space. Implicated in IgA glomerulonephritis; asthma; and glomerulonephritis. Biomarker of asthma; lung disease (multiple); and pulmonary eosinophilia.
SELENOK: Enables identical protein binding activity. Involved in intrinsic apoptotic signaling pathway in response to endoplasmic reticulum stress; protein palmitoylation; and response to oxidative stress. Located in endoplasmic reticulum membrane.
SH2D2A: Predicted to enable SH3 domain binding activity. Predicted to be involved in signal transduction. Predicted to act upstream of or within T cell proliferation. Predicted to be located in cytosol. Implicated in juvenile rheumatoid arthritis and multiple sclerosis.
SHH: Enables calcium ion binding activity; patched binding activity; and zinc ion binding activity. Involved in several processes, including hemopoiesis; positive regulation of sclerotome development; and positive regulation of smoothened signaling pathway. Acts upstream of or within epithelial-mesenchymal signaling involved in prostate gland development. Located in Golgi apparatus; endoplasmic reticulum; and extracellular space. Implicated in several diseases, including Hirschsprung's disease; holoprosencephaly (multiple); hypoplastic or aplastic tibia with polydactyly; middle cerebral artery infarction; and polydactyly. Biomarker of several diseases, including autism spectrum disorder; biliary atresia; gastrointestinal system cancer (multiple); glomerulonephritis (multiple); and multiple sclerosis (multiple).
SLC11A1: Enables metal cation:proton antiporter activity; protein homodimerization activity; and transition metal ion transmembrane transporter activity. Involved in intracellular iron ion homeostasis; response to bacterium; and transition metal ion transport. Located in phagocytic vesicle membrane; plasma membrane; and tertiary granule membrane. Implicated in several diseases, including Buruli ulcer disease; autoimmune disease (multiple); inflammatory bowel disease (multiple); leishmaniasis (multiple); and tuberculosis (multiple).
STAT5B: Enables DNA-binding transcription activator activity, RNA polymerase II-specific; nuclear glucocorticoid receptor binding activity; and protein homodimerization activity. Involved in growth hormone receptor signaling pathway via JAK-STAT; positive regulation of erythrocyte differentiation; and response to estradiol. Located in cytoplasm and nucleus. Implicated in colon adenocarcinoma; colorectal adenocarcinoma; growth hormone insensitivity syndrome with immune dysregulation 1; and growth hormone insensitivity syndrome with immune dysregulation 2. Biomarker of colorectal adenocarcinoma; gastric adenocarcinoma; hepatocellular carcinoma; and lung non-small cell carcinoma.
TNFRSF4: Predicted to enable tumor necrosis factor receptor activity. Predicted to be involved in several processes, including negative regulation of apoptotic process; positive regulation of B cell proliferation; and regulation of DNA-templated transcription. Predicted to act upstream of or within several processes, including cellular defense response; negative regulation of cytokine production; and regulation of protein kinase activity. Predicted to be located in cell surface. Predicted to be active in external side of plasma membrane. Implicated in immunodeficiency 16. Biomarker of cervical squamous cell carcinoma.
TNFSF13B: Predicted to enable receptor ligand activity. Involved in positive regulation of B cell proliferation. Located in several cellular components, including focal adhesion; perinuclear region of cytoplasm; and plasma membrane.
TNFSF14: Enables cysteine-type endopeptidase inhibitor activity involved in apoptotic process; identical protein binding activity; and signaling receptor binding activity. Involved in T cell costimulation; cellular response to mechanical stimulus; and positive regulation of NIK/NF-kappaB signaling. Predicted to be located in plasma membrane.
TNFSF18: Enables identical protein binding activity. Involved in positive regulation of cell adhesion; positive regulation of leukocyte migration; and positive regulation of tyrosine phosphorylation of STAT protein. Predicted to be located in plasma membrane. Predicted to be active in cell surface.
TP53: Enables several functions, including DNA-binding transcription factor activity, RNA polymerase II-specific; enzyme binding activity; and nucleic acid binding activity. Involved in several processes, including intracellular signal transduction; regulation of apoptotic process; and regulation of nucleobase-containing compound metabolic process. Acts upstream of with a negative effect on regulation of cell cycle G2/M phase transition. Acts upstream of or within several processes, including ER overload response; cellular response to glucose starvation; and intrinsic apoptotic signaling pathway in response to DNA damage by p53 class mediator. Located in several cellular components, including centrosome; nuclear lumen; and transcription repressor complex. Part of transcription regulator complex. Colocalizes with nuclear body. Implicated in several diseases, including Li-Fraumeni syndrome (multiple); carcinoma (multiple); gastrointestinal system cancer (multiple); hematologic cancer (multiple); and open-angle glaucoma (multiple). Biomarker of several diseases, including carcinoma (multiple); hematologic cancer (multiple); oral mucosa leukoplakia; oral submucous fibrosis; and serous cystadenocarcinoma.
TSPAN32: Predicted to be involved in protein localization to plasma membrane and protein maturation. Predicted to act upstream of or within several processes, including defense response to protozoan; integrin-mediated signaling pathway; and negative regulation of leukocyte activation. Predicted to be located in cell surface and membrane. Predicted to be part of integrin alphaIIb-beta3 complex. Predicted to be active in plasma membrane.
WNT4: Enables receptor ligand activity. Involved in several processes, including Wnt signaling pathway; regulation of DNA-templated transcription; and regulation of steroid biosynthetic process. Located in cytoplasm and extracellular space. Implicated in Mullerian aplasia and hyperandrogenism. Biomarker of endometrial carcinoma.
////
ABCA2: Enables ATP binding activity; ceramide floppase activity; and endopeptidaseregulator activity. Involved in several processes, including ceramide translocation;cholesterol homeostasis; and regulation of macromolecule biosynthetic process.Acts upstream of with a positive effect on sphingosine biosynthetic process.Located in endosome membrane and lysosomal membrane. Is active in plasma membrane.
ACAT2: Enables acetyl-CoA C-acetyltransferase activity. Predicted to be involvedin fatty acid beta-oxidation and positive regulation of intestinal cholesterolabsorption. Located in cytoplasm. Implicated in coronary artery disease.
ACSS2: Enables acetate-CoA ligase activity. Involved in lipid biosyntheticprocess. Located in cytosol and nucleoplasm. Implicated in orofacial cleft.Biomarker of lymphangioleiomyomatosis and morbid obesity.
ACTG1: Enables identical protein binding activity; profilin binding activity;and ubiquitin protein ligase binding activity. Involved in several processes,including protein localization to bicellular tight junction; regulation ofstress fiber assembly; and regulation of transepithelial transport. Acts upstreamof or within with a positive effect on angiogenesis. Located in actin filament;apical junction complex; and extracellular exosome. Implicated in Baraitser-Wintersyndrome 2 and autosomal dominant nonsyndromic deafness 20.
ADH4: Enables several functions, including oxidoreductase activity, actingon the CH-OH group of donors, NAD or NADP as acceptor; retinoid binding activity;and zinc ion binding activity. Involved in cellular aldehyde metabolic process;fatty acid omega-oxidation; and primary alcohol metabolic process. Locatedin cytosol and nucleoplasm.
ALCAM: Enables identical protein binding activity. Involved in heterophiliccell-cell adhesion via plasma membrane cell adhesion molecules. Located inimmunological synapse. Colocalizes with T cell receptor complex.
ALDOC: Enables cytoskeletal protein binding activity and fructose-bisphosphatealdolase activity. Involved in epithelial cell differentiation and fructose1,6-bisphosphate metabolic process. Located in extracellular exosome. Implicatedin autoimmune disease of the nervous system.
ANTXR2: Predicted to enable transmembrane signaling receptor activity. Predictedto be involved in toxin transport. Predicted to act upstream of or withinreproductive process. Predicted to be located in external side of plasma membrane.Predicted to be active in cell surface and plasma membrane. Implicated infibroma and hyaline fibromatosis syndrome.
ANXA13: Enables calcium ion binding activity and phospholipid binding activity.Predicted to be involved in negative regulation of Golgi to plasma membraneprotein transport and positive regulation of Golgi to plasma membrane proteintransport. Located in nucleoplasm and plasma membrane. Is extrinsic componentof membrane.
ANXA5: Enables calcium-dependent phospholipid binding activity. Predictedto be involved in negative regulation of apoptotic process and signal transduction.Predicted to act upstream of or within response to organic substance. Locatedin extracellular exosome; focal adhesion; and membrane. Colocalizes with collagen-containingextracellular matrix. Implicated in autoimmune disease of the nervous system;myocardial infarction; and systemic scleroderma. Biomarker of several diseases,including Kuhnt-Junius degeneration; Lewy body dementia; nephrotic syndrometype 2; neurodegenerative disease (multiple); and pancreatic ductal carcinoma.
ATF3: Enables DNA-binding transcription factor activity, RNA polymerase II-specific;RNA polymerase II transcription regulatory region sequence-specific DNA bindingactivity; and protein dimerization activity. Involved in negative regulationof transcription by RNA polymerase II; positive regulation of TRAIL-activatedapoptotic signaling pathway; and positive regulation of transcription fromRNA polymerase II promoter in response to endoplasmic reticulum stress. Locatedin RNA polymerase II transcription regulator complex; nucleolus; and nucleoplasm.Part of CHOP-ATF3 complex. Biomarker of prostate cancer and pulmonary tuberculosis.
ATF5: Enables several functions, including DNA-binding transcription activatoractivity, RNA polymerase II-specific; RNA polymerase II transcription regulatoryregion sequence-specific DNA binding activity; and tubulin binding activity.Involved in several processes, including fat cell differentiation; regulationof DNA-templated transcription; and regulation of cell cycle process. Locatedin centrosome; cytosol; and nucleus.
ATXN2: Enables epidermal growth factor receptor binding activity. Involvedin P-body assembly; negative regulation of receptor internalization; and stressgranule assembly. Located in several cellular components, including cytoplasmicstress granule; perinuclear region of cytoplasm; and trans-Golgi network.Part of polysome. Implicated in late onset Parkinson''s disease and spinocerebellarataxia type 2.
AVPR1A: Enables vasopressin receptor activity. Involved in positive regulationof cell population proliferation. Located in endocytic vesicle; endosome;and plasma membrane. Implicated in hypertension. Biomarker of portal hypertension.
CBS: Enables several functions, including S-adenosyl-L-methionine bindingactivity; cystathionine beta-synthase activity; and heme binding activity.Involved in DNA protection; alpha-amino acid metabolic process; and hydrogensulfide biosynthetic process. Located in cytoplasm and nucleus. Implicatedin coronary artery disease; homocystinuria; hyperhomocysteinemia; malaria;and neural tube defect.
CD9: Enables integrin binding activity. Involved in several processes, includingfusion of sperm to egg plasma membrane involved in single fertilization; glialcell migration; and negative regulation of platelet aggregation. Located inextracellular exosome. Part of protein-containing complex. Implicated in prostateadenocarcinoma. Biomarker of breast carcinoma; female reproductive organ cancer(multiple); severe acute respiratory syndrome; transitional cell carcinoma;and urinary bladder cancer.
CHKA: Enables phosphotransferase activity, alcohol group as acceptor and proteinhomodimerization activity. Involved in cellular response to glucose starvation;phosphatidylcholine biosynthetic process; and phosphatidylethanolamine biosyntheticprocess. Acts upstream of with a positive effect on lipid droplet disassembly.Part of lipid droplet. Is active in cytosol. Biomarker of colon adenoma.
CLU: Enables several functions, including amyloid-beta binding activity; low-densitylipoprotein particle receptor binding activity; and misfolded protein bindingactivity. Involved in several processes, including positive regulation ofcellular component organization; regulation of intrinsic apoptotic signalingpathway; and regulation of protein metabolic process. Located in several cellularcomponents, including apical dendrite; neurofibrillary tangle; and perinuclearendoplasmic reticulum lumen. Part of spherical high-density lipoprotein particle.Colocalizes with cell periphery; cytoskeleton; and membrane. Implicated inartery disease (multiple); breast cancer; diabetic retinopathy; exfoliationsyndrome; and muscular disease (multiple). Biomarker of several diseases,including Kawasaki disease; Stevens-Johnson syndrome; autoimmune disease ofmusculoskeletal system (multiple); eye disease (multiple); and invasive ductalcarcinoma.
CPEB2: Enables RNA binding activity. Involved in cellular response to hypoxia;cellular response to insulin stimulus; and negative regulation of cytoplasmictranslation. Located in cytoplasm and nucleus.
CTNNB1: Enables several functions, including I-SMAD binding activity; alpha-cateninbinding activity; and enzyme binding activity. Involved in several processes,including canonical Wnt signaling pathway; epithelial tube morphogenesis;and regulation of macromolecule biosynthetic process. Acts upstream of orwithin positive regulation of epithelial to mesenchymal transition. Locatedin several cellular components, including basolateral plasma membrane; euchromatin;and lateral plasma membrane. Part of several cellular components, includingbeta-catenin destruction complex; beta-catenin-TCF7L2 complex; and catenincomplex. Implicated in several diseases, including autosomal dominant intellectualdevelopmental disorder 19; exudative vitreoretinopathy 7; hepatocellular carcinoma(multiple); nephroblastoma; and pilomatrixoma. Biomarker of several diseases,including carcinoma (multiple); gastrointestinal system cancer (multiple);germ cell cancer (multiple); lung cancer (multiple); and urinary system cancer(multiple).
CXCL16: Enables chemokine activity. Involved in several processes, includingpositive regulation of cell growth; response to tumor necrosis factor; andresponse to type II interferon. Located in extracellular space. Biomarkerof COVID-19 and systemic scleroderma.
CYP51A1: Enables heme binding activity and sterol 14-demethylase activity.Involved in steroid biosynthetic process. Located in endoplasmic reticulum.
DHCR7: Enables 7-dehydrocholesterol reductase activity. Involved in cholesterolbiosynthetic process. Located in endoplasmic reticulum and nuclear outer membrane.Implicated in Smith-Lemli-Opitz syndrome.
EBP: Enables identical protein binding activity and steroid delta-isomeraseactivity. Involved in cholesterol biosynthetic process and ossification involvedin bone maturation. Located in endoplasmic reticulum and nuclear envelope.Implicated in MEND syndrome; X-linked chondrodysplasia punctata 2; and chondrodysplasiapunctata.
ECH1: Predicted to enable delta(3,5)-delta(2,4)-dienoyl-CoA isomerase activity.Predicted to be involved in fatty acid beta-oxidation. Located in extracellularexosome and membrane.
ERRFI1: Enables protein kinase binding activity. Involved in negative regulationof epidermal growth factor-activated receptor activity and negative regulationof protein autophosphorylation. Located in cytosol.
ETHE1: Enables identical protein binding activity; iron ion binding activity;and sulfur dioxygenase activity. Involved in glutathione metabolic processand hydrogen sulfide metabolic process. Located in mitochondrion and nucleoplasm.Implicated in ethylmalonic encephalopathy.
FABP5: Enables fatty acid binding activity; identical protein binding activity;and long-chain fatty acid transporter activity. Involved in lipid transportacross blood-brain barrier and long-chain fatty acid transport. Located incytoplasm and nucleus. Biomarker of prostate cancer and psoriasis.
FADS2: Predicted to enable oxidoreductase activity, acting on paired donors,with oxidation of a pair of donors resulting in the reduction of molecularoxygen to two molecules of water. Predicted to be involved in lipid metabolicprocess. Located in membrane.
FASN: Enables RNA binding activity and cadherin binding activity. Involvedin osteoblast differentiation. Located in Golgi apparatus; cytosol; and plasmamembrane. Biomarker of colorectal cancer.
FBXO6: Predicted to enable carbohydrate binding activity. Predicted to contributeto ubiquitin protein ligase activity. Involved in SCF-dependent proteasomalubiquitin-dependent protein catabolic process. Located in cytoplasm. Partof SCF ubiquitin ligase complex.
FDFT1: Predicted to enable farnesyl-diphosphate farnesyltransferase activityand squalene synthase activity. Predicted to be involved in cholesterol biosyntheticprocess and farnesyl diphosphate metabolic process. Located in endoplasmicreticulum.
FDPS: Enables RNA binding activity. Predicted to be involved in farnesyl diphosphatebiosynthetic process. Located in cytosol and nucleoplasm. Implicated in porokeratosis.
GLDC: Enables glycine dehydrogenase (decarboxylating) activity. Involved inglycine catabolic process. Located in mitochondrion; nucleoplasm; and plasmamembrane. Implicated in glycine encephalopathy. Biomarker of stomach cancer.
GNAI1: Enables GTP binding activity. Involved in cell division; positive regulationof protein localization to cell cortex; and regulation of mitotic spindleorganization. Located in several cellular components, including cell cortex;centrosome; and midbody.
GPX8: Enables peroxidase activity. Predicted to be involved in cellular responseto oxidative stress. Predicted to be located in endoplasmic reticulum lumen.
GSTM2: Enables several functions, including anion binding activity; glutathioneperoxidase activity; and glutathione transferase activity. Involved in severalprocesses, including cellular detoxification of nitrogen compound; long-chainfatty acid metabolic process; and regulation of release of sequestered calciumion into cytosol. Located in cytosol; intercellular bridge; and sarcoplasmicreticulum.
GUSB: Enables protein domain specific binding activity and signaling receptorbinding activity. Predicted to be involved in glucuronoside catabolic process.Predicted to act upstream of or within carbohydrate metabolic process. Locatedin extracellular space and intracellular membrane-bounded organelle. Implicatedin Sly syndrome.
HMGCR: Enables NADPH binding activity; coenzyme A binding activity; and hydroxymethylglutaryl-CoAreductase (NADPH) activity. Involved in cholesterol biosynthetic process.Located in endoplasmic reticulum and peroxisomal membrane. Implicated in severaldiseases, including asthma; coronary artery disease (multiple); dementia;diabetes mellitus (multiple); and neurodegenerative disease (multiple).
HMGCS1: Enables protein homodimerization activity. Predicted to be involvedin acetyl-CoA metabolic process and farnesyl diphosphate biosynthetic process,mevalonate pathway. Predicted to be located in cytoplasm. Predicted to beactive in cytosol.
HSD17B7: Enables 3-keto sterol reductase activity; 5alpha-androstane-3beta,17beta-dioldehydrogenase activity; and estradiol 17-beta-dehydrogenase [NAD(P)] activity.Involved in androgen metabolic process; cholesterol biosynthetic process;and estrogen biosynthetic process. Located in endoplasmic reticulum membrane.
IDI1: Enables isopentenyl-diphosphate delta-isomerase activity; magnesiumion binding activity; and manganese ion binding activity. Involved in isoprenoidbiosynthetic process. Located in peroxisome.
JAG1: Enables Notch binding activity; molecular adaptor activity; and phospholipidbinding activity. Involved in several processes, including circulatory systemdevelopment; negative regulation of cell adhesion; and neuronal stem cellpopulation maintenance. Located in plasma membrane. Colocalizes with membrane.Implicated in Alagille syndrome; Charcot-Marie-Tooth disease; congenital heartdisease; multiple sclerosis; and tetralogy of Fallot. Biomarker of hepatocellularcarcinoma; multiple sclerosis; osteoarthritis; and temporal arteritis.
LDLR: Enables several functions, including low-density lipoprotein particlebinding activity; low-density lipoprotein particle receptor activity; andvery-low-density lipoprotein particle receptor activity. Involved in severalprocesses, including cholesterol homeostasis; cholesterol transport; and long-termmemory. Located in several cellular components, including clathrin-coatedpit; endosome; and external side of plasma membrane. Part of PCSK9-LDLR complexand receptor complex. Implicated in Alzheimer''s disease; arteriosclerosis;familial hypercholesterolemia; hepatitis C; and migraine without aura. Biomarkerof systemic lupus erythematosus.
LGALS3: Enables several functions, including IgE binding activity; chemoattractantactivity; and molecular condensate scaffold activity. Involved in severalprocesses, including leukocyte chemotaxis; positive regulation of calciumion import; and regulation of apoptotic process. Located in several cellularcomponents, including immunological synapse; mitochondrial inner membrane;and nucleoplasm. Is active in extracellular space. Colocalizes with collagen-containingextracellular matrix. Implicated in asthma. Biomarker of COVID-19; aorticvalve stenosis; and liver cirrhosis.
LGMN: Enables cysteine-type endopeptidase activity. Involved in several processes,including cellular response to amyloid-beta; positive regulation of chemotaxis;and proteolysis. Acts upstream of or within negative regulation of neuronapoptotic process. Located in extracellular region and perinuclear regionof cytoplasm.
LPL: Enables several functions, including heparan sulfate proteoglycan bindingactivity; heparin binding activity; and lipase activity. Involved in severalprocesses, including cholesterol homeostasis; positive regulation of lipidstorage; and triglyceride-rich lipoprotein particle remodeling. Located incatalytic complex and extracellular space. Implicated in Alzheimer''s disease;artery disease (multiple); familial hyperlipidemia (multiple); muscular disease;and type 2 diabetes mellitus. Biomarker of Alzheimer''s disease and type 2diabetes mellitus.
LSS: Enables lanosterol synthase activity. Involved in cholesterol biosyntheticprocess and regulation of protein stability. Located in endoplasmic reticulummembrane and lipid droplet. Implicated in alopecia-mental retardation syndrome4; cataract; cataract 44; and hypotrichosis 14.
MAL2: Predicted to be a structural constituent of myelin sheath. Predictedto be involved in myelination. Located in membrane raft.
MVD: Enables Hsp70 protein binding activity; diphosphomevalonate decarboxylaseactivity; and protein homodimerization activity. Involved in isoprenoid biosyntheticprocess and positive regulation of cell population proliferation. Locatedin cytosol. Implicated in porokeratosis.
MVK: Enables identical protein binding activity and mevalonate kinase activity.Involved in cholesterol biosynthetic process; isoprenoid biosynthetic process;and negative regulation of inflammatory response. Located in cytosol and intracellularmembrane-bounded organelle. Implicated in lipid metabolism disorder; mevalonicaciduria; and porokeratosis.
NFIL3: Enables DNA-binding transcription repressor activity, RNA polymeraseII-specific; RNA polymerase II cis-regulatory region sequence-specific DNAbinding activity; and identical protein binding activity. Involved in negativeregulation of transcription by RNA polymerase II. Located in RNA polymeraseII transcription regulator complex. Biomarker of severe acute respiratorysyndrome.
NIBAN1: Predicted to be involved in regulation of protein metabolic processand response to endoplasmic reticulum stress. Located in cytosol and plasmamembrane.
NSDHL: Predicted to enable oxidoreductase activity, acting on the CH-OH groupof donors, NAD or NADP as acceptor. Predicted to be involved in cholesterolmetabolic process. Predicted to act upstream of or within hair follicle development;labyrinthine layer blood vessel development; and smoothened signaling pathway.Located in endoplasmic reticulum and lipid droplet. Implicated in CHILD syndromeand CK syndrome.
PCYT2: Enables ethanolamine-phosphate cytidylyltransferase activity. Involvedin phosphatidylethanolamine biosynthetic process. Predicted to be locatedin endoplasmic reticulum membrane. Predicted to be active in cytoplasm. Implicatedin hereditary spastic paraplegia 82.
PDK3: Enables ATP binding activity; protein serine/threonine kinase activity;and pyruvate dehydrogenase (acetyl-transferring) kinase activity. Involvedin several processes, including hypoxia-inducible factor-1alpha signalingpathway; peroxisome proliferator activated receptor signaling pathway; andregulation of acetyl-CoA biosynthetic process from pyruvate. Located in mitochondrionand nucleolus. Implicated in Charcot-Marie-Tooth disease X-linked dominant6.
PLAUR: Enables enzyme binding activity; protein domain specific binding activity;and signaling receptor binding activity. Involved in several processes, includingnegative regulation of apoptotic signaling pathway; positive regulation ofepidermal growth factor receptor signaling pathway; and positive regulationof release of cytochrome c from mitochondria. Located in several cellularcomponents, including cell surface; protein complex involved in cell-matrixadhesion; and serine-type endopeptidase complex. Implicated in rheumatoidarthritis. Biomarker of several diseases, including Lyme disease; artery disease(multiple); end stage renal disease; hepatitis B; and melioidosis.
PLSCR1: Enables several functions, including DNA-binding transcription activatoractivity, RNA polymerase II-specific; metal ion binding activity; and signalingreceptor binding activity. Involved in several processes, including phosphatidylserineexposure on apoptotic cell surface; positive regulation of DNA topoisomerase(ATP-hydrolyzing) activity; and positive regulation of macromolecule metabolicprocess. Located in several cellular components, including membrane raft;nuclear lumen; and perinuclear region of cytoplasm.
PMVK: Enables ATP binding activity and phosphomevalonate kinase activity.Involved in cholesterol biosynthetic process and response to cholesterol.Located in cytosol and peroxisome. Implicated in porokeratosis.
PNRC1: Predicted to be active in nucleus.
PPARG: Enables several functions, including R-SMAD binding activity; RNA polymeraseII-specific DNA-binding transcription factor binding activity; and proteindomain specific binding activity. Involved in several processes, includingnegative regulation of lipid storage; regulation of DNA-templated transcription;and regulation of transmembrane receptor protein serine/threonine kinase signalingpathway. Acts upstream of or within negative regulation of signal transductionand regulation of gene expression. Located in RNA polymerase II transcriptionregulator complex and nucleoplasm. Part of receptor complex. Is active innucleus. Implicated in several diseases, including cardiovascular system disease(multiple); end stage renal disease; lipodystrophy (multiple); obesity; andtype 2 diabetes mellitus. Biomarker of Graves ophthalmopathy; coronary arterydisease; hepatocellular carcinoma; and pancreatic ductal carcinoma.
S100A11: Enables S100 protein binding activity; calcium-dependent proteinbinding activity; and protein homodimerization activity. Involved in positiveregulation of smooth muscle cell migration. Located in cytoplasm; nucleus;and ruffle.
SC5D: Enables C-5 sterol desaturase activity. Predicted to be involved incholesterol biosynthetic process via lathosterol. Predicted to be locatedin endoplasmic reticulum. Predicted to be active in endoplasmic reticulummembrane.
SCD: Enables iron ion binding activity and stearoyl-CoA 9-desaturase activity.Involved in unsaturated fatty acid biosynthetic process. Located in endoplasmicreticulum membrane and nucleolus.
SEMA3B: Predicted to enable chemorepellent activity and semaphorin receptorbinding activity. Predicted to be involved in several processes, includingnegative regulation of axon extension involved in axon guidance; neural crestcell migration; and semaphorin-plexin signaling pathway. Part of collagen-containingextracellular matrix.
SQLE: Enables FAD binding activity and squalene monooxygenase activity. Involvedin lipid droplet formation; regulation of cell population proliferation; andsterol biosynthetic process. Located in intracellular membrane-bounded organelleand membrane.
SREBF2: Enables DNA-binding transcription repressor activity, RNA polymeraseII-specific and E-box binding activity. Involved in several processes, includingSREBP signaling pathway; cellular response to low-density lipoprotein particlestimulus; and positive regulation of cholesterol biosynthetic process. Actsupstream of or within positive regulation of transcription by RNA polymeraseII. Located in endoplasmic reticulum and nucleoplasm. Part of SREBP-SCAP-Insigcomplex. Implicated in carotid artery disease; diabetes mellitus (multiple);prostate cancer; sarcoma; and vascular dementia. Biomarker of prostate cancer.
STARD4: Enables cholesterol binding activity and cholesterol transfer activity.Involved in cholesterol transport and positive regulation of steroid metabolicprocess. Located in cytoplasm. Part of cytoplasmic vesicle.
STX5: Enables SNAP receptor activity. Involved in several processes, includingGolgi disassembly; early endosome to Golgi transport; and regulation of Golgiorganization. Located in Golgi apparatus and vesicle.
TM7SF2: Enables delta14-sterol reductase activity. Involved in cholesterolbiosynthetic process. Located in endoplasmic reticulum. Part of receptor complex.
TMEM97: Involved in cholesterol homeostasis. Located in several cellular components,including lysosome; nuclear membrane; and rough endoplasmic reticulum.
TNFRSF12A: Involved in positive regulation of extrinsic apoptotic signalingpathway and regulation of wound healing. Predicted to be located in cell surfaceand ruffle. Predicted to be active in plasma membrane.
TP53INP1: Predicted to enable antioxidant activity. Involved in autophagiccell death; positive regulation of DNA-templated transcription; and positiveregulation of autophagy. Located in autophagosome; cytosol; and nucleus.
TRIB3: Enables protein kinase binding activity. Involved in intrinsic apoptoticsignaling pathway in response to endoplasmic reticulum stress; negative regulationof transcription by RNA polymerase II; and regulation of protein kinase activity.Located in nucleoplasm.
////
A2M: Enables several functions, including calcium-dependent protein bindingactivity; cytokine binding activity; and serine-type endopeptidase inhibitoractivity. Involved in negative regulation of complement activation, lectinpathway. Located in blood microparticle and extracellular exosome. Colocalizeswith collagen-containing extracellular matrix. Implicated in COVID-19; backgrounddiabetic retinopathy; multiple sclerosis; neurodegen...
ACVR1B: Enables several functions, including ATP binding activity; activinreceptor activity, type I; and inhibin binding activity. Contributes to activinbinding activity; activin receptor activity; and growth factor binding activity.Involved in several processes, including cell surface receptor signaling pathway;positive regulation of erythrocyte differentiation; and protein phosphorylation.Located in cell surface; cytosol; and plasma membrane. Part of activin receptorcomplex. Implicated in lung non-small cell carcinoma; lung sm...
ACVRL1: Enables several functions, including ATP binding activity; activinbinding activity; and transmembrane receptor protein serine/threonine kinaseactivity. Involved in several processes, including endothelium development;positive regulation of transmembrane receptor protein serine/threonine kinasesignaling pathway; and transmembrane receptor protein serine/threonine kinasesignaling pathway. Located in cell surf...
BAK1: Enables protein heterodimerization activity; protein homodimerizationactivity; and transmembrane transporter binding activity. Involved in severalprocesses, including activation of cysteine-type endopeptidase activity; cellularresponse to mechanical stimulus; and regulation of apoptotic process. Locatedin mitochondrial outer membrane. Part of BAK complex and pore complex. Implicatedin ataxia telan...
CBL: Enables SH3 domain binding activity and ephrin receptor binding activity.Involved in several processes, including positive regulation of receptor-mediatedendocytosis; regulation of signal transduction; and ubiquitin-dependent proteincatabolic process. Located in several cellular components, including Golgiapparatus; cilium; and cytosol. Implicated in acute myeloid leukemia; congestiveheart failure; juvenile myelomonocytic leukemia; lung non-small cell carcinoma;and myeloid neopla...
CCL7: Enables CCR1 chemokine receptor binding activity and chemokine activity.Involved in several processes, including eosinophil chemotaxis; positive regulationof natural killer cell chemotaxis; and regulation of cell shape. Predictedto be located in extracellular region. Predicted to be active in extracellularspace. Implicated in multiple sclerosis. Biomarker of several diseases, includingautoimmune disease (multiple); lung disease (mu...
CCR1: Enables C-C chemokine binding activity; C-C chemokine receptor activity;and phosphatidylinositol phospholipase C activity. Involved in several processes,including positive regulation of ERK1 and ERK2 cascade; positive regulationof monocyte chemotaxis; and positive regulation of osteoclast differentiation.Located in external side of plasma membrane. Implicated in allergic contactdermatitis and rheumatoid arthritis. Biomarker of Alzh...
CD14: Enables lipopeptide binding activity; lipopolysaccharide binding activity;and lipoteichoic acid binding activity. Involved in cellular response to bacteriallipopeptide; positive regulation of NIK/NF-kappaB signaling; and positiveregulation of interleukin-8 production. Acts upstream of or within cellularresponse to lipopolysaccharide; cellular response to lipoteichoic acid; andpositive regulation of tumor necrosis factor production. Located in Golgiapparatus; external side of plasma membrane; and membrane raft. Part of lipopolysaccharidereceptor complex. Implicated in several diseases, including IgA glomerulonephritis;artery disease (multiple); celiac disease; cystic fibrosis; and pulmonarytuberculosis...
CD36: Enables several functions, including amyloid-beta binding activity;fatty acid transmembrane transporter activity; and low-density lipoproteinparticle binding activity. Involved in several processes, including amyloid-betaclearance by cellular catabolic process; lipid transport; and second-messenger-mediatedsignaling. Located in several cellular components, including Golgi apparatus;cell surface; and membrane raft. Part of receptor complex. Implicated in severaldiseases, including blood platelet disease (multiple); hemolytic-uremic syndrome;osteoarthritis; pulmonary tuberculosis; and type 2 diabetes mellitus. Biomarkero...
CD38: Predicted to enable NAD+ nucleosidase activity and phosphorus-oxygenlyase activity. Involved in several processes, including B cell receptor signalingpathway; positive regulation of B cell proliferation; and regulation of DNA-templatedtranscription. Located in plasma membrane...
CD44: Enables hyaluronic acid binding activity. Contributes to cytokine receptoractivity. Involved in several processes, including positive regulation ofcell-cell adhesion; positive regulation of phosphorylation; and regulationof intracellular signal transduction. Located in several cellular components,including Golgi apparatus; apical plasma membrane; and lamellipodium membrane.Part of macrophage migration inhibitory factor receptor complex. Implicatedin breast carcinoma (multiple); carcinoma (multiple); and pr...
CD9: Enables integrin binding activity. Involved in several processes, includingfusion of sperm to egg plasma membrane involved in single fertilization; glialcell migration; and negative regulation of platelet aggregation. Located inextracellular exosome. Part of protein-containing complex. Implicated in prostateadenocarcinoma. Biomarker of breast carcinoma; female reproductive organ cancer(mu...
CNTFR: Enables cytokine binding activity and signaling receptor binding activity.Contributes to ciliary neurotrophic factor receptor activity. Involved inciliary neurotrophic factor-mediated signaling pathway and negative regulationof neuron apoptotic process. Part of CNTFR-CLCF1 complex; a...
CRLF2: Enables cytokine receptor activity. Involved in several processes,including positive regulation of interleukin-5 production; positive regulationof mast cell activation; and positive regulation of receptor signaling pathwayvia STAT. Predicted to be located in plasma membrane. Predicted to be partof r...
CSF1: Enables cytokine activity; growth factor activity; and protein homodimerizationactivity. Involved in several processes, including positive regulation ofcell differentiation; positive regulation of macromolecule metabolic process;and positive regulation of macrophage migration. Acts upstream of or withinpositive regulation of cell population proliferation. Located in several cellularcomponents, including extracellular space; nuclear body; and perinuclear regionof cytoplasm. Implicated in interstitial cystitis. Biomarker of se...
CSF2: Enables cytokine activity. Involved in several processes, includingcellular response to cytokine stimulus; myeloid leukocyte differentiation;and positive regulation of macromolecule metabolic process. Located in extracellularspace; granulocyte macrophage colony-stimulating factor receptor complex;and intracellular membrane-bounded organelle. Implicated in acute myeloidleukemia; juvenile myelomonocytic leukemia; neutropenia; pulmonary alveolarproteinosis; and...
CSF2RA: Predicted to enable granulocyte colony-stimulating factor bindingactivity and granulocyte colony-stimulating factor receptor activity. Involvedin cell surface receptor signaling pathway; positive regulation of leukocyteproliferation; and protein phosphorylation. Located in granulocyte macrophagecolony-stim...
CSF2RB: Predicted to enable cytokine receptor activity. Predicted to contributeto interleukin-3 receptor activity and interleukin-5 receptor activity. Involvedin cell surface receptor signaling pathway; positive regulation of leukocyteproliferation; and protein phosphorylation. Located in granulocyte macrophagecolony-st...
CSF3R: Predicted to enable cytokine receptor activity and granulocyte colony-stimulatingfactor binding activity. Predicted to be involved in cytokine-mediated signalingpathway. Predicted to act upstream of or within neutrophil chemotaxis andregulation of myeloid cell differentiation. Predicted to be located in endocyticvesicle membrane; lysosomal membrane; and plasma membrane. Predicted to bepart of receptor complex. Predicted to be active in external side of plasmamembrane. Implicated in hematologic cancer (multiple); hereditary neutrophilia;and severe congenital ...
CXCL1: Predicted to enable CXCR chemokine receptor binding activity and chemokineactivity. Involved in antimicrobial humoral immune response mediated by antimicrobialpeptide and killing of cells of another organism. Predicted to be locatedin extracellular region; specific granule lumen; and tertiary granule lumen.Predicted to be active in extracellular space. Biomarker of asthma;...
CXCL10: Enables chemoattractant activity; chemokine receptor binding activity;and heparin binding activity. Involved in several processes, including positiveregulation of release of sequestered calcium ion into cytosol; regulationof leukocyte chemotaxis; and response to virus. Acts upstream of or withincellular response to lipopolysaccharide and positive regulation of T cellmigration. Located in extracellular region. Implicated in hepatitis B andmiddle cerebral artery infarction. Biomarker of several diseases, includingartery di...
CXCL11: Enables CXCR3 chemokine receptor binding activity; chemokine activity;and heparin binding activity. Involved in several processes, including T cellchemotaxis; killing of cells of another organism; and positive regulationof release of sequestered calcium ion into cytosol. Predicted to be locatedin extracellular region. Predicted to be active in extracellular space. Biomarker...
CXCL13: Enables chemokine receptor binding activity; fibroblast growth factorbinding activity; and heparin binding activity. Involved in several processes,including cell chemotaxis; defense response to other organism; and reg...
CXCL3: Predicted to enable CXCR chemokine receptor binding activity and chemokineactivity. Involved in antimicrobial humoral immune response mediated by antimicrobialpeptide and killing of cells of ...
CXCL9: Enables CXCR3 chemokine receptor binding activity and chemokine activity.Involved in several processes, including antimicrobial humoral immune responsemediated by antimicrobial peptide; killing of cells of another organism; andpositive regulation of release of sequestered calcium ion into cytosol. Predictedto be located in extracellular region. Predicted to be active in extracellularspace. Biomarker of several diseases, including chronic fatigue s...
DNTT: Enables DNA nucleotidylexotransferase activity. Involved in DNA metabolicprocess. Located in cytosol and nucleoplasm. Biomarker...
EBI3: Enables cytokine receptor activity. Predicted to be involved in leptin-mediatedsignaling pathway. Predicted to be located in endoplasmic reticulum lumen;extracellular space; and plasma membrane. Predicted to be part of receptorcomplex....
FAS: Enables calmodulin binding activity; identical protein binding activity;and kinase binding activity. Involved in several processes, including cellsurface receptor signaling pathway; positive regulation of protein metabolicprocess; and regulation of signal transduction. Acts upstream of or withinapoptotic process. Located in several cellular components, including cellsurface; membrane raft; and nuclear body. Part of CD95 death-inducing signalingcomplex. Implicated in several diseases, including autoimmune disease (multiple);cystic fibrosis; hematologic cancer (multiple); pre-eclampsia (multiple);and urinary system cancer (multiple). Biomarker of several d...
GRB2: Enables several functions, including SH3 domain binding activity; insulinreceptor substrate binding activity; and signaling receptor binding activity.Involved in several processes, including cellular response to ionizing radiation;signal transduction in response to DNA damage; and transmembrane receptorprotein tyrosine kinase signaling pathway. Acts upstream of or within actincytoskeleton reorganization. Located in endosome; nucleolus; and nucleoplasm.Part of COP9 signalosome and Grb2-...
HAX1: Enables interleukin-1 binding activity. Involved in several processes,including positive regulation of intracellular signal transduction; positiveregulation of protein phosphorylation; and regulation of actin cytoskeletonorganization. Located in mitochondrial intermembrane space and mitochondrialouter membrane. Part o...
HMOX1: Enables several functions, including heme binding activity; heme oxygenase(decyclizing) activity; and protein homodimerization activity. Involved inseveral processes, including porphyrin-containing compound catabolic process;positive regulation of blood vessel endothelial cell proliferation involvedin sprouting angiogenesis; and regulation of smooth muscle cell proliferation.Located in endoplasmic reticulum membrane and perinuclear region of cytoplasm.Implicated in several diseases, including artery disease (multiple); cerebrovasculardisease (multiple); factor VIII deficiency; lung disease (multiple); and type2 diabetes melli...
IFNAR1: Enables cytokine binding activity and type I interferon receptor activity.Involved in positive regulation of cellular respiration and type I interferon-mediatedsignaling pathway. Located in plasma membrane. Implicat...
IFNGR1: Predicted to enable cytokine receptor activity. Predicted to be involvedin several processes, including glial cell activation; negative regulationof amyloid-beta clearance; and positive regulation of macromolecule metabolicprocess. Predicted to act upstream of or within defense response to virus.Located in plasma membrane. Implicated in asthma; hepatitis B; immunodeficiency27A; immunodeficiency 27B...
IFNGR2: Predicted to enable cytokine receptor activity. Predicted to be involvedin cytokine-mediated signaling pathway. Predicted to act upstream of or withindefense response to virus. Located in endoplasmic reticulum a...
IL10RB: Predicted to enable interleukin-10 receptor activity. Involved inpositive regulation of cellular respiration and positive regulation of receptorsignaling pathway via JAK-STAT. Predicted to be located in membrane. Predictedto be active in plasma membra...
IL12RB1: Contributes to cytokine receptor activity; interleukin-12 receptorbinding activity; and interleukin-23 binding activity. Involved in severalprocesses, including positive regulation of defense response to virus by host;positive regulation of lymphocyte proliferation; and positive regulation oftype II interferon production. Part of interleukin-12 receptor complex andinterleukin-...
IL13RA1: Predicted to enable ciliary neurotrophic factor receptor bindingactivity; cytokine binding activity; and leukemia inhibitory factor receptoractivity. Predicted to contribute to oncostatin-M receptor activity. Predictedto be involved in cytokine-mediated signaling pathway and positive regulationof cell population proliferation. Predicted to be located in plasma membrane.Predicted to be part of receptor complex. Predicted to be active in externalside of plasma membrane. Implicated ...
IL15RA: Enables interleukin-15 receptor activity and protein kinase bindingactivity. Involved in interleukin-15-mediated signaling pathway and positiveregulation of phagocytosis. Located in cell...
IL17RA: Enables interleukin-17 receptor activity. Involved in several processes,including fibroblast activation; interleukin-17-mediated signaling pathway;and positive regulation of cytokine production. Predicted to be located...
IL17RB: Predicted to enable interleukin-17 receptor activity. Predicted tobe involved in defense response. Predicted to act upstream of or within positiveregulation of inflammatory response; positive regulation of interleukin-13production; and positive regulation of interleukin-5 production...
IL18R1: Enables interleukin-18 binding activity and interleukin-18 receptoractivity. Involved in interleukin-18-mediated signaling pathway and regulationof gene expression. Part of interleukin-18 receptor complex. Implicated inasthma. Biomarker of hepatocellular carci...
IL1B: Enables cytokine activity; integrin binding activity; and protein domainspecific binding activity. Involved in several processes, including positiveregulation of macromolecule metabolic process; regulation of monooxygenaseactivity; and regulation of signal transduction. Acts upstream of or withincellular response to organic substance; cellular response to xenobiotic stimulus;and positive regulation of interleukin-6 production. Located in extracellularregion. Is active in extracellular space. Implicated in several diseases,including autoimmune disease (multiple); blood platelet disease (multiple);cervix disease (multiple); eye disease (multiple); and lung disease (multiple).Biomark...
IL1R1: Enables interleukin-1 receptor activity and platelet-derived growthfactor receptor binding activity. Involved in interleukin-1-mediated signalingpathway; positive regulation of T-helper 1 cell cytokine production; and positiveregulation of type II interferon production. Located in membrane. Implicatedin systemic scleroderma and type 1 diabetes mellitus. ...
IL1R2: Predicted to enable interleukin-1 binding activity and interleukin-1receptor activity. Predicted to be involved in immune response. Predictedto act upstream of or within negative regulation of gene expression and negativeregulation of interleukin-1-mediated signaling pathway. Predicted to be locatedin plasma membrane. Implicated in aggressive periodontitis; esophageal cancer;lung cancer; and org...
IL2RA: Contributes to interleukin-2 receptor activity. Involved in regulationof T cell tolerance induction. Predicted to be located in plasma membrane.Predicted to be part of interleukin-2 receptor complex. Implicated in immunodeficiency41; lymphopenia; multiple sclerosis; type 1 diabetes mellitus; and type 1diabetes mellitus 10. Biomarker of COVID-...
IL2RG: Enables interleukin-15 receptor activity. Involved in interleukin-15-mediatedsignaling pathway and positive regulation of phagocytosis. Located in cellsurface. Implicated in X-linked severe combined immunodeficiency; combinedT cell and B cell immunodeficie...
IL3RA: Predicted to enable cytokine receptor activity and interleukin-3 bindingactivity. Predicted to be involved in cytokine-mediated signaling pathway.Predicted to act upstream of or within interleukin-3-mediated signaling pathway;monocyte differentiation; and regulation of cell growth. Predicted to be locatedin plasma membrane. Predicted to b...
IL4R: Predicted to enable cytokine receptor activity. Predicted to be involvedin cytokine-mediated signaling pathway; immunoglobulin mediated immune response;and positive regulation of cold-induced thermogenesis. Predicted to act upstreamof or within several processes, including defense response to protozoan; negativeregulation of T-helper 1 cell differentiation; and positive regulation ofimmune effector process. Located in centriolar satellite; nucleoplasm; andplasma membrane. Part of receptor complex. Implicated in several diseases,including acne; allergic conjunctivitis; multiple sclerosis (multiple); renal...
IL6: Enables cytokine activity and growth factor activity. Contributes tointerleukin-6 receptor binding activity. Involved in several processes, includingpositive regulation of cell population proliferation; positive regulationof macromolecule metabolic process; and regulation of peptide hormone secretion.Acts upstream of or within several processes, including cellular responseto lipopolysaccharide; positive regulation of leukocyte adhesion to vascularendothelial cell; and positive regulation of macromolecule metabolic process.Located in extracellular space. Part of interleukin-6 receptor complex. Implicatedin several diseases, including autoimmune disease (multiple); eye disease(multiple); gastrointestinal system cancer (multiple); glucose metabolismdisease (multiple); and periodontal disease (multiple). ...
IL6ST: Enables several functions, including ciliary neurotrophic factor receptoractivity; ciliary neurotrophic factor receptor binding activity; and scaffoldprotein binding activity. Contributes to cytokine receptor activity; interleukin-6binding activity; and interleukin-6 receptor binding activity. Involved inseveral processes, including cytokine-mediated signaling pathway; positiveregulation of osteoblast differentiation; and regulation of signal transduction.Located in extracellular space. Part of ciliary neurotrophic factor receptorcomplex; interleukin-6 receptor complex; and oncostatin-M receptor complex.Is active in membrane raft. Implicated in ...
IL7: Enables cytokine activity. Involved in cytokine-mediated signaling pathway;positive regulation of chemokine production; and positive regulation of cytokine-mediatedsignaling pathway. Located in extracellular region. Part of collagen-containingextracellular matrix. Implicated in epidermodysplasia verruciformis....
IL9R: Predicted to enable interleukin-9 binding activity and interleukin-9receptor activity. Predicted to be involved in cytokine-mediated signalingpathway and immunoglobulin mediated immune response. Predicted to act upstreamof or within B cell activation; interleukin-9-mediated signaling pathway;and regulation of protein metabolic process. Predicted to be located in cellsurface. Pre...
INHBE: Predicted to enable cytokine activity. Predicted to be involved inSMAD protein signal transduction and positive regulation of pathway-restrictedSMAD protein phosphorylation. Part...
IRF1: Enables DNA-binding transcription activator activity, RNA polymeraseII-specific and RNA polymerase II cis-regulatory region sequence-specificDNA binding activity. Involved in several processes, including cellular responseto interferon-beta; cellular response to mechanical stimulus; and regulationof DNA-templated transcription. Located in chromatin. Implicated in asthma;gastric ...
IRF9: Enables RNA polymerase II cis-regulatory region sequence-specific DNAbinding activity. Involved in positive regulation of transcription by RNApolymerase II. Located in ISGF3 complex and cytosol. Implicat...
ITGA4: Enables cell adhesion molecule binding activity. Contributes to C-X3-Cchemokine binding activity. Involved in several processes, including cell-celladhesion in response to extracellular stimulus; cell-cell adhesion mediatedby integrin; and cellular response to amyloid-beta. Located in cell surfaceand plasma membrane. Part of integri...
ITGB3: Enables several functions, including fibronectin binding activity;protein disulfide isomerase activity; and signaling receptor binding activity.Contributes to C-X3-C chemokine binding activity and growth factor bindingactivity. Involved in several processes, including apolipoprotein A-I-mediatedsignaling pathway; negative regulation of lipid localization; and positiveregulation of protein phosphorylation. Acts upstream of or within negativeregulation of low-density lipoprotein receptor activity. Located in severalcellular components, including cell projection membrane; focal adhesion; andmelanosome. Part of several cellular components, including alphav-beta3 integrin-HMGB1complex; alphav-beta3 integrin-IGF-1-IGF1R complex; and alphav-beta3 integrin-PKCalphacomplex. Is active in glutamatergic synapse. Implicated in several diseases,including acute myeloid leukemia; autoimmune thrombocytopenic purpura; bloodplatelet disease (multiple); end ...
JUN: Enables several functions, including DNA-binding transcription factoractivity, RNA polymerase II-specific; GTPase activator activity; and R-SMADbinding activity. Involved in several processes, including positive regulationby host of viral transcription; regulation of DNA-templated transcription;and transmembrane receptor protein serine/threonine kinase signaling pathway.Located in euchromatin; nucleus; and plasma membrane. Part of transcriptionfactor AP-1 complex. Implicated in pul...
LEPR: Enables identical protein binding activity and leptin receptor activity.Involved in several processes, including angiogenesis; leptin-mediated signalingpathway; and negative regulation of autophagy. Part of receptor complex. Implicatedin several diseases, including artery disease (multiple); non-alcoholic fattyliver disease (multiple); obesity; obstructive sleep apnea; and type 2 diabetesmellitus. Biomarker of arteriosclerosis; chronic obstruct...
LTB: Predicted to enable signaling receptor binding activity. Predicted tobe involved in positive regulation of interleukin-12 production. Predictedto act upstream of or within gene expression; lymph node development; andskin ...
LTBR: Enables identical protein binding activity and ubiquitin protein ligasebinding activity. Involved in cellular response to mechanical stimulus andpositive regulation of sign...
MAP3K8: Predicted to enable MAP kinase kinase kinase activity. Predicted tobe involved in MAPK cascade and protein phosphorylation. Located in cytosol.Implicated in clear cell renal cell carcinoma and stomach cancer. Biomarkerof breast cancer; carcinoma (mu...
MYD88: Enables TIR domain binding activity; identical protein binding activity;and protein self-association. Involved in several processes, including cellularresponse to mechanical stimulus; defense response to other organism; and positiveregulation of gene expression. Located in cytoplasm and nucleus. Implicatedin colorectal cancer (multiple); hepatocellular carcinoma; lung cancer (multiple);lymphoma (multiple); and primary immunodeficiency disease. Biomarker of anogenital...
OSMR: Enables growth factor binding activity. Contributes to oncostatin-Mreceptor activity. Involved in oncostatin-M-mediated signaling pathway andpositive regulation of cell population proliferation. Part of apical plasmamembrane and oncostatin-M receptor c...
PDGFC: Enables platelet-derived growth factor receptor binding activity andprotein homodimerization activity. Involved in platelet-derived growth factorreceptor signaling pathway and positive regulation of fibroblast proliferation.Located in several cellular comp...
PF4: Enables CXCR3 chemokine receptor binding activity and heparin bindingactivity. Involved in several processes, including defense response to otherorganism; regulation of macromolecule biosynthetic process; and regulatio...
PIK3R5: Predicted to enable 1-phosphatidylinositol-3-kinase regulator activityand G-protein beta/gamma-subunit complex binding activity. Predicted to beinvolved in G protein-coupled receptor signaling pathway; phosphatidylinositol3-kinase signaling; and positive regulation of intracellular signal transduction.Located in centriolar satelli...
PIM1: Enables several functions, including ATP binding activity; manganeseion binding activity; and ribosomal small subunit binding activity. Involvedin several processes, including positive regulation of cell population proliferation;positive regulation of cyclin-dependent protein serine/threonine kinase activity;and vitamin D ...
PLA2G2A: Enables calcium-dependent phospholipase A2 activity and phospholipidbinding activity. Involved in several processes, including defense responseto Gram-positive bacterium; glycerophospholipid metabolic process; and positiveregulation of ERK1 and ERK2 cascade. Located in endoplasmic reticulum andextracellular space. Implicated in cholecystolithiasis; colorectal cancer;gastroesophageal reflux disease; and human immunodeficiency virus infecti...
PTPN1: Enables protein tyrosine phosphatase activity; signaling receptor bindingactivity; and zinc ion binding activity. Involved in several processes, includingpositive regulation of receptor catabolic process; regulation of protein kinaseactivity; and regulation of signal transduction. Located in cytoplasmic sideof endoplasmic reticulum membrane and early endosome. Part of prote...
PTPN11: Enables several functions, including insulin receptor binding activity;non-membrane spanning protein tyrosine phosphatase activity; and phosphotyrosineresidue binding activity. Involved in several processes, including cellularresponse to epidermal growth factor stimulus; positive regulation of signaltransduction; and transmembrane receptor protein tyrosine kinase signalingpathway. Located in cytoplasm and nucleus. Part of protein-containing complex.Implicated in several diseases, including Noonan syndrome (multiple); Noonansyndrome with multiple lentigines 1; atr...
PTPN2: Enables protein tyrosine phosphatase activity; signaling receptor bindingactivity; and syntaxin binding activity. Involved in several processes, includingnegative regulation of signal transduction; peptidyl-tyrosine dephosphorylation;and regulation of hepatocyte growth factor receptor signaling pathway. Locatedin several cellular components, including endoplasmic reticulum; endoplasmicreticulum-Golgi i...
REG1A: Enables growth factor activity and molecular function inhibitor activity.Predicted to be involved in several processes, including cell wall disruptionin another organism; pancreas regeneration; and phosphatidylinositol 3-kinasesignaling. Predicted to act upstream of or within with a positive effect ongene expression. Located in extracellular exosome. Implicated in type 1 d...
SOCS1: Enables insulin-like growth factor receptor binding activity and proteinkinase binding activity. Involved in macrophage differentiation; negativeregulation of tyrosine phosphorylation of STAT protein; and positive regulationof regulatory T cell differentiation. Located in cytoplasmic ribonucleoproteingranule and nucleoplasm. Implicated in acute myeloid leukemia; gastrointestinalsystem cancer (multiple); reproductive organ cancer (multiple); and urinarybladder cancer. Biomarker of ductal carcinoma in situ; esophageal can...
SOCS3: Predicted to enable 1-phosphatidylinositol-3-kinase regulator activity.Involved in negative regulation of tyrosine phosphorylation of STAT protein.Predicted to be located in cytosol. Predicted to be part of phosphatidylinositol3-kinase complex. Implicated in atopic dermatitis 4. Biomarker of severaldiseases, including ductal carcinoma in situ; human immunodeficienc...
STAM2: Predicted to enable phosphatidylinositol binding activity and ubiquitinbinding activity. Predicted to be involved in signal transduction. ...
STAT1: Enables several functions, including RNA polymerase II transcriptionregulatory region sequence-specific DNA binding activity; enzyme binding activity;and transcription coregulator binding activity. Involved in several processes,including cellular response to cytokine stimulus; macrophage derived foamcell differentiation; and positive regulation of macromolecule metabolic process.Located in several cellular components, including chromatin; nucleus; andperinuclear region of cytoplasm. Part of protein-containing complex. Colocalizeswith nucleus. Implicated in adenocarcinoma (multiple); breast carcinoma; immunodeficiency31A; immunodeficiency 31B; ...
STAT2: Enables identical protein binding activity and ubiquitin-like proteinligase binding activity. Involved in several processes, including defenseresponse to other organism; negative regulation of type I interferon-mediatedsignaling pathway; and regulation of mitochondrial fission. Located in ISGF3complex; cytosol; and plasma membrane. Imp...
STAT3: Enables several functions, including DNA-binding transcription factoractivity, RNA polymerase II-specific; identical protein binding activity;and nucleic acid binding activity. Involved in several processes, includingcell surface receptor signaling pathway; positive regulation of erythrocytedifferentiation; and positive regulation of macromolecule metabolic process.Located in chromatin; cytosol; and nucleus. Part of transcription regulatorcomplex. Implicated in several diseases, including autoimmune disease (multiple);carcinoma (multiple); hyper IgE recurrent infection syndrome 1; reproductiveorgan cancer (multiple); and type 2 diabetes mellitus. Biomarker of ...
TGFB1: Enables several functions, including antigen binding activity; identicalprotein binding activity; and transforming growth factor beta receptor bindingactivity. Involved in several processes, including cell surface receptor signalingpathway; positive regulation of macromolecule metabolic process; and positiveregulation of signal transduction. Acts upstream of or within epithelial tomesenchymal transition; negative regulation of gene expression; and positiveregulation of isotype switching to IgA isotypes. Located in several cellularcomponents, including cell surface; transforming growth factor beta complex;and transforming growth factor beta ligand-receptor complex. Colocalizes withmicrovillus. Implicated in several diseases, including Behcet''s disease;artery disease (multiple); bone disease (multiple); carcinoma (multiple);and ...
TLR2: Enables several functions, including lipopolysaccharide binding activity;peptide binding activity; and peptidoglycan binding activity. Involved inseveral processes, including defense response to other organism; positiveregulation of cytokine production; and positive regulation of defense response.Acts upstream of or within positive regulation of NF-kappaB transcriptionfactor activity and response to molecule of bacterial origin. Located in severalcellular components, including Golgi apparatus; Toll-like receptor 2-Toll-likereceptor 6 protein complex; and membrane raft. Part of Toll-like receptor1-Toll-like receptor 2 protein complex. Implicated in several diseases, includingautoimmune disease (multiple); dermatitis (multiple); gastrointestinal systemcancer (multiple); lung disease (multiple); a...
TNF: Enables several functions, including identical protein binding activity;protease binding activity; and signaling receptor binding activity. Involvedin several processes, including negative regulation of macromolecule metabolicprocess; positive regulation of cellular component organization; and positiveregulation of macromolecule metabolic process. Acts upstream of or withinseveral processes, including negative regulation of apoptotic process; positiveregulation of intracellular signal transduction; and regulation of gene expression.Located in several cellular components, including cell surface; extracellularspace; and membrane raft. Implicated in several diseases, including arterydisease (multiple); autoimmune disease (multiple); eye disease (multiple);lung disease (multiple);...
TNFRSF12A: Involved in positive regulation of extrinsic apoptotic signalingpathway and regulation of wound healing. Predicted to be located in cell surfaceand ruffle. Pr...
TNFRSF1A: Enables tumor necrosis factor binding activity. Involved in severalprocesses, including cellular response to mechanical stimulus; positive regulationof nitrogen compound metabolic process; and tumor necrosis factor-mediatedsignaling pathway. Located in Golgi membrane; extracellular space; and membraneraft. Part of receptor complex. Implicated in several diseases, includingIgA glomerulonephritis; acne; allergic bronchopulmonary aspergillosis; autoimmunedisease (multiple); and autosomal dominant familial periodic fever. Biomarkerof several diseases, including acquired immunodefi...
TNFRSF1B: Enables tumor necrosis factor binding activity and ubiquitin proteinligase binding activity. Involved in cellular response to lipopolysaccharideand positive regulation of membrane protein ectodomain proteolysis. Locatedin membrane raft. Implicated in several diseases, including Parkinsonism;acne; bone disease (multiple); glomerulonephritis (multiple); and lung disease(multiple). Biomarker of several diseases, including autoimmune disease ofmusculoskeletal system (multiple); female ...
TNFRSF21: Involved in apoptotic process; cellular response to tumor necrosisfactor; and negative regulation of myelination...
TYK2: Enables growth hormone receptor binding activity and non-membrane spanningprotein tyrosine kinase activity. Involved in several processes, includingcell surface receptor signaling pathway; positive regulation of lymphocyteproliferation; and positive regulation of type II interferon produc...
////
ACER1: Enables dihydroceramidase activity. Involved in several processes, including cellular response to calcium ion; response to alkaline pH; and sphingolipid metabolic process. Located in endoplasmic reticulum.
ACER2: Enables dihydroceramidase activity. Involved in several processes, including negative regulation of cell adhesion; regulation of protein metabolic process; and sphingolipid metabolic process. Located in Golgi membrane.
ACER3: Enables N-acylsphingosine amidohydrolase activity and metal ion binding activity. Involved in several processes, including myelination; positive regulation of cell population proliferation; and sphingolipid metabolic process. Located in Golgi membrane and endoplasmic reticulum membrane. Biomarker of hepatocellular carcinoma and non-alcoholic steatohepatitis.
ADPRS: Enables O-acetyl-ADP-ribose deacetylase activity; hydrolase activity, acting on glycosyl bonds; and magnesium ion binding activity. Involved in DNA repair; cellular response to superoxide; and peptidyl-serine ADP-deribosylation. Located in mitochondrion; nuclear body; and site of DNA damage. Implicated in stress-induced childhood-onset neurodegeneration with variable ataxia and seizures.
AGL: Enables 4-alpha-glucanotransferase activity and amylo-alpha-1,6-glucosidase activity. Predicted to be involved in glycogen catabolic process. Predicted to act upstream of or within glycogen metabolic process. Located in cytoplasm. Implicated in glycogen storage disease III.
AMY1A: Enables alpha-amylase activity; calcium ion binding activity; and chloride ion binding activity. Involved in oligosaccharide metabolic process. Located in extracellular space.
AMY1B: Enables alpha-amylase activity; calcium ion binding activity; and chloride ion binding activity. Involved in oligosaccharide metabolic process. Located in extracellular space.
AMY1C: Enables alpha-amylase activity; calcium ion binding activity; and chloride ion binding activity. Involved in oligosaccharide metabolic process. Located in extracellular space.
AMY2A: Enables alpha-amylase activity; calcium ion binding activity; and chloride ion binding activity. Involved in carbohydrate catabolic process. Located in extracellular space.
AMY2B: Predicted to enable alpha-amylase activity. Predicted to be involved in carbohydrate metabolic process. Located in extracellular exosome.
CEMIP: Enables several functions, including clathrin heavy chain binding activity; hyaluronic acid binding activity; and hyalurononglucosaminidase activity. Involved in several processes, including hyaluronan catabolic process; positive regulation of protein phosphorylation; and positive regulation of transport. Located in clathrin-coated endocytic vesicle; endoplasmic reticulum; and plasma membrane.
CEMIP2: Enables calcium ion binding activity and hyalurononglucosaminidase activity. Involved in hyaluronan catabolic process. Located in cytosol; nucleolus; and plasma membrane.
CHI3L1: Enables chitin binding activity. Involved in several processes, including positive regulation of intracellular signal transduction; response to interleukin-1; and response to interleukin-6. Located in extracellular space. Implicated in asthma and schizophrenia. Biomarker of several diseases, including artery disease (multiple); autoimmune disease (multiple); hematologic cancer (multiple); lung disease (multiple); and reproductive organ cancer (multiple).
CHI3L2: Enables chitin binding activity. Predicted to be involved in chitin catabolic process. Located in extracellular space.
CHIA: Enables chitinase activity and kinase binding activity. Involved in chitin catabolic process; positive regulation of chemokine production; and production of molecular mediator involved in inflammatory response. Located in extracellular space. Implicated in asthma. Biomarker of asthma and sinusitis.
CHIT1: Enables endochitinase activity. Involved in chitin catabolic process. Located in extracellular space.
CTBS: Predicted to enable chitinase activity. Predicted to be involved in chitin catabolic process and oligosaccharide catabolic process. Located in extracellular space.
EDEM1: Enables mannosyl-oligosaccharide 1,2-alpha-mannosidase activity and misfolded protein binding activity. Involved in mannose trimming involved in glycoprotein ERAD pathway; positive regulation of retrograde protein transport, ER to cytosol; and protein targeting to ER. Located in aggresome and endoplasmic reticulum quality control compartment.
EDEM2: Enables mannosyl-oligosaccharide 1,2-alpha-mannosidase activity. Involved in mannose trimming involved in glycoprotein ERAD pathway; positive regulation of retrograde protein transport, ER to cytosol; and trimming of terminal mannose on B branch. Located in endoplasmic reticulum.
EDEM3: Enables mannosyl-oligosaccharide 1,2-alpha-mannosidase activity. Involved in mannose trimming involved in glycoprotein ERAD pathway. Predicted to be located in endoplasmic reticulum quality control compartment. Predicted to be active in endoplasmic reticulum. Implicated in congenital disorder of glycosylation type II.
ENGASE: Enables mannosyl-glycoprotein endo-beta-N-acetylglucosaminidase activity. Predicted to be involved in protein deglycosylation. Predicted to be located in cytosol.
FUCA1: Enables alpha-L-fucosidase activity. Involved in fucose metabolic process and glycoside catabolic process. Located in intracellular membrane-bounded organelle. Implicated in fucosidosis. Biomarker of diabetes mellitus; type 1 diabetes mellitus; and type 2 diabetes mellitus.
FUCA2: Enables alpha-L-fucosidase activity. Involved in several processes, including fucose metabolic process; glycoside catabolic process; and regulation of entry of bacterium into host cell. Located in extracellular space.
GAA: Enables alpha-1,4-glucosidase activity. Involved in several processes, including glycogen catabolic process; striated muscle contraction; and vacuolar sequestering. Located in lysosome. Implicated in glycogen storage disease II.
GALC: Enables galactosylceramidase activity. Involved in galactosylceramide catabolic process. Predicted to be located in lysosomal lumen. Predicted to be active in lysosome. Implicated in Krabbe disease. Biomarker of Creutzfeldt-Jakob disease and Mycoplasma pneumoniae pneumonia.
GANAB: Enables glucan 1,3-alpha-glucosidase activity. Involved in N-glycan processing. Located in intracellular membrane-bounded organelle. Part of glucosidase II complex. Implicated in polycystic kidney disease; polycystic kidney disease 3; and polycystic liver disease.
GANC: Predicted to enable alpha-1,4-glucosidase activity. Predicted to be involved in N-glycan processing.
GBA2: Enables beta-glucosidase activity and glucosylceramidase activity. Involved in several processes, including bile acid metabolic process; glucosylceramide catabolic process; and glycoside catabolic process. Located in membrane. Implicated in hereditary spastic paraplegia 46.
GBA3: Enables hydrolase activity, hydrolyzing O-glycosyl compounds. Involved in several processes, including glycosylceramide catabolic process; positive regulation of exo-alpha-sialidase activity; and protein stabilization. Located in cytosol. Part of catalytic complex.
GLA: Enables hydrolase activity, hydrolyzing O-glycosyl compounds; protein homodimerization activity; and signaling receptor binding activity. Involved in glycosphingolipid catabolic process and oligosaccharide metabolic process. Located in Golgi apparatus; extracellular region; and lysosome. Implicated in Fabry disease.
GLB1: Enables beta-galactosidase activity and protein homodimerization activity. Predicted to be involved in glycosphingolipid metabolic process and keratan sulfate catabolic process. Located in Golgi apparatus. Implicated in GM1 gangliosidosis (multiple) and mucopolysaccharidosis IV (multiple).
GLB1L: Predicted to enable beta-galactosidase activity. Predicted to be involved in carbohydrate metabolic process. Predicted to be located in extracellular region and lysosome. Predicted to be active in vacuole.
GLB1L2: Predicted to enable beta-galactosidase activity. Predicted to be involved in carbohydrate metabolic process. Predicted to be located in extracellular region and lysosome. Predicted to be active in vacuole.
GLB1L3: Predicted to enable beta-galactosidase activity. Predicted to be involved in carbohydrate metabolic process. Predicted to be located in lysosome. Predicted to be active in vacuole.
GM2A: Predicted to enable lipid transporter activity. Predicted to be involved in ganglioside catabolic process and lipid transport. Predicted to act upstream of or within several processes, including lipid storage; neuromuscular process controlling balance; and oligosaccharide catabolic process. Located in cytosol and intracellular membrane-bounded organelle. Implicated in GM2 gangliosidosis and GM2 gangliosidosis, AB variant.
GUSB: Enables protein domain specific binding activity and signaling receptor binding activity. Predicted to be involved in glucuronoside catabolic process. Predicted to act upstream of or within carbohydrate metabolic process. Located in extracellular space and intracellular membrane-bounded organelle. Implicated in Sly syndrome.
HEXA: Enables acetylglucosaminyltransferase activity; beta-N-acetylhexosaminidase activity; and protein heterodimerization activity. Involved in ganglioside catabolic process and glycosaminoglycan biosynthetic process. Located in azurophil granule; beta-N-acetylhexosaminidase complex; and cytosol. Implicated in Tay-Sachs disease.
HEXB: Enables acetylglucosaminyltransferase activity; beta-N-acetylhexosaminidase activity; and identical protein binding activity. Involved in ganglioside catabolic process and glycosaminoglycan metabolic process. Located in azurophil granule and beta-N-acetylhexosaminidase complex. Implicated in Sandhoff disease and spinal muscular atrophy.
HEXD: Enables beta-N-acetylhexosaminidase activity. Predicted to be involved in carbohydrate metabolic process. Located in extracellular vesicle.
HPSE: Enables syndecan binding activity. Contributes to heparanase activity. Involved in several processes, including heparan sulfate proteoglycan catabolic process; positive regulation of cell-substrate adhesion; and positive regulation of gene expression. Located in several cellular components, including endosome; heparanase complex; and lysosome.
HPSE2: Enables heparan sulfate proteoglycan binding activity. Predicted to be involved in extracellular matrix organization. Predicted to act upstream of or within positive regulation of cell population proliferation. Located in extracellular matrix. Implicated in urofacial syndrome.
HYAL1: Enables hyaluronan synthase activity and hyalurononglucosaminidase activity. Involved in several processes, including cellular response to cytokine stimulus; hyaluronan metabolic process; and regulation of cell growth. Located in several cellular components, including extracellular space; hyaluranon cable; and lysosome. Implicated in mucopolysaccharidosis and mucopolysaccharidosis IX.
HYAL2: Enables several functions, including hyaluronic acid binding activity; hydrolase activity, hydrolyzing O-glycosyl compounds; and receptor signaling protein tyrosine kinase inhibitor activity. Involved in several processes, including cellular response to cytokine stimulus; negative regulation of protein kinase activity; and positive regulation of cytokine production. Located in several cellular components, including apical plasma membrane; membrane raft; and microvillus. Colocalizes with external side of plasma membrane.
HYAL3: Enables hyaluronoglucuronidase activity and hyalurononglucosaminidase activity. Involved in several processes, including cellular response to UV-B; cellular response to cytokine stimulus; and hyaluronan catabolic process. Located in cytoplasmic vesicle and lysosome.
HYAL4: Predicted to enable hyalurononglucosaminidase activity. Predicted to be involved in hyaluronan catabolic process. Predicted to act upstream of or within chondroitin sulfate catabolic process. Predicted to be located in cell surface and membrane. Predicted to be active in cytoplasmic vesicle.
IDUA: Enables L-iduronidase activity. Involved in dermatan sulfate catabolic process. Acts upstream of or within heparin catabolic process. Located in extracellular exosome. Implicated in Scheie syndrome; mucopolysaccharidosis I; mucopolysaccharidosis Ih; and mucopolysaccharidosis Ih/s. Biomarker of mucopolysaccharidosis I.
KL: Enables fibroblast growth factor binding activity. Involved in positive regulation of bone mineralization. Located in extracellular exosome. Implicated in coronary artery disease; intracranial embolism; and spondylosis. Biomarker of chronic kidney disease and end stage renal disease.
LALBA: Predicted to enable lysozyme activity. Predicted to be involved in several processes, including apoptotic process; defense response to bacterium; and lactose biosynthetic process. Predicted to be located in Golgi lumen; Golgi membrane; and extracellular space. Predicted to be part of protein-containing complex. Biomarker of gastroenteritis.
LCT: Enables hydrolase activity, hydrolyzing O-glycosyl compounds and protein homodimerization activity. Involved in cellobiose catabolic process; lactose catabolic process; and quercetin catabolic process. Located in external side of apical plasma membrane. Implicated in congenital lactase deficiency.
LCTL: Predicted to enable hydrolase activity, hydrolyzing O-glycosyl compounds. Predicted to be involved in carbohydrate metabolic process; lens morphogenesis in camera-type eye; and visual perception. Predicted to be located in brush border and endoplasmic reticulum membrane.
LYG1: Predicted to enable lysozyme activity. Predicted to be involved in defense response to Gram-positive bacterium. Predicted to be active in extracellular region.
LYG2: Enables lysozyme activity. Involved in defense response to Gram-positive bacterium. Located in extracellular region.
LYZ: Enables identical protein binding activity. Involved in defense response to Gram-positive bacterium and killing of cells of another organism. Located in extracellular space. Implicated in familial visceral amyloidosis.
LYZL1: Predicted to enable lysozyme activity. Predicted to be located in extracellular region.
LYZL2: Predicted to enable lysozyme activity. Predicted to be located in extracellular region.
LYZL4: Predicted to enable lysozyme activity. Predicted to be involved in fusion of sperm to egg plasma membrane involved in single fertilization. Located in nucleus.
LYZL6: Predicted to enable lysozyme activity. Involved in defense response to bacterium and fusion of sperm to egg plasma membrane involved in single fertilization. Located in sperm plasma membrane.
MAN1A1: Enables mannosyl-oligosaccharide 1,2-alpha-mannosidase activity. Involved in mannose trimming involved in glycoprotein ERAD pathway and protein targeting to ER. Located in several cellular components, including Golgi apparatus; cytosol; and endoplasmic reticulum-Golgi intermediate compartment.
MAN1A2: Predicted to enable mannosyl-oligosaccharide 1,2-alpha-mannosidase activity. Predicted to be involved in N-glycan processing. Predicted to act upstream of or within glycoprotein metabolic process; lung alveolus development; and respiratory gaseous exchange by respiratory system. Located in Golgi apparatus.
MAN1B1: Enables mannosyl-oligosaccharide 1,2-alpha-mannosidase activity. Involved in mannose trimming involved in glycoprotein ERAD pathway and trimming of terminal mannose on B branch. Located in cytoplasmic vesicle; endoplasmic reticulum quality control compartment; and membrane. Implicated in Rafiq syndrome.
MAN1C1: Predicted to enable mannosyl-oligosaccharide 1,2-alpha-mannosidase activity. Predicted to be involved in N-glycan processing. Located in extracellular exosome.
MAN2A1: Predicted to enable alpha-mannosidase activity. Predicted to be involved in N-glycan processing and protein deglycosylation. Predicted to act upstream of or within several processes, including lung alveolus development; respiratory gaseous exchange by respiratory system; and retina morphogenesis in camera-type eye. Located in Golgi medial cisterna.
MAN2A2: Predicted to enable alpha-mannosidase activity. Predicted to be involved in N-glycan processing and protein deglycosylation. Predicted to be located in Golgi apparatus and membrane. Predicted to be active in Golgi membrane.
MAN2B1: Predicted to enable alpha-mannosidase activity. Involved in protein modification process. Located in extracellular space and nucleoplasm. Implicated in alpha-mannosidosis.
MAN2B2: Predicted to enable alpha-mannosidase activity. Predicted to be involved in mannose metabolic process and oligosaccharide catabolic process. Located in extracellular exosome.
MAN2C1: Predicted to enable alpha-mannosidase activity. Predicted to be involved in oligosaccharide catabolic process. Located in nucleoplasm.
MANBA: Enables beta-mannosidase activity. Predicted to be involved in glycoprotein catabolic process. Predicted to be located in extracellular space. Predicted to be active in lysosomal lumen. Implicated in beta-mannosidosis.
MANEA: Enables glycoprotein endo-alpha-1,2-mannosidase activity. Located in Golgi apparatus. Is active in Golgi membrane.
MANEAL: Predicted to enable alpha-mannosidase activity. Predicted to be located in Golgi membrane. Predicted to be active in Golgi apparatus.
MGAM: Enables alpha-1,4-glucosidase activity. Involved in dextrin catabolic process and maltose catabolic process. Located in apical plasma membrane.
MGAM2: Predicted to enable alpha-1,4-glucosidase activity. Predicted to be involved in carbohydrate metabolic process. Predicted to be located in membrane.
MOGS: Predicted to enable Glc3Man9GlcNAc2 oligosaccharide glucosidase activity. Predicted to be involved in protein N-linked glycosylation. Located in endoplasmic reticulum. Implicated in congenital disorder of glycosylation type IIb.
NAGA: Enables alpha-N-acetylgalactosaminidase activity and protein homodimerization activity. Involved in carbohydrate catabolic process and glycolipid catabolic process. Located in extracellular exosome. Implicated in Kanzaki disease; Schindler disease type 1; angiokeratoma; and neuroaxonal dystrophy.
NAGLU: Predicted to enable alpha-N-acetylglucosaminidase activity. Predicted to be involved in glycosaminoglycan catabolic process and nervous system development. Predicted to act upstream of or within several processes, including ear development; locomotor rhythm; and nervous system development. Located in extracellular exosome. Implicated in Charcot-Marie-Tooth disease axonal type 2V; mucopolysaccharidosis III; and mucopolysaccharidosis type IIIB. Biomarker of mucopolysaccharidosis III.
NAGPA: Predicted to enable N-acetylglucosamine-1-phosphodiester alpha-N-acetylglucosaminidase activity. Predicted to be involved in secretion of lysosomal enzymes. Predicted to be located in membrane.
NEU1: Enables exo-alpha-sialidase activity. Involved in oligosaccharide catabolic process. Located in cell junction and lysosome.
NEU2: Enables exo-alpha-(2->3)-sialidase activity and exo-alpha-(2->8)-sialidase activity. Involved in ganglioside catabolic process; glycoprotein catabolic process; and oligosaccharide catabolic process. Located in cytosol. Part of catalytic complex.
NEU3: Enables exo-alpha-(2->3)-sialidase activity and exo-alpha-(2->8)-sialidase activity. Involved in several processes, including ganglioside catabolic process; negative regulation of clathrin-dependent endocytosis; and positive regulation of epidermal growth factor receptor signaling pathway. Acts upstream of or within carbohydrate metabolic process. Located in bounding membrane of organelle and plasma membrane.
NEU4: Enables exo-alpha-(2->3)-sialidase activity and exo-alpha-(2->8)-sialidase activity. Involved in ganglioside catabolic process; glycoprotein catabolic process; and oligosaccharide catabolic process. Located in endoplasmic reticulum membrane; lysosome; and mitochondrial membrane.
OGA: Enables beta-N-acetylglucosaminidase activity and identical protein binding activity. Involved in N-acetylglucosamine metabolic process and protein deglycosylation. Located in cytosol.
OTOG: Predicted to enable alpha-L-arabinofuranosidase activity and structural molecule activity. Predicted to be involved in L-arabinose metabolic process. Predicted to act upstream of or within adult locomotory behavior and sensory perception of sound. Predicted to be located in apical plasma membrane; cytosol; and extracellular region. Predicted to be active in extracellular matrix and extracellular space. Implicated in autosomal recessive nonsyndromic deafness 18B.
OTOGL: Predicted to enable alpha-L-arabinofuranosidase activity. Predicted to be involved in L-arabinose metabolic process and sensory perception of sound. Predicted to be located in extracellular region. Predicted to be active in extracellular matrix and extracellular space. Implicated in autosomal recessive nonsyndromic deafness 84B.
OVGP1: Predicted to enable chitin binding activity and chitinase activity. Predicted to be involved in chitin catabolic process. Predicted to act upstream of or within negative regulation of binding activity of sperm to zona pellucida. Located in intracellular membrane-bounded organelle and microtubule cytoskeleton.
PARG: Enables poly(ADP-ribose) glycohydrolase activity. Involved in ATP generation from poly-ADP-D-ribose. Located in cytosol and nucleoplasm. Part of nucleus.
PGGHG: Enables protein-glucosylgalactosylhydroxylysine glucosidase activity. Involved in carbohydrate metabolic process. Located in cytosol.
SI: Enables oligo-1,6-glucosidase activity. Involved in sucrose catabolic process. Located in extracellular exosome. Implicated in congenital sucrase-isomaltase deficiency.
SPACA3: Predicted to enable lysozyme activity. Involved in fusion of sperm to egg plasma membrane involved in single fertilization. Located in acrosomal matrix and acrosomal membrane.
SPACA5: Predicted to enable lysozyme activity. Predicted to be located in extracellular region.
SPAM1: Predicted to enable hyalurononglucosaminidase activity. Predicted to be involved in hyaluronan catabolic process. Predicted to act upstream of or within single fertilization. Predicted to be located in external side of plasma membrane and membrane raft. Predicted to be active in acrosomal vesicle.
TREH: Enables alpha,alpha-trehalase activity. Involved in trehalose catabolic process. Located in extracellular exosome.
////
CLEC4D: Enables mannose binding activity and pattern recognition receptor activity. Involved in antifungal innate immune response. Is active in plasma membrane.
FES: Enables immunoglobulin receptor binding activity; non-membrane spanning protein tyrosine kinase activity; and phosphatidylinositol binding activity. Involved in several processes, including positive regulation of cellular component organization; positive regulation of monocyte differentiation; and protein phosphorylation. Located in cytoplasm; focal adhesion; and microtubule cytoskeleton. Is extrinsic component of cytoplasmic side of plasma membrane. Colocalizes with cytoplasmic vesicle. Implicated in esophagus squamous cell carcinoma; hepatocellular carcinoma; and lung adenocarcinoma.
FGR: Enables Fc-gamma receptor I complex binding activity; non-membrane spanning protein tyrosine kinase activity; and phosphotyrosine residue binding activity. Involved in several processes, including integrin-mediated signaling pathway; positive regulation of phosphatidylinositol 3-kinase signaling; and protein phosphorylation. Located in aggresome and plasma membrane. Colocalizes with cytoskeleton.
IGHA1: Contributes to immunoglobulin receptor binding activity. Involved in antibacterial humoral response; glomerular filtration; and positive regulation of respiratory burst. Located in extracellular space. Part of monomeric IgA immunoglobulin complex and secretory dimeric IgA immunoglobulin complex.
IGHA2: Contributes to immunoglobulin receptor binding activity. Involved in antibacterial humoral response; glomerular filtration; and positive regulation of respiratory burst. Located in extracellular space. Part of monomeric IgA immunoglobulin complex and secretory dimeric IgA immunoglobulin complex.
IGHD: Predicted to enable antigen binding activity and immunoglobulin receptor binding activity. Involved in positive regulation of interleukin-1 production. Located in blood microparticle and extracellular exosome.
IGHE: Predicted to enable antigen binding activity and immunoglobulin receptor binding activity. Predicted to be involved in several processes, including activation of immune response; defense response to other organism; and phagocytosis. Predicted to be located in extracellular region. Predicted to be part of immunoglobulin complex, circulating. Predicted to be active in cytoplasm and external side of plasma membrane.
IGHG1: Enables Fc-gamma receptor I complex binding activity. Involved in antibody-dependent cellular cytotoxicity and complement-dependent cytotoxicity. Located in IgG immunoglobulin complex and extracellular space.
IGHG2: Predicted to enable antigen binding activity and immunoglobulin receptor binding activity. Predicted to be involved in several processes, including activation of immune response; defense response to other organism; and phagocytosis. Located in extracellular space.
IGHG3: Predicted to enable antigen binding activity and immunoglobulin receptor binding activity. Involved in retina homeostasis. Located in blood microparticle and extracellular exosome.
IGHG4: Predicted to enable antigen binding activity and immunoglobulin receptor binding activity. Predicted to be involved in several processes, including activation of immune response; defense response to other organism; and phagocytosis. Located in blood microparticle and extracellular exosome.
IGHM: Contributes to several functions, including immunoglobulin receptor binding activity; peptidoglycan binding activity; and phosphatidylcholine binding activity. Involved in adaptive immune response and defense response to other organism. Located in cell surface and extracellular space. Part of hexameric IgM immunoglobulin complex and pentameric IgM immunoglobulin complex. Implicated in agammaglobulinemia 1.
IGHV1-18: Predicted to enable antigen binding activity and immunoglobulin receptor binding activity. Predicted to be involved in several processes, including activation of immune response; defense response to other organism; and phagocytosis. Predicted to be located in extracellular region and plasma membrane. Predicted to be part of immunoglobulin complex, circulating. Predicted to be active in external side of plasma membrane.
IGHV1-2: Predicted to enable antigen binding activity and immunoglobulin receptor binding activity. Predicted to be involved in several processes, including activation of immune response; defense response to other organism; and phagocytosis. Predicted to be located in extracellular region and plasma membrane. Predicted to be part of immunoglobulin complex, circulating. Predicted to be active in external side of plasma membrane.
IGHV1-24: Predicted to enable antigen binding activity and immunoglobulin receptor binding activity. Predicted to be involved in several processes, including activation of immune response; defense response to other organism; and phagocytosis. Predicted to be located in extracellular region and plasma membrane. Predicted to be part of immunoglobulin complex, circulating. Predicted to be active in external side of plasma membrane.
IGHV1-3: Predicted to enable antigen binding activity and immunoglobulin receptor binding activity. Predicted to be involved in several processes, including activation of immune response; defense response to other organism; and phagocytosis. Predicted to be located in extracellular region and plasma membrane. Predicted to be part of immunoglobulin complex, circulating. Predicted to be active in external side of plasma membrane.
IGHV1-45: Predicted to enable antigen binding activity and immunoglobulin receptor binding activity. Predicted to be involved in several processes, including activation of immune response; defense response to other organism; and phagocytosis. Predicted to be located in extracellular region and plasma membrane. Predicted to be part of immunoglobulin complex, circulating. Predicted to be active in external side of plasma membrane.
IGHV1-46: Predicted to enable antigen binding activity and immunoglobulin receptor binding activity. Predicted to be involved in several processes, including activation of immune response; defense response to other organism; and phagocytosis. Predicted to be located in extracellular region and plasma membrane. Predicted to be part of immunoglobulin complex, circulating. Predicted to be active in external side of plasma membrane.
IGHV1-58: Predicted to enable antigen binding activity and immunoglobulin receptor binding activity. Predicted to be involved in several processes, including activation of immune response; defense response to other organism; and phagocytosis. Predicted to be located in extracellular region and plasma membrane. Predicted to be part of immunoglobulin complex, circulating. Predicted to be active in external side of plasma membrane.
IGHV1-69: Predicted to enable antigen binding activity and immunoglobulin receptor binding activity. Predicted to be involved in several processes, including activation of immune response; defense response to other organism; and phagocytosis. Predicted to be located in extracellular region and plasma membrane. Predicted to be part of immunoglobulin complex, circulating. Predicted to be active in external side of plasma membrane.
IGHV1-69-2: Predicted to enable antigen binding activity and immunoglobulin receptor binding activity. Predicted to be involved in several processes, including activation of immune response; defense response to other organism; and phagocytosis. Predicted to be located in extracellular region and plasma membrane. Predicted to be part of immunoglobulin complex, circulating. Predicted to be active in external side of plasma membrane.
IGHV1-69D: Predicted to enable antigen binding activity and immunoglobulin receptor binding activity. Predicted to be involved in several processes, including activation of immune response; defense response to other organism; and phagocytosis. Predicted to be located in extracellular region and plasma membrane. Predicted to be part of immunoglobulin complex, circulating. Predicted to be active in external side of plasma membrane.
IGHV1-8: Predicted to enable antigen binding activity and immunoglobulin receptor binding activity. Predicted to be involved in several processes, including activation of immune response; defense response to other organism; and phagocytosis. Predicted to be located in extracellular region and plasma membrane. Predicted to be part of immunoglobulin complex, circulating. Predicted to be active in external side of plasma membrane.
IGHV1OR15-1: Predicted to enable antigen binding activity and immunoglobulin receptor binding activity. Predicted to be involved in several processes, including activation of immune response; defense response to other organism; and phagocytosis. Predicted to be located in extracellular region and plasma membrane. Predicted to be part of immunoglobulin complex, circulating. Predicted to be active in external side of plasma membrane.
IGHV1OR15-9: Predicted to enable antigen binding activity and immunoglobulin receptor binding activity. Predicted to be involved in several processes, including activation of immune response; defense response to other organism; and phagocytosis. Predicted to be part of immunoglobulin complex, circulating. Predicted to be active in external side of plasma membrane.
IGHV1OR21-1: Predicted to enable antigen binding activity and immunoglobulin receptor binding activity. Predicted to be involved in several processes, including activation of immune response; defense response to other organism; and phagocytosis. Predicted to be part of immunoglobulin complex, circulating. Predicted to be active in external side of plasma membrane.
IGHV2-26: Predicted to enable antigen binding activity and immunoglobulin receptor binding activity. Predicted to be involved in several processes, including activation of immune response; defense response to other organism; and phagocytosis. Predicted to be located in extracellular region and plasma membrane. Predicted to be part of immunoglobulin complex, circulating. Predicted to be active in external side of plasma membrane.
IGHV2-5: Predicted to enable antigen binding activity and immunoglobulin receptor binding activity. Predicted to be involved in several processes, including activation of immune response; defense response to other organism; and phagocytosis. Predicted to be located in extracellular region and plasma membrane. Predicted to be part of immunoglobulin complex, circulating. Predicted to be active in external side of plasma membrane.
IGHV2-70: Predicted to enable antigen binding activity and immunoglobulin receptor binding activity. Predicted to be involved in several processes, including activation of immune response; defense response to other organism; and phagocytosis. Predicted to be located in extracellular region and plasma membrane. Predicted to be part of immunoglobulin complex, circulating. Predicted to be active in external side of plasma membrane.
IGHV2-70D: Predicted to enable antigen binding activity and immunoglobulin receptor binding activity. Predicted to be involved in several processes, including activation of immune response; defense response to other organism; and phagocytosis. Predicted to be located in extracellular region and plasma membrane. Predicted to be part of immunoglobulin complex, circulating. Predicted to be active in external side of plasma membrane.
IGHV2OR16-5: Predicted to enable antigen binding activity and immunoglobulin receptor binding activity. Predicted to be involved in several processes, including activation of immune response; defense response to other organism; and phagocytosis. Predicted to be part of immunoglobulin complex, circulating. Predicted to be active in external side of plasma membrane.
IGHV3-11: Predicted to enable antigen binding activity and immunoglobulin receptor binding activity. Predicted to be involved in several processes, including activation of immune response; defense response to other organism; and phagocytosis. Predicted to be located in extracellular region and plasma membrane. Predicted to be part of immunoglobulin complex, circulating. Predicted to be active in external side of plasma membrane.
IGHV3-13: Predicted to enable antigen binding activity and immunoglobulin receptor binding activity. Predicted to be involved in several processes, including activation of immune response; defense response to other organism; and phagocytosis. Located in blood microparticle.
IGHV3-15: Predicted to enable antigen binding activity and immunoglobulin receptor binding activity. Predicted to be involved in several processes, including activation of immune response; defense response to other organism; and phagocytosis. Predicted to be located in extracellular region and plasma membrane. Predicted to be part of immunoglobulin complex, circulating. Predicted to be active in external side of plasma membrane.
IGHV3-16: Predicted to enable antigen binding activity and immunoglobulin receptor binding activity. Predicted to be involved in several processes, including activation of immune response; defense response to other organism; and phagocytosis. Predicted to be located in extracellular region and plasma membrane. Predicted to be part of immunoglobulin complex, circulating. Predicted to be active in external side of plasma membrane.
IGHV3-20: Predicted to enable antigen binding activity and immunoglobulin receptor binding activity. Predicted to be involved in several processes, including activation of immune response; defense response to other organism; and phagocytosis. Predicted to be located in extracellular region and plasma membrane. Predicted to be part of immunoglobulin complex, circulating. Predicted to be active in external side of plasma membrane.
IGHV3-21: Predicted to enable antigen binding activity and immunoglobulin receptor binding activity. Predicted to be involved in several processes, including activation of immune response; defense response to other organism; and phagocytosis. Predicted to be located in extracellular region and plasma membrane. Predicted to be part of immunoglobulin complex, circulating. Predicted to be active in external side of plasma membrane.
IGHV3-23: Predicted to enable antigen binding activity and immunoglobulin receptor binding activity. Predicted to be involved in several processes, including activation of immune response; defense response to other organism; and phagocytosis. Located in blood microparticle and extracellular exosome.
IGHV3-30: Predicted to enable antigen binding activity and immunoglobulin receptor binding activity. Predicted to be involved in several processes, including activation of immune response; defense response to other organism; and phagocytosis. Located in extracellular space.
IGHV3-30-3: Predicted to enable antigen binding activity and immunoglobulin receptor binding activity. Predicted to be involved in several processes, including activation of immune response; defense response to other organism; and phagocytosis. Predicted to be located in extracellular region and plasma membrane. Predicted to be part of immunoglobulin complex, circulating. Predicted to be active in external side of plasma membrane.
IGHV3-30-5: Predicted to enable antigen binding activity and immunoglobulin receptor binding activity. Predicted to be involved in several processes, including activation of immune response; defense response to other organism; and phagocytosis. Predicted to be located in extracellular region and plasma membrane. Predicted to be part of immunoglobulin complex, circulating. Predicted to be active in external side of plasma membrane.
IGHV3-33: Predicted to enable antigen binding activity and immunoglobulin receptor binding activity. Predicted to be involved in several processes, including activation of immune response; defense response to other organism; and phagocytosis. Predicted to be located in extracellular region and plasma membrane. Predicted to be part of immunoglobulin complex, circulating. Predicted to be active in external side of plasma membrane.
IGHV3-35: Predicted to enable antigen binding activity and immunoglobulin receptor binding activity. Predicted to be involved in several processes, including activation of immune response; defense response to other organism; and phagocytosis. Predicted to be located in extracellular region and plasma membrane. Predicted to be part of immunoglobulin complex, circulating. Predicted to be active in external side of plasma membrane.
IGHV3-38: Predicted to enable antigen binding activity and immunoglobulin receptor binding activity. Predicted to be involved in several processes, including activation of immune response; defense response to other organism; and phagocytosis. Predicted to be located in extracellular region and plasma membrane. Predicted to be part of immunoglobulin complex, circulating. Predicted to be active in external side of plasma membrane.
IGHV3-43: Predicted to enable antigen binding activity and immunoglobulin receptor binding activity. Predicted to be involved in several processes, including activation of immune response; defense response to other organism; and phagocytosis. Predicted to be located in extracellular region and plasma membrane. Predicted to be part of immunoglobulin complex, circulating. Predicted to be active in external side of plasma membrane.
IGHV3-48: Predicted to enable antigen binding activity and immunoglobulin receptor binding activity. Predicted to be involved in several processes, including activation of immune response; defense response to other organism; and phagocytosis. Predicted to be located in extracellular region and plasma membrane. Predicted to be part of immunoglobulin complex, circulating. Predicted to be active in external side of plasma membrane.
IGHV3-49: Predicted to enable antigen binding activity and immunoglobulin receptor binding activity. Predicted to be involved in several processes, including activation of immune response; defense response to other organism; and phagocytosis. Predicted to be located in extracellular region and plasma membrane. Predicted to be part of immunoglobulin complex, circulating. Predicted to be active in external side of plasma membrane.
IGHV3-53: Predicted to enable antigen binding activity and immunoglobulin receptor binding activity. Predicted to be involved in several processes, including activation of immune response; defense response to other organism; and phagocytosis. Predicted to be located in extracellular region and plasma membrane. Predicted to be part of immunoglobulin complex, circulating. Predicted to be active in external side of plasma membrane.
IGHV3-64: Predicted to enable antigen binding activity and immunoglobulin receptor binding activity. Predicted to be involved in several processes, including activation of immune response; defense response to other organism; and phagocytosis. Predicted to be located in extracellular region and plasma membrane. Predicted to be part of immunoglobulin complex, circulating. Predicted to be active in external side of plasma membrane.
IGHV3-64D: Predicted to enable antigen binding activity and immunoglobulin receptor binding activity. Predicted to be involved in several processes, including activation of immune response; defense response to other organism; and phagocytosis. Predicted to be located in extracellular region and plasma membrane. Predicted to be part of immunoglobulin complex, circulating. Predicted to be active in external side of plasma membrane.
IGHV3-66: Predicted to enable antigen binding activity and immunoglobulin receptor binding activity. Predicted to be involved in several processes, including activation of immune response; defense response to other organism; and phagocytosis. Predicted to be located in extracellular region and plasma membrane. Predicted to be part of immunoglobulin complex, circulating. Predicted to be active in external side of plasma membrane.
IGHV3-7: Predicted to enable antigen binding activity and immunoglobulin receptor binding activity. Predicted to be involved in several processes, including activation of immune response; defense response to other organism; and phagocytosis. Located in blood microparticle and extracellular exosome.
IGHV3-72: Predicted to enable antigen binding activity and immunoglobulin receptor binding activity. Predicted to be involved in several processes, including activation of immune response; defense response to other organism; and phagocytosis. Predicted to be located in extracellular region and plasma membrane. Predicted to be part of immunoglobulin complex, circulating. Predicted to be active in external side of plasma membrane.
IGHV3-73: Predicted to enable antigen binding activity and immunoglobulin receptor binding activity. Predicted to be involved in several processes, including activation of immune response; defense response to other organism; and phagocytosis. Predicted to be located in extracellular region and plasma membrane. Predicted to be part of immunoglobulin complex, circulating. Predicted to be active in external side of plasma membrane.
IGHV3-74: Predicted to enable antigen binding activity and immunoglobulin receptor binding activity. Predicted to be involved in several processes, including activation of immune response; defense response to other organism; and phagocytosis. Predicted to be located in extracellular region and plasma membrane. Predicted to be part of immunoglobulin complex, circulating. Predicted to be active in external side of plasma membrane.
IGHV3-9: Predicted to enable antigen binding activity and immunoglobulin receptor binding activity. Predicted to be involved in several processes, including activation of immune response; defense response to other organism; and phagocytosis. Located in extracellular exosome.
IGHV3OR15-7: Predicted to enable antigen binding activity and immunoglobulin receptor binding activity. Predicted to be involved in several processes, including activation of immune response; defense response to other organism; and phagocytosis. Predicted to be part of immunoglobulin complex, circulating. Predicted to be active in external side of plasma membrane.
IGHV3OR16-10: Predicted to enable antigen binding activity and immunoglobulin receptor binding activity. Predicted to be involved in several processes, including activation of immune response; defense response to other organism; and phagocytosis. Predicted to be part of immunoglobulin complex, circulating. Predicted to be active in external side of plasma membrane.
IGHV3OR16-12: Predicted to enable antigen binding activity and immunoglobulin receptor binding activity. Predicted to be involved in several processes, including activation of immune response; defense response to other organism; and phagocytosis. Predicted to be part of immunoglobulin complex, circulating. Predicted to be active in external side of plasma membrane.
IGHV3OR16-13: Predicted to enable antigen binding activity and immunoglobulin receptor binding activity. Predicted to be involved in several processes, including activation of immune response; defense response to other organism; and phagocytosis. Predicted to be part of immunoglobulin complex, circulating. Predicted to be active in external side of plasma membrane.
IGHV3OR16-17: Predicted to enable antigen binding activity and immunoglobulin receptor binding activity. Predicted to be involved in several processes, including activation of immune response; defense response to other organism; and phagocytosis. Predicted to be part of immunoglobulin complex, circulating. Predicted to be active in external side of plasma membrane.
IGHV3OR16-8: Predicted to enable antigen binding activity and immunoglobulin receptor binding activity. Predicted to be involved in several processes, including activation of immune response; defense response to other organism; and phagocytosis. Predicted to be part of immunoglobulin complex, circulating. Predicted to be active in external side of plasma membrane.
IGHV4-28: Predicted to enable antigen binding activity and immunoglobulin receptor binding activity. Predicted to be involved in several processes, including activation of immune response; defense response to other organism; and phagocytosis. Predicted to be located in extracellular region and plasma membrane. Predicted to be part of immunoglobulin complex, circulating. Predicted to be active in external side of plasma membrane.
IGHV4-30-2: Predicted to enable antigen binding activity and immunoglobulin receptor binding activity. Predicted to be involved in several processes, including activation of immune response; defense response to other organism; and phagocytosis. Predicted to be located in extracellular region and plasma membrane. Predicted to be part of immunoglobulin complex, circulating. Predicted to be active in external side of plasma membrane.
IGHV4-30-4: Predicted to enable antigen binding activity and immunoglobulin receptor binding activity. Predicted to be involved in several processes, including activation of immune response; defense response to other organism; and phagocytosis. Predicted to be located in extracellular region and plasma membrane. Predicted to be part of immunoglobulin complex, circulating. Predicted to be active in external side of plasma membrane.
IGHV4-31: Predicted to enable antigen binding activity and immunoglobulin receptor binding activity. Predicted to be involved in several processes, including activation of immune response; defense response to other organism; and phagocytosis. Predicted to be located in extracellular region and plasma membrane. Predicted to be part of immunoglobulin complex, circulating. Predicted to be active in external side of plasma membrane.
IGHV4-34: Predicted to enable antigen binding activity and immunoglobulin receptor binding activity. Predicted to be involved in several processes, including activation of immune response; defense response to other organism; and phagocytosis. Predicted to be located in extracellular region and plasma membrane. Predicted to be part of immunoglobulin complex, circulating. Predicted to be active in external side of plasma membrane.
IGHV4-38-2: Predicted to enable antigen binding activity and immunoglobulin receptor binding activity. Predicted to be involved in several processes, including activation of immune response; defense response to other organism; and phagocytosis. Predicted to be located in extracellular region and plasma membrane. Predicted to be part of immunoglobulin complex, circulating. Predicted to be active in external side of plasma membrane.
IGHV4-39: Predicted to enable antigen binding activity and immunoglobulin receptor binding activity. Predicted to be involved in several processes, including activation of immune response; defense response to other organism; and phagocytosis. Predicted to be located in extracellular region and plasma membrane. Predicted to be part of immunoglobulin complex, circulating. Predicted to be active in external side of plasma membrane.
IGHV4-4: Predicted to enable antigen binding activity and immunoglobulin receptor binding activity. Predicted to be involved in several processes, including activation of immune response; defense response to other organism; and phagocytosis. Predicted to be located in extracellular region and plasma membrane. Predicted to be part of immunoglobulin complex, circulating. Predicted to be active in external side of plasma membrane.
IGHV4-59: Predicted to enable antigen binding activity and immunoglobulin receptor binding activity. Predicted to be involved in several processes, including activation of immune response; defense response to other organism; and phagocytosis. Predicted to be located in extracellular region and plasma membrane. Predicted to be part of immunoglobulin complex, circulating. Predicted to be active in external side of plasma membrane.
IGHV4-61: Predicted to enable antigen binding activity and immunoglobulin receptor binding activity. Predicted to be involved in several processes, including activation of immune response; defense response to other organism; and phagocytosis. Predicted to be located in extracellular region and plasma membrane. Predicted to be part of immunoglobulin complex, circulating. Predicted to be active in external side of plasma membrane.
IGHV4OR15-8: Predicted to enable antigen binding activity and immunoglobulin receptor binding activity. Predicted to be involved in several processes, including activation of immune response; defense response to other organism; and phagocytosis. Predicted to be part of immunoglobulin complex, circulating. Predicted to be active in external side of plasma membrane.
IGHV5-10-1: Predicted to enable antigen binding activity and immunoglobulin receptor binding activity. Predicted to be involved in several processes, including activation of immune response; defense response to other organism; and phagocytosis. Predicted to be located in extracellular region and plasma membrane. Predicted to be part of immunoglobulin complex, circulating. Predicted to be active in external side of plasma membrane.
IGHV5-51: Predicted to enable antigen binding activity and immunoglobulin receptor binding activity. Predicted to be involved in several processes, including activation of immune response; defense response to other organism; and phagocytosis. Predicted to be located in extracellular region and plasma membrane. Predicted to be part of immunoglobulin complex, circulating. Predicted to be active in external side of plasma membrane.
IGHV6-1: Predicted to enable antigen binding activity and immunoglobulin receptor binding activity. Predicted to be involved in several processes, including activation of immune response; defense response to other organism; and phagocytosis. Predicted to be located in extracellular region and plasma membrane. Predicted to be part of immunoglobulin complex, circulating. Predicted to be active in external side of plasma membrane.
IGHV7-4-1: Predicted to enable antigen binding activity and immunoglobulin receptor binding activity. Predicted to be involved in several processes, including activation of immune response; defense response to other organism; and phagocytosis. Predicted to be located in extracellular region and plasma membrane. Predicted to be part of immunoglobulin complex, circulating. Predicted to be active in external side of plasma membrane.
IGHV7-81: Predicted to enable antigen binding activity and immunoglobulin receptor binding activity. Predicted to be involved in several processes, including activation of immune response; defense response to other organism; and phagocytosis. Predicted to be located in extracellular region and plasma membrane. Predicted to be part of immunoglobulin complex, circulating. Predicted to be active in external side of plasma membrane.
IGKC: Predicted to enable antigen binding activity and immunoglobulin receptor binding activity. Involved in adaptive immune response. Located in IgG immunoglobulin complex.
IGLC1: Predicted to enable antigen binding activity and immunoglobulin receptor binding activity. Predicted to be involved in several processes, including activation of immune response; defense response to other organism; and phagocytosis. Located in blood microparticle and extracellular exosome.
IGLC2: Predicted to enable antigen binding activity and immunoglobulin receptor binding activity. Predicted to be involved in several processes, including activation of immune response; defense response to other organism; and phagocytosis. Located in IgG immunoglobulin complex.
[truncated: 1,015,635 more chars]
