# Supplementary material for: GeneAgent: self-verification language agent for gene-set analysis using domain databases
Source: Nat Methods. 2025 Jul 28;22(8):1677–85. doi: 10.1038/s41592-025-02748-6 (PMC12328209; doi:10.1038/s41592-025-02748-6)
Supplement: Supplementary file 5 — The source evaluated gene sets. [file 41592_2025_2748_MOESM5_ESM.zip]

Archive with 9 entries (6 files):
- dataset/Gene Ontology/
- dataset/Gene Ontology/GO_terms.csv
- dataset/Gene Ontology/GO_toy.csv
- dataset/MsigDB/
- dataset/MsigDB/MsigDB.csv
- dataset/MsigDB/MsigDB_toy.csv
- dataset/NeST/
- dataset/NeST/NeST.tsv
- dataset/NeST/NeST_toy.tsv
