# Supplementary material for: GeneAgent: self-verification language agent for gene-set analysis using domain databases
Source: Nat Methods. 2025 Jul 28;22(8):1677–85. doi: 10.1038/s41592-025-02748-6 (PMC12328209; doi:10.1038/s41592-025-02748-6)
Supplement: Supplementary file 5 — The source evaluated gene sets. [file 41592_2025_2748_MOESM5_ESM.zip › dataset/Gene Ontology/GO_terms.csv]

GO	Genes	Gene_Count	Term_Description
GO:0032385	LDLRAP1 SCP2D1 ANXA2 SCP2	4	positive regulation of intracellular cholesterol transport
GO:0002468	NOD1 HLA-DRA CLEC4A HLA-DRB1 CCL21 NOD2 CCL19 SLC11A1 HLA-DRB3 CCR7 CD68 FCGR2B THBS1 FGL2 CD74	15	dendritic cell antigen processing and presentation
GO:0033683	OGG1 ERCC5 XPA ERCC4 NTHL1	5	nucleotide-excision repair, DNA incision
GO:0035672	SLC7A11 SLC25A39 SLC26A6 ABCB9 SLC15A4 ABCC5 CDH17 SLC15A3 ABCC4 SLC13A3 GJA1 SLC15A1 SLC15A2 ABCC1 CA2	15	oligopeptide transmembrane transport
GO:0048023	OPN3 CDH3 ATP7A APPL1 ASIP RAB38 ZEB2 TYRP1 GIPC1	9	positive regulation of melanin biosynthetic process
GO:0044029	ZMPSTE24 NIBAN2 PIK3CA	3	hypomethylation of CpG island
GO:0048014	TEK ANGPT1 SVEP1 ANGPT2	4	Tie signaling pathway
GO:0010845	PRDM9 PRDM7 RAD51AP1 UBE2B	4	positive regulation of reciprocal meiotic recombination
GO:0050434	MDFIC RSF1 DHX9	3	positive regulation of viral transcription
GO:0036265	WDR4 METTL1 BUD23 RNMT TRMT112 RAMAC	6	RNA (guanine-N7)-methylation
GO:0039534	DHX58 C1QBP RIOK3 TKFC	4	negative regulation of MDA-5 signaling pathway
GO:1904779	CEP250 GSK3B UBXN2B CEP72 PARD6A NUP62 MARK4 APC BICD1 NSFL1C	10	regulation of protein localization to centrosome
GO:0031394	PLA2G3 IL1B AVP PTGS2 AVPR1A CD74 ANXA1	7	positive regulation of prostaglandin biosynthetic process
GO:0003175	ZFPM1 TGFBR2 HEY2 TBX20 BMPR2 BMPR1A	6	tricuspid valve development
GO:0014016	DLX1 SIX3 ASCL1 BCHE DLX2 TAFA3 TAFA1 NOTCH3	8	neuroblast differentiation
GO:1904995	KLF4 CXCL12 CCL21 CCL25 CCL28	5	negative regulation of leukocyte adhesion to vascular endothelial cell
GO:0032827	PGLYRP3 PGLYRP1 PGLYRP2	3	negative regulation of natural killer cell differentiation involved in immune response
GO:1905007	TGFBR1 TGFBR2 ACVR1 ENG TGFB2	5	positive regulation of epithelial to mesenchymal transition involved in endocardial cushion formation
GO:0035470	FOXC2 CXCR4 XBP1 SMOC2	4	positive regulation of vascular wound healing
GO:2000295	HP MT3 SNCA	3	regulation of hydrogen peroxide catabolic process
GO:0086100	CRKL EDNRA EDN1 PTK2B BCAR3 EDNRB BCAR1 CDC42 GNA11 SIX1	10	endothelin receptor signaling pathway
GO:0001787	IL23A IL15 TYK2 IL12B FCGR3A PTPN22 EMP2 HLA-E IL18 LEP STAT5B SLAMF1 ELF4 JAK2 IL23R	15	natural killer cell proliferation
GO:0036514	WNT5A RYK FZD3	3	dopaminergic neuron axon guidance
GO:1904179	NR1H4 SIRT1 TRPM4 NCOA1 NCOA2 GHRL PPARG SORL1	8	positive regulation of adipose tissue development
GO:0061002	NGEF EFNA1 PTEN DTNBP1 DNM3 NLGN1	6	negative regulation of dendritic spine morphogenesis
GO:0060745	PGR ESR1 WNT4 AR CSMD1 VDR MED1	7	mammary gland branching involved in pregnancy
GO:0090185	BMP4 ADIPOQ HNF1B STAT1 OSR1	5	negative regulation of kidney development
GO:0006222	CAD UCK1 UCK2 CDA UMPS CMPK1 UPP1 UPP2 UCKL1 DHODH	10	UMP biosynthetic process
GO:0048696	SPART WNT3A WNT3	3	regulation of collateral sprouting in absence of injury
GO:0042447	SULT1E1 DIO2 MME HSD17B11 IDE ECE1 ACE HSD17B6 DIO3 SPP1 SRD5A1 CYP19A1	12	hormone catabolic process
GO:2000253	OPRK1 SGIP1 GHSR AGRP NR4A3 GHRL RXFP4 NPY INSL5 MC1R CFAP20	11	positive regulation of feeding behavior
GO:0090270	HEG1 PTGS2 RGCC WNT11 ROCK2 AIF1	6	regulation of fibroblast growth factor production
GO:0071934	SLC44A4 SLC19A2 SLC25A19 SLC19A3	4	thiamine transmembrane transport
GO:0015803	SLC7A5 LLGL2 SLC3A2 SLC25A44 SLC6A14 SLC6A15 SLC38A7 SLC43A1 SLC7A8 SLC38A9 SLC6A20 SLC43A2 SLC6A17	13	branched-chain amino acid transport
GO:0051340	NHEJ1 TFIP11 TMSB4X XRCC1 GCLM ANTKMT ATPSCKMT XRCC4 AIMP2 RIPK3 MID1IP1 RGN	12	regulation of ligase activity
GO:0034116	AGER TNF FGG FGB BMP7 GCNT2 IL1B LCK CD44 FGA THY1 FLOT1 SKAP1 CEACAM6 IL10	15	positive regulation of heterotypic cell-cell adhesion
GO:0033483	CIAO3 AQP11 GSTP1 SOD2 ADNP ALAS2 CAV1 HIF1A EGLN1 WNT7B	10	gas homeostasis
GO:0061182	RFLNB RFLNA ZNF664-RFLNA PTHLH	4	negative regulation of chondrocyte development
GO:0002436	FCGR2B PLA2G5 CCR2	3	immune complex clearance by monocytes and macrophages
GO:1901535	STPG4 USP7 APOBEC1 OTUD4 USP9X HNRNPAB TRIM28 GATA3 DPPA3 A1CF TOX	11	regulation of DNA demethylation
GO:0051660	MISP PAFAH1B1 PKHD1 DLG1 FHOD1 MAD2L1 PARD3B CEP83 PARD3 EZR	10	establishment of centrosome localization
GO:0072344	MTRFR TRIP4 ZNF598 RACK1 ASCC2 MTRES1 ASCC3 NEMF LTN1	9	rescue of stalled ribosome
GO:0002769	CLEC12B KLRC1 KIR2DL1	3	natural killer cell inhibitory signaling pathway
GO:0000454	GAR1 NHP2 NAF1	3	snoRNA guided rRNA pseudouridine synthesis
GO:0048319	EPB41L5 EPHA2 AXIN1 NODAL	4	axial mesoderm morphogenesis
GO:2000489	RPS6KA1 DDR2 PDGFRB CYGB ACTA2 LEP GCLC	7	regulation of hepatic stellate cell activation
GO:0097065	COL2A1 BMP5 LHX1 SSBP3 PFAS DDX10 SOX9	7	anterior head development
GO:1903215	SIAH3 BAG3 BAG4 LRRK2 LMAN1 C11orf65	6	negative regulation of protein targeting to mitochondrion
GO:0036295	ATP6AP1 CCDC115 ATP6V0A2 ATP6V1G1 TMEM199 ATP6V0D1 NOX1 FOXO1 ATG7 FAS CAV1 ATP6V1A	12	cellular response to increased oxygen levels
GO:0045603	BMP4 TMEM100 ACVRL1 CTNNB1 GDF2 BTG1 NOTCH1 BMP6 ATOH8 VEZF1 ETV2	11	positive regulation of endothelial cell differentiation
GO:0071316	TH TNF RELA B2M BAD NTRK1 CHRNA2 NFKB1	8	cellular response to nicotine
GO:0050667	LOC102724560 MMUT MTHFR DPEP1 MTHFD1 MTRR CBS MPST CPS1 TST BLMH BHMT CTH NOX4	14	homocysteine metabolic process
GO:0070444	LRP2 GJC2 EMX1 LYN PTPRZ1 CDH2 SIRT2	7	oligodendrocyte progenitor proliferation
GO:0018343	FNTA AIPL1 CHURC1-FNTB FNTB	4	protein farnesylation
GO:0071415	TMEM38B SELENON CASQ2 P2RY6 CACNA1S CHEK1 SLC8A1 P2RY1 GSTM2 RYR3 RYR1 RYR2 TMEM38A TRPM2	14	cellular response to purine-containing compound
GO:0060482	SPDEF IL13 HOXA5 ADAMTSL2 WNT7B AGR2	6	lobar bronchus development
GO:0006477	HS3ST5 TPST1 CHST4 CHST5 NDST1 HS3ST3B1 TPST2 UST	8	protein sulfation
GO:0035845	ROM1 PRPH2 AHI1 CRB1 NPHP4 BBS4 RP1 PCARE IFT20 CNGB1 CDHR1 MFSD2A IFT140 TOPORS	14	photoreceptor cell outer segment organization
GO:0061091	TMEM30A ATP8A2 FASLG ABCB4 PRKCD ATP8A1	6	regulation of phospholipid translocation
GO:0034770	KMT5A BRCA1 BEND3 TTLL12 KMT5B KMT5C ARID4B NSD2 ARID4A PWP1	10	histone H4-K20 methylation
GO:0000957	LRPPRC SUPV3L1 SLIRP PNPT1 PDE12 GRSF1	6	mitochondrial RNA catabolic process
GO:0031117	KATNB1 STMN2 TRPV4 SPAST	4	positive regulation of microtubule depolymerization
GO:0034085	HDAC8 NAA50 WAPL RAD21 SMC3 STAG3 STAG2 MAU2 RB1 STAG1 NIPBL SMC1A DDX11 CDCA5	14	establishment of sister chromatid cohesion
GO:0048671	SPART FGF13 ULK1 FSTL4 PTPRS IFRD1 SPP1 EPHA7 ULK2 DCC	10	negative regulation of collateral sprouting
GO:0034036	SLC26A2 SLC35B2 SLC26A1 SLC35B3 PAPSS2 PAPSS1	6	purine ribonucleoside bisphosphate biosynthetic process
GO:1990166	XRCC4 SLF2 SLF1 IFFO1 PARP3	5	protein localization to site of double-strand break
GO:0002863	TNF FCGR1A CNR1 CD81 KARS1 BTK C3 PARK7 HLA-E CCR7 ZP3 CD28 LTA	13	positive regulation of inflammatory response to antigenic stimulus
GO:0100012	WNT3A DKK1 WNT5A MESP1 WNT11	5	regulation of heart induction by canonical Wnt signaling pathway
GO:0045200	DOCK7 FGF13 RAB10	3	establishment of neuroblast polarity
GO:0007320	OXTR SERPINE2 DDO P2RX1 TACR1 TAC1 SLC6A4 AVPR1A KLK14 SEMG1 ACVR2A OXT EDDM3A	13	insemination
GO:0098903	CACNB3 FLNA NOS1AP RNF207 CAV1 KCNE3 CACNA2D1	7	regulation of membrane repolarization during action potential
GO:0003406	TBC1D32 MFSD2A IHH PAX2 MED1	5	retinal pigment epithelium development
GO:0071691	NRAP NEBL NEB	3	cardiac muscle thin filament assembly
GO:0034650	CYP11A1 CYP11B1 BMP5 DKK3 CACNA1H WNT4 DGKQ HSD11B2 CYP11B2 REST BMP2 H6PD	12	cortisol metabolic process
GO:0086101	EDNRA EDN1 CDC42	3	endothelin receptor signaling pathway involved in heart process
GO:0042297	NRXN2 NRXN1 STRA6 CNTNAP2 HTT	5	vocal learning
GO:0034759	IFNG ISCU HAMP ATP7A	4	regulation of iron ion transmembrane transport
GO:0019556	HAL UROC1 AMDHD1 FTCD	4	histidine catabolic process to glutamate and formamide
GO:1904238	BMP4 SPI1 FOXC2 EPHA2 WNT4 ACTA2 CD34 GPR4 NOTCH1 OSR1 PDGFB	11	pericyte cell differentiation
GO:0045007	MUTYH OGG1 NEIL3 MPG	4	depurination
GO:0032811	ADRA2A ADRA2B CRH ADRA2C GABBR1	5	negative regulation of epinephrine secretion
GO:1903689	PHLDB2 PTEN FERMT2 CLASP1 FERMT1 CLASP2 MTOR RREB1	8	regulation of wound healing, spreading of epidermal cells
GO:2000317	IL27RA TBX21 RC3H2 SMAD7 IL2 RC3H1 ZC3H12A TNFSF18 ZBTB7B LOXL3 FOXP3 IL4	12	negative regulation of T-helper 17 type immune response
GO:0000050	ASL CPS1 NAGS CEBPA SLC25A2 ARG2 ASS1 ARG1 SLC25A15 OTC	10	urea cycle
GO:0046348	NAGK CHIT1 CTBS OVGP1 GNPDA1 NPL GNPDA2 RENBP CHI3L1 CHIA CHI3L2 MGAT1 ALDH1A1 AMDHD2	14	amino sugar catabolic process
GO:0003274	CPLANE2 TGFBR2 ACVR1 TGFB2 GATA5	5	endocardial cushion fusion
GO:0005981	PPP1R3D PHKG2 PPP1CA INS PPP1R3B	5	regulation of glycogen catabolic process
GO:0015888	SLC19A2 SLC25A19 SLC44A4 SLC19A3 SLC35F3	5	thiamine transport
GO:0097340	CARD16 CST7 NOL3 XIAP CARD8 CAST CARD18 BCL2L12	8	inhibition of cysteine-type endopeptidase activity
GO:0032929	PON3 AATF ACP5	3	negative regulation of superoxide anion generation
GO:0035426	FZD4 LRP5 FER NTN4 NDP	5	extracellular matrix-cell signaling
GO:0046952	OXCT1 OXCT2 ACAT1	3	ketone body catabolic process
GO:0051598	HORMAD1 RAD1 TRIP13	3	meiotic recombination checkpoint signaling
GO:0030451	VSIG4 CFH CR1 SUSD4	4	regulation of complement activation, alternative pathway
GO:0043420	KYNU KMO HAAO	3	anthranilate metabolic process
GO:0099179	PCDH8 MDGA1 LRFN3 MAPK14	4	regulation of synaptic membrane adhesion
GO:0032100	NPY OPRM1 GHSR GHRL	4	positive regulation of appetite
GO:1903800	BMP4 TGFB1 MYCN TRUB1	4	positive regulation of miRNA maturation
GO:0051045	TIMP4 TIMP3 TIMP2 TIMP1 ROCK1 PTPN3 LRIG2 IL10	8	negative regulation of membrane protein ectodomain proteolysis
GO:0097324	KIT KITLG ZEB2	3	melanocyte migration
GO:0002232	SLAMF8 LBP PTN MDK FFAR2 NINJ1 SLAMF1 ALOX5	8	leukocyte chemotaxis involved in inflammatory response
GO:0060838	PDPN PROX1 NR2F2	3	lymphatic endothelial cell fate commitment
GO:1900060	PRKAA1 ORMDL2 ORMDL3 ORMDL1 SPHK1	5	negative regulation of ceramide biosynthetic process
GO:0021819	GLI3 PAFAH1B1 BMERB1 LRP8 CDK5 NR2E1 DAB2IP CTNNB1 COL3A1 MBOAT7 ADGRG1 RELN CDK5R1 CDK5R2	14	layer formation in cerebral cortex
GO:0060769	CTNNB1 AR SHH	3	positive regulation of epithelial cell proliferation involved in prostate gland development
GO:0045586	SOX13 SOX4 TCF7 PTPRC SYK STAT5B EGR3 NCKAP1L LEF1	9	regulation of gamma-delta T cell differentiation
GO:0001711	SOX17 SOX2 CDC73 PAF1 DKK1 EOMES CTNNB1 HNF1B MESP1 NANOG CTR9 LEO1 GATA6 RTF1 POU5F1	15	endodermal cell fate commitment
GO:0043152	FGB RNASE2 DMBT1 SFTPD FGA RNASE3 SPON2	7	induction of bacterial agglutination
GO:0033169	HSF4 KDM3A JMJD1C KDM4C KDM3B KDM4D HR	7	histone H3-K9 demethylation
GO:0032447	MOCS3 URM1 CTU2 CTU1	4	protein urmylation
GO:0010133	PRODH PRODH2 ALDH4A1	3	proline catabolic process to glutamate
GO:2000480	PRKAR1A PPP1R1B PRKAR1B SIRT1 PRKAR2B PRKAG2 PKIG PKIB PRKAR2A PKIA	10	negative regulation of cAMP-dependent protein kinase activity
GO:0009143	ENPP3 NUDT16 DUT LOC100506422 ENPP1 SAMHD1 ENTPD7 SMPDL3A NUDT15 ENTPD3 ITPA ADA DCTPP1	13	nucleoside triphosphate catabolic process
GO:1905244	GRIPAP1 CAMKV CLN3 EPHA4 CYFIP1 BAIAP2 RHOB ABL1 CDC42 RHOA CTTNBP2 EGLN1	12	regulation of modification of synaptic structure
GO:1903294	SLC38A2 DTNBP1 STXBP1 KMO RAB3GAP1	5	regulation of glutamate secretion, neurotransmission
GO:0046855	IMPA2 PTEN IMPA1 INPP4B BPNT1 MTMR2 MTMR7 INPP5A INPP5E SYNJ1 BPNT2 INPP1 INPP5K	13	inositol phosphate dephosphorylation
GO:0006569	TDO2 KYNU KMO IDO1 ACMSD IL4I1 IDO2 AFMID HAAO	9	tryptophan catabolic process
GO:0051142	IL23A TYK2 IL12B IL18 JAK2 RASAL3	6	positive regulation of NK T cell proliferation
GO:0032276	KISS1 OPRK1 FOXL2 INHBA NPVF GJA1 INHBB LEP INHA SMAD4 TACR2	11	regulation of gonadotropin secretion
GO:0034164	PTPRS GRAMD4 RAB7B LILRA4	4	negative regulation of toll-like receptor 9 signaling pathway
GO:2000389	CD99L2 FUT7 CD99 OLFM4 RIPOR2 MDK IL1R1 XG ADAM8	9	regulation of neutrophil extravasation
GO:1900121	PCSK9 HFE ADIPOQ NOG ADAM15 PTPRF ATP2A2 B2M ATP2A3 RGMA IL10	11	negative regulation of receptor binding
GO:0062033	NUMA1 PRAP1 MAD2L1BP CDT1 KAT5 AURKB	6	positive regulation of mitotic sister chromatid segregation
GO:0006771	FLAD1 RFK SLC52A1 SLC52A2 SLC52A3	5	riboflavin metabolic process
GO:0019464	GLDC GCSH AMT	3	glycine decarboxylation via glycine cleavage system
GO:0014004	NR3C1 APP TSPAN2 GBA1 NRROS TGFB1 VPS54 TLR2	8	microglia differentiation
GO:0070384	RARG FGF10 SOX9 ALDH1A3	4	Harderian gland development
GO:1904020	NECAB2 APELA UBQLN2 APLN	4	regulation of G protein-coupled receptor internalization
GO:0070914	ACTR5 SIRT1 ERCC1 DDB2 CUL4B TREX1 POLA1 INO80 XPC DDB1 XPA H2AC25 POLD3 MC1R	14	UV-damage excision repair
GO:0001542	PGR NRIP1 ADAMTS1 SIRT1 FOXO3 MMP2 AFP LEP MMP19 NOS3	10	ovulation from ovarian follicle
GO:0140291	OARD1 MACROD2 MACROD1	3	peptidyl-glutamate ADP-deribosylation
GO:1900020	EGFR DIPK2A WNT5A CEMIP TCIM ROR2	6	positive regulation of protein kinase C activity
GO:0071076	TENT4B LIN28A TUT7 TENT4A TUT4	5	RNA 3' uridylation
GO:2000669	GAS6 LILRB1 CXCL12 BCL2L1 CCL21 BCL2 CCL19 AXL CCR7	9	negative regulation of dendritic cell apoptotic process
GO:0061092	TMEM30A ATP8A2 FASLG ABCB4 ATP8A1	5	positive regulation of phospholipid translocation
GO:1905429	BCL2L2 FYN GRIN1	3	response to glycine
GO:0060767	CDKN1B AR SHH STK11 CTNNB1 NOTCH1 EAF2 SERPINF1 NKX3-1 SOX9 WDR77	11	epithelial cell proliferation involved in prostate gland development
GO:0051122	ALOX15 ALOX15B ALOXE3 ALOX12B GSTP1 GSTM1 GSTM2 ALOX5 ALOX12	9	hepoxilin biosynthetic process
GO:0046984	KLF4 EIF2AK1 LDB1 ABCB10 FECH SLC25A37 PRMT1 SLC6A9	8	regulation of hemoglobin biosynthetic process
GO:0060385	EDNRA EDN1 ECE1 SEMA3A ITGA4 NTRK1 NPTX1 NRP1	8	axonogenesis involved in innervation
GO:0009644	SLC24A4 AKT2 RDH13 SCN11A	4	response to high light intensity
GO:0019276	EXTL2 CSGALNACT1 B4GALNT2	3	UDP-N-acetylgalactosamine metabolic process
GO:1903242	TRPC3 LMNA MLIP ERRFI1 BMP10 PPP3CA FOXO1 PPARG ATP2B4 SMAD3	10	regulation of cardiac muscle hypertrophy in response to stress
GO:0072048	BMP4 IRX2 PAX8 FOXD1 IRX3 HES5 PAX2 OSR1 IRX1	9	renal system pattern specification
GO:0043101	APRT DCK MTAP AMPD2 ADK PNP DGUOK PRTFDC1 AMPD3 ADSL HPRT1 AMPD1 ADA PGM2	14	purine-containing compound salvage
GO:0034158	TASL DDX3X TLR8 SLC15A4 MYD88	5	toll-like receptor 8 signaling pathway
GO:0033693	NEFL NEFM NEFH	3	neurofilament bundle assembly
GO:0010739	ADIPOQ CALCR SPATC1L ADGRV1 IAPP MIF TCIM RAMP3 ADRB2 AKAP12 MC1R	11	positive regulation of protein kinase A signaling
GO:2001013	LGR4 MTSS1 MEF2C LGR5	4	epithelial cell proliferation involved in renal tubule morphogenesis
GO:0002305	GPR18 KLRC1 CCR9	3	CD8-positive, gamma-delta intraepithelial T cell differentiation
GO:1905461	E2F3 SOD2 PDCD4 PPARG RBM10 ATF4 MFN2	7	positive regulation of vascular associated smooth muscle cell apoptotic process
GO:0014826	EDNRB EDN3 EDN1 EDN2	4	vein smooth muscle contraction
GO:0060556	TNF IFNG GFI1 NFKB1 CYP27B1 SNAI2 SNAI1	7	regulation of vitamin D biosynthetic process
GO:1901626	RAPSN DLG4 ZDHHC2	3	regulation of postsynaptic membrane organization
GO:0031508	HELLS CENPV SIRT6	3	pericentric heterochromatin formation
GO:1901258	CD34 LILRA2 ISL1 TSLP	4	positive regulation of macrophage colony-stimulating factor production
GO:1990918	SPO11 HSF2BP PRDM9 BRIP1 FANCD2 BRME1	6	double-strand break repair involved in meiotic recombination
GO:0001765	PACSIN2 ANXA2 EMP2 CAV2 FLOT1 CAV3 CAV1 S100A10 RFTN1	9	membrane raft assembly
GO:0060397	PTPN1 JAK3 STAT3 STAT6 TYK2 LYN JAK1 STAT5A STAT5B JAK2	10	growth hormone receptor signaling pathway via JAK-STAT
GO:0002784	KLK3 KLK5 SPINK5 NOD2 KLK7 IL17A PGC IL17F	8	regulation of antimicrobial peptide production
GO:0035977	EDEM2 MAN1B1 MAN1A1 EDEM1 EDEM3	5	protein deglycosylation involved in glycoprotein catabolic process
GO:0010248	FXYD2 ATP1A2 BAK1 ATP1A4 BAX ATP4A ATP1B1 ATP1A3 ATP12A SLC22A1 ATP1A1	11	establishment or maintenance of transmembrane electrochemical gradient
GO:0090381	WNT3A DKK1 WNT5A MESP1 WNT11	5	regulation of heart induction
GO:0060017	CRKL TGFBR1 HOXA3 TBX1 GATA3 GCM2	6	parathyroid gland development
GO:0035735	CEP131 SSX2IP IFT74 DYNC2LI1 PCM1 IFT81 TTC26	7	intraciliary transport involved in cilium assembly
GO:0032071	SIRT1 HMGB1 AKT1 NPM1 GZMA DDX11 RPS3 PRKCD	8	regulation of endodeoxyribonuclease activity
GO:0032489	APOC3 APOE RIT2 ABL1 ABCA1 RALBP1 APOA1 NRP1	8	regulation of Cdc42 protein signal transduction
GO:0048313	MAPK3 MAP2K2 PDCD10 STK25 PLK5 PLK3 MAPK1 YWHAZ GOLGA2 GBF1 VCPIP1 STX5 CDK1 VRK1 MAP2K1	15	Golgi inheritance
GO:0003129	BMP4 WNT3A DKK1 WNT5A MESP1 BMP2 WNT11 ROBO2 ROBO1 GATA5	10	heart induction
GO:0048478	TIMELESS BLM ZRANB3 BRCA2 SMARCAL1 ZNF830 DONSON TIPIN FBH1	9	replication fork protection
GO:0036476	NR4A3 RACK1 PARK7 PINK1 IL10	5	neuron death in response to hydrogen peroxide
GO:0009172	XDH GDA PNP NT5C1A NT5C ADA	6	purine deoxyribonucleoside monophosphate catabolic process
GO:0014717	CAPN3 GJD4 SOX15	3	regulation of satellite cell activation involved in skeletal muscle regeneration
GO:0061526	CHRNA3 ADORA2A SLC44A4 SLC18A3 TACR2	5	acetylcholine secretion
GO:0060686	BMP4 WNT5A BMP7 SULF1	4	negative regulation of prostatic bud formation
GO:0010836	PNKP XRCC1 TINF2 BANF1	4	negative regulation of protein ADP-ribosylation
GO:0043144	EXOSC3 TENT4B EXOSC4 EXOSC10 EXOSC2 LARP7 EXOSC6 PARN FBL RNF113A RNF113B EXOSC5 DKC1	13	sno(s)RNA processing
GO:0061030	FOXB1 HIF1A FOXF1 ID2	4	epithelial cell differentiation involved in mammary gland alveolus development
GO:0048711	PRPF19 CLCF1 TTBK1 HES1 SERPINE2 BIN1 SHH NOTCH1 BMP2 ID2 LIF IL6ST MAG	13	positive regulation of astrocyte differentiation
GO:0032264	APRT AMPD2 AMPD3 HPRT1 AMPD1	5	IMP salvage
GO:1902499	LRRK2 MTA1 RBX1	3	positive regulation of protein autoubiquitination
GO:1904182	PDP2 PDPR PDP1 SIRT4	4	regulation of pyruvate dehydrogenase activity
GO:0010482	TP63 SFN KDF1	3	regulation of epidermal cell division
GO:0034145	TICAM2 IFI35 F2RL1 LTF PTPN22 LBP CD14 WDFY1 NINJ1 PELI1 NR1H3 TIRAP	12	positive regulation of toll-like receptor 4 signaling pathway
GO:0099004	PRKAA1 IRGM CAMKK2 PCP4 ZMPSTE24 TPRG1L LRRK2 TREM2 HTT	9	calmodulin dependent kinase signaling pathway
GO:0061588	ANO9 ANO6 ANO3 ANO7 ANO4	5	calcium activated phospholipid scrambling
GO:0021800	LHX6 FBXO45 ARX ROBO1 RELN SLIT2	6	cerebral cortex tangential migration
GO:1900147	NF1 CERS2 RRAS RRAS2	4	regulation of Schwann cell migration
GO:0051697	ATG4A SIRT6 ATG4C ATG4B ATG4D	5	protein delipidation
GO:1900107	NOMO3 DACT1 DACT2 DAND5 SHH SMAD2 DMRT1 NODAL CER1	9	regulation of nodal signaling pathway
GO:0060594	GLI3 FGFR2 FGF10	3	mammary gland specification
GO:0071502	KCNK4 HTR2B HTR1B TRPV1 TRPM2	5	cellular response to temperature stimulus
GO:0060242	FAP DACH1 PAK1 TSPO PTPRJ SMO YAP1 CDHR2 SRPX	9	contact inhibition
GO:2000303	SAMD8 SPHK2 PRKAA1 ORMDL2 ORMDL3 ORMDL1 CCN1 PLA2G6 ENPP7 PRKCD SIRT3 SPHK1	12	regulation of ceramide biosynthetic process
GO:0062028	PRKAA1 STYXL1 PRKAA2 G3BP2 G3BP1	5	regulation of stress granule assembly
GO:0097491	SEMA3F SEMA3A NRP2 NRP1	4	sympathetic neuron projection guidance
GO:0071440	PIWIL2 SIRT1 NAP1L2 GATA3 WBP2	5	regulation of histone H3-K14 acetylation
GO:0070106	IL27RA MX1 OASL OAS1 STAT1 OAS2 IL6ST	7	interleukin-27-mediated signaling pathway
GO:0120180	MAPRE2 STON1-GTF2A1L PIK3R1 STON1 IQSEC1 ARF6 MAP4K4 DUSP3	8	cell-substrate junction disassembly
GO:0035608	AGBL3 FOLH1B FOLH1 AGBL5 AGTPBP1 AGBL1 AGBL2 AGBL4	8	protein deglutamylation
GO:0015862	SLC29A1 SLC28A2 SLC28A1 SLC29A2 SLC28A3	5	uridine transport
GO:0031547	BDNF FSTL4 RAPGEF2 NFATC4 SLC2A4 NTRK2	6	brain-derived neurotrophic factor receptor signaling pathway
GO:0072423	MUS81 APAF1 ZMPSTE24 EME1 SLX4 SMC1A FBH1 TIGAR	8	response to DNA damage checkpoint signaling
GO:1904220	ORMDL3 SPTSSB SERINC5 SERINC1	4	regulation of serine C-palmitoyltransferase activity
GO:0030949	ARNT ITGA5 PRKD2 IL1B MT3 FGF9 GRB10 PRKCB FGF18 HIF1A VTN ITGB3 FGF10	13	positive regulation of vascular endothelial growth factor receptor signaling pathway
GO:2000192	CYP4F2 AKT2 PLA2R1 IRS2 AKT1 FIS1 THBS1	7	negative regulation of fatty acid transport
GO:0015879	SLC22A5 SLC22A4 PDZK1 SLC16A9 SLC6A14 SLC25A29 SLC25A20 SLC22A16	8	carnitine transport
GO:0006420	DALRD3 RARS1 RARS2	3	arginyl-tRNA aminoacylation
GO:0060847	DLL1 RBPJ NRP1 HOXA13	4	endothelial cell fate specification
GO:0032070	SIRT1 PCNA HMGB1 NPM1 AKT1 DFFA GZMA DDX11 RPS3 PRKCD	10	regulation of deoxyribonuclease activity
GO:0010359	ANO9 TCAF1 CFTR ABCB1 TCAF2 GRM5 GOPC PRNP PTAFR	9	regulation of anion channel activity
GO:0000379	TSEN54 TSEN34 TSEN2	3	tRNA-type intron splice site recognition and cleavage
GO:0010624	DICER1 SOX10 GFAP NF1 SKI RNF10 CERS2 NF2 ASCL2	9	regulation of Schwann cell proliferation
GO:1905289	LRRK2 TREM2 HTT	3	regulation of CAMKK-AMPK signaling cascade
GO:0090611	CHMP4B PDCD6IP VPS4A CHMP4C VPS4B	5	ubiquitin-independent protein catabolic process via the multivesicular body sorting pathway
GO:0051775	SLC7A11 SMPD3 SIRT2 FKBP1B BMAL1 RNF7 CLOCK ADH5 NPAS2 SELENOS GLRX2 VASN RYR2	13	response to redox state
GO:0060099	ALOX15 ITGA2 ANO6 APPL2 STAP1 F2RL1 RAB31 CD300A TREM2 CD36 C3 PLCG2 GATA2 ABCA7 NCKAP1L	15	regulation of phagocytosis, engulfment
GO:0051798	TRADD TNF FOXN1 NUMA1 MSX2 GAL WNT5A WNT10B KRT17 HPSE TGFB2 FST	12	positive regulation of hair follicle development
GO:0048669	SPART WNT3A APP COBL WNT3	5	collateral sprouting in absence of injury
GO:1903233	SYT1 ATP2A2 RAB3A RAB3GAP1	4	regulation of calcium ion-dependent exocytosis of neurotransmitter
GO:1903525	ATP10A DNM2 PLEKHM2 ASAP1 WASL SH3GLB1	6	regulation of membrane tubulation
GO:1905636	DDRGK1 DAZAP2 EP300 LAMTOR5	4	positive regulation of RNA polymerase II regulatory region sequence-specific DNA binding
GO:1902416	EIF3C HNRNPL EIF4G1 LARP6 EIF3E FMR1 CDK9 EIF3D	8	positive regulation of mRNA binding
GO:1904447	LRP2 FOLR2 FOLR1 SLC46A1 SLC19A1	5	folate import across plasma membrane
GO:0051610	SLC22A3 SLC18A2 NOS1 SLC22A2 SLC6A4 SLC22A1 SNCA SLC18A1 GPM6B ITGB3 SLC29A4	11	serotonin uptake
GO:1900038	NOL3 HYOU1 PIK3CB ENO1 EPHA4 CD34 TMBIM6 DDAH1 PINK1	9	negative regulation of cellular response to hypoxia
GO:0009441	PARK7 HAO1 IGF1	3	glycolate metabolic process
GO:0007512	MYH6 MEF2D APLNR APELA MNAT1 MYH7 BMP10 NKX2-5 HAND2 SCUBE1 ADRA1A TCAP CHD7	13	adult heart development
GO:0060591	GDF5 RARA CCN1 FGF2 FGF4	5	chondroblast differentiation
GO:0002925	TNF FCER2 NOD2 TREM2 PTPRC HPX LTA	7	positive regulation of humoral immune response mediated by circulating immunoglobulin
GO:0060455	SCT OXTR UCN PTGER3 TFF2 OXT	6	negative regulation of gastric acid secretion
GO:1904669	CR1 SLC17A9 CD47	3	ATP export
GO:0035247	NDUFAF7 PRMT3 PRMT6 PRMT8	4	peptidyl-arginine omega-N-methylation
GO:2000643	RDX PTPN23 RAB21 MTMR2 VPS11 MSN DAB2 EZR	8	positive regulation of early endosome to late endosome transport
GO:0045199	LIN7B PDCD6IP LIN7C PDZD11 ANK1 LIN7A WDR1 WNT11 LHX2 CRB2 SLC9A3R1	11	maintenance of epithelial cell apical/basal polarity
GO:0015821	SLC7A5 SLC43A2 SLC38A7 SLC3A2	4	methionine transport
GO:0006596	OAZ2 SAT2 AMD1 OAZ1 SMS ODC1 SMOX AZIN1 SRM SAT1 AZIN2 NNMT PAOX AGMAT OAZ3	15	polyamine biosynthetic process
GO:0003097	AQP1 HAS2 AQP2 AQP6 HYAL2 MLLT6 AQP3 INPP5K	8	renal water transport
GO:0032055	RBM4 EIF2AK3 SESN2	3	negative regulation of translation in response to stress
GO:0002946	NSUN3 TRDMT1 NSUN6	3	tRNA C5-cytosine methylation
GO:0014733	GTF2IRD1 ACTN3 TNNC1 CAMK2B IGFBP5 ATP2A2 PPP3CA CAMK2G MYMK TNNT1 TNNI1 MYH7	12	regulation of skeletal muscle adaptation
GO:0008594	CDHR1 BBS1 CFAP418 MFSD2A CABP4	5	photoreceptor cell morphogenesis
GO:0060715	FZD5 DNAJB6 CASP8	3	syncytiotrophoblast cell differentiation involved in labyrinthine layer development
GO:0035810	DRD2 HAS2 EDN1 TFAP2B ADORA2A OPRL1 NPR3 EDNRB HYAL2 NPPB INPP5K NPR1 GNAI2	13	positive regulation of urine volume
GO:0042758	AIG1 ADTRP GLYATL2 ABCD1 ACADL	5	long-chain fatty acid catabolic process
GO:0061757	KLF4 ZDHHC21 TNF SLC39A8 ALOX5	5	leukocyte adhesion to arterial endothelial cell
GO:0048012	PAK1 PTPN1 RAC1 MET HGF BCAR1 MUC20 ESM1 STMN1 SIRT2 PTPN2 NRP1 ADAMTS12	13	hepatocyte growth factor receptor signaling pathway
GO:0001967	PEX13 UBE2Q1 UBR3 DACH1 POU4F1 OXTR APP GLS HAND2 CNTFR HELT DERL2	12	suckling behavior
GO:0019364	NUDT13 NUDT12 SARM1 NUDT17	4	pyridine nucleotide catabolic process
GO:0001806	FUT7 ZP3 IL20RB GATA3	4	type IV hypersensitivity
GO:0032277	OPRK1 NPVF INHBA GJA1 INHBB INHA TACR2	7	negative regulation of gonadotropin secretion
GO:0002277	SLAMF1 DOCK2 PYCARD	3	myeloid dendritic cell activation involved in immune response
GO:0071545	IMPA2 PTEN IMPA1 INPP4B NUDT3 NTSR1 BPNT1 MTMR2 MTMR7 INPP5A INPP5E BPNT2 SYNJ1 INPP1 INPP5K	15	inositol phosphate catabolic process
GO:1905962	PRDM1 LBX1 VSX1 ZHX2 CABP4	5	glutamatergic neuron differentiation
GO:1902389	CERT1 PLEKHA8 CPTP GLTP MTTP PLEKHA3	6	ceramide 1-phosphate transport
GO:0021559	SEMA3F TIFAB POU4F1 TFAP2A PLXNA4 DRGX ISL1 NEUROG1 PLXNA3 NRP1 DCANP1	11	trigeminal nerve development
GO:0010701	KCNB1 STX1A OXT OXTR	4	positive regulation of norepinephrine secretion
GO:0048170	EPHB2 NEURL1 NPTN GRM5 KIT	5	positive regulation of long-term neuronal synaptic plasticity
GO:0060297	EDN1 ANKRD23 BMP10 AKAP13 PROX1 CAV3 MYLK3	7	regulation of sarcomere organization
GO:0033505	GLI2 CDK20 CLUAP1 NODAL	4	floor plate morphogenesis
GO:0002645	FOXJ1 IRAK3 LILRB2 HLA-G TGFBR2 ITCH IDO1 CBLB CD274 LILRB4 FOXP3 CD3E	12	positive regulation of tolerance induction
GO:1901329	DSPP SERPINE1 CEBPB	3	regulation of odontoblast differentiation
GO:2000288	SIX1 PAXBP1 MEIS2 FGFBP1 CTNNB1 FGF7 PPARD ATF2 KCNA5 MEGF10 GATA6 SOX15	12	positive regulation of myoblast proliferation
GO:0046958	DRD1 MAPK8IP2 DRD5 SHANK1	4	nonassociative learning
GO:0019640	AKR1A1 CRYL1 XYLB SORD DCXR	5	glucuronate catabolic process to xylulose 5-phosphate
GO:2001288	NEDD4L CAV3 CLN3	3	positive regulation of caveolin-mediated endocytosis
GO:0060480	SPDEF HOXA5 IL13 AGR2	4	lung goblet cell differentiation
GO:0120041	MAPK3 MAPK1 CSF1R PTK2 CSF1 IL34	6	positive regulation of macrophage proliferation
GO:0072683	CD99L2 CRKL FADD IL27RA F11R CD99 CCL2 CCR2 ITGAL ICAM1 RIPK3 CRK XG	13	T cell extravasation
GO:0036109	ELOVL2 ELOVL5 SCP2 ACAA1 FADS1 ELOVL3 ELOVL1 ACOT8 ABCD1 FADS2	10	alpha-linolenic acid metabolic process
GO:1903543	SMPD3 PDCD6IP SDC1 STAM CHMP2A IFNG SDC4 VPS4A TSG101 SNF8 ATP13A2 RAB7A SDCBP VPS4B HGS	15	positive regulation of exosomal secretion
GO:1905342	CENPQ NDC80 TRAPPC12 CDT1	4	positive regulation of protein localization to kinetochore
GO:0010745	ADIPOQ CRP NR1H2 ABCA5 ABCG1 PPARG NFKBIA ITGAV CETP PPARA NR1H3 ABCA1 ITGB3	13	negative regulation of macrophage derived foam cell differentiation
GO:0015808	SLC3A2 SLC36A2 SFXN1 SLC38A5 SLC38A3 SLC38A7 SLC38A4 SLC7A8 SLC36A3 SLC36A1 SLC1A4 SLC36A4	12	L-alanine transport
GO:0035437	GRIK5 PDIA2 OS9 KDELR1 FREY1 INSIG1 GPAA1 KDELR3 RER1 KDELR2 HSPA5 INSIG2 ANKRD13C	13	maintenance of protein localization in endoplasmic reticulum
GO:2000121	DHFR BMP7 NFE2L2 FBLN5 CD36 GCH1	6	regulation of removal of superoxide radicals
GO:0002572	ZBTB1 SPI1 GATA3	3	pro-T cell differentiation
GO:0002904	FNIP1 BAX IL10	3	positive regulation of B cell apoptotic process
GO:0046666	BCL2 BAX CNTF FASLG FGF2 TMEM215	6	retinal cell programmed cell death
GO:0089700	VEGFA PRKD2 PRKD3 PRKD1	4	protein kinase D signaling
GO:0032831	LGALS9 HLA-DRA HLA-DRB1 IFNG IL2RG KLHL25 FOXP3	7	positive regulation of CD4-positive, CD25-positive, alpha-beta regulatory T cell differentiation
GO:1905072	TBX3 TBX2 BMP4 BMP2	4	cardiac jelly development
GO:0060664	TNF SHH NKX3-1 FGFR2 FGF10	5	epithelial cell proliferation involved in salivary gland morphogenesis
GO:0072497	GSK3B SLC4A11 PDGFRA CTNNB1 LTBP3 SOX5 SOX6 REST WNT3 FZD1 SOX9	11	mesenchymal stem cell differentiation
GO:0070543	HMGCS2 CD36 ADIPOQ	3	response to linoleic acid
GO:1902731	CCN3 SMAD7 BMPR2 BMPR1B PRKG2	5	negative regulation of chondrocyte proliferation
GO:0031283	RD3 PDZD3 HPCA	3	negative regulation of guanylate cyclase activity
GO:0086036	TRDN ATP2A2 FXYD1 SLC8B1 SLC9A1 PLN EHD3	7	regulation of cardiac muscle cell membrane potential
GO:0007619	HEXB THRA THRB	3	courtship behavior
GO:0001993	ADRB3 ADRA1D ADRA1B ADRB1 TPM1 ADRA1A DRD5 ADRB2 PDE4D	9	regulation of systemic arterial blood pressure by norepinephrine-epinephrine
GO:0006226	DUT LOC100506422 DCTD	3	dUMP biosynthetic process
GO:1904751	TERT NPM1 PINX1 MCRS1 CACNB4 NMD3	6	positive regulation of protein localization to nucleolus
GO:0044375	PEX11B PEX11G PEX11A	3	regulation of peroxisome size
GO:0070459	UBE2Q1 ABAT VIP TACR2 ANXA1	5	prolactin secretion
GO:0090069	PTEN NUDT16 SHQ1 MALSU1 KAT2B METTL18	6	regulation of ribosome biogenesis
GO:0046013	IL2 IL2RA LMO1	3	regulation of T cell homeostatic proliferation
GO:0016093	AKR1B10 DPAGT1 DPM2 DPM3 SRD5A3 DHDDS AKR1C3 DPM1 NUS1	9	polyprenol metabolic process
GO:0043335	PEX6 HSP90AA1 ERP29 PEX1 ANGPTL4	5	protein unfolding
GO:0006971	SLC12A5 CAB39 ITGA2 AQP5 TSPO SLC4A11 FBP1 STK39 MYLK TRPV4 SLC12A6 OXSR1	12	hypotonic response
GO:0036491	EIF2AK4 NCK2 PPP1R15B PPP1R15A EIF2AK3 DNAJC3 TMED2 NCK1	8	regulation of translation initiation in response to endoplasmic reticulum stress
GO:0070341	FTO TFDP1 E2F3 PER2 VSTM2A TREM2 SQSTM1 PID1 DIO3 GATA2 PPARD E2F1 FGF10	13	fat cell proliferation
GO:1901315	OTUB1 UBR5 OTUB2 TRIP12	4	negative regulation of histone H2A K63-linked ubiquitination
GO:0060465	CRKL FOXE1 TBX2 EDNRB	4	pharynx development
GO:0090240	BRCA1 AUTS2 PIH1D1 MUC1 ARRB1 SMARCB1	6	positive regulation of histone H4 acetylation
GO:1901163	SMURF2 ACVR1B APELA CALR ARHGDIB ACVR1C YTHDF3 AGO2 TIMP1 SYDE1 GJA1 VEGFA C1QBP ITGB3 NODAL	15	regulation of trophoblast cell migration
GO:0015871	SEC14L1 SLC44A1 SLC5A7 SLC44A4 SLC22A2 SLC44A5 PSEN1 SLC44A3 SLC44A2	9	choline transport
GO:1903423	PPP3CC TOR1A PLAA LRRK2 AP2M1 ABCA13 DNM3 NLGN1	8	positive regulation of synaptic vesicle recycling
GO:0140199	ATP2B4 GNAI2 PDE4B	3	negative regulation of adenylate cyclase-activating adrenergic receptor signaling pathway involved in heart process
GO:0060244	FAP SRPX DACH1 PAK1	4	negative regulation of cell proliferation involved in contact inhibition
GO:1905097	EIF2S1 PBXIP1 MET EPHA4 CCPG1 RIPOR2 POLDIP2 STMN1 GPSM1	9	regulation of guanyl-nucleotide exchange factor activity
GO:0035752	CLN3 TMEM175 SLC45A2 OCA2	4	lysosomal lumen pH elevation
GO:0090237	PLA2R1 AVPR1B NTSR1 PLA2G10 MIF SYK PLA2G6 SSTR4	8	regulation of arachidonic acid secretion
GO:2000143	PCID2 HMGB1 HEY2 ZNF451 CTNNBIP1 THRA MORC1	7	negative regulation of DNA-templated transcription initiation
GO:1901506	LPCAT3 DENND5B PRAP1	3	regulation of acylglycerol transport
GO:0032908	SERPINB7 CD2AP TSKU FOXP3 TYROBP LUM LAPTM4B FURIN ATP6AP2 THBS1 GATA6 CX3CL1	12	regulation of transforming growth factor beta1 production
GO:0044868	NUCKS1 APCS PTX3	3	modulation by host of viral molecular function
GO:0007021	VBP1 TBCE TBCEL CRYAB TBCA TBCC TBCD TCP1	8	tubulin complex assembly
GO:0043376	RUNX3 RUNX1 LILRB4 NCKAP1L ZBTB7B CBFB SOCS1	7	regulation of CD8-positive, alpha-beta T cell differentiation
GO:2000105	SSBP1 CDK2 STOML2 E2F7 ATRX CIZ1 INO80 DBF4B E2F8 DBF4 CDT1 WIZ ENDOG CDC7	14	positive regulation of DNA-templated DNA replication
GO:1903679	METTL3 NCK1 YTHDF2	3	positive regulation of cap-independent translational initiation
GO:0061314	HEY1 GALNT11 RBPJ HEY2 NOTCH2 NOTCH1 JAG1 DLL4 HEYL SNAI2 SNAI1	11	Notch signaling involved in heart development
GO:0043084	CNR1 OXTR AVP P2RY1 EDNRB AVPR1A VIP ADA ACVR2A OXT VGF	11	penile erection
GO:0070172	SLC4A2 AMELX AMTN CFTR TFAP2A WNT6 ODAPH ENAM	8	positive regulation of tooth mineralization
GO:0034653	CYP26C1 CYP26B1 CRABP1 CYP2W1 CYP26A1	5	retinoic acid catabolic process
GO:0009209	CAD UCK1 NME3 NME5 UCK2 UCKL1 NME6 NME1 NME7 CTPS2 NME4 NME9 CTPS1 NME2 NME1-NME2	15	pyrimidine ribonucleoside triphosphate biosynthetic process
GO:0090076	KCNJ2 KBTBD13 ATP2A1	3	relaxation of skeletal muscle
GO:0019682	TPI1 TKFC TKT ALDOB GLYCTK TALDO1	6	glyceraldehyde-3-phosphate metabolic process
GO:0090625	AGO2 AGO1 AGO3 AGO4	4	siRNA-mediated gene silencing by mRNA destabilization
GO:0060315	CLIC2 GSTO1 CASQ2 PKD2 TRDN FKBP1B CALM2 SRI CALM3 GSTM2 FKBP1A CALM1	12	negative regulation of ryanodine-sensitive calcium-release channel activity
GO:1904688	METTL3 YTHDF2 RPL13A SH3BGRL MTOR NCK1	6	regulation of cytoplasmic translational initiation
GO:0001969	CD59 CR1 C3	3	regulation of activation of membrane attack complex
GO:1903391	RDX PTPN23 ADD1 BMP6 VEGFA	5	regulation of adherens junction organization
GO:1905867	GJB5 GJB2 PTPN6 GJB1	4	epididymis development
GO:0048541	ARTN FOXL1 ADA NKX2-3 STAT5B RET CACNB4 TOX	8	Peyer's patch development
GO:0090267	PCID2 TPR MAD1L1 GEN1 MAD2L1 DYNC1LI1 CDCA8 INCENP AURKB NDC80 BIRC5 XRCC3	12	positive regulation of mitotic cell cycle spindle assembly checkpoint
GO:2001138	PRELID1 APOA1 TRIAP1 APOE TMEM30A ABCA3 DBI ATP8A2 FASLG PRAP1 ABCA7 ABCB4 CETP PRKCD ATP8A1	15	regulation of phospholipid transport
GO:0071236	ATP7A PLA2G4A EZH2 CDKN1B GFER MEF2C TP53 MDM2 RPL23 CRIP1 PLA2G4F SLC9A1 ACTR2 HSPA5	14	cellular response to antibiotic
GO:0036486	SEMA3F NRP1 NRP2	3	ventral trunk neural crest cell migration
GO:0040031	METTL4 METTL16 LARP7 MEPCE NOP10 NHP2 DKC1	7	snRNA modification
GO:0051901	KDR TSPO MYOC DCN RACK1 MLLT11 PARP1 P2RX7	8	positive regulation of mitochondrial depolarization
GO:0044860	FLOT2 UMOD ATP1B1 MYADM CAV1	5	protein localization to plasma membrane raft
GO:0046063	DPYD UPB1 DPYS UPP1 NT5C UPP2	6	dCMP metabolic process
GO:0021773	BCL11B ZSWIM6 INHBA	3	striatal medium spiny neuron differentiation
GO:0002940	THUMPD3 TRMT1 TRMT1L TRMT112	4	tRNA N2-guanine methylation
GO:1903972	STAP1 TREM2 CSF1 TLR4 PTPN2 TLR2	6	regulation of cellular response to macrophage colony-stimulating factor stimulus
GO:0000964	TRMT10C PNPT1 HSD17B10 PRORP	4	mitochondrial RNA 5'-end processing
GO:0030207	HEXB GUSB IDUA HYAL4 HYAL1	5	chondroitin sulfate catabolic process
GO:0002265	LRP1 PSEN1 APP GRN	4	astrocyte activation involved in immune response
GO:0000738	XRN2 TREX1 ISG20 TREX2 REXO4	5	DNA catabolic process, exonucleolytic
GO:0021529	SOX13 NKX2-2 ASCL1 OLIG2 SOX6	5	spinal cord oligodendrocyte cell differentiation
GO:0072709	MAP2K4 MAPK13 MAP2K7 MAP2K6 MAP2K3	5	cellular response to sorbitol
GO:1905605	TJP2 OCLN TJP3 TJP1 ANGPT1	5	positive regulation of blood-brain barrier permeability
GO:2000697	STAT1 MMP9 OSR1 CTNNB1	4	negative regulation of epithelial cell differentiation involved in kidney development
GO:0045050	EMC4 EMC7 MMGT1 EMC6 EMC8 EMC10 EMC9 EMC2 EMC3 EMC1	10	protein insertion into ER membrane by stop-transfer membrane-anchor sequence
GO:0060753	VEGFC PGF VEGFD SWAP70 RAC2 VEGFA RIN3 VEGFB	8	regulation of mast cell chemotaxis
GO:0070343	FTO VSTM2A FGF10	3	white fat cell proliferation
GO:0060157	MYOCD WNT5A RBP4 UPK3A	4	urinary bladder development
GO:1903147	TSC2 TSPO USP30 TP53 RNF41 PINK1 TIGAR	7	negative regulation of autophagy of mitochondrion
GO:1902732	PBXIP1 COMP LTF SIRT6 LEF1 SIX2 MUSTN1 SOX9	8	positive regulation of chondrocyte proliferation
GO:0038156	CSF2RB IL3RA SYK FCER1G	4	interleukin-3-mediated signaling pathway
GO:1901620	GLI3 CPLANE2 PRKACA GPR161 GORAB CDK20 TULP3 PRKACB SUFU MKS1	10	regulation of smoothened signaling pathway involved in dorsal/ventral neural tube patterning
GO:1903367	GRP PRKAR1B PENK MEF2C UCN GRPR NPAS2	7	positive regulation of fear response
GO:0032459	VPS35 ISG15 ABCA3	3	regulation of protein oligomerization
GO:0048293	TNFSF4 CLCF1 STAT6 NDFIP1 BCL6 FOXP3 IL4	7	regulation of isotype switching to IgE isotypes
GO:0070782	XKR6 XKR5 XKR4 XKR7 FASLG PLSCR1 XKR8 XKR9 TRPC5	9	phosphatidylserine exposure on apoptotic cell surface
GO:0071484	AKT2 RGS9 GNB5 SLC24A4 TENT2	5	cellular response to light intensity
GO:0034499	SGSM2 GCC2 SNX3 SNX12 RAB7B	5	late endosome to Golgi transport
GO:2000367	ZP3 STXBP1 HYAL3	3	regulation of acrosomal vesicle exocytosis
GO:1990001	NOL3 BCL2L12 XIAP	3	inhibition of cysteine-type endopeptidase activity involved in apoptotic process
GO:0043465	ACTN3 TP53 CAVIN3 SLC25A12 TIGAR	5	regulation of fermentation
GO:0072584	NEDD4L MAPK3 PROM2 PACSIN2 CLN3 CAV1 MAPK1 SRC CAV3 UNC119 MLC1	11	caveolin-mediated endocytosis
GO:0010496	GJB2 EPHB2 MIP GJA8 GJA3 GJB4 CLDN16 GJB6 PEG10 ARC	10	intercellular transport
GO:0072110	BMP4 ITGB3 SERPINB7 BMP7 PDGFRB PDGFD IL6R WT1 EGR1 PDGFA CFLAR PDGFB	12	glomerular mesangial cell proliferation
GO:0001796	FCGR2B HLA-E FCGR1A C3	4	regulation of type IIa hypersensitivity
GO:0070086	LRSAM1 NEURL1B IL10RA TSG101 VPS28	5	ubiquitin-dependent endocytosis
GO:0021856	SEMA3E NDNF NRP2 PLXNA1 PLXNA3 NRP1	6	hypothalamic tangential migration using cell-axon interactions
GO:0071163	CDC45 CDT1 GMNN	3	DNA replication preinitiation complex assembly
GO:0006384	CRCP GTF3C1 SNAPC5 POLR3H GTF3C4 BDP1 BRF1 GTF3C5	8	transcription initiation at RNA polymerase III promoter
GO:0003365	AMOT AMOTL1 AMOTL2	3	establishment of cell polarity involved in ameboidal cell migration
GO:0006863	SLC25A5 AQP9 SLC28A2 SLC28A1 VDAC3 SLC25A4 SLC43A3 SLC29A2 SLC28A3	9	purine nucleobase transport
GO:0036152	LPCAT3 PLAAT3 MBOAT2 PLA2G2F ABHD4 LPGAT1 PLAAT2 LPCAT4 PLAAT4 MBOAT1 PLA2G4C	11	phosphatidylethanolamine acyl-chain remodeling
GO:1900148	NF1 CERS2 RRAS	3	negative regulation of Schwann cell migration
GO:1900212	PAX2 HNF1B PAX8	3	negative regulation of mesenchymal cell apoptotic process involved in metanephros development
GO:0036261	SNRPD3 SNRPG TGS1 SNRPD2 SNRPD1 SNRPE SNRPF SNRPB	8	7-methylguanosine cap hypermethylation
GO:0060581	SOX1 GLI3 ASCL1 NKX2-2 FOXN4 DBX1 DMRT3 LHX3 DLL4 GLI2 SUFU	11	cell fate commitment involved in pattern specification
GO:0031581	COL17A1 ITGB4 LAMC1 LAMA3 DST PLEC	6	hemidesmosome assembly
GO:0099553	F2R GRM5 CNR1	3	trans-synaptic signaling by endocannabinoid, modulating synaptic transmission
GO:0060398	GDF15 LEPROT GHRL MBD5 LEPROTL1 JAK2	6	regulation of growth hormone receptor signaling pathway
GO:0006432	LRRC47 FARSB FARSA FARS2	4	phenylalanyl-tRNA aminoacylation
GO:1901906	NUDT11 NUDT4 NUDT3 NUDT10	4	diadenosine pentaphosphate metabolic process
GO:0044771	USP17L2 CHFR CDC25B MOS CDC25C MAPK15 NDC80 CCNB2 TTK CDC25A OVOL1	11	meiotic cell cycle phase transition
GO:0045006	EXOSC3 AICDA CDADC1 EXOSC4 APOBEC3A_B APOBEC3C EXOSC6 APOBEC3B APOBEC3H EXOSC5 APOBEC3F APOBEC3G APOBEC3A	13	DNA deamination
GO:0033088	BMP4 ERBB2 TMEM131L IHH CLEC4G	5	negative regulation of immature T cell proliferation in thymus
GO:0097374	GBX1 NRP1 NRP2	3	sensory neuron axon guidance
GO:0003430	RARG TGFBR2 SOX9	3	growth plate cartilage chondrocyte growth
GO:0060842	HEY1 RBPJ TMEM100 HEY2 NOTCH1 DLL1	6	arterial endothelial cell differentiation
GO:1902232	PTPN2 FOXN1 TOX	3	regulation of positive thymic T cell selection
GO:0002423	CEACAM1 IL12B CD226 NECTIN2 PVR NKG7 CRTAM HAVCR2 CD160 IL12A	10	natural killer cell mediated immune response to tumor cell
GO:0097499	ROM1 ARL13B BBIP1 SPATA7 TTC21B TUB BBS4 PCARE ZDHHC3 GFY IFT80 ARL13A TULP1	13	protein localization to non-motile cilium
GO:0071863	MAP3K3 HMGA2 SETD4 PTH LEF1 FGFR2	6	regulation of cell proliferation in bone marrow
GO:0001839	DVL2 NOG EPB41L5 DVL1 FGF8	5	neural plate morphogenesis
GO:0050966	TMEM120A TNF CXCR4 ITGA2 SCN1A CXCL12 TRPA1 FYN BACE1 SCN11A PHF24 NTRK1 KCNA1 ASIC3 HTR2A	15	detection of mechanical stimulus involved in sensory perception of pain
GO:0014841	PAXBP1 ANGPT1 KPNA1 MSTN SIX5 MYOG AKIRIN1 FGF2 PPARD JAK2 CFLAR MEGF10 SIX1 EPHB1	14	skeletal muscle satellite cell proliferation
GO:0002838	HAVCR2 CEACAM1 IL4I1 AHR	4	negative regulation of immune response to tumor cell
GO:1990709	CTBP2 ERC1 PCDH17 ERC2 CAST RAB3A BSN PCLO	8	presynaptic active zone organization
GO:0014055	SLC18A3 TACR2 CHRNA3 ADORA2A	4	acetylcholine secretion, neurotransmission
GO:0000967	UTP20 NOP9 NOP14 TBL3 ABT1	5	rRNA 5'-end processing
GO:0070458	MTARC1 GSTM1 GSTM3 GSTM2 MTARC2	5	cellular detoxification of nitrogen compound
GO:0006550	HSD17B10 BCAT2 ACAT1 ACADSB	4	isoleucine catabolic process
GO:0010626	DICER1 SOX10 NF1 SKI RNF10 CERS2 NF2 ASCL2	8	negative regulation of Schwann cell proliferation
GO:0046684	DDC TH SCN2B	3	response to pyrethroid
GO:0021681	KIF14 GRID2 TTBK2 FAIM2 CEND1 SERPINE2 CBLN1 MTPN MDK PROX1 OPHN1 KNDC1 WNT7A	13	cerebellar granular layer development
GO:2000342	KLF4 MAP2K5 OAS3 OAS1	4	negative regulation of chemokine (C-X-C motif) ligand 2 production
GO:1905516	PRSS37 LHFPL2 CCDC87 PRDM9 CFAP69	5	positive regulation of fertilization
GO:2000297	NEUROD2 ARHGEF15 NFATC4	3	negative regulation of synapse maturation
GO:1900223	APOE LRP1 LRPAP1 TREM2 TTPA ABCA7 ROCK1 IL4	8	positive regulation of amyloid-beta clearance
GO:0010041	G6PD CYP1A1 ATP7A B2M	4	response to iron(III) ion
GO:1902426	MAD2L1BP CDT1 PRAP1	3	deactivation of mitotic spindle assembly checkpoint
GO:0050914	SCNN1G SCNN1A SCNN1B SCNN1D	4	sensory perception of salty taste
GO:0072102	BMP4 PDGFRB PDGFRA MEF2C NOTCH2 KIRREL3 TCF21 MTSS1 NOTCH3	9	glomerulus morphogenesis
GO:0006621	GRIK5 PDIA2 OS9 KDELR1 GPAA1 KDELR3 RER1 KDELR2 ANKRD13C	9	protein retention in ER lumen
GO:0071612	OAS1 LILRB4 MAVS OAS3	4	IP-10 production
GO:0090264	FCGR2B PLA2G5 CCR2	3	regulation of immune complex clearance by monocytes and macrophages
GO:1905166	ATP13A2 MGAT3 LAPTM4B VPS35 USP8	5	negative regulation of lysosomal protein catabolic process
GO:0015780	SLC35A4 SLC35A5 SLC35D2 SLC35A3 SLC35D1 SLC35C2 SLC35D3 SLC35B4 SLC35B1 SLC35A2 SLC35C1 SLC35A1	12	nucleotide-sugar transmembrane transport
GO:0060287	DNAAF1 CFAP45 DNAAF11 DNAH11 CCDC40 OFD1 ODAD4 CFAP53 CCDC103 ODAD3 NPHP3 RFX3 CCDC39	13	epithelial cilium movement involved in determination of left/right asymmetry
GO:0070900	HSD17B10 MTO1 TRMT10C TRIT1 PUS1 CDK5RAP1 TRMT5 TRMT61B RPUSD4	9	mitochondrial tRNA modification
GO:0072520	UBB ING2 AR ADGRG1 ATRX LHCGR KIF18A WDR48 BRIP1 INHBB REC8 SCAPER TBC1D20 SPATA2 SMAD4	15	seminiferous tubule development
GO:0032988	TFIP11 VCP DYRK3 ZFAND1 KLC1 KIF5B DNAJC17 DHX8	8	ribonucleoprotein complex disassembly
GO:1905288	SLC7A5 E2F3 SOD2 PDCD4 PPARG DNMT1 RBM10 ATF4 MFN2 IGF1	10	vascular associated smooth muscle cell apoptotic process
GO:0003330	ADTRP TNFRSF1B IER3IP1 TNFRSF1A NOTCH1 RGCC BMP2 RIC1 CPB2 AGT	10	regulation of extracellular matrix constituent secretion
GO:0003140	SMO FOXH1 DAND5 SHH CITED2 SMAD2 NODAL CER1	8	determination of left/right asymmetry in lateral mesoderm
GO:2001225	CA2 ANO9 CA7 ATP8B1 CFTR ABCB1 GRM5 PRNP GABRE PRKG2 PTAFR	11	regulation of chloride transport
GO:0043382	TNFSF4 IL23A HLA-DRA HLA-DRB1 PCK1 IL12B IL12RB1 CD46 IL23R	9	positive regulation of memory T cell differentiation
GO:0072734	CASP6 MTRNR2L5 CASP7 CASP3 SLC34A1	5	cellular response to staurosporine
GO:0021869	POU3F2 DIXDC1 DCT POU3F3 FGFR2	5	forebrain ventricular zone progenitor cell division
GO:0033024	NF1 KITLG ADAM17	3	mast cell apoptotic process
GO:0033153	BCL11B PRKDC LIG4 TCF7 LEF1	5	T cell receptor V(D)J recombination
GO:0033078	PRDM1 ZNF683 IL15	3	extrathymic T cell differentiation
GO:0072197	BMP4 LHX1 GATA3 EMX2 SOX8 SOX9	6	ureter morphogenesis
GO:0030311	B3GNT9 B3GNT2 B4GALT5 B3GNT7 B3GNT3 B4GAT1 B3GNT4 B3GNT6 B3GNT8	9	poly-N-acetyllactosamine biosynthetic process
GO:0046074	TYMP UPP1 NT5C	3	dTMP catabolic process
GO:0006196	XDH NT5E NT5C1A AMPD3 ADA	5	AMP catabolic process
GO:1900119	FAP TP53 BOK TP53BP2 SIRT2 DLC1 ZC3H12A PTGIS	8	positive regulation of execution phase of apoptosis
GO:0002774	LILRB2 LILRB1 LYN LILRB4 PSG9	5	Fc receptor mediated inhibitory signaling pathway
GO:1903942	GRP NMBR GRPR NMB	4	positive regulation of respiratory gaseous exchange
GO:0010966	CRY2 FGF23 SFRP4 SLC34A1 ATF4 CEBPB	6	regulation of phosphate transport
GO:0015870	CHRNA3 ADORA2A SLC44A4 SLC18A3 SLC17A8 TACR2	6	acetylcholine transport
GO:0060440	BMP4 MAPK3 TGFBR2 MAPK1 CTNNB1 MAP2K2 MAP2K1	7	trachea formation
GO:0046054	XDH GDA NT5C1A NT5C NT5C2	5	dGMP metabolic process
GO:0021610	SIX1 SEMA3F ADARB1 EGR2 NRP2 PLXNA4 HOXB1 HOXB2 PLXNA3 NRP1	10	facial nerve morphogenesis
GO:0032532	PLS1 USH1C CDHR2 VIL1 CDHR5 TWF2 EZR	7	regulation of microvillus length
GO:0002069	PGR GPAT4 TMIGD1 HIF1A BHLHA15 HOXA5 TYMS GATA2 GDF11 FZD5 NKX6-1 RFX3	12	columnar/cuboidal epithelial cell maturation
GO:0016189	STX6 VAMP4 EEA1	3	synaptic vesicle to endosome fusion
GO:0051152	SIRT1 KIT MYOCD OLFM2 SOD2 GPER1 SHH CTH ENG EFEMP2	10	positive regulation of smooth muscle cell differentiation
GO:0033262	AICDA DACH1 ZMPSTE24 ATRX INO80 DBF4B TIPIN NUGGC BCL6 DBF4 CDT1 WIZ CDC7	13	regulation of nuclear cell cycle DNA replication
GO:1903750	PARK7 PINK1 TRAP1	3	regulation of intrinsic apoptotic signaling pathway in response to hydrogen peroxide
GO:0045448	CTNNB1 FZD3 E4F1 HES1	4	mitotic cell cycle, embryonic
GO:0032493	DMBT1 CD36 CD14 TLR1 SSC5D TIRAP TLR6 TLR2	8	response to bacterial lipoprotein
GO:1902024	SLC15A4 SLC7A5 SLC38A3 SLC3A2	4	L-histidine transport
GO:1905920	APOE DBI CHRNA7 APOA4 APOA2 AGTR1 APOA1 AGT	8	positive regulation of CoA-transferase activity
GO:1903826	SLC7A3 SLC47A1 CLN3 SLC7A1 SLC66A1 SLC38A4 SLC25A29 SLC11A1 SLC22A2 SLC25A2 SLC38A9 SLC25A15 SLC7A2	13	L-arginine transmembrane transport
GO:0051791	CYP4A11 ABHD1 ACOT7 OLAH ABHD3 GLYATL2 CYP4A22 ACADM CES1 OXSM ACAD9 CYP4Z1 CROT ABHD2 CRAT	15	medium-chain fatty acid metabolic process
GO:1904891	VSTM5 SEMA4A WNT7A	3	positive regulation of excitatory synapse assembly
GO:0060939	SPRY1 PDCD4 TGFBR3	3	epicardium-derived cardiac fibroblast cell development
GO:1903912	NCK2 PPP1R15B DNAJC3 TMED2 NCK1	5	negative regulation of endoplasmic reticulum stress-induced eIF2 alpha phosphorylation
GO:0071926	ALOX15B DAGLA MGLL ABHD6 DAGLB CAMK2A	6	endocannabinoid signaling pathway
GO:0070432	HSPA1B HSPA1A TNFAIP3 SLC15A4 SLC15A3 PTPN22 TLR4 ERBIN	8	regulation of nucleotide-binding oligomerization domain containing 2 signaling pathway
GO:0072050	BMP4 PKD2 LHX1 PAX8 HES1 PDGFRB WT1 HES5	8	S-shaped body morphogenesis
GO:0036481	PDCD10 PARK7 TRAP1 PINK1 STK25	5	intrinsic apoptotic signaling pathway in response to hydrogen peroxide
GO:0045141	SPO11 TERF1 UBE2B MLH1 SUN1 TERB1 MAJIN ATM TERB2	9	meiotic telomere clustering
GO:1903845	PPARG DLX1 CFLAR IL4	4	negative regulation of cellular response to transforming growth factor beta stimulus
GO:0060068	MERTK LRP2 LHX1 ESR1 BAK1 RBP4 BAX WNT5A AXL TYRO3	10	vagina development
GO:0003163	BMP4 TBX3 SHOX2 TBX5 HCN4 GJB6 MESP1 TBX18 ISL1 BVES GATA6 CACNA1G	12	sinoatrial node development
GO:0001880	BMPR1A AMHR2 SMAD5 AMH	4	Mullerian duct regression
GO:0018344	MUSK RABGGTB PGGT1B FNTA RABGGTA CHML CHM	7	protein geranylgeranylation
GO:0097101	DLL1 RBPJ NRP1	3	blood vessel endothelial cell fate specification
GO:1901078	ACTN3 PDE4B GRK2 PDE4D NEUROG1 TIFAB DCANP1	7	negative regulation of relaxation of muscle
GO:0002829	IL27RA TBX21 STAT6 IFNL1 NDFIP1 CCR2 SOCS5 HLX IFNB1 BCL6 ARG2 ARG1 IFNA2 ANXA1	14	negative regulation of type 2 immune response
GO:1903044	FLOT2 UMOD CYP46A1 CD24 ATP1B1 MYADM REEP2 CAV1 RFTN1	9	protein localization to membrane raft
GO:0048295	STAT6 TNFSF4 CLCF1 IL4	4	positive regulation of isotype switching to IgE isotypes
GO:0070278	TMEM38B ADTRP TNFRSF1B CCN2 CREB3L1 IER3IP1 TNFRSF1A NOTCH1 RGCC BMP2 ENG RIC1 CPB2 AGT	14	extracellular matrix constituent secretion
GO:0061517	MAPK3 GBA1 MAPK1 TREM2 CSF1R PTK2 CSF1 IL33 IL34 CX3CL1 CLU	11	macrophage proliferation
GO:0021891	SLIT1 ATF5 ARX WNT5A SLIT3 ROBO1 ROBO2 SLIT2	8	olfactory bulb interneuron development
GO:1903843	VCP SLC38A2 ZFAND1 DHX36	4	cellular response to arsenite ion
GO:0000023	GAA MGAM GANC	3	maltose metabolic process
GO:0002001	F2R SUCNR1 F2RL1 PCSK5 OR51E2 EDNRB	6	renin secretion into blood stream
GO:0070934	SYNCRIP YBX1 HNRNPD CSDE1 IGF2BP1 IGF2BP3 HNRNPU PABPC1 PAIP1 DHX9 IGF2BP2	11	CRD-mediated mRNA stabilization
GO:0016095	AKR1C3 AKR1B10 SRD5A3	3	polyprenol catabolic process
GO:1901862	BMP4 FLCN LUC7L USP19 FGF3 IGFBP5 TGFB1 TWIST1 SIRT2 LEF1 FGF8 YBX3 SOX15	13	negative regulation of muscle tissue development
GO:0036483	TMBIM6 HYOU1 PRKN	3	neuron intrinsic apoptotic signaling pathway in response to endoplasmic reticulum stress
GO:0097490	SEMA3F SEMA3A NRP2 NRP1	4	sympathetic neuron projection extension
GO:0015757	SLC2A10 SLC45A1 SLC2A2 SLC5A1 SLC2A3	5	galactose transmembrane transport
GO:0071724	TLR2 TLR6 CD36 CD14	4	response to diacyl bacterial lipopeptide
GO:0032430	PLAA PLA2G1B AVPR1B ANG AGTR1	5	positive regulation of phospholipase A2 activity
GO:1990086	TGFBR2 E2F2 SIX3 E2F1	4	lens fiber cell apoptotic process
GO:0090269	HEG1 PTGS2 RGCC WNT11 ROCK2 AIF1	6	fibroblast growth factor production
GO:0033240	NR1H4 ABAT GPR37 NPY PARK7 HPRT1 MAOB VPS35 PAOX	9	positive regulation of amine metabolic process
GO:0071169	SGF29 CTCFL RUVBL2 LRWD1 PIH1D1 WBP2 NIPBL MACROH2A1 MACROH2A2 H1-5	10	establishment of protein localization to chromatin
GO:0090245	WNT3A NKD1 MED12 SFRP1	4	axis elongation involved in somitogenesis
GO:0060716	PLCD3 WNT2 VASH2 CCN1 FZD5 VASH1 JUNB NSDHL HS6ST1 GGNBP2 OVOL2 HEY1 FBXW8 HEY2 MAPK1 AKT1 PLG RBPJ HES1 TMED2	20	labyrinthine layer blood vessel development
GO:0060117	TMC1 STRC SEC24B PAFAH1B1 PLS1 PDZD7 CLRN1 SLC4A7 SOD1 KCNQ1 SCRIB SLITRK6 TPRN TRIOBP LRTOMT LHFPL5 MYO7A SLC9A3R1 WDPCP WHRN GRXCR2 CLRN2 CDH23	23	auditory receptor cell development
GO:0010801	SIRT2 DDIT4 SMAD7 SPRED1 CALM2 DGKQ CALM3 SPRY2 TTC36 SPRED2 PPEF2 CADM4 PARD3 EIF4G1 INPP5K CALM1 DMTN	17	negative regulation of peptidyl-threonine phosphorylation
GO:0050691	USP17L2 IFNLR1 TNFAIP3 LILRB1 IL12B TARBP2 MMP12 RIGI MUL1 IL23R PQBP1 IL15 IL23A HSP90AA1 IL1B ZDHHC1 EIF2AK4 PTPN22 TOMM70 TRIM6 STAT1 ZC3H12A APOBEC3F ZDHHC11 CGAS MAVS TRAF3IP2 DTX3L TRIM44 APOBEC3G IL4 STING1 PYCARD PARP9 SELENOK IL12RB1 IL27 MICB RNF216 SIN3A AIM2 DHX9	42	regulation of defense response to virus by host
GO:0045869	AICDA RESF1 SETDB1 APOBEC3A_B MORC2 TRIM28 APOBEC3C APOBEC3B INPP5K HMGA2 TASOR APOBEC3H MPHOSPH8 APOBEC3F APOBEC3G APOBEC3A	16	negative regulation of single stranded viral RNA replication via double stranded DNA intermediate
GO:0002092	APELA AHI1 DTNBP1 SELE ARRB2 AP2M1 ANGPT1 MAGI2 INSR PCSK9 SFRP4 ATAD1 SCYL2 NTF3 CD63 WNT3A DRD2 PLCG2 TBC1D5 EGF SYK VEGFA ARRB1 FMR1 GREM1 PICK1 GH1 APLN	28	positive regulation of receptor internalization
GO:0046385	DCK DCTD TBPL1 RRM1 CMPK2 RRM2 DUT ADK DTYMK DGUOK RRM2B LOC100506422 TYMS GUK1 AK5 SHMT1	16	deoxyribose phosphate biosynthetic process
GO:0035627	ABCA12 SGPP1 OSBP PSAP PLTP ABCA2 CERT1 ABCB1 ABCB4 CPTP ABCA13 PLEKHA8 GLTP VAPA MTTP PLEKHA3	16	ceramide transport
GO:0009187	PDE5A PDE9A GUCY2C PDE7B ADCY10 ADCY9 ADCY4 PDE4D GUCY2F CACNB4 NPPA EPHA2 PDE4C PDE4A ADCY3 ADCY5 GUCY1A1 PTH PDE7A PDE8B NPR2 PDE2A GUCY1B1 ADCY7 GUCY1A2 AMPD2 NPPC ADCY1 PDE4B NPPB NPR1 PTHLH PDE8A ADCY8 CNP GUCY2D ADCY6 RORA ADCY2 PDE10A	40	cyclic nucleotide metabolic process
GO:0002043	BMP4 ITGB1BP1 APELA PPP1R16B IL12B GATA2 MMRN2 DLL4 IL12A NRARP JCAD APLNR EPHA2 ACVRL1 AGTR1 FGF2 THBS1 FGFBP1 PDCD10 SEMA5A VEGFA NGFR HMOX1 BMPER	24	blood vessel endothelial cell proliferation involved in sprouting angiogenesis
GO:0150077	NUPR1 CST7 MMP3 LRRK2 DAGLA IL18 MMP9 IGF1 STAP1 IL1B TREM2 CD200R1L CCL3 CD200 TAFA3 NR1D1 ATM TNFRSF1B PTGS2 PLCG2 CD200R1 IL33 GRN IL4 CTSC TNF SYT11 LDLR TTBK1 IL6 PTPRC MMP8 CX3CL1 SPHK1	34	regulation of neuroinflammatory response
GO:0072677	HRH1 PTGER4 SCG2 CCL4L2 ADAM8 CCL7 CCL26 CCL3 CCL11 CCL4 LGALS3 CCL4L1 DAPK2 CCL21 CD300A CCL2 CCL1 CCL24 IL4 CCL13 CCL8 CCL5 EPX CX3CL1	24	eosinophil migration
GO:0060231	BMP4 PAX8 WT1 PELO WNT9B CTNNB1 CITED1 GATA3 PAX2 STAT1 SIX2 WNT4 SMO FZD7 BASP1 SALL1 LIF GREM1 TCF15 GDNF	20	mesenchymal to epithelial transition
GO:0036297	RNF168 RAD51D CENPS CENPS-CORT FANCL MCM8 FANCD2 EXO5 XRCC3 HROB RNF8 ATR VCP POLN RFWD3 ERCC6L2 DCLRE1C SLX4 FANCF XPA ERCC4 FAAP24 CENPX FANCC RAD51 FAAP20 RAD51AP2 NEIL3 MCM9 DCLRE1A FANCI FANCM FANCA FAN1 ERCC1 FAAP100 FANCE RAD51AP1 NUCKS1 FANCG FANCB DCLRE1B	42	interstrand cross-link repair
GO:0014037	DICER1 NAB2 POU3F2 NDRG1 NF1 MYOC PPP3R1 SOD1 DAG1 ADGRG6 SLC25A46 CDK1 PRX NAB1 FA2H PARD3 SH3TC2 PALS1 NTRK2 ARHGEF10 GPC1 ILK CDK5 EGR2 NCMAP ITGB4 AKT1 ERBB3 MED12 SIRT2 PLEC LAMB2 CNTNAP1 LGI4 AKT2 SKI POU3F1	37	Schwann cell differentiation
GO:0042269	SERPINB9 RASGRP1 LILRB1 GFER IL12B ARRB2 KLRC4 CRK HAVCR2 IL12A AP1G1 PIK3R6 LAMP1 CLEC12B HLA-E LEP STAT5B MICA VAV1 HLA-A NCR1 KIR2DL4 CEACAM1 KLRC3 HLA-G KLRK1 KLRC2 IL21 HLA-B CD226 KLRC4-KLRK1 NECTIN2 KLRC1 CRTAM NCR3 CADM1 LGALS9 SERPINB4 KLRB1 KLRD1 LAG3 PVR CD160 RAET1E HLA-F SLAMF6 SH2D1A	47	regulation of natural killer cell mediated cytotoxicity
GO:0043162	NEDD4 CHMP6 VPS37B STAM CHMP2A RNF126 SNF8 VPS25 CHMP2B CHMP5 CHMP4B PTPN23 MVB12A VPS36 TSG101 UBAP1L VPS37D VPS37A VPS28 CHMP1A CHMP7 RNF103-CHMP3 CHMP1B VPS4A TOM1L1 UBAP1 CHMP4A MVB12B HGS PLAA STAM2 CHMP3 HDAC6 CHMP4C RNF115 VPS4B VPS37C	37	ubiquitin-dependent protein catabolic process via the multivesicular body sorting pathway
GO:0002837	HRG AHR IL12B HAVCR2 IL12A MR1 HLA-DRB1 FBXO38 SLC22A13 CEACAM1 CD226 NECTIN2 CRTAM CD274 HMGB1 PVR HLA-DRB3 IL4I1 CD160 HSPD1	20	regulation of immune response to tumor cell
GO:0048679	RTN4RL1 PTEN FLNA PTPRF PTN RTN4R PTPRS KLK8 SPP1 IGF1R STK24 SCARF1 CNTF CERS2 RGMA MAP2K2 LRIG2 INPP5F KLF4 KREMEN1 EPHA4 GRN MAP2K1 KIAA0319 FKBP1B BRAF TNR NDEL1	28	regulation of axon regeneration
GO:0051767	JAK3 LRRK2 MAP2K3 FCER2 EDN1 NOD2 NAMPT STAT1 KDR CCL2 MAP2K6 TLR9 TLR4 IL33 AKAP12 MAP2K4 IFNG GSTP1 SELENOS JAK2 TLR2	21	nitric-oxide synthase biosynthetic process
GO:0043001	RAB34 NSF SPTBN1 LYPLA1 BBS1 RSC1A1 ATP2C1 MACF1 BLZF1 PHAF1 KRT18 VAMP2 CNST GOLPH3L BBS2 RAB26 GGA2 GGA3 GOLGA4 PKDCC OPTN GOLPH3 CLN3 GOLGA7 AMN KIF13A RAB10 SYS1 GCC2 ANK3 RAB31 VAMP5 VAMP3 GGA1 RACK1 PREPL ACSL3 ARFRP1 CSK	39	Golgi to plasma membrane protein transport
GO:0051150	BMP4 SIRT1 EREG MECP2 SOD2 ZEB1 PRDM6 KIT NFATC3 MYOCD FOXO4 GPER1 RBPMS2 ANKRD17 EFEMP2 OLFM2 HEY2 CTH PDGFB NFATC1 PDCD4 SHH FGF9 MED28 DNMT1 ENG SRF NFATC2 FGFR2	29	regulation of smooth muscle cell differentiation
GO:0008210	SULT1E1 CYP3A5 UGT2B28 UGT2B7 PLEKHA1 HSD3B1 TIPARP HSD17B12 UGT1A1 CYP19A1 HSD17B7 RDH8 HSD17B11 CYP2C9 CYP1A2 CYP1A1 CYP2D6 HSD17B2 UGT2B10 UGT2B11 CYP1B1 UGT2B4 CYP2C8 UGT2B17 UGT1A3 PDGFRA UGT2B15 CYP3A7-CYP3A51P DHRS11 CYP3A7 CHST10 HSD17B4 CYP3A4 SGPL1 HSD17B10 HSD17B1 AKR1B15 SULT1A1 HSD17B8 UGT1A7	40	estrogen metabolic process
GO:0033233	TOLLIP MAGEA2 HDAC4 SAE1 MUL1 ZMIZ1 FSCB GNL3 MAGEA2B RELA GNL3L CTNNB1 RASD2 HMG20B UBE2I RWDD3 CAPN3 UBA2 PARK7 ARNT PIAS4 PIAS3 EGR1 PIAS1 HMG20A	25	regulation of protein sumoylation
GO:0019433	APOC3 LPL PNPLA3 APOC2 LIPE PIK3CG PNPLA4 LIPC PLIN5 CPS1 FGF21 PNLIPRP2 SORL1 APOA5 PNPLA2 AADAC LIPI ABHD5 MGLL DAGLB LIPG GPIHBP1 PLB1 APOA1 APOB GPLD1 PNPLA5 PNPLA1 LIPH DDHD2 APOA4	31	triglyceride catabolic process
GO:0043278	PPP1R1B RGS4 SRR TACR1 GHR PITX3 DRD3 PRKCG OPRK1 SLC1A1 TACR3 PENK PPP1R9B GPI FADD DRD2 CNR1 MAP1LC3A PCSK1 FOSB CXCR4 ADCY8 OPRM1 PRKCE PPP5C PEA15 PPP2R2A AIF1	28	response to morphine
GO:0055010	FOXC2 MYBPC3 FOXC1 NKX2-5 HAND1 ZFPM2 DLL4 COL11A1 ISL1 RYR2 MED1 MYH6 TGFBR1 EDNRA TNNC1 BMP10 POU4F1 NOG FOXH1 TPM1 MYL3 SMAD4 CHD7 TNNI3 SMAD7 PKP2 HEY2 DSP TGFB1 NOTCH1 MYL2 FKBP1A BMPR1A TGFB2 LRP2 RBPJ HEG1 TNNT2 NRG1 PROX1 TGFBR3 TNNI1 ENG PTCD2 FGFR2 MYH7	46	ventricular cardiac muscle tissue morphogenesis
GO:2000010	SNX33 TNF ABCA12 HSP90AB1 TM9SF4 ERBB4 TMEM35A RIC3 AKT1 MAP1A TYROBP STX3 ABCA7 STX4 RANGRF GPD1L LRIG2 CD247	18	positive regulation of protein localization to cell surface
GO:0002717	RASGRP1 IL12B KLRC4 IL12A SH2D1B AP1G1 LAMP1 HLA-E STAT5B VAV1 KIR2DL4 KLRC3 RAET1G HLA-G KLRK1 KLRC2 IL21 CD226 KLRC4-KLRK1 NECTIN2 CRTAM NCR3 CADM1 KLRD1 CLNK LAG3 PVR CD160 RAET1E HLA-F SLAMF6 SH2D1A	32	positive regulation of natural killer cell mediated immunity
GO:0042402	ALDH7A1 SLC44A1 SMOX MAOA DHPS SLC6A3 LRTOMT DMGDH COMT MOXD1 DBH MAOB SAT1 CHDH HNMT PAOX	16	cellular biogenic amine catabolic process
GO:0062009	FOXE1 TGFBR2 TBX1 WNT11 DLG1 ITGB6 COL11A2 WNT8A MMP25 SMAD2 SMAD4 CHD7 WNT3A ITGB8 JAG2 WNT5A TGFB2 FZD1 TSHZ1 TGFB3 FZD2 SOX11 LRRC32 TGFBR3 LEF1 WNT7A	26	secondary palate development
GO:0033194	TP53INP1 DAPK1 XRCC1 GPX1 PRKD1 OXR1 TMIGD1 SP1 CD36 MGST1 RNF112 CD38 APOA4 GPX3 AIF1 JAK2 PRKCD TRPM2	18	response to hydroperoxide
GO:0070206	ITLN1 HLA-G SLC1A5 CLYBL COL1A2 PXDN STEAP4 MIF SIGMAR1 MLKL SCARA5 ASIC1 PNPT1 ALOX5AP P2RX3 SLC1A2 CD74	17	protein trimerization
GO:0009084	OAT ASL CLN3 GLUD1 NOXRED1 GLS GLS2 GLUD2 PYCR1 GLUL PYCR3 SLC25A12 NAGS PYCR2 ALDH18A1 ASS1 LGSN OTC	18	glutamine family amino acid biosynthetic process
GO:0030889	PTEN CASP3 PKN1 LYN CD300A BTK INPP5D TYROBP ATM CTLA4 TNFRSF13B RC3H1 FCGR2B MNDA PAWR BLK IL10 TNFRSF21	18	negative regulation of B cell proliferation
GO:0006895	KIF16B AP2A1 RAB14 SYS1 AP1AR SORT1 AP4M1 CORO7 GBF1 EPS15 DOP1B VPS13A DOP1A KLHL20 VPS13C MON2 WIPI1	17	Golgi to endosome transport
GO:0031145	CDC20 ANAPC15 CDC16 UBE2C ANAPC16 CDK2 CDC27 ANAPC2 ANAPC4 ANAPC5 CDC23 CDC20B CDC26 ANAPC7 UBE2S ANAPC1 ANAPC13 CUL3 ECRG4 PLK1 FBXO31 ANAPC10 FZR1 ANAPC11	24	anaphase-promoting complex-dependent catabolic process
GO:0007063	ATRX SLF2 RB1 NAA10 CTNNB1 SLF1 MACROH2A1 CDCA5 DDX11 FEN1 NSMCE2 SMC5 CTCF AXIN2 BUB1 HDAC8 WAPL RAD21 TNKS ESPL1	20	regulation of sister chromatid cohesion
GO:0010882	ANK2 ATP2A2 HRC RYR2 DMD ATP1A2 SLC8A1 CALM1 CLIC2 TNNI3 GSTO1 CALM2 CALM3 CACNA1C TMEM38B CASQ2 CAMK2D FKBP1B PRKACA ATP1B1 SLC9A1 GSTM2 PLN TMEM38A	24	regulation of cardiac muscle contraction by calcium ion signaling
GO:0000272	CHIT1 GAA PFKM PHKG2 CHIA MGAM PPP1R3D GABARAPL1 PYGM G6PC1 PGM2 PYGL AGL PYGB AOAH PPP1CA INS RB1CC1 STBD1 PPP1R3B	20	polysaccharide catabolic process
GO:0009147	CAD NME5 NME4 NME2 DCTPP1 ENTPD7 UCKL1 NME3 UCK2 TBPL1 DUT LOC100506422 TYMS NME1-NME2 UCK1 CMPK2 NME6 NME1 DTYMK AK3 NME7 CTPS2 NME9 CTPS1 ENTPD4	25	pyrimidine nucleoside triphosphate metabolic process
GO:0050913	TAS2R46 TAS2R7 TAS2R4 TAS2R39 TAS2R14 TAS2R13 TAS2R30 TAS2R19 CST2 PIP RGS21 TAS2R16 TAS2R3 TAS2R10 TAS2R40 TAS2R8 RTP1 TAS2R5 RTP4 TAS2R60 TAS2R38 RTP3 GNAT2 RTP2 TAS2R43 TAS2R41 ITPR3 CALHM1 GNAT1 CA6 TAS2R20 LPO CST4 REEP2 TAS2R1 GNAT3 TAS2R50 TAS2R31 RTP5 PIGR TAS2R9 PLCB2 CST1 AZGP1	44	sensory perception of bitter taste
GO:0002091	LRRTM1 UBQLN2 ANKRD13B PCSK9 LRPAP1 ANXA2 LRRTM2 ANKRD13A DLG4 MTMR2 ANKRD13D ATXN2 NECAB2 WDR54 SDCBP RIN3	16	negative regulation of receptor internalization
GO:1905564	PDPK1 FGFR1 GHSR APLN STAT3 HMGB1 FGF2 SP1 SIRT6 AKT3 GHRL MDK ADAM17 ITGA4 PLCG1 PROK1 NRARP IGF2	18	positive regulation of vascular endothelial cell proliferation
GO:2000648	KAT7 VEGFC HOXA3 HMX2 PDCD2 HMGA2 N4BP2L2 ELL3 SHOX2 KITLG EPCAM TP63 TERT PBX1 KDM1A FERMT2 CTNNB1 LTBP3 WNT1 NANOG CITED1 WNT10B FGF2 FGF10 RUNX2 KDR OSR2 THPO SIRT6 WNT5A ATXN1L GJA1 HNRNPU CCNE1 FGF8 TBX3 SOX11 PTPRC NR2E1 FGF9 TIAL1 FGF4 PRRX1 SOX9	44	positive regulation of stem cell proliferation
GO:0060142	IL4R MAPK14 CXCL9 CD53 TMEM182 FLOT1 CFLAR ADGRB1 CAPN2 MYOG TNFSF14 TREM2 RAPGEF3 RIPOR2 MYOD1 CAMK1 SCGB3A1 PLEKHO1 DCSTAMP EHD1 IL4 GDF15 OCSTAMP GCM1 TYROBP ADAM9 CXCL10 EHD2 NFATC2	29	regulation of syncytium formation by plasma membrane fusion
GO:0101023	FGFR1 AKT3 GHRL ITGA4 NRARP IGF2 COL4A3 GHSR ADAM17 PPARG FGF2 FLT1 PDPK1 SP1 SIRT6 CCL2 MDK PLCG1 APLN STAT3 HMGB1 MEF2C ALDH1A2 DBH PROK1	25	vascular endothelial cell proliferation
GO:0003401	BMP4 HOXD13 TRIM28 WNT11 FGF1 SFRP2 MAGI2 MED1 SFRP1 HNF1B SIX1 FGF10 NKD1 WNT3A RDH10 SIX4 WNT5A MED12 ESR1 AREG YAP1 SPRY2 PTK7 SHH SPRY1 FGFR2 SOX9	27	axis elongation
GO:0055062	UMOD ENPP3 ALPL SLC34A3 SLC17A8 SLC17A7 SFRP4 SLC34A1 PTH ANKH SLC17A6 ENPP1 ABCC6 FGFR4 SLC34A2 SLC9A3R1 TFAP2B FGF23 XPR1 GCM2	20	phosphate ion homeostasis
GO:0060088	SCRIB SEC24B STRC PLS1 PDZD7 TRIOBP TPRN CLRN1 WHRN GRXCR2 CLRN2 LHFPL5 SOD1 CDH23 MYO7A SLC9A3R1	16	auditory receptor cell stereocilium organization
GO:0018149	TGM5 EGFLAM TGM2 SPRR2E SPRR1A FN1 TGM7 ABCA7 F13B TGM3 EVPL COL3A1 KRT10 KRT1 F13A1 FLG SPOCK3 RNF113A SPRR1B THBS1 TGM1 TGM4 ANXA1 SPOCK2 NDNF BGN DSP PI3 KRT2 LORICRIN SPRR3 DCN CSTA EPB42 TGM6 IVL	36	peptide cross-linking
GO:0021801	GLI3 PAFAH1B1 P2RY12 DAB2IP SUN1 MBOAT7 ZMIZ1 COL3A1 RTN4 BMERB1 LRP8 CTNNB1 ADGRG1 CDK5 DISC1 SYNE2 WDR47 FOXG1 DAB1 SRGAP2 RELN SRGAP2C LAMB1 NR2E1 CDK5R1 CDK5R2	26	cerebral cortex radial glia-guided migration
GO:0032376	RXRA LPCAT3 SIRT1 LRP1 NR1H2 APOE PTCH1 ADIPOQ ABCA12 GPS2 ABCA7 CYP8B1 ABCA3 SCP2D1 TREM2 CES1 PPARG ABCG4 ENPP7 PON1 ANXA2 ABCG1 EEPD1 LIPG CAV1 APOA1 LDLRAP1 SCP2 PLTP ABCA5 ABCA8 ABCB4 CETP ABCA13 NFKBIA ABCA1 NR1H3 ZDHHC8	38	positive regulation of cholesterol transport
GO:0045773	DSCAM NTN1 PAFAH1B1 CDKL5 CYFIP1 FN1 ANAPC2 BMPR2 MACF1 POU4F2 SMURF1 MAP3K13 GDI1 ZFYVE27 TWF2 GOLGA4 ISLR2 RUFY3 SHTN1 SEMA5A DISC1 CXCL12 MEGF8 L1CAM TRPV2 SEMA7A CDH4 VEGFA LIMK1 ADNP DBN1 NDEL1 SRF TRPC5 DBNL MAP1B NRP1 MAPT	38	positive regulation of axon extension
GO:0051608	VAMP8 SNAP23 SLC22A3 EDN1 PLA2G3 VAMP2 SNX6 LYN RAB44 BTK VAMP3 SLC29A4 SLC22A2 SNX4 CSF2 VAMP7	16	histamine transport
GO:0003071	ADORA1 CYBA SERPINF2 REN UTS2 HSD11B2 RHOA CYP11B2 F2R GAS6 F2RL1 PCSK5 OR51E2 EDNRB AGTR1 CYP4F12 PDGFB CORO2B AGTR2 CYP4F2 CYP4A11 PTPRO SUCNR1 GJA5 EMP2 AGT	26	renal system process involved in regulation of systemic arterial blood pressure
GO:0010880	ANK2 HRC PDE4D RYR2 DMD ATP1A2 AKAP6 SLC8A1 CALM1 CHD7 CLIC2 GSTO1 TRDN CALM2 SRI CALM3 CACNA1C METTL21C TMEM38B CASQ2 DHRS7C CAMK2D FKBP1B PRKACA CASQ1 GSTM2 PLN TMEM38A	28	regulation of release of sequestered calcium ion into cytosol by sarcoplasmic reticulum
GO:0003254	SCN2B TSPO LRRK2 MYOC GCLC SCN10A PTPN3 NEDD4L BCL2 HCN4 BOK CAV3 GPD1L SLMAP SCN1B KDR SMAD7 TRPM4 MLLT11 PARP1 FZD9 HCN3 PPP2R3C P2RX7 SCN3B SCN5A HCN1 HCN2 GCLM CAMK2D ANK3 TBX5 NTSR1 GJA5 DCN SRC RACK1 ABCD1 HSH2D IFI6 FHL1 RANGRF CACNA1G	43	regulation of membrane depolarization
GO:0031579	PACSIN2 ABCA7 MYADM NAXE FLOT1 MAL S100A10 RFTN1 DLG1 NPC1 GSN FA2H CAV3 CLN3 ANXA2 YJEFN3 CAV2 CAV1 COLEC12 CD2 PTPRC EMP2 DOCK2 PPT1	24	membrane raft organization
GO:0045724	GSK3B PPP1R35 RP1 DYNLL1 MARK4 TAPT1 MNS1 ENTR1 CCDC88A BBS4 IFT20 KCTD17 HTT CEP120 CENPJ ATMIN SAXO1 ARHGAP35 ZMYND10 CROCC FUZ WRAP73 CCP110 DZIP1 SEPTIN7 HAP1 CEP135 IFT88 SEPTIN9	29	positive regulation of cilium assembly
GO:0019933	GPR62 RNF157 EPHA5 PDE11A AHR PDE7B RAPGEF2 ADCYAP1R1 PDE4D ADGRG6 CAP2 CDC34 ATF1 APLNR CAP1 OR51E2 GPR3 RAPGEF3 GLP1R OPRL1 UCN GIPR RASD2 PEX5L PDE7A ADM LPAR1 PDE2A POMC CGAS ADCYAP1 PDE3A ADCY1 FFAR4 DEFB1 GNAI1 SCTR INSL3 GPR61 GHRHR SOX9 CREB1 SCT UBE2B MGRN1 DGKQ GAL MAPK7 PDE3B GIP ADCY2 KSR1 AKAP6	53	cAMP-mediated signaling
GO:0051904	MREG RAB27A ARL6 MYO5A BBS7 GPR143 BBS5 RAB17 BLOC1S3 RAB11B RAB11A BBS4 BBS2 DCTN2 MKKS BLOC1S5 ASIP BLOC1S6 MLPH MYO7A CDH3 RAB1A DCTN1	23	pigment granule transport
GO:0072109	BMP4 FOXC2 SERPINB7 ITGB3 BMP7 PDGFRB PDGFD IL6R ACTA2 CD34 WT1 GPR4 NOTCH1 EGR1 PDGFA CFLAR PDGFB	17	glomerular mesangium development
GO:0009954	HOXD9 GLI3 CHSY1 GLI1 SP8 PBX2 IRX1 HOXA9 TP63 PBX1 CTNNB1 HOXC10 NODAL FGF10 SIX3 IRX2 CYP26B1 HOXA11 DLX2 HOXD10 HOXC9 HOXB9 IRX3 GLI2 GREM1 HOXC11 DLX1 EN1 HOXA10 LRP4 ALDH1A2 HES5 DLL1 OSR1	34	proximal/distal pattern formation
GO:0097106	RAPSN NRXN2 ABI3 PTEN LILRB2 CBLN1 OPHN1 C1QL2 PTK2B DLG1 IL1RAP ZDHHC12 C1QL3 LRRC4B CRIPT CDH2 PTPRD NPTX1 NLGN1 GRID2 NTRK3 DLG4 ARF6 RELN SHANK2 SLITRK3 CNTNAP1 ITGB3 SHANK1 TMEM108 NLGN2 SYNGAP1 NRXN1 LRRC4 LRFN4 LRRTM2	36	postsynaptic density organization
GO:0070886	PPP3CC PPP3CB CHERP PPP3R1 CAMTA1 PPP3R2 PTBP1 IGF1 AKAP6 PPP3CA LACRT LMCD1 CIB1 SPPL3 C10orf71 ERBB3 TNF AKAP5 CHP2 SLC9A1 STIMATE	21	positive regulation of calcineurin-NFAT signaling cascade
GO:0019082	GSK3B PARP16 ST3GAL4 MGAT5 ST3GAL3 MGAT2 GSK3A MGAT4B ST3GAL2 PARP10 MGAT4A SPCS1 GALNT1 ST6GALNAC2 MGAT1 PRMT1 MGAT4C SPCS3 ST6GALNAC3 MAN1B1 CSNK1A1 MAN2A1 MOGS ST3GAL1 FUT8 CANX EDEM2 PARP9 ST6GAL1 ST6GALNAC4 FURIN	31	viral protein processing
GO:0031468	REEP3 CHMP6 CHMP2A UBXN2B RCC1 REEP4 CHMP2B CHMP5 SPAST CHMP4B UBE2I CHMP7 UBXN2A RNF103-CHMP3 CHMP1B ANKLE2 VPS4A SIRT2 CHMP4A NSFL1C CHMP3 BANF1 CHMP4C VPS4B CHMP1A	25	nuclear membrane reassembly
GO:0002320	BMP4 SPI1 PCID2 LIG4 NUDT21 SOS2 ANKLE1 KIT ZNHIT1 BCL2 GATA3 BATF SOS1 TREX1 NOTCH1 FLCN PRKDC SOX4 HES1 FNIP1 SHH HES5 ZBTB1 FLT3	24	lymphoid progenitor cell differentiation
GO:0046337	PLAAT3 ETNK1 CHKB PLA2G2D PLA2G15 PLA2G4E SLC27A1 SELENOI NAPEPLD PNPLA8 CEPT1 PLAAT4 PLAAT5 PLA2G2A NAAA PLA2G3 PCYT2 PLA2G10 PISD PLAAT1 PLB1 ETNK2 ALOX15 ABHD4 CHKA PLAAT2 MFSD2A PLA2G6	28	phosphatidylethanolamine metabolic process
GO:0007520	MYH9 IL4R JAM2 MAPK14 ITGB1 CACNA1H ADGRB3 CXCL9 CD53 PTGFRN DYRK1B TMEM182 FLOT1 MYOF DOCK1 ADAMTS15 CFLAR ADAM12 CD9 CACNA1S DOCK5 ADGRB1 CAPN2 MYOG DOCK2 WNT1 TNFSF14 FER1L5 RIPOR2 MYOD1 ERVFRD-1 CAV3 NPHS1 SCGB3A1 PLEKHO1 CD81 EHD1 IL4 GDF15 ERVW-1 TANC1 ADAMTS5 NOS1 MYMK CXCL10 CDON KCNH1 EHD2 NFATC2 MYMX	50	myoblast fusion
GO:1902230	TRIAP1 SIRT1 CLU CD44 MARCHF7 ELL3 ATAD5 TAF9 TAF9B SFRP2 CD74 BCL2L1 ING2 BCL2 KDM1A TMEM161A DDIAS USP47 MUC1 ACKR3 CXCL12 TRIM32 CCAR2 BID CDKN2D ZNF385A MIF TPT1 SNAI2 SNAI1	30	negative regulation of intrinsic apoptotic signaling pathway in response to DNA damage
GO:1902932	PRKAA1 PTH1R P2RY6 HRH1 P2RY1 ADCYAP1R1 FGF1 POR PTAFR SREBF1 AVPR1B GPER1 LHCGR PTH SNCA ABCG4 SCAP MAS1 WNT4 ABCG1 CYP7A1 CD244 NTSR1 BMP6 DAB2	25	positive regulation of alcohol biosynthetic process
GO:0034312	ASAH2 GCH1 SPTSSA ACER3 PCBD1 ASAH1 ACER2 GBA1 SPTLC2 PCBD2 DHFR PTS SPR SPHK2 SPTLC3 ABCA2 SPTLC1 ASAH2B QDPR SPTSSB ACER1 SPHK1	22	diol biosynthetic process
GO:0048741	KLHL41 PPP3CB ACTN3 GPX1 MYORG NIBAN2 HDAC9 RCAN1 P2RX2 BIN3 SHOX2 CACNA1S XK MYOG BCL2 PPP3CA RIPOR2 MYOD1 KEL MYF6 WNT10B KLHL40 SIX1 MYF5 SMO CAV2 HOMER1 RYR1 SPG11 PLEC CNTNAP1 SELENON DNER SKI LMOD3 STAC3 ACTA1 FBXO22	38	skeletal muscle fiber development
GO:0030878	PAX8 HOXA3 FOXE1 HESX1 NKX2-5 TBX1 HOXA5 RAP1GAP MAPK3 EDNRA EDN1 HOXB3 TG NKX2-1 MAP2K2 FGF10 SIX1 MAPK1 THRA RAF1 CGA FGF8 SMAD3 MAP2K1 TUBB1 HOXD3 SHH BRAF SRF	29	thyroid gland development
GO:0033617	COX20 COA3 TMEM223 PET117 SMIM20 COX19 UQCC6 TACO1 SURF1 PET100 SCO2 COA4 COX16 BCS1L COA5 COA8 COA1 UQCC5 TIMM21 COX14 COX18 SCO1 COX17 FASTKD3 STMP1	25	mitochondrial cytochrome c oxidase assembly
GO:0050819	TFPI HRG APOE F12 SERPINF2 SH2B3 PRKG1 UBASH3B PROC THBD VTN NOS3 CD9 EDN1 KRT1 SERPINE1 APOH KLKB1 GP1BA PDGFA PROS1 THBS1 PROCR PLAUR ADTRP FAP CEACAM1 KNG1 ANXA2 PDGFRA C1QTNF1 ANXA5 CD34 SERPING1 PLAT PRKCD PLG PDGFB TSPAN8 FGG SERPINB2 FGB CPB2 HS3ST5 SERPINE2 F11 FGA PLAU ABAT F2 ADAMTS18 USF1 ALOX12	53	negative regulation of coagulation
GO:0002921	FOXJ1 VSIG4 CSMD3 CD59 A2M SPINK5 CR2 CD46 CR1L PTPN6 SUSD4 FCGR2B C4BPA CD55 C4BPB CR1 SERPING1	17	negative regulation of humoral immune response
GO:0006614	SRPRB TRAM2 SSR3 SRP72 TRAM1L1 SEC63 SRP14 SRP54 SRPRA TRAM1 SRP68 SEC61A2 SEC61A1 SRP19 SEC61B ZFAND2B SRP9	17	SRP-dependent cotranslational protein targeting to membrane
GO:0050820	HRG VKORC1 EMILIN1 ANO6 F12 SERPINF2 ST3GAL4 THBD VTN PRDX2 DMTN F2R NFE2L2 SERPINE1 F7 APOH PSEN1 THBS1 HPSE F3 PLAT PLG PLAU CD36 TBXA2R ENPP4 F2 EMILIN2 USF1 CPB2	30	positive regulation of coagulation
GO:0060216	GATA2 CDK5RAP3 HOXA9 LYL1 SP3 ZFP36L2 KMT2A GATA1 HOXB3 TEK HIPK1 BCR CBFB MEIS1 HOXB4 ZFPM1 MFAP5 ADAR TGFBR3	19	definitive hemopoiesis
GO:0043576	NMBR FTO GRP ADORA1 MECP2 TSHZ3 PHOX2A PBX3 PASK NR4A2 PHOX2B ATP1A2 GLS GSX2 NLGN3 NMB MTG2 MTG1 GLRA1 GRPR TLX3 NTSR1 NLGN2	23	regulation of respiratory gaseous exchange
GO:0032781	FXYD2 MYBPC3 MYL4 UHRF1 TOR1AIP1 DNAJB11 MSH2 ALDOB DNAJC10 HSPA2 RYR2 ATP1B3 PFN2 GABARAPL2 SSBP1 DNM2 TPM1 TNNT3 DNAJC24 MYL3 CHTOP DNAJC9 VMP1 FGF10 ATP1B2 AHSA1 ATP2A1 DNAJB2 HNRNPU SETMAR RGN SUMO1 GTF2H2 POT1 DNAJB1 MSH6 TNNT2 MSH3 TOR1AIP2 PLSCR1 ATP1B1 PFN1 CASR DHX9	44	positive regulation of ATP-dependent activity
GO:0039535	USP17L2 DHX58 OASL USP15 BIRC3 ANKRD17 NOP53 GPATCH3 C1QBP NLRX1 NPLOC4 ZCCHC3 BIRC2 DDX60 PUM1 RNF125 SEC14L1 PUM2 TRIM15 UFD1	20	regulation of RIG-I signaling pathway
GO:2000696	STAT1 LHX1 PAX8 CD24 WNT9B PRKX YAP1 CTNNB1 WWTR1 GATA3 PAX2 LIF MMP9 GDNF OSR1 PROM1	16	regulation of epithelial cell differentiation involved in kidney development
GO:0045342	SPI1 SIRT1 XBP1 TAF7 RFXAP NFX1 SLC11A1 CIITA AZU1 HDAC2 RFXANK IL10 PF4 RFX5 TMEM106A TLR4 IL33 IL4 IFNG JAK2	20	MHC class II biosynthetic process
GO:0050912	TAS2R46 TAS2R7 TAS2R4 TAS2R39 TAS1R3 TAS2R14 TAS2R13 TAS2R30 TAS2R19 CST2 PIP TAS2R16 TAS2R3 TAS2R10 TAS1R1 TAS2R8 TAS2R40 RTP1 TAS2R5 RTP4 TAS1R2 TAS2R60 TAS2R38 RTP3 GNAT2 RTP2 TAS2R43 TAS2R41 FFAR4 GNAT1 CA6 TAS2R20 LPO CST4 TAS2R1 GNAT3 PKD2L1 TAS2R50 TAS2R31 RTP5 PIGR TAS2R9 PLCB2 CST1 PKD1L3 AZGP1	46	detection of chemical stimulus involved in sensory perception of taste
GO:2000378	NDUFC2 MMP3 BECN1 MPV17L ABCD2 SLC30A10 RHOA ABCB7 AATF BNIP3 PON3 CFLAR BRCA1 SLC18A2 BCL2 ATG5 PLIN5 PAX2 PRKN TIGAR COA8 HP G6PD PAGE4 TP53 TFAP2A HK2 PARK7 SIRT5 SIRT2 INS BCR PINK1 CRYAB FYN VDAC1 ACP5 MT3 HDAC6 TRAP1 ABCD1 PPARA HIF1A CTNS	44	negative regulation of reactive oxygen species metabolic process
GO:0045723	NR1H2 ABCD2 LPGAT1 APOC2 MID1IP1 CD74 ELOVL5 IL1B MLXIPL AVP ANXA1 APOA5 PLA2G3 PTGS2 SLC45A3 AVPR1A RGN APOA1 ABCD1 APOA4 NR1H3	21	positive regulation of fatty acid biosynthetic process
GO:0007339	ALDOA UBAP2L GLIPR1L2 ZP4 CCT3 CCT8 TEX101 ADAM2 CCT5 FETUB ASTL CCT4 ACR B4GALT1 LY6K VDAC2 PAEP ZPBP2 ZP2 ZP3 SPA17 PCSK4 PRSS55 CRISP1 HSPA1L TMPRSS12 POMZP3 SPAM1 CCT7 ZAN ZPBP TCP1 ZP1 ATP8B3 OVGP1 PRSS37 CCT2 CLGN ADAM18 ADAM32	40	binding of sperm to zona pellucida
GO:0010996	NRXN2 ABHD12 PTN STRA6 TACR1 XPC KCNC1 NEUROG1 ATP1A2 SLITRK6 ATP8A2 CHRNA10 UCN USP53 CHRNA9 HTT DRD2 ATOH7 MDK CNTNAP2 SLC1A3 TIFAB SLC26A5 KIAA0319 NRXN1 CXCL10 SCN11A DCANP1	28	response to auditory stimulus
GO:0030194	HRG EMILIN1 ANO6 F12 SERPINF2 ST3GAL4 THBD VTN PRDX2 DMTN F2R NFE2L2 SERPINE1 F7 APOH THBS1 HPSE F3 PLAT PLG PLAU CD36 TBXA2R ENPP4 F2 EMILIN2 USF1 CPB2	28	positive regulation of blood coagulation
GO:0014047	DTNBP1 ADORA1 SLC38A2 NF1 STXBP1 ADORA2A GABBR1 SYT4 TRPV1 APBA1 AVP SNCA NTRK2 GIPC1 GJA1 GRM7 AVPR1A P2RX7 TRH RAB3GAP1 NPY5R KMO NTSR1 HRH3 GRM2	25	glutamate secretion
GO:0044342	NUPR1 ERRFI1 BTBD10 FMC1 PTPRN BAD ANGPTL8 FMC1-LUC7L2 PHOX2B SFRP1 IGFBP3 NR4A3 NR1D1 NKX6-1 WNT3A CCN3 SIDT2 MEN1 SERPINB1 RAF1 PDX1 MAP2K1 WDR13 SGPP2 DACH1 IRS2 IGFBP5 RASGRF1 IGFBP4 NR4A1 CDK4	31	type B pancreatic cell proliferation
GO:0035813	ADORA1 UTS2 ACE ADORA2A TACR1 CORIN DRD3 OXT EDN1 AVP EDNRB AGTR1 DRD2 NPPB AVPR1A AVPR2 SNX5 NPR1 GNAI2 SPX AGT	21	regulation of renal sodium excretion
GO:0042304	APOC3 SIRT1 NR1H2 LPGAT1 EIF6 ABCD2 APOC1 APOC2 MID1IP1 ACADVL FABP5 INSIG2 CD74 BRCA1 ELOVL5 IL1B MLXIPL AVP ERLIN2 ERLIN1 SCAP APOA5 CEACAM1 ANXA1 PIBF1 PLA2G3 WDTC1 PTGS2 SLC45A3 INSIG1 AVPR1A KLHL25 RGN APOA1 CYP7A1 ACADL PDK4 TRIB3 ABCD1 GIP APOA4 NR1H3	42	regulation of fatty acid biosynthetic process
GO:0035455	LAMP3 IFITM1 KLHL20 EIF2AK2 IFNAR2 GAS6 GATA3 AXL BST2 IFITM2 IFIT2 IFNAR1 IFIT3 RO60 PYHIN1 MX2 PDE12 TPR ADAR IFITM3	20	response to interferon-alpha
GO:1904994	ZDHHC21 CHST2 FUT9 SELE CCR2 RHOA ST3GAL4 ITGA4 PTAFR CHST4 RELA GP1BA ITGB2 ETS1 ELANE KLF4 GCNT1 CXCL12 CCL21 MDK IRAK1 FUT4 FUT7 SELP CCL28 TNF NFAT5 IL6 TRAF6 CCL25 ALOX5	31	regulation of leukocyte adhesion to vascular endothelial cell
GO:0070884	PPP3CC PPP3CB CHERP ACTN3 CHP1 GSK3B HOMER3 PPP3R1 CAMTA1 PPP3R2 PRNP PTBP1 RCAN1 IGF1 FHL2 MYOZ2 PPP3CA LACRT TBC1D10C STIMATE LMCD1 CIB1 CLEC7A SPPL3 C10orf71 PLCG2 ERBB3 DYRK2 EFHB TNF NFAT5 AKAP5 HOMER2 CHP2 MYOZ1 MAPK7 SLC9A1 ATP2B4 MTOR AKAP6	40	regulation of calcineurin-NFAT signaling cascade
GO:0002762	TMEM178A GPR137B LRRC17 ADIPOQ NF1 LILRB1 LILRB3 LTF FBN1 MAFB INHBA GPR55 UBASH3B GPR137 GATA2 TCTA C1QC PTPN2 LOC107987462 SFRP1 INPP5D RARA CTNNB1 IAPP CCL3 TNFRSF11B ZBTB46 INHA MYC CEACAM1 HOXA7 LYN TNFAIP6 CUL4A GPR68 TLR4 LILRB4 APCS CARTPT IL4 CLDN18 TOB2 PIK3R1 TRIB1 ZNF675 ZFPM1 PIAS3 LOC102725035 TLR3 CDK6 FSTL3 FBXW7	52	negative regulation of myeloid leukocyte differentiation
GO:1903319	CLEC3B NLRC4 MYH9 LPCAT3 F12 CCBE1 TNP2 MMP14 ANGPTL8 ADAM8 S100A10 ASTL BAG2 ENO1 GSN KLKB1 MELTF PLGRKT RHBDD1 HPN ANXA2 TNP1 SPON1 CNTN2 NKD2 SOX4 SRC TFR2	28	positive regulation of protein maturation
GO:0009219	UPP1 DCTPP1 OGG1 TDG DPYD MBD4 NEIL1 SHMT1 NTHL1 UNG TBPL1 UPB1 DUT LOC100506422 TYMS DCTD UPP2 TYMP CMPK2 DPYS NEIL2 DTYMK SMUG1 NT5M NT5C	25	pyrimidine deoxyribonucleotide metabolic process
GO:0090136	CYP1B1 ITGB5 CCN3 VCL KIFC3 CTNNA3 SRF DSP CAMSAP3 IHH BVES JUP CTNNA1 KIT SERPINB8 PLEKHA7 THBS4	17	epithelial cell-cell adhesion
GO:0032717	KLF4 MAP2K5 MAPKBP1 CACTIN PTPN22 SSC5D BCL3 TLR9 OTUD7B BPI CD33 TMSB4X ARRB1 ELANE ANXA4 TLR6 IL10 ANXA1	18	negative regulation of interleukin-8 production
GO:0010884	APOC4 OSBPL11 CIDEA NR1H2 LPL FITM1 NFKB1 PLIN2 VSTM2A PLIN5 ZC3H12A FITM2 SREBF2 HILPDA SCARB1 EHD1 ACACB PLA2G10 APOB IKBKE CD36 C3 MSR1 PLIN3	24	positive regulation of lipid storage
GO:0051917	HRG FAP PLAUR CPB2 F12 SERPINF2 F11 PLAU SERPINE1 APOH F2 PLAT KLKB1 THBD VTN THBS1 USF1 PLG	18	regulation of fibrinolysis
GO:0035812	ADORA1 UTS2 ACE ADORA2A TACR1 CORIN MLLT6 DRD3 OXT ATP6V1B1 EDN1 AVP EDNRB AGTR1 DRD2 NPPB AVPR1A AVPR2 SNX5 NPR1 GNAI2 SPX AGT	23	renal sodium excretion
GO:0006490	DPAGT1 DHDDS ALG10B DOLK ALG8 ALG12 ALG1 ALG10 ALG6 RFT1 MPDU1 ALG14 ALG9 DOLPP1 DPM1 ALG3 NUS1 ALG2 ALG11 SRD5A3	20	oligosaccharide-lipid intermediate biosynthetic process
GO:0006450	IARS1 AARS1 LARS1 VARS1 AARSD1 GATC DTD2 TARS2 CDK5RAP1 PTGES3L-AARSD1 RPS5 IARS2 VARS2 AARS2 DTD1 YRDC DNAJC2 LARS2	18	regulation of translational fidelity
GO:0006953	SERPINF2 A2M FN1 ASS1 UGT1A1 TRPV1 APOL2 HAMP IL1B TNFSF11 EDNRB REG3G PTGES SAA1 CD163 SERPINA1 CEBPB HP ORM2 SAA4 EPO IL1A CNR1 ITIH4 SAA2 PTGS2 MRGPRX1 INS F2 APCS F8 SIGIRR SERPINA3 IL22 AHSG TNF IL6 CRP TFRC IL6R LBP PLSCR1 ORM1 PTGER3 MBL2 TNFRSF11A REG3A TFR2	48	acute-phase response
GO:0019076	VPS37B CHMP6 CHMP2A PC TRIM25 PPIA CHMP2B CHMP5 CHMP4B TRIM62 TSG101 DDB1 PPID ZNF502 VAPA RAB7A CHMP7 RNF103-CHMP3 IST1 CHMP1B CAV2 VPS4A ARL8B CHMP4A TRIM31 CHMP3 CHMP4C VPS4B CHMP1A	29	viral release from host cell
GO:0061049	GATA4 CTDP1 RGS4 AKAP13 RGS2 GSK3A IGF1 HAMP EDN1 TOMM70 ADRA1A CAV3 G6PD FOXP1 PDLIM5 PARP2 MAP2K4 YY1 SORBS2 PI16 PPARA AKAP6 AGT	23	cell growth involved in cardiac muscle cell development
GO:0031063	USP17L2 TADA3 SIRT1 MAPK8 LRRK2 AKAP8L TADA2A DR1 SUV39H1 C6orf89 KAT14 PRMT6 FOXP3 YEATS2 APLNR SGF29 MBIP SREBF1 ING2 PRKD2 SDR16C5 AKAP8 UCN NCAPG2 TP53 SAP30BP JDP2 VEGFA WDR5 PINK1 ZZZ3 KAT2A SPHK2 SMARCA5 PRKD1 RRP8 CAMK2D KAT2B BAZ2A SKI BCL6 NIPBL CTBP1	43	regulation of histone deacetylation
GO:0051654	TRAK1 UXT WASF1 UBB MGARP MARK1 SPAST MAP1S TRAK2 HSBP1 RHOT2 MYO19 UCHL1 OPA1 FEZ1 ACTR10 NECTIN2 AGTPBP1 NEFL RHOT1 LRPPRC SYBU HDAC6 HAP1 HIF1A MAP1B ARMCX3 AGBL4 MAPT	29	establishment of mitochondrion localization
GO:1903307	KCNB1 IL4R RAB27A DOC2B STXBP1 CACNA1H SYT7 GATA2 STX1A RAB3D SYT4 PTAFR SLC4A8 CD177 AP1G1 SYT10 F2RL1 GAB2 IL13 LAMP1 ADORA2B STX4 GATA1 SYT1 SYT9 ZP3 NLGN1 ITGB2 RAB15 PLA2G3 CDK5 HYAL3 KLRC2 FGR SNX4 SCAMP5 CACNA1I SYK ITGAM IL4 VAMP7 VAMP8 SPHK2 UNC13D RAB3A HLA-F CDK5R2 CACNA1G	48	positive regulation of regulated secretory pathway
GO:0046638	GLI3 RIPK2 IL4R HLA-DRA TGFBR2 NLRP3 CD86 AP3D1 IL12B SOCS5 CD83 RHOA IL18 NCKAP1L ZBTB7B IL23R FOXP3 SASH3 TNFSF4 PRKCZ NKAP IL23A HLA-DRB1 AP3B1 RARA CCL19 RUNX3 RUNX1 ADA NFKBID MALT1 MYB ANXA1 HLX CD80 IHH SYK KLHL25 LILRB4 CBFB LGALS9 ZBTB16 ITPKB IFNG PNP IL2RG IL12RB1 SHH NFKBIZ SHB ZAP70 SOCS1	52	positive regulation of alpha-beta T cell differentiation
GO:0045429	HBB PKD2 P2RX4 SOD2 CLU DDAH2 ASS1 TRPV1 INSR PTK2B HSP90AB1 HSP90AA1 EDN1 DNM2 IL1B NOS1AP TICAM1 PTX3 TLR6 KLF4 CLEC7A AGXT2 ASL KLRK1 AKT1 PTGS2 KLRC4-KLRK1 TLR4 DDAH1 SMAD3 AGTR2 TNF KLF2 IFNG CD36 AIF1 JAK2 MMP8 AGT	39	positive regulation of nitric oxide biosynthetic process
GO:0032735	RIPK2 MAPK14 IL12B MAPK11 IL17A ISL1 IL23R UNC93B1 TNFSF4 IL23A IRF5 RELA NOD2 CD40LG LAPTM5 CCL19 LEP CD40 LTB CLEC7A AGER PLCB1 HLA-G MDK PLCG2 TLR9 TLR4 SYK TIRAP LGALS9 SCIMP IRF1 IL16 IFNG HMGB1 CD36 IDO1 TRAF6 TLR3 CCR7 IRF8 HSPD1 TLR2	43	positive regulation of interleukin-12 production
GO:0044090	BECN1 ULK1 PIP4K2A RALB PIP4K2B WDR45 SH3GLB1 SNX18 ANXA2 MOAP1 SNX4 SNX30 RAB3GAP1 GRN SNX7 PIP4K2C ATG2A RAB3GAP2 LRSAM1 ELAPOR1 WIPI1	21	positive regulation of vacuole organization
GO:1901017	GRP KCNE4 KCNE2 NEDD4L KCNE1 CAV3 ACTN2 CAB39 STK39 CAV1 KCNAB1 SUMO1 LOC102723475 KCNRG CASQ2 MTNR1B KCNE5 ANK3 CRBN OXSR1 KCNE3	21	negative regulation of potassium ion transmembrane transporter activity
GO:0042307	GLI3 MAPK14 FLNA HDAC3 TRIM28 IPO5 CDK1 PIK3R2 EFCAB7 HSP90AB1 BAG3 TARDBP PSEN1 LEP JUP ZC3H12A CDH1 DMAP1 RBM22 SMO MAVS PTGS2 TGFB1 HYAL2 PRKCD SMAD3 ZIC1 RAN PIK3R1 TPR PRKD1 IFNG ECT2 CHP2 SHH ZPR1 UBR5 JAK2 HCLS1	39	positive regulation of protein import into nucleus
GO:2000341	KLF4 MAP2K5 TNF LPL MBP MCOLN2 F2RL1 MYD88 FOXP1 HMGB1 MIF OAS3 TLR4 OAS1 TIRAP CD74	16	regulation of chemokine (C-X-C motif) ligand 2 production
GO:0010744	ALOX15B APOB PLA2G3 PRKCH LPL PF4 PLA2G5 MAPK9 CD36 CSF1 PLA2G10 IL18 MSR1 AGTR1 NFKB1 CSF2 PLA2G2A AGT	18	positive regulation of macrophage derived foam cell differentiation
GO:0017158	TRPV6 KCNB1 SYT15B STXBP1 DOC2B CACNA1H ATP2A2 SYT7 STX1A RAP1B SYT4 SYT10 SYT17 SYT3 DOC2A SYT1 ZP3 RPH3AL SYT9 ADRA2A RPH3A SYT2 CDK5 SYT8 NOTCH1 SYT5 SCAMP5 CACNA1I RAB3GAP1 SYT12 STXBP3 SYT6 SYT11 BAIAP3 CBARP SYT15 SYT13 REST RAB3A CACNA1G HYAL3 CDK5R2 GNAI2	43	regulation of calcium ion-dependent exocytosis
GO:0010092	BMP4 GLI3 PAX8 FRS2 WNT2 SMARCD3 WNT11 ROBO2 FGF1 ISL1 GATA5 WNT2B FOXH1 CTNNB1 ROBO1 PAX2 FGF2 TBR1 SIX1 FGF10 WNT3A HOXA11 DKK1 EXT1 WNT5A AXIN2 FGF8 HOXC11 LRP2 RBPJ AR MEF2C SPRY1 MESP1 BMP2 FGFR2 GDNF	37	specification of animal organ identity
GO:0050927	CDH13 VEGFC PGF SCG2 ITGA2 ARTN VEGFD F2RL1 S1PR1 F7 CXCL8 AZU1 FGF10 NTF3 VEGFB AGER KDR F3 NTRK3 CCR4 CXCL12 VEGFA SMAD3 IL16 CASR	25	positive regulation of positive chemotaxis
GO:0045821	PRKAA1 MLST8 SLC4A4 IGF1 INSR PRKAA2 MLXIPL PSEN1 HTR2A APP P2RX7 INS GPD1 ARNT GAPDHS IFNG RPTOR PRXL2C ZBTB20 HIF1A MTOR	21	positive regulation of glycolytic process
GO:0002478	HLA-DQB1 HLA-DPA1 HLA-DRA CTSF HLA-DOB IKBKB CTSV CTSL CD74 UNC93B1 HLA-DRB5 HLA-DMB FCGR1A HLA-DRB1 DNM2 HLA-DOA HLA-E IFI30 HLA-A HLA-DRB4 CTSD CLEC4A HLA-DPB1 HLA-DQA1 HLA-DQB2 LGMN FCGR2B CTSE PIKFYVE FCER1G MFSD6 LNPEP HLA-DQA2 CTSS B2M TRAF6 TAP2 HLA-DRB3 TAP1 HLA-F	40	antigen processing and presentation of exogenous peptide antigen
GO:0050901	CHST2 JAM2 FUT9 ITGB1 SELE CCR2 ST3GAL4 ITGA4 PTAFR CHST4 CX3CR1 GP1BA LEP VCAM1 SELPLG ELANE MADCAM1 PODXL2 GCNT1 GOLPH3 CXCL12 CCL21 EXT1 SPN ITGB7 ROCK1 FUT7 FUT4 SELL SELP CCL28 TNF ADD2 CCL25	34	leukocyte tethering or rolling
GO:0035886	SOD2 NFATC4 KIT QKI APLNR EDNRA NFATC3 MYOCD GPER1 SGCB ADM EFEMP2 GATA6 HEY2 NOTCH1 RAMP2 CTH VEGFA PDGFB NFATC1 HES1 COMP PDCD4 MESP1 FGF9 DNMT1 ENG SRF NFATC2	29	vascular associated smooth muscle cell differentiation
GO:0090050	FOXC2 AKT3 GATA2 JCAD HDAC9 SRPX2 RHOJ PIK3C2A FGF2 ANXA1 CIB1 FGFBP1 KDR HDAC7 PTGS2 VEGFA PLK2 HMOX1 MAP3K3 ABL1 NRP1	21	positive regulation of cell migration involved in sprouting angiogenesis
GO:0140112	CHMP6 STAM CHMP2A RAB27A SNF8 COPS5 PDCD6IP RAB11A ARRDC4 SDC4 TSG101 RAB7A PRKN ARRDC1 SMPD3 RNF103-CHMP3 CD34 VPS4A ATP13A2 SDCBP HGS ATP9A IFNG CHMP3 SDC1 VPS4B	26	extracellular vesicle biogenesis
GO:0048536	PCID2 RC3H2 NKX2-5 JARID2 NKX3-2 BCL3 CACNB4 CDKN2B FLVCR1 BCL2 PBX1 BCL2L11 ADAM17 KMT2A FGF10 SLC40A1 FADD RBM15 PKN1 CDH17 TRAF3IP2 BARX1 CITED2 TCF21 CTC1 RIPK3 PPP2R3C HOXB4 POLB NFKB2 EPB42 PITX2 ONECUT1 NKX2-3 ABL1 RC3H1	36	spleen development
GO:0007140	MOV10L1 SPO11 TDRD9 TRIP13 UBB TESMIN MLH3 MEIOB RPL10L SYCP3 TDRD12 DMRTC2 TEX11 HSPA2 KIF18A BRDT MEIKIN CCNA1 ING2 MAEL MEIOC SHCBP1L ATM BTBD18 SYCP2 AGO4 M1AP FIGNL1 DNMT3L RAD51C BRCA2 CYP26B1 HSF2BP MLH1 DDX4 TAF1L TDRKH SLC2A8 ASZ1 FOXJ3 FANCA MYBL1 CATSPERZ DMC1 FOXJ2 TEX14 ZSCAN21 UBR2 SLC25A31 TEX19 REC8 SPDYA	52	male meiotic nuclear division
GO:0043032	PLA2G4A IL4R LRRK2 KARS1 IL1RL1 HAVCR2 HAMP STAP1 SPACA3 TREM2 IL13 CCL3 TAFA3 JUND THBS1 TLR6 IL10 TNIP2 WNT5A TLR4 IL33 CTSC TTBK1 LBP CEBPA HSPD1 MMP8	27	positive regulation of macrophage activation
GO:0032305	PLA2G4A P2RX4 OXT EDN1 AVPR1B IL1B TNFSF11 PTGES SSTR4 IL1A PLA2G3 PLA2G10 MAP2K6 P2RX7 CYP4F2 CYP4A11 PLA2R1 NTSR1 MIF PLA2G6 TNFRSF11A	21	positive regulation of icosanoid secretion
GO:0035036	ALDOA UBAP2L GLIPR1L2 FOLR1 IZUMO1R ZP4 CCT3 CCT8 FOLR3 SPESP1 FREY1 TEX101 CCT5 ADAM2 FETUB ASTL CCT4 CD9 FOLR2 ACR B4GALT1 SPACA3 LY6K VDAC2 PAEP ZPBP2 ZP2 ZP3 SPA17 PCSK4 SPACA4 PRSS55 CRISP1 HSPA1L TMPRSS12 POMZP3 SPAM1 CCT7 ZAN ZPBP TCP1 SPPL2C ZP1 IZUMO1 ATP8B3 OVGP1 DCST2 PRSS37 CCT2 CLGN ADAM18 ADAM32 DCST1	53	sperm-egg recognition
GO:0035584	GPR143 BCAP31 PRNP RYR2 DMTN CCL20 AZU1 PTGFR VCAM1 KDR DEFB1 ADGRL1 FIS1 GRM5 SELP TRPM2 PTPRJ FKBP1B HOMER2 PTPRC PRKACA STIMATE	22	calcium-mediated signaling using intracellular calcium source
GO:0061620	PGAM2 TPI1 HK3 GALK1 ENO3 ADPGK HK1 PFKM GCK ENO1 FOXK2 FOXK1 HK2 PKM PFKP PGK1 ENO2 PFKL	18	glycolytic process through glucose-6-phosphate
GO:0006613	SSR2 SSR1 SRP54 SEC61A1 ARL6IP1 SRPRB TRAM2 SRP14 SRPRA SIL1 SEC61A2 SEC61B SEC63 SRP19 SRP72 SEC62 SSR3 TRAM1L1 TRAM1 SRP68 ZFAND2B SRP9	22	cotranslational protein targeting to membrane
GO:0009208	CAD UCK1 NME3 NME5 UCK2 UCKL1 NME6 NME1 AK3 NME7 CTPS2 NME4 NME9 ENTPD7 CTPS1 NME2 NME1-NME2 ENTPD4	18	pyrimidine ribonucleoside triphosphate metabolic process
GO:0032069	SIRT1 PCNA OASL NEIL1 TMBIM6 GZMA OAS1 DDX11 OAS2 RPS3 TERF2 PDE3A AKT1 HMGB2 DFFA PRKCD HMGB1 NPM1 OAS3 TERF1 ABCE1	21	regulation of nuclease activity
GO:0030947	NEDD4 FZD4 EMILIN1 HHEX VEGFC DAB2IP EPN2 MMRN2 NIBAN2 VTN IL1B PRKD2 PRKCB FGF10 PTPN1 PDCD6 FGF18 GRB10 HGS ARNT ITGA5 TMEM204 MT3 FGF9 CADM4 HIF1A ITGB3 NRP1	28	regulation of vascular endothelial growth factor receptor signaling pathway
GO:0008542	PPP1R1B HRH1 ABCC8 NF1 ITGB1 MECP2 B4GALT2 ADAM2 ABCA7 TUBA1A DRD3 KIT HMGCR GRIN1 SLC7A11 ATP1A2 RAG1 NOG FOXB1 IFT20 B3GAT1 CHRNB2 TTC36 KMT2A PDE1B PDE8B RGS14 NPS MEIS2 TAFA2 DRD2 APP CDK5 NPTN RIC8A NDRG4 DRD1 TANC1 SYNGAP1 LRRN4 DDHD2 BRAF KRAS NETO1 DBH GRIN2A HIF1A CTNS	48	visual learning
GO:0060339	TTLL12 USP18 SAMHD1 MMP12 MUL1 PTPN2 ISG15 YTHDF3 OAS1 YTHDF2 TREX1 CNOT7 METTL3 CACTIN OAS3 ADAR STAT2 DCST1 NLRC5	19	negative regulation of type I interferon-mediated signaling pathway
GO:0098926	CHRM3 LY6G6D RGS8 GRK2 ARRB2 GNB1 RNF10 AGRN GNA15 CRTC1 RELA CHRNA3 PRR7 SLURP2 CHRNB2 LY6H GNAQ WNT3A CHRM5 PLCB1 KPNA1 GNA11 RGS10 HRH4 CHRM2 CRKL LYPD1 CHRM1 ACHE CHRM4 CHRNA7 OPRM1 HRH3 CHRND JAK2 CDK5R1 GNAI2	37	postsynaptic signal transduction
GO:0002861	GPX1 MAPK14 IL12B KARS1 RHBDF2 PLA2G2D CD28 FCGR1A PSMB4 MKRN2 HLA-DRB1 GPR17 NOD2 TREM2 HLA-E ZP3 LTA IL10 NLRP6 CNR1 CD81 LYN BTK FGR PARK7 SYK PLCG1 FCGR2B FUT7 NPY5R HCK PLK2 TNF PSMA1 FYN C3 SRC NPY IL20RB FURIN CCR7 SELENOS YES1	43	regulation of inflammatory response to antigenic stimulus
GO:0007019	KIF2C CAMSAP2 TTBK2 STMN3 NCKAP5L KIF18A MID1IP1 CKAP2 APC TAOK1 KIF18B SPAST NCKAP5 STMN4 BMERB1 MAP1A MAP1S TPX2 CLASP1 STMN2 TRPV4 NAV3 CIB1 MID1 FGF13 TRIM54 SPEF1 WDR47 STMN1 KIF2A KIF19 KATNB1 CLASP2 KIF2B KIF14 CKAP5 APC2 ARHGEF2 MAP6D1 HDAC6 CAMSAP3 CAMSAP1 HDGFL3 KIF24 CCSAP STMND1 ATXN7 MAP1B	48	microtubule depolymerization
GO:0050926	CDH13 VEGFC PGF SCG2 ITGA2 ARTN VEGFD F2RL1 S1PR1 F7 CXCL8 AZU1 FGF10 NTF3 VEGFB AGER KDR F3 NTRK3 CCR4 CXCL12 VEGFA SMAD3 IL16 CASR ANGPT2	26	regulation of positive chemotaxis
GO:0051444	CDC20 RPS20 BUB3 RPL23 BAG2 RPL37 PSEN1 BUB1B SMAD7 RPS15 RPS7 PARK7 DTX3L RPL11 MAD2L2 BAG5 USP44 LIMK1 MAD2L1 RPL5 ABL1 FBXO5	22	negative regulation of ubiquitin-protein transferase activity
GO:0032516	PPP1R14D PPP1R15A FCRL3 CD33 MAGI2 HSP90AB1 SLC39A10 PTPA ITGA1 CALM1 PPP1R12A PDGFRB CALM2 VRK3 GNA12 CD300A CALM3 AGTR2 MTOR PTPRC PPP1R15B JAK2	22	positive regulation of phosphoprotein phosphatase activity
GO:0021517	LHX4 IFT172 GLI3 FOXN4 PTCH1 OLIG3 DBX1 VSTM5 GATA2 DMRT3 PHOX2A MDGA2 DLL4 ISL1 SUFU ABT1 LHX1 LRP8 GIGYF2 ZC4H2 VLDLR HOXC10 TCTN1 PAX6 ISL2 LBX1 CLN8 ASCL1 GBX1 HOXD10 DAB1 GLI2 RELN SOX1 DYNC2H1 SOX4 NKX2-2 LMO4 SCYL3 DCTN1 TBX20 MNX1 SHH OLIG2 LHX3 SCYL1	46	ventral spinal cord development
GO:0072170	UMOD PKD2 PAX8 WWTR1 OSR1 AQP1 WNT9B PAX2 STAT1 PKD1 POU3F3 CXCR2 LGR4 WNT4 ACAT1 CALB1 LIF HES1 YAP1 HES5 WNT7B SOX8 SOX9	23	metanephric tubule development
GO:0046823	NF1 MDFIC CHP1 RANGAP1 CABP1 FERMT1 ANGPT1 SUFU PKIG TXN UFM1 CDK5 SP100 SIRT6 PARK7 BARD1 SUMO1 APOD TPR RAB23 CD36 NUP153 PKIA	23	negative regulation of nucleocytoplasmic transport
GO:0009083	DBT HIBADH MCCC1 HMGCLL1 HIBCH AUH ACADSB BCKDHA IVD SLC25A44 HMGCL ACAT1 BCKDK HSD17B10 MCCC2 DLD BCKDHB BCAT2 ALDH6A1 ECHS1 ACAD8	21	branched-chain amino acid catabolic process
GO:0034391	LRP6 SIRT1 SOD2 IL12B ARRB2 IL12A IGF1 EDN1 APOH PPARG RBM10 SLC7A5 DIPK2A MFN2 CDKN2A ATF4 MAP2K4 IFNG E2F3 PDCD4 DNMT1 LYPD3 GRIA4	23	regulation of smooth muscle cell apoptotic process
GO:0060384	SULF1 GABRB2 ITGA4 PRKCG ISL1 EDNRA SLITRK6 POU4F1 EDN1 LRIG1 FBXO45 NTRK1 NPTX1 SULF2 RET CHD7 VCAM1 LRIG2 ADARB1 ECE1 RNF165 NTF4 GABRA5 SERPINE2 SEMA3A NRP1	26	innervation
GO:0051220	PKD2 FLNA G3BP2 SUFU PSMD10 YWHAB PKD1 IL10 SRI NFKBIE KEAP1 DZIP1 GET4 FAF1 LATS1 CCDC22 MDFI NFKBIA DBN1 TMSB4X NFKBIB	21	cytoplasmic sequestering of protein
GO:1900017	APPL1 IL17A IL17F GPSM3 NOD2 IL17RA TICAM1 TLR6 CD6 CLEC7A IL17B PLA2G3 GBP5 MYD88 IL17RC IL17D TLR4 CARD9 TNF STAT3 IL6 HIF1A KPNA6	23	positive regulation of cytokine production involved in inflammatory response
GO:0099509	ADORA1 CNR1 CDK5 CACNB2 SCGN ATP2B3 P2RX1 P2RY1 SV2B TSPOAP1 ERC2 NPY HTR1B CALB1 P2RY4 CALB2 CACNB4	17	regulation of presynaptic cytosolic calcium ion concentration
GO:1901739	IL4R MAPK14 CXCL9 CD53 TMEM182 FLOT1 CFLAR ADGRB1 CAPN2 MYOG TNFSF14 RIPOR2 MYOD1 SCGB3A1 PLEKHO1 EHD1 IL4 GDF15 CXCL10 EHD2 NFATC2	21	regulation of myoblast fusion
GO:0048169	NF1 RAB5A SYNGR1 KIT SYP SNCA KCNJ10 DRD2 GRIK2 APP CAMK2B NPTN DLG4 GRM5 EPHB2 RAB8A HRAS SYNGAP1 NEURL1 KRAS NETO1 AGT	22	regulation of long-term neuronal synaptic plasticity
GO:0023019	SOX17 DAND5 MSX2 P2RY1 TRAF5 EPCAM SMAD2 NEUROD1 CER1 PAX6 TRAF2 GSC PDGFRA TRAF3IP2 HNF4A PARP1 FGF8 SMAD3 TBX6 MESP1 FGF5 MSX1	22	signal transduction involved in regulation of gene expression
GO:0071985	CHMP6 VPS37B STAM CHMP2A RAB27A RAB27B VPS37C MITD1 SNF8 VPS25 CHMP2B CHMP5 TMEM50B DENND10 PDCD6IP CHMP4B VCP PTPN23 MVB12A LEPROT VPS36 TSG101 SORT1 VPS37D VPS37A TMEM50A VPS28 SYTL4 UBXN6 LYST CHMP7 RNF103-CHMP3 CHMP1B LAPTM4B VPS4A UBAP1 VTA1 UVRAG CHMP4A HGS RILP RUBCN EXPH5 STAM2 CHMP3 LEPROTL1 CHMP4C VPS4B CHMP1A	49	multivesicular body sorting pathway
GO:0071071	NR1H4 FABP3 ADGRF5 HTR2B CAPN2 CHP1 SLC27A1 HTR2C ABCA2 LPCAT1 IDH1 RAB38 PDGFA ACSL3 LPIN1 HTR2A PDGFB	17	regulation of phospholipid biosynthetic process
GO:0098868	RARB MMP13 ZMPSTE24 THBS3 TGFBR2 MSX2 RARG OSTN MATN1 COL27A1 POR EVC STC1 DDR2 RARA LEPR IFT80 LEP ECM1 CER1 SMPD3 TSKU NPPC BNC2 EXT1 COMP ANXA6 FGFR3 ATF2 FGFR2 SOX9	31	bone growth
GO:0045745	GRP PRKCA KLK5 NECAB2 GSK3A PDE6G MRAP GPER1 GAS2L2 MRAP2 TMOD2 GPR27 PDE6H DRD2 PRMT5 KLK6 CNTN2 PHB1 PTGDR2 CHGA FGF8 ACP3 C3 KLK14 F2 ITGB3 SLC39A14	27	positive regulation of G protein-coupled receptor signaling pathway
GO:0072337	SLC19A2 SLC22A4 SLC38A2 FOLR1 SLC46A1 SLC3A1 SLC25A29 FOLR3 SLC25A32 SLC6A20 SLC7A11 SLC7A9 FOLR2 ABCC5 SLC19A1 SLC7A13 SLC25A20 SLC25A39 SLC16A9 SLC6A14 MGST1 SLC25A12 SLC16A12 SLC13A3 GJA1 SLC6A12 SLC6A8 SLC22A16 ABCC1 SLC9A3R1 LRP2 SLC22A5 SLC6A13 PDZK1 SLC5A6 PDPN ABCC4 SLC25A13 CTNS SLC1A4	40	modified amino acid transport
GO:0070723	LRP6 TGFBR2 PTCH1 INHBA CYP8B1 GRAMD1A DAG1 PMVK TGFBR1 OSBPL7 LRP8 CES1 F7 SMAD2 CCL3 INHBB MLC1 SMO CCR5 TGFB1 CYP7A1 GPLD1 ABCA2 GRAMD1B GRAMD1C	25	response to cholesterol
GO:0048512	CSNK1E GHRH PTEN ADORA1 HCRTR2 UTS2 ADORA2A GHRL MC3R ID2 DRD3 MTA1 PTGDS TPTEP2-CSNK1E TH KCND2 USP2 NR1D2 ADRB1 OPRL1 CHRNB2 C3orf70 NR1D1 NPS ZFHX3 NLGN1 BTBD9 DRD2 NCOA2 CRH TP53 PARP1 PER3 NAGLU CIART CSF2 GHRHR MTNR1B GPR176 NCOR1 KCNA2 EGR1 SRD5A1 MTOR NMS GPR157	46	circadian behavior
GO:0070168	CCR1 SRGN RFLNA NOS3 GAS6 PTK2B LTBP3 CCL3 GATA1 PTH ECM1 HEY1 TRPM4 HEY2 TGFB1 NOTCH1 ENPP1 ROCK1 GREM1 AHSG ZNF664-RFLNA STATH FGF23 RFLNB BCOR HIF1A ROCK2 SOX9 ASPN	29	negative regulation of biomineral tissue development
GO:2001026	HRG FGFR1 FGF16 P2RX4 MET FGF1 PRKD2 SMOC2 FGF2 THBS1 KDR SEMA5A LGMN NOTCH1 FGF18 VEGFA PRKD1 HSPB1 TMSB4X CXCL13 FGF4	21	regulation of endothelial cell chemotaxis
GO:0072074	BMP4 PKD2 BMP7 FOXD1 WT1 PAX2 SMAD4 STAT1 MYC SIX2 SIX1 PDGFRB WNT4 AMER1 SIX4 TCF21 BASP1 SHH OSR1	19	kidney mesenchyme development
GO:0050482	PLA2G2E BDKRB2 PLA2G4A ACE PLA2G12A PLA2G2D PLA2G2C DRD3 PLA2G1B AVPR1B LHCGR PNPLA8 SSTR4 NMB PLA2G2A ANXA1 PROCA1 DRD2 PLA2G3 PLA2G10 PLA2G4F SYK DRD4 PLA2R1 PLA2G5 NMUR2 PLA2G2F NTSR1 MIF PLA2G12B PLA2G6 OC90	32	arachidonic acid secretion
GO:0048240	SLC26A6 ELSPBP1 C2CD6 BSPH1 CATSPERD ROPN1 SPINK1 SLC26A3 SEMG1 ROPN1B CATSPER4 CFTR CATSPER2 SEMG2 PAEP PCSK4 ABHD2 IQCF1 CCR6 TCP11X2 SLC22A14 ROPN1L DEFB1 SLC26A8 CABYR EFCAB9 CATSPERE CATSPERZ PRKACA DLD CATSPER3 TCP11	32	sperm capacitation
GO:0099505	KCNJ3 GABRB2 KCNMB4 KCNC1 GRIN3B SCN10A GRIN2B GABBR1 KCNC2 GRIK5 GRIN2D GRIA3 GABRA3 KCNJ9 GRIK2 GABRA2 SCN1A KCNJ8 GLRA1 KCNJ11 GRIK4 GABRB1 GRIK3 GRIA1 GABRA5 GABRR1 KCNA4 KCNA2 KCNA1 GRIA4	30	regulation of presynaptic membrane potential
GO:0007379	DVL2 MEOX1 RIPPLY1 IRX2 HOXA2 MSGN1 COMMD3-BMI1 COBL BMI1 MEOX2 IRX1 MAFB IRX3 HES5 DLL1 MTF2 OSR1 MLLT3	18	segment specification
GO:0045048	EMC4 EMC7 MMGT1 EMC10 SEC61A1 EMC1 BAG6 EMC6 TRAM2 EMC9 GET1 WDR83OS EMC8 UBL4A CCDC47 SGTA CAMLG GET4 GET3 TRAM1L1 TRAM1 EMC2 EMC3	23	protein insertion into ER membrane
GO:0099054	SLITRK2 PTEN NTNG2 CBLN1 GPC4 EFNB3 LRFN5 EIF4G1 SLITRK1 EFNB2 IL1RAPL1 SLITRK6 IL1RAP SLITRK5 LRRC4B LRFN3 CBLN2 NLGN4Y SNCA PTPRD NLGN3 NLGN1 IL1RAPL2 WNT3A GRID2 LRRTM3 APP NTRK3 DKK1 WNT5A FARP1 ARF6 SLITRK4 NLGN4X VPS35 CNTN5 SDCBP GPC6 FZD1 PCLO BSN SLITRK3 WNT7A NLGN2 LRP4 MDGA1 PCDH17 LRFN4 DVL1 CLSTN3	50	presynapse assembly
GO:0030325	LINC02210-CRHR1 TSPO NF1 NR0B1 STRA6 ARID5B WT1 INSM1 WNT11 CDKN1C CRHR1 NR3C1 INSR PBX1 SMAD2 SMAD4 DKK3 CYP1B1 ASCL1 ARMC5 WNT4 PDGFRA CRH NR5A1 MDK CITED2 SALL1 APOA1 SMAD3	29	adrenal gland development
GO:1902547	HRG CCBE1 IL12B DAB2IP PTP4A3 IL12A JCAD ADAMTS12 XDH PIK3CB SMOC2 ROBO1 ADGRA2 CD63 TNXB VEGFA TSPAN12 SEMA6A DCN MYO1C SPRY2 CADM4 DLL1 ATP2B4 ADAMTS3	25	regulation of cellular response to vascular endothelial growth factor stimulus
GO:1904353	RTEL1 MAPKAPK5 XRCC1 AURKB NABP2 TNKS2 PNKP USP7 MAPK3 PRKCQ PKIB ERCC4 ATM NBN TERF2 MAPK15 MAPK1 HNRNPD NEK7 MAP3K4 RAD50 SMG6 ERCC1 MAP2K7 TNKS NEK2	26	regulation of telomere capping
GO:0090207	APOC3 APOE SIK1 APOBEC1 NR1H2 LOC102724428 MBOAT7 APOC2 KAT5 ATG14 PIK3CG SERPINA12 SREBF1 GNB3 SLC27A1 DGAT2 PLIN5 FGF21 PANK2 CNEP1R1 SORL1 LPIN1 APOA5 FITM2 PNPLA2 AADAC SCARB1 ABHD5 TBL1XR1 THRSP DAGLB RGN APOA1 LDLR GPLD1 CTDNEP1 C3 APOA4 MFSD2A NR1H3 FBXW7	41	regulation of triglyceride metabolic process
GO:0034104	GPR137B TNFAIP3 UBASH3B GPR137 HAMP SFRP1 CST3 INPP5D PPARG IAPP TNFRSF11B CALCA P2RX7 BCR GREM1 CARTPT TMEM119 CLDN18 IL6 CD38 CSK AGT	22	negative regulation of tissue remodeling
GO:0051446	MSX2 PRDM9 LFNG OOEP INSR CDC25B CDC25C MEIOC PRDM7 OVOL1 PLCB1 MEIOSIN PIWIL2 MAPK15 WNT4 STRA8 WNT5A SIRT2 YTHDC2 CDC25A DMRT1 NPM2 UBE2B RAD51AP1 MSX1	25	positive regulation of meiotic cell cycle
GO:1902042	RNF34 FAIM2 GPX1 TNFAIP3 GSK3B HGF FAIM CFLAR SFRP2 NOS3 SCRT2 BRCA1 BCL2L1 SERPINE1 ICAM1 TMBIM1 HMGB2 RFFL PARK7 RAF1 ITPRIP BMP5 DDX3X FGG HMOX1 FGB FGA ARHGEF2 PEA15	29	negative regulation of extrinsic apoptotic signaling pathway via death domain receptors
GO:0018146	CHST2 SLC35D2 CHST1 ST3GAL2 B4GALT4 CHST6 CHST5 B3GNT2 ST3GAL6 B3GNT3 ST3GAL4 B3GNT7 ST3GAL3 B3GNT4 B4GAT1 ST3GAL1	16	keratan sulfate biosynthetic process
GO:0031018	BMP4 RFX6 BAK1 NKX6-2 GSK3B INSM1 BAD EIF2AK3 GSK3A RFX3 CDH2 GIPR NEUROD1 GATA6 NKX6-1 ANXA1 PAX6 FOXA2 PDPK1 SIDT2 NEUROG3 SMO ONECUT2 AKT1 ZNF800 MEN1 WNT5A HNF4A GDF11 PDX1 BMP5 RHEB SOX4 NKX2-2 IL6 HES1 BMAL1 IL6R MNX1 CLOCK ONECUT1 BMP6 BHLHA15 GIP CDK6 DLL1 SOX9	47	endocrine pancreas development
GO:0050687	TNFAIP3 ITCH PTPRS DHX58 TARBP2 MUL1 FGL2 FOXP3 PCBP2 F2RL1 ATG5 PTPN22 LILRA4 GPATCH3 C1QBP NLRX1 NPLOC4 PPM1B RNF26 TRAF3IP1 TSPAN6 RNF125 RAB7B ERBIN ILRUN TRIM38 TKFC SEC14L1 ATG12 GRAMD4 UBQLN1 UFD1 HTRA1 MICB RIOK3	35	negative regulation of defense response to virus
GO:1904358	RTEL1 MAPKAPK5 HMBOX1 CCT3 CCT8 CCT5 AURKB DHX36 TNKS2 PNKP MAPK3 CCT4 ATR HNRNPA1 PRKCQ CTNNB1 PKIB HNRNPA2B1 ATM MAPK15 MAPK1 PARN NEK7 MAP3K4 FBXO4 CCT7 TCP1 CCT6A POT1 NAF1 MAP2K7 CCT2 ACD XRCC5 TNKS NEK2 DKC1	37	positive regulation of telomere maintenance via telomere lengthening
GO:0034389	SPART PRKAA1 FITM1 PNPLA3 PTGFRN KAT5 PPIA LDAF1 PLIN2 CDS1 PRKAA2 PLIN5 BSCL2 PPID FITM2 SMIM22 PNPLA2 CIDEC PISD RAB3GAP1 RNF213 PLA2G4C CDS2 TSPO2 SQLE RAB18 DDHD2 ZFYVE1 PLIN3 AUP1 FAF2 TBC1D20	32	lipid droplet organization
GO:0031297	RTEL1 CENPS CENPS-CORT PCNA MRE11 ZNF365 ATRX SAMHD1 OOEP BLM BRCA1 ATR MUS81 ZRANB3 SMARCAL1 EXD2 FAM111A RFWD3 GEN1 EME2 DDX11 NBN CDK9 ZGRF1 FBH1 ALYREF CENPX BRCA2 WRN CORT RAD51 KHDC3L EME1 RAD50 BARD1 PARP1 CARM1 MMS22L SETMAR BOD1L1 FANCM PRIMPOL TRAIP TONSL DNA2 THOC1 RBBP8 ETAA1 NUCKS1	49	replication fork processing
GO:0019896	TRAK1 MAPT UCHL1 MGARP FEZ1 OPA1 HIF1A ACTR10 SYBU HDAC6 HSBP1 AGTPBP1 TRAK2 HAP1 ARMCX3 NEFL AGBL4 SPAST	18	axonal transport of mitochondrion
GO:0042059	CHMP6 ERRFI1 SOCS5 RNF126 DAB2IP ZFYVE28 MVP PTPN3 VPS25 PTPN2 SOCS4 TSG101 ITGA1 PSEN1 DUSP3 RAB7A CBLC ZGPAT SNX5 SNX6 PTPRJ EGFR NUP62 GPRC5A CBL CBLB RNF115	27	negative regulation of epidermal growth factor receptor signaling pathway
GO:1902683	OGT ADAM10 GPC4 DAG1 RAP1A PRKCZ GHSR CNIH2 ZDHHC3 NETO2 STX7 GRIPAP1 IQSEC2 ARHGAP44 NPTN GPC6 TYROBP HRAS DBN1 ITGB3 TAMALIN CPLX1	22	regulation of receptor localization to synapse
GO:0001774	CST7 LRRK2 CLU TRPV1 STAP1 MAPT TREM2 IL13 CCL3 SNCA TAFA3 ATM AZU1 NR1D1 CX3CR1 ITGB2 C5AR1 AGER APP TLR9 IL33 IFNGR1 IFNGR2 ITGAM IL4 GRN CTSC TNF SYT11 LDLR TTBK1 IL6 IFNG TYROBP PTPRC C1QA JUN TLR3 AIF1 JAK2 MMP8 TLR2 CX3CL1 SPHK1	44	microglial cell activation
GO:0031294	LILRB2 CD86 EFNB3 CARD11 CD28 EFNB2 CD3E TNFSF4 TNFRSF13C CD24 TNFSF14 LCK CD40LG CCL19 ICOS HHLA2 VAV1 EFNB1 TNFRSF14 LGALS1 PIK3CA CCL21 LYN KLRK1 AKT1 CD81 KLRC4-KLRK1 CD80 CD5 PDCD1LG2 PTPN6 CD274 LILRB4 CAV1 IL4 TMIGD2 MAP3K8 FYN SRC DPP4 CCR7 CD320 YES1 TNFSF13B CD160 CSK PTPN11	47	lymphocyte costimulation
GO:0033173	PPP3CC PPP3CB CHERP ACTN3 CHP1 GSK3B HOMER3 PPP3R1 CAMTA1 NFATC4 PPP3R2 PRNP PTBP1 ADGRB2 RCAN1 IGF1 FHL2 NFATC3 MYOZ2 PPP3CA LACRT TBC1D10C STIMATE LMCD1 CIB1 CLEC7A SPPL3 C10orf71 PLCG2 ERBB3 DYRK2 EFHB NFATC2 NFATC1 TNF AKAP5 NFAT5 HOMER2 CHP2 MYOZ1 MAPK7 SLC9A1 ATP2B4 MTOR AKAP6	45	calcineurin-NFAT signaling cascade
GO:0002675	FFAR3 ADAM8 PIK3CG FCGR1A IL1B TNFSF11 C2CD4A HLA-E ZP3 CNR1 BTK CREB3L3 PTGS2 PARK7 IL6ST NPY5R OSM C2CD4B TNF IL6 OSMR C3 FFAR2 PTGER3 CCR7 TNFRSF11A ALOX5AP	27	positive regulation of acute inflammatory response
GO:0090030	NR3C1 BMP5 PDE8B DKK3 CLCN2 WNT4 DGKQ BMP6 LHCGR REST ATP1A1 BMP2 POR IGF1R DAB2 H6PD	16	regulation of steroid hormone biosynthetic process
GO:0090208	NR1H2 APOC2 KAT5 SREBF1 SLC27A1 DGAT2 PLIN5 FGF21 CNEP1R1 APOA5 PNPLA2 AADAC SCARB1 ABHD5 DAGLB RGN APOA1 LDLR GPLD1 CTDNEP1 APOA4 MFSD2A NR1H3	23	positive regulation of triglyceride metabolic process
GO:0097484	RNF157 WASF1 CYFIP1 CACNG7 SLC9A6 OSTN CDKL3 MUL1 SYT4 NEDD4L SMURF1 RIMS1 SPAG9 SYT17 SYT3 RIMS2 AUTS2 SYT1 LLPH PRKN SYT2 UNC13A CPNE6 BCL11A SLC23A2 PLAA CXCR4 CPNE5 TMEM108 ITSN2 SH3GL2 STK11 RASAL1 CPNE9 CYFIP2	35	dendrite extension
GO:0001829	TEAD4 HAND1 CNOT2 CNOT3 BYSL JUNB HOPX SP3 CTR9 CDX2 ADA NODAL RBM46 CITED2 CUL3 YAP1 EOMES SRF CNOT1	19	trophectodermal cell differentiation
GO:0043501	MYH7 ACTN3 MYOC ATP2A2 TNNT1 CFLAR CACNA1S IL15 MYOZ2 TNNC1 PPP3CA MYOD1 TRIM63 GTF2IRD1 CAMK2B RPS6KB1 CAMK2G MSTN IGFBP5 MYOZ1 MYMK TNNI1 ACTA1	23	skeletal muscle adaptation
GO:0072012	FOXC2 BMP4 BMP7 PDGFD WT1 ANGPT1 PECAM1 CFLAR AQP1 SERPINB7 EDNRA PDGFA NOTCH3 TEK PDGFRB PDGFRA NOTCH2 ACTA2 CD34 TCF21 NOTCH1 GPR4 PDGFB HES1 IL6R EGR1 ITGB3 OSR1 ANGPT2	29	glomerulus vasculature development
GO:0010669	STRAP IL17A LDB1 MUC6 CXADR TFF2 TFF1 LSR VSIG1 ZNF830 RBP4 NOD2 LACRT PBLD NEUROD1 MKS1 MUC13 PIWIL4 LDB2 TLR9 TLR4 ILDR1 CROCC SERPINA3 SLC22A5 TFF3 INAVA MUC4 CRACD SRF SOX9	31	epithelial structure maintenance
GO:1903959	ANO9 ACE2 ITGB1 RGS4 RGS2 SLC17A8 PRNP PTAFR SLC43A2 ARL6IP1 ATP1A2 SLC38A1 PER2 CFTR SLC34A1 PSEN1 GOPC ARG1 TCAF1 SLC43A1 TCAF2 GRM5 CLTRN RIPK1 ARL6IP5 TNF ABCB1 AGT	28	regulation of anion transmembrane transport
GO:0006662	AGMO PLA2G4A PAFAH1B1 PLAAT3 PEX7 DHRS7B PLA2G7 TMEM86B LIPE LPCAT2 AGPS GNPAT FASN PLA2G10 PEDS1 PLA2G4C NCEH1 FAR1 PLA2G6 CHPT1	20	glycerol ether metabolic process
GO:0030212	ITIH5 STAB2 ITIH2 LYVE1 ITIH1 CD44 HEXA ITIH3 NFKB1 HYAL4 HAS1 IL15 HEXB IL1B ABCC5 CEMIP FGF2 SMPD3 HAS2 ITIH6 TNFAIP6 ITIH4 GUSB TGFB1 SPAM1 HYAL2 EGF CLTC CEMIP2 PDGFB HYAL1 AP2A1 HMMR HAS3 HYAL3	35	hyaluronan metabolic process
GO:0000462	DHX37 FCF1 RRP36 DCAF13 UTP3 RPS8 TBL3 ERCC2 NOP14 BMS1 BYSL RCL1 ABT1 TSR1 UTP20 RPS14 UTP6 KRI1 UTP25 GTF2H5 WDR43 WDR46 HELB NOL10 RRS1 RPS21 RPP40 UTP23 PWP2 NGDN HEATR1 RPS19 MRPS11 TSR2 NOP9 UTP4 SLX9 RPS16	38	maturation of SSU-rRNA from tricistronic rRNA transcript (SSU-rRNA, 5.8S rRNA, LSU-rRNA)
GO:0090520	SMPD3 SPHK2 RAC1 MFSD2B GPR6 S1PR5 PIK3CB S1PR1 AKT1 EZR SPHK1 S1PR4 S1PR2 SPNS2 PIK3CG S1PR3 KLF14 PLPP3	18	sphingolipid mediated signaling pathway
GO:0035891	VPS37B CHMP6 CHMP2A PC TRIM25 PPIA CHMP2B CHMP5 CHMP4B TRIM62 TSG101 DDB1 PPID ZNF502 VAPA RAB7A CHMP7 RNF103-CHMP3 IST1 CHMP1B CAV2 VPS4A ARL8B CHMP4A TRIM31 CHMP3 CHMP4C VPS4B CHMP1A	29	exit from host cell
GO:0007212	DTNBP1 PALM RGS8 LRRK2 GSK3B RGS4 GNA14 NCSTN GNB5 FLNA ARRB2 GNB1 ALK KLF16 DRD5 PTGER1 DRD3 GNG2 GSK3A GNAI3 GNA15 SLC1A1 ADCY5 GNAS DRD2 PRMT5 GNAL CALY CAV2 GNA11 VPS35 SLC9A3R1 DRD4 GNAO1 DRD1 ADCY6 NSG2 NSG1	38	dopamine receptor signaling pathway
GO:2000811	TLE1 PDK4 PTRH2 CEACAM5 PIK3CA ITGB1 BCL2 PIK3R3 ITGA5 PTK2 SRC NOTCH1 ZNF304 CEACAM6 MCL1 NTRK2 CAV1 SNAI2	18	negative regulation of anoikis
GO:0048490	BORCS5 AP3B2 DTNBP1 AP3D1 BLOC1S4 AP3S1 BLOC1S3 AP3S2 TRIM46 AP3B1 CNIH2 BLOC1S1 BLOC1S2 MAP2 BLOC1S5 BLOC1S6 SNAPIN AP3M2 AP3M1	19	anterograde synaptic vesicle transport
GO:0022401	ADRB3 APELA GRK2 ARRB2 NECAB2 DRD3 APLNR SAG DNM2 GIPR ENTREP1 HTR1B ADM GRK3 ARR3 UBQLN2 DRD2 GRM5 ADRB2 ARRB1 HTR2B APLN GTF2H2	23	negative adaptation of signaling pathway
GO:0035435	SLC20A2 SLC20A1 SLC17A1 SLC37A1 SLC37A3 XPR1 SLC37A2 SLC25A14 SLC25A10 SLC25A3 SLC34A1 SLC25A11 SLC17A7 SLC37A4 ADAMTS8 SLC25A30 ANKH	17	phosphate ion transmembrane transport
GO:0001964	PTEN MECP2 ADORA2A GRIN3A TUBA1A DRD3 SLITRK6 PENK GRIN2D UCN PRKN GLRB GRID2 DRD2 GLRA1 CHD8 BACE1 CSMD1 CTNNA2 DRD1 SLC6A3 KCNH1 GRIN2A NPAS1 KCNA1 DVL1	26	startle response
GO:0021695	OGDH ATP7A TTBK2 GLI1 FAIM2 KLHL1 LHX5 CBLN1 DLL1 TTLL1 ZNF365 B4GALT2 NEUROD2 LDB1 HERC1 TUBA1A SLC25A46 OPHN1 HSPA5 KNDC1 RERE COQ8B LHX1 CEND1 GBA1 SEZ6 SPTBN2 UQCRQ AARS1 SKOR2 GRID2 DIXDC1 CDK5 SMO MTPN MDK AGTPBP1 NAGLU GLI2 WNT7A MAP2K1 KIF14 TRNP1 EZH2 SERPINE2 TTC21B CLP1 WHRN PROX1 RORA ARCN1 PTPN11	52	cerebellar cortex development
GO:0018195	PRDM14 PRMT7 PRMT6 PRMT8 PRDM1 PRMT2 PRDM4 PRMT9 NDUFAF5 NDUFAF7 PRMT1 CLNS1A PRMT5 PRMT3 PARK7 CARM1 METTL23 KRTCAP2 COPRS WDR77	20	peptidyl-arginine modification
GO:0048875	ADGRF5 KDR ABCA12 ABCA3 SFTPD NAPSA NKIRAS2 ITGB6 HOMER2 LPCAT1 EPAS1 RCN3 CTSH OAS1 VEGFA NKIRAS1 HOMER1	17	chemical homeostasis within a tissue
GO:0035195	BMP4 CNOT8 ZMPSTE24 ELAVL1 EIF6 ZFP36 AGO1 EIF4G1 LIMD1 POU5F1 TNRC6B XPO5 TERT LIN28B DND1 MAEL LIN28A PPARG AGO2 RBM4 NCBP2 FXR1 DDX6 MYCN WTIP AGO4 AJUBA TP53 CNOT7 TGFB1 BCDIN3D EIF4ENIF1 PUM1 TRUB1 ZC3H10 FMR1 TRIM71 RAN AGO3 NCBP1 STAT3 IL6 PUM2 MOV10 TNRC6A EIF4E2 TIAL1 TNRC6C CNOT1 DHX9	50	miRNA-mediated gene silencing
GO:0010958	ATP1A2 TNF SLC7A5 ACE2 SLC38A1 ITGB1 RGS4 PER2 AGT RGS2 SLC43A1 ARL6IP5 PSEN1 SLC17A8 ARG1 SLC43A2 CLTRN ARL6IP1	18	regulation of amino acid import across plasma membrane
GO:0006244	ENTPD5 UPP1 DCTPP1 TDG DPYD OGG1 MBD4 NEIL1 ENTPD7 NTHL1 UNG UPB1 DUT LOC100506422 UPP2 TYMP DPYS NEIL2 SMUG1 NT5M NT5C ENTPD4	22	pyrimidine nucleotide catabolic process
GO:0002269	CST7 LRRK2 CLU TRPV1 STAP1 MAPT TREM2 IL13 CCL3 SNCA TAFA3 ATM AZU1 NR1D1 CX3CR1 ITGB2 C5AR1 AGER APP MYD88 TRAF3IP2 TLR9 IL33 IFNGR1 IFNGR2 ITGAM IL4 GRN CTSC TNF SYT11 LDLR TTBK1 IL6 IFNG TYROBP SCNN1B PTPRC C1QA JUN TLR3 AIF1 JAK2 MMP8 TLR2 CX3CL1 SPHK1	47	leukocyte activation involved in inflammatory response
GO:0051127	ABI2 WAS FMN1 WASF1 WASF2 CYFIP1 GSN TRIM27 NCKAP1 FCHSD2 BRK1 SCIN WHAMM WASF3 WASL MAGEL2	16	positive regulation of actin nucleation
GO:0060765	SIRT1 DDX5 DAB2 SMARCA4 SFRP1 PRMT2 NCOR2 HDAC1 FOXH1 KDM1A PIAS2 ZBTB7A TRIM68 NODAL KDM5D RNF6 PKN1 FOXP1 PHB1 SAFB2 PARK7 TCF21 KDM4C EP300 NCOR1 HDAC6 RNF14 HEYL	28	regulation of androgen receptor signaling pathway
GO:0031076	IFT172 BMP7 FRS2 STRA6 RARG ZEB1 CDK20 WDR19 FZD5 IFT140 TH ALDH1A3 SP3 RARA FOXF2 PAX2 FGF10 PAX6 TBX2 SIX3 RDH10 NES HIPK1 CITED2 TFAP2A WNT5A TWIST1 TULP3 IHH PHACTR4 SOX11 HIPK2 PROX1 ALDH1A2 PPP1R13L WNT16 KDM2B	37	embryonic camera-type eye development
GO:0061469	WNT3A NUPR1 WDR13 SFRP1 ERRFI1 SGPP2 FMC1 IRS2 PTPRN NR4A3 MEN1 NR4A1 NR1D1 PDX1 FMC1-LUC7L2 CDK4 PHOX2B	17	regulation of type B pancreatic cell proliferation
GO:0019320	ACTN3 HK1 FUT9 PFKM ALDOB FOXK1 GALE GALM BAD PKM PGK1 PFKP GALT ENO2 TKTL1 PGAM2 TPI1 HK3 ENO1 FOXK2 FUT2 GLYCTK TIGAR GALK1 ENO3 FUT5 GLB1 FUT10 HK2 TP53 SLC25A12 FUT4 FUT7 FUT8 PFKL FUT6 TKFC FUT1 GCK LRP5 PFKFB2	41	hexose catabolic process
GO:0044060	KISS1 CRY2 LINC02210-CRHR1 TSPO REN GHRL FOXL2 INHBA SPP1 NKX3-1 CRHR1 CYP19A1 F2R OPRK1 RETN F2RL1 OR51E2 CRHBP UCN NPVF INHBB INHA AGTR1 SMAD4 TACR2 LEP PTPN11 POMC GALR1 C1QTNF1 CRH GDF9 GJA1 CRY1 GAL KDM5B RAB8B BMP6 DAB2 AGT	40	regulation of endocrine process
GO:1901385	PPP3CC PPP3CB LINC02210-CRHR1 AHNAK CACNB1 CABP4 CABP1 CABP5 GNB5 PPP3R1 RRAD DRD3 PPP3R2 KCNE2 CACNB4 CABP2 CRHR1 DMD NPPA CACNB2 KCNE1 PPP3CA OPRL1 NOS1AP EHD3 CALM1 HPCA STAC STAC2 DRD2 NIPSNAP2 CACNB3 CDK5 CALM2 SRI CALM3 PDE4B FMR1 DRD4 AKAP5 CBARP STAC3 GEM REM1 GPR35 CACNA2D1	46	regulation of voltage-gated calcium channel activity
GO:0001732	EIF3C EIF3G EIF3B EIF3I EIF3H EIF2S2 EIF3K EIF3CL EIF3F EIF3M EIF3A EIF3J EIF3L EIF3E EIF5 EIF3D	16	formation of cytoplasmic translation initiation complex
GO:0090036	ULK4 MYADM FLT4 WNT11 DGKD DGKG SEZ6 ADRA1A GPD1L CD40 WNT5A SEZ6L2 VEGFA SPHK2 ADGRV1 PLA2G6 AKAP12 SEZ6L MC1R	19	regulation of protein kinase C signaling
GO:0046628	SIRT1 SORBS1 IGF2 PTPN2 ZBTB7B PRKCZ SERPINA12 AGT LEP SORL1 PTPN11 ADIPOR1 CTSD PTPN1 ERFE OSBPL8 C1QTNF12 SNX5 INS IRS1 NR1H4 GKAP1 SRC NUCKS1 GNAI2	25	positive regulation of insulin receptor signaling pathway
GO:0071354	SPI1 C1QTNF4 PID1 NFKB1 PTPN2 HAMP RELA CTR9 SMAD4 PTPRT AQP4 SELPLG TDGF1 SBNO2 JAK1 PHB1 FER CAMP GFI1 IL6ST RIPK1 FGG STAT3 IL6 FGF23 YAP1 IL6R ST18 SRC ST3GAL6 CEBPA JAK2 PTGIS	33	cellular response to interleukin-6
GO:0000466	EXOSC9 FCF1 EXOSC8 ERI2 NOP14 NOL9 RCL1 BOP1 ABT1 EXOSC3 UTP20 KRI1 EXOSC7 RRS1 RPS21 EXOSC2 ERI3 RPP40 FTSJ3 WDR12 ERI1 URB1 EXOSC10 NOP9 PES1	25	maturation of 5.8S rRNA from tricistronic rRNA transcript (SSU-rRNA, 5.8S rRNA, LSU-rRNA)
GO:0032634	IL1RL1 PDE4D FOXP3 PRKCZ CRLF2 IL1RAP TSLP RARA IFNL1 IL17RA GATA3 TNFRSF21 IL33 LILRB4 LGALS9 IL9 EPX SCGB1A1 IFNA2 LEF1 IL5RA	21	interleukin-5 production
GO:0097421	GLI1 PCNA PTCH1 GFER CCND1 PTPN3 VTN HAMP CSNK2A2 CPT1A UCP2 IL10 CEBPB CLDN1 SLC7A5 PRMT5 AURKA TYMS IHH RGN TNF HMOX1 EZH2 IL6 SRSF5 PNPT1 SERPINA10 CPB2	28	liver regeneration
GO:0045066	DROSHA LILRB2 HLA-DRA PLA2G2D KAT5 FANCD2 CD28 TOX FOXP3 TNFSF4 HLA-DRB1 FOXO3 IL2 CTLA4 HLA-G CD46 MDK AMBRA1 KLHL25 FUT7 LILRB4 CR1 BTN2A2 PSG9 KAT2A FANCA LGALS9 IFNG IRF1 IL2RG VSIR SOX12 BCL6 LAG3 IL4I1 DUSP10 SOCS1	37	regulatory T cell differentiation
GO:0035336	ACSBG2 ELOVL3 ELOVL1 DGAT1 ACSL5 FAR2 HSD17B12 ELOVL2 ELOVL7 ELOVL5 HACD1 ACSL1 ELOVL4 DGAT2 ACSBG1 HACD2 TECR ACOT7 ACSL6 ACSL4 FAR1 ELOVL6 ACSF3 THEM5 ACSL3	25	long-chain fatty-acyl-CoA metabolic process
GO:0048873	CORO1A PRDM14 AKT3 CCR2 GATA2 TUBA1A NOS3 SASH3 F2R XIAP GIGYF2 BCL2 IL7 CSF1 KMT2A PTH GATA1 FH LIPA SMO BAX KLHL10 NOTCH1 RAC3 P2RX7 VPS54 ILDR2 KRAS IL20RB SOX9 PTPN11	31	homeostasis of number of cells within a tissue
GO:0030574	MMP3 CTSB MMP13 ITGB1 MMP11 MMP12 PRTN3 MMP21 MMP14 MMP16 RETREG1 MMP9 ADAMTS2 CTSL MMP7 CST3 MMP26 MMP25 MMP24 RETREG2 MMP15 MMP19 FAP TMPRSS6 PEPD MMP2 KLK6 ADAM15 MMP10 MMP1 MMP17 CTSK MMP23B MMP27 MMP20 VSIR CTSS RETREG3 MRC2 MMP28 FURIN ADAMTS14 PRSS2 MMP8 ADAMTS3	45	collagen catabolic process
GO:2000765	CNBP CPEB2 RBM24 PKM PABPC1 YBX3 DHX36 SYNCRIP CPEB4 RPL13A LIN28A YTHDF2 HNRNPD CSDE1 UNK CPEB1 HNRNPU FMR1 PAIP1 NCK1 METTL3 YBX1 CPEB3 ZNF385A IGF2BP1 SH3BGRL ZCCHC13 MTOR DHX9	29	regulation of cytoplasmic translation
GO:0045091	AICDA APOBEC3A_B TRIM28 MORC2 APOBEC3C APOBEC3B HMGA2 APOBEC3H RESF1 CXCL8 TASOR APOBEC3F TOP2B TOP2A MPHOSPH8 INPP5K APOBEC3G APOBEC3A SETDB1	19	regulation of single stranded viral RNA replication via double stranded DNA intermediate
GO:0061756	ZDHHC21 CHST2 SLC39A8 JAM2 FUT9 ITGB1 LRG1 SELE CCR2 RHOA ST3GAL4 ITGA4 PTAFR CHST4 RELA LEP GP1BA CX3CR1 ITGB2 ETS1 VCAM1 SELPLG KLF4 PODXL2 MADCAM1 GCNT1 ELANE GOLPH3 CXCL12 CCL21 MDK EXT1 IRAK1 SPN ROCK1 ITGB7 FUT7 FUT4 SELL SELP CCL28 TNF NFAT5 IL6 ADD2 TRAF6 CCL25 ALOX5	48	leukocyte adhesion to vascular endothelial cell
GO:0097205	UMOD ADORA1 ITGA3 CYBA SULF1 UTS2 KIRREL1 AQP1 F2R EDNRA GAS6 F2RL1 PPP3CA RHPN2 SULF2 JCHAIN TBC1D8B XPNPEP3 CD34 PDGFB CORO2B MCAM NPHS2 ADGRF5 PTPRO TMEM63C MYO1E GJA5 EMP2	29	renal filtration
GO:0000002	STOML2 AKT3 RRM2B DNAJA3 TOP3A SLC25A36 MGME1 SSBP1 STOX1 SLC25A4 TWNK SESN2 RRM1 OPA1 METTL4 POLG TP53 PARP1 ENDOG LIG3 TYMP PPARGC1A FLCN PRIMPOL PIF1 DNA2 MEF2A TEFM MPV17 POLG2 SLC25A33 LONP1	32	mitochondrial genome maintenance
GO:0034314	ABI2 HIP1R WASHC4 ARPC4 CORO1B WASHC1 WASF1 ARPC1A AP1AR CYFIP1 CARMIL2 BRK1 CARMIL1 ACTR3 WASHC5 WASF3 WASL GMFB MAGEL2 ARF1 ARPC5L WASHC3 ARFIP2 ARPC2 WASF2 DNAI3 IQGAP2 ARPC5 TRIM27 FCHSD2 JMY WASHC2A WHAMM PICK1 CTNNA2 GMFG WAS ARFIP1 WASHC2C ARPC3 ACTR2 ARPC1B NCKAP1 CARMIL3	44	Arp2/3 complex-mediated actin nucleation
GO:0030705	FLOT2 KLC3 DTNBP1 BBS12 UXT DYNC1H1 RAB6A AP3D1 BLOC1S4 CLIP3 MYO1G ARHGAP21 KIF1A SOD1 DYNLL1 F8A3 HOOK2 WASL SPAST CCDC88A APBA1 MAK MAP1A SSNA1 CNIH2 STAU1 COPG2 TERF2 MYO19 MYO6 MAP2 IFT46 TUBA1C UCHL1 FEZ1 MYO1F SYNE2 RAB21 BLOC1S6 ACTR10 CILK1 RHOT1 KIF1C DYNLT2B MYO1C TMEM108 DYNC1I1 MYO1A SUN2 CDC42 ARL8A HIF1A IFT88 LCA5L IFT52 PPFIA2 AP3B2 MREG BICD2 WASF1 INTU SUN1 KIF4A NEFH BICDL1 TU…	208	cytoskeleton-dependent intracellular transport
GO:0060047	KCNIP2 GAA KCNJ3 GPX1 FOXN4 P2RX4 ACE NKX2-5 RGS2 ATP2B1 MDM2 CORIN YWHAE SCN10A SOD1 KCNA5 MAP2K3 RYR2 NOS3 NEDD4L TH EDN1 ATP2B2 ATG5 KCNE1 SLC4A3 HSPB7 GJC1 GPD1L CAV3 CALM1 CYP2J2 CLIC2 ADM2 TBX2 ADM5 SMAD7 HEY2 CALCA SRI ATP1B2 ATP2A1 SPTBN4 GJA1 SCN5A CAV1 HCN1 TMEM161B CCN2 APLN ADRA1B KCNJ2 MEF2A NOS1 CDC42 SLC9A1 GSTM2 THRB POPDC2 MTOR DSG2 TMEM38A AGT GATA4 APELA MYLK2 S100A1 ASB3 RGS4 …	243	heart contraction
GO:0050832	HRG SPI1 ZBP1 S100A9 LTF IL17A DEFB106A GPR15LG GAPDH USP15 DEFB119 DCD FAM3A IL36RN DEFA4 S100A12 HTN1 COTL1 MPO HAMP DEFB136 RARRES2 S100A8 DEFB4A CLEC4E CLEC4C CTSG JAGN1 IL17RA RNASE8 CLEC6A TRIM62 CX3CR1 ARG1 ELANE SPON2 CLEC7A NLRP10 CLEC4A GNLY DEFB106B CLEC4D IL17RC PLCG2 DEFA3 HTN3 CHGA DEFA1 CARD9 DEFA5 DEFB114 PLA2G5 BCL10 DEFA6 DEFA1B DEFB4B RNASE7	57	defense response to fungus
GO:0090263	RSPO3 CSNK1G2 DAAM2 NFKB1 XIAP EDA SFRP4 GPC3 USP47 COL1A1 SCEL JRK EGF PPM1A ATP6AP2 ASPM CAV1 SMURF2 SOX4 BMAL1 FGF9 GPC5 CSNK1G1 LRRK2 TMEM9 BAMBI NRARP USP34 USP8 ADGRA2 JUP RECK PPM1B TRPM4 WLS PPM1N FAM53B LGR6 LGR5 TGFB1 FZD9 CCAR2 DDX3X RBPJ GSKIP CAPRIN2 CTDNEP1 TTC21B EGFR WNK2 LRRK1 FGFR2 ZEB2 CSNK1G3 FRAT1 CSNK1D GPRC5B TNKS2 RSPO2 VCP SFRP1 RNF220 PRDM15 DLX5 RSPO1 WNT3A LGR4 SEMA5A …	104	positive regulation of canonical Wnt signaling pathway
GO:0090257	BECN1 ABCC8 CACNB1 P2RX4 NKX2-5 CALCRL MYL9 RGS2 ATP2B1 HDAC4 RHOA SCN10A SOD1 DOCK4 RYR2 NOS3 GATA5 EDN1 TNNC2 NPNT MYOG FOXO3 NR4A3 P2RX1 PPARG TOMM70 ADORA2B PLN SMAD4 TACR2 CAV3 CALM1 LMCD1 GTF2IRD1 ADRA2A CLIC2 SMAD7 CAMK2B CALCA SRI ATP2A1 FBXO32 CAV1 CAMK2G SCN5A SELENON CCN2 ABAT ADRA1B KCNJ2 PROK2 MEF2A PI16 NOS1 SLC9A1 GSTM2 AIF1 DSG2 AKAP6 AGT GATA4 ZDHHC21 CHRM3 TMEM38A MYLK2 ASB3 RGS…	232	regulation of muscle system process
GO:0035108	FBN2 BAK1 ALX4 LMBR1 MBNL1 HOXA13 SP8 PBX2 ZNF219 HOXA9 PCSK5 GPC3 WNT3 SMAD4 HOXC10 GDF5 DLX6 TBX2 RDH10 GNA12 WNT5A SALL1 SOX4 ZBTB16 SOX11 ACD SEMA3C FGF9 RPGRIP1L CHST11 TMEM231 MSX1 IFT52 FMN1 BMP7 INTU ASPH RARG WDR19 IFT140 ZNF141 SHOX2 NOG PBX1 TP63 HAND2 PSEN1 RECK LNPK AFF3 COL2A1 MYH3 CIBAR1 B9D1 PKDCC ECE1 FZD6 DKK1 EXT1 RNF165 EVX2 NOTCH1 TULP3 IHH VPS54 TGFB2 GREM1 CACNA1C SKI SHH A…	143	limb morphogenesis
GO:0007584	BECN1 FOLR1 GPX1 LPL CCND1 TSHB ATP2B1 OXCT1 POR OGG1 ACSL1 IL15 NDOR1 RARA STC2 PPARG ADSL SLC34A1 FES ABCG5 STAT1 COL1A1 VCAM1 CYP24A1 MTHFR UCP3 EPO TYMS CDKN2D NR1H4 NQO1 SNW1 TFRC DNMT3A ARSB MTOR VDR MAP1B GDAP1 GATA4 RXRA SRSF2 BMP7 A2M TGFBR2 CYBB XBP1 CBS ALPL SPP1 AQP3 F5 POSTN HSF1 CYP27B1 OTC CDKN2B FOLR2 PDK2 SST LEP ARG1 LTA CYP1B1 ALAD ASCL1 CNR1 PTGS2 RXRB HLCS SLC27A4 TRIM24 SHAN…	155	response to nutrient
GO:0002011	PLET1 PHLDB2 FLRT3 PTEN BMP7 ITGB1 FLNA LRG1 MSX2 CD44 CCN1 CARMIL2 DDR1 ARHGAP24 RHOA FERMT1 MMP12 DAG1 DLL4 RREB1 COL5A1 FERMT2 ACVRL1 ADAM17 CLASP1 LAMA1 JAG1 PALS1 SOS1 AJUBA DVL2 CEACAM1 PDCD10 LCP1 MEGF8 NOTCH2 HBEGF SRF WNT5A NOTCH1 ARHGAP35 CLASP2 HOXB2 MRTFA ARHGAP12 PHACTR4 CD151 HOXB4 TOR1A BMP5 LIN7C RHOC SOX11 TBX20 ITGA5 TMEFF2 PDPN DVL1 MTOR WNT7A	60	morphogenesis of an epithelial sheet
GO:0046849	PTH1R DEF8 LEPR MC4R RAB7A GDF5 CALCA TCIRG1 TPH1 GJA1 P2RX7 SNX10 NOX4 TMEM119 TFRC TNFRSF11A CTHRC1 FSHB PTN SUCO GPR55 GPR137 SPP1 PTK2B NCDN S1PR1 IL7 IAPP HTR1B LEP PPARGC1B P3H4 SPP2 EXT1 TGFB1 IHH RASSF2 GREM1 CLDN18 IL6 TGFB3 CSF1R TRAF6 LRRK1 TNFAIP3 SYT7 EPHA2 EFNA2 SFRP1 BGLAP INPP5D TNFSF11 PLEKHM1 LTBP3 LRP5L TF LGR4 IL20RA NOTCH2 DCSTAMP CARTPT CCDC154 SIGLEC15 ZNF675 LRP5 CD38 GPR1…	90	bone remodeling
GO:0031396	CDC20 RIPK2 GTPBP4 PTEN BUB3 UFL1 SENP2 SEPTIN4 ANGPT1 MTA1 BRCA1 PHF23 ISG15 TBC1D7-LOC100130357 XIAP HSP90AB1 HSP90AA1 MAGEA2B ATG5 PSMD10 RBX1 DCUN1D4 RPL37 HUWE1 TICAM1 BUB1B DCUN1D2 N4BP1 CDC20B SMAD7 AKT1 SKP2 AXIN1 NDFIP1 PDCD6 SPOPL UBXN1 MAD2L2 CAV1 HDAC8 PRICKLE1 ARRDC3 SOX4 FYN RNF111 ABL1 UBE2D1 CBLB PELI1 FBXO5 CENPS-CORT HSPA1A COMMD3-BMI1 CHP1 NHLRC1 LRRK2 SQSTM1 NXN CDC14B U2AF2 R…	213	regulation of protein ubiquitination
GO:0045639	MAPK11 GATA2 RB1 TESC IL23A FOXO3 CTNNBIP1 GATA1 FES RUNX1 STAT5B STAT1 ETS1 RAB7B ACIN1 RIPK1 OCSTAMP PRKDC NEDD9 HIF1A HSPA1A ID2 IL34 HSF1 EVI2B ACVR2A POU4F1 ANKRD54 JAG1 RCOR1 PPARGC1B KLF10 PF4 THPO TAL1 TGFB1 BRD1 ABCB10 ACVR1B STAT3 IFNG TYROBP TRAF6 CCR1 KAT7 MAPK14 IL12B RHEX HOXA5 IL5 POU4F2 IL23R MED1 CD74 INPP5D TREM2 TNFSF11 FAXDC2 CSF1 SLC9B2 FADD PLA2G3 HMGB2 NOTCH2 DCSTAMP HAX1 L…	100	positive regulation of myeloid cell differentiation
GO:0006879	SLC46A1 FTHL17 SLC39A8 FRRS1 HEPHL1 ABCB7 SOD1 FTH1 SCARA5 EGLN1 ATP6V0D1 HJV SLC22A17 GLRX3 CCDC115 HAMP FLVCR1 ATP6V0A2 FTL LCN2 SLC11A1 ISCU STEAP4 NUBP1 SMAD4 CP CYBRD1 NCOA4 MYC ATP6V1A TF SLC40A1 CYB561 TMPRSS6 TTC7A ERFE IREB2 SRI FXN STEAP2 NDFIP1 BOLA2 ABCB6 HPX ATP13A2 ATP6AP1 HMOX1 HFE ATP6V1G1 IFNG TFRC BOLA2B TMEM199 ACO1 ALAS2 GDF2 CYB561A3 BMP6 FTMT HEPH HIF1A SLC11A2 TFR2 SLC39A14	64	cellular iron ion homeostasis
GO:0046034	NADK NDUFC2 PRKAA1 ALDOA PFKM NDUFB1 COX2 NDUFA13 ATP5PO HDAC4 NDUFB10 BAD GAPDH PGK1 PFKP ENO2 NDUFS1 NDUFA5 ATP5PD ENO4 MLXIPL PGM1 FBP1 NDUFS5 ND1 DHTKD1 FIGNL1 ND3 ND4 ND2 NT5E SIRT6 SLC25A12 FIS1 P2RX7 SDHB PRKAG1 EP300 FLCN GCK OGDHL BPGM NDUFS2 ATP5PB NMNAT1 NDUFA2 HIF1A ATP5MGL CTNS PARG MTOR NDUFS4 NDUFA10 ARL2 HSPA1A ANTKMT SLC4A4 NDUFS3 NDUFB6 EIF6 ALDOB PKM PGAM2 OLA1 ATP5MC1 ATP5PF H…	214	ATP metabolic process
GO:0030500	FBN2 ANO6 CCN1 ATP2B1 NELL1 GATA1 ATRAID WNT4 NBR1 BMPR1B P2RX7 TMEM119 STATH RFLNB MEF2C PHOSPHO1 HIF1A VDR ACVR2B RXRA BMP7 ACVR1 PTN RFLNA CYP27B1 ACVR2A OMD PTK2B MGP FAM20C S1PR1 CCL3 PKDCC TRPM4 TGFB1 RXRB TENT5A FZD9 GREM1 AHSG ZNF664-RFLNA TGFB3 BMP2 IFITM5 SOX9 CCR1 ACTN3 ZMPSTE24 MATN1 BGLAP LTBP3 ANKH OSR2 NOTUM BMPR1A GPM6B SMAD3 SGMS2 COMP FGF23 ADGRV1 OSR1 BMP4 TXLNG SRGN LTF BMPR2 …	82	regulation of bone mineralization
GO:0080164	HBB PKD2 TSPO P2RX4 SOD2 CLU DDAH2 DYNLL1 ASS1 TRPV1 CD47 INSR HSP90AB1 HSP90AA1 EDN1 PTK2B DNM2 GLA IL1B NOS1AP KHSRP SIRPA TICAM1 CX3CR1 ZC3H12A PTX3 TLR6 IL10 KLF4 CLEC7A AGXT2 RAC1 ASL AKT1 KLRK1 TMEM106A CD34 PTGIS PTGS2 KLRC4-KLRK1 TLR4 RGN CAV1 DDAH1 SMAD3 AGTR2 TNF KLF2 IFNG ATP2B4 CD36 ACP5 NPY SELENOS ROCK2 AIF1 JAK2 MMP8 AGT	59	regulation of nitric oxide metabolic process
GO:0002707	CSMD3 PPP3CB SERPINB9 AHR LILRB1 GFER ARRB2 CRK CR1L DUSP22 HAVCR2 NCKAP1L FOXP3 FOXJ1 NOD2 IFNB1 XCL1 CLEC12B HLA-E MICA ARG1 HLA-A KIR2DL4 CEACAM1 SMAD7 TBX21 HLA-G CR2 CD46 NDFIP1 HLA-B KLRC1 PTPN6 SUSD4 FCGR2B C4BPA CD55 CLEC4G PARP3 SLAMF1 LILRB4 IL7R CR1 C4BPB LGALS9 HFE SERPINB4 PTPRC THOC1 KLRD1 BCL6 IL20RB IL4I1 CD96 IFNA2 HLA-F	56	negative regulation of lymphocyte mediated immunity
GO:0001942	DSG4 DNASE1L2 ALX4 SAV1 SOX18 TMEM79 NSDHL EDA SOX21 PDGFA SMAD4 KRT27 SOS1 CD109 WNT5A LDB2 PLA2G10 FGF7 FST PIAS4 TRPC4AP SNAI1 ZDHHC21 INTU FERMT1 MYSM1 BCL2 TP63 RELA FOXN1 FZD6 DKK1 LGR5 EXT1 NOTCH1 NGFR TGFB2 ACVR1B DKK4 FUZ RBPJ KRTAP21-1 EGFR DLX3 SHH FGFR2 SOX9 EDAR ZMPSTE24 FOXE1 LDB1 ERCC2 TGM3 KRT84 KRT25 FOXQ1 SPINK5 HDAC2 LHX2 LGR4 FZD3 APCDD1 SMO LAMA5 GORAB TNF KRT71 PUM2 IGFBP5 K…	91	hair follicle development
GO:0009798	TDRD7 SENP2 MESP2 SETDB2 MNS1 LHX1 WNT8A GPC3 CDX1 WNT3 SMAD4 PAX6 SIX3 PGAP1 HEY2 AXIN1 GDF3 WNT5A PRICKLE1 RIPPLY2 WNT6 MDFI ARL13B FRS2 COBL NRARP DDIT3 TDRD10 CER1 HOXD8 WLS NOTCH1 BASP1 OTX2 SMAD6 SKI SHH PCSK6 TMED2 WDR77 VAX2 TDRD15 TTC8 LDB1 FZD5 STC1 SFRP1 DCANP1 SMAD2 TASOR TBXT CDX2 FOXA2 TDGF1 SMO NOTCH2 CDX4 CITED2 TDRD5 BMPR1A IRX4 TBX6 RIPPLY1 TDRD1 PITX2 HSPB11 BMP4 IFT172 ETS2 AH…	97	axis specification
GO:0045913	PPP1R3E PRKAA1 SIRT1 ACTN3 PTH1R P2RY6 HRH1 SORBS1 MLST8 SLC4A4 PHKG2 P2RY1 ADCYAP1R1 PPP4R3B NFKB1 IGF2 PTPN2 PTAFR GCG IGF1 INSR AVPR1B DGAT2 MLXIPL PRKAA2 GPER1 LHCGR PTH PSEN1 SNCA EPM2AIP1 DDB1 GPLD1 HTR2A AKT2 HAS2 APP GPT MAS1 AKT1 SLC25A12 SLC45A3 EGF P2RX7 IRS1 NNMT DYRK2 INS RGN PDGFB WDR5 ARPP19 GPD1 GAPDHS CRY1 ARNT CD244 GCK PPARGC1A KAT2B KAT2A RPTOR NTSR1 PMAIP1 PRXL2C IFNG PPP1R3G…	76	positive regulation of carbohydrate metabolic process
GO:0007292	TRIP13 SIRT1 EREG IL4R NCAPH2 TDRD7 SPIRE1 RGS2 NDC80 NANOS3 NOS3 RPS6 FIGLA CDC25B EDN1 FOSL1 FOXO3 NANOS2 IMMP2L KMT2D AMH OOSP2 DDX20 C14orf39 SOS1 BMP15 RAD51C AURKC TOP2A YTHDF2 MMP2 IHO1 TNFAIP6 HSF2BP WNT4 GAS2 PLAT MSH4 BMPR1B INSL3 ASPM BNC1 TOB2 NPM2 METTL3 PAQR7 YBX2 DIAPH2 REC8 FBXO5 SHB CGB5 FSHB BCL2L10 SEBOX PTN FOXL2 NANOS1 ZGLP1 HROB YTHDC1 EDNRA PTK2B BCL2 LEP TDRD10 ZP3 PTX3 TT…	161	female gamete generation
GO:0032755	RIPK2 MAPK13 ARID5A EREG CYBA LPL IL17F ADORA2B TICAM1 SPON2 CLEC7A MBP MYD88 BTK WNT5A TLR4 P2RX7 RAB7B CARD9 PYCARD TLR8 SELENOK LBP TLR3 AIF1 HSPD1 MMP8 DHX9 C1QTNF4 LILRB2 POU2F2 XBP1 UNC93B1 TNFSF4 NOD1 UCN LEP TLR7 MAVS IFIH1 IL17D TLR9 IL33 STAT3 IFNG TYROBP IL6R IL6 INAVA HMGB1 BCL10 TLR1 TRAF6 ZBTB20 RIGI POU2AF1 IL36A PTAFR CD74 F2R IL1RAP TSLP NOD2 IL1B IL17RA TLR6 AGER NLRP10 IL1A APP…	96	positive regulation of interleukin-6 production
GO:0007568	GJB2 BECN1 GPX1 BAK1 ACE MBD3 P2RY1 ATP2B1 SOD1 TH RETN OGG1 IL15 EDN1 FOXO3 JUND PAX2 SMAD4 AMH SEC63 VCAM1 IL10 SCAP CLDN1 ND4 UCP3 RPN2 MBP EPO MMP2 CALCA GNA12 NR5A1 TYMS FOXG1 CARM1 GNA11 POLB NQO1 MME CCN2 ABAT TFRC SLC6A3 DNMT3A SIN3A AGT AMFR ADRB3 TGFBR2 DNMBP ALPL TIMP1 KRTAP4-5 APEX1 CDKN2B EDNRA SREBF1 TACR3 NFE2L2 CASP2 TP63 FOXO4 ADRA1A PPP1R9B ARG1 HTR2A CNR1 KRTAP4-8 SERP1 COX1 PT…	170	aging
GO:0048568	FOXC2 FRZB ALX4 STRA6 MICAL2 ESRRB SETDB2 PBX3 RYR2 GGNBP2 HMX3 RBP4 TMIE CHRNA9 KMT2A PKD1 PAX2 TTC39C NOTO PDGFRA GSC PHLDA2 FOXG1 HOXB2 FLT3LG SOX11 EFEMP1 MFSD2A BIRC6 GATA4 HOXA2 GLI1 COMMD3-BMI1 PBX4 A2M PCDH12 HESX1 PLXNA4 MAFB CDK20 BPTF ID2 IFT140 SHOX2 PRDM1 USH1C PBX1 MKKS COL2A1 MYF5 LBX1 FZD6 PHACTR4 CEP290 TAF10 ERCC1 FUZ EOMES ASB2 ALDH1A2 ID3 TMED2 CCDC134 SOX9 SOX17 CDC40 E2F7 WN…	456	embryonic organ development
GO:0002440	RNF168 SUPT6H RIPK2 ARID5A SHLD1 LGALS4 SIRT1 IL4R STAT6 NLRP3 CCR2 ANGPT1 IL17F FOXP3 DHX36 HLA-DMB GAPT ATG5 RBP4 NR4A3 PGC TMBIM6 TICAM1 IL10 SPON2 TNFRSF14 CLEC7A SLC7A5 SMAD7 HLA-DQA1 MYD88 BTK PHB1 DNAJB9 NDFIP1 WNT5A PRG2 CD226 EXOSC6 TLR4 HPX P2RX7 FCGR2B MAD2L2 CARD9 SANBR POLB PRKDC HFE PYCARD APLF TFRC DENND1B VAMP3 BCL6 B2M TLR3 CLC IL1R1 MAPKAPK2 HSPD1 IFNA2 TRIM6 HLA-F AICDA HLA-DQB…	239	production of molecular mediator of immune response
GO:0002366	RNF168 SPI1 SUPT6H GRP SHLD1 KLRF2 PLCL2 CD1C RIPK2 IL4R STXBP1 STAT6 NLRP3 PTGER4 KARS1 CCR2 SOCS5 GATA2 GPR15LG IFNA5 LFNG RAC2 JUNB PTGDS FOXP3 RPS6 HLA-DMB GAPT IL23A GAB2 NR4A3 RARA ICAM1 ADORA2B IFNK FES TICAM1 MRGPRX2 CRACR2A GATA1 ITGB2 IL10 IFI35 SMAD7 PGLYRP3 MYD88 IFNA6 FCGR3A NDFIP1 CD46 BTK EXOSC6 TLR4 FCGR2B MAD2L2 STXBP3 IFNA1 SANBR IFNW1 IFNA10 PYCARD APLF CD180 TFRC LY9 LBP VAMP3…	295	leukocyte activation involved in immune response
GO:0060606	FOLR1 PLXNB2 SDC4 RARA KIF20B VANGL2 PAX2 MTHFR WNT5A ARHGAP35 FZD1 LRP2 PRICKLE1 LMO4 HECTD1 ABL1 DVL1 VASP CTHRC1 SEC24B COBL RARG CDK20 IFT57 TSC1 CECR2 NOG OPA1 FZD6 RALA TGFB1 MED12 TULP3 PRKACB DLC1 TGFB2 TRIM71 PHACTR4 KAT2A FUZ BCL10 FZD2 SKI TRAF6 TMED2 APAF1 CLUAP1 GRHL2 SCRIB SFRP1 NPHP3 LHX2 MKS1 BRD2 FZD3 SALL4 CASP3 CITED2 TEAD2 LIAS PRKACA SEMA4C GLMN BMP4 IFT172 PTCH1 CELSR1 MTHFD…	93	tube closure
GO:0061180	NTN1 GPX1 STAT6 PTCH1 CCND1 PYGO2 WNT2 PRLR MSX2 DDR1 HOXA5 ORAI1 ID2 MED1 RREB1 SCRIB NR3C1 EPHA2 RTN4 MGMT FOXB1 TNFSF11 ZNF703 BTRC LBH CSF1 GATA3 LRP5L IQGAP3 WNT3 ROBO1 CAV3 FGF2 CCL11 FGF10 CEBPB VDR JAK2 BRCA2 PML WNT4 AKT1 SMO MAPK1 BAX WNT5A ATP2C2 CSMD1 DEAF1 FGFR2 PGR TBX3 AKT2 ERBB4 FOXF1 ESR1 AREG CSF1R LATS1 SOSTDC1 LRP5 AR KDM5B SRC IRF6 PHB2 HIF1A WNT7B MSX1	69	mammary gland epithelium development
GO:0050803	CDC20 NEDD4 APOE PTEN DTNBP1 NRCAM IGSF9 ITGB1 CBLN1 IL10RA BAIAP2 DAB2IP KIF1A PTPN13 KLK8 RHOA LRTM2 SLC17A8 SLITRK1 WASL RAP2A DHX36 C1QL2 CAMKV ARHGAP22 TPBG SLITRK5 EEF2K CBLN2 CRIPT C1QL1 LZTS1 ICAM5 IL10 FRMPD4 COLQ CAMK2B EPHA4 AKT1 ADGRL1 WNT5A FARP1 ZDHHC15 EPHB3 FCGR2B GPC6 FZD1 EPHB1 RPS6KA5 NECTIN1 PLXNC1 SETD5 MEF2C FYN NEDD9 ABL1 ABHD17C CDC42 SLC18A3 DVL1 ITPKA LRRN3 DBNL CLSTN3 L…	239	regulation of synapse structure or activity
GO:1903556	DICER1 IL27RA CIDEA ERRFI1 TNFAIP3 TSPO LILRB1 ADIPOQ LTF GHRL ARRB2 BCL3 CD33 HAVCR2 ELF4 FOXP3 IGF1 IL37 GAS6 GHSR GPR18 NOD2 TREM2 RARA PTPN22 AKAP8 C5AR2 AXL LILRA4 BPI CX3CL1 ZC3H12A POMC IL10 CLEC4A CD34 TRIM27 NFKBIL1 NLRC3 TWIST1 TLR4 PTPN6 ARG2 CD274 SLAMF1 GPNMB LILRB4 IL4 ILRUN NR1H4 DEFB114 SYT11 LGALS9 IRAK3 GSTP1 CACTIN LBP VSIR CHRNA7 ACP5 ORM1 SELENOS SIRPA MC1R	64	negative regulation of tumor necrosis factor superfamily cytokine production
GO:1904888	FOXC2 BMP4 GLI3 HOXA2 FOXE1 TGFBR2 MSX2 TBX1 ALX3 MMP14 MMP16 WDR19 IFT140 MTHFD1L INSIG2 SLC39A3 GRHL2 NEUROG1 ZIC3 TGFBR1 EDNRA LHX1 NOG TP63 WNT9B CTNNB1 TMEM107 SMAD2 IRX5 HOXA1 FOXN3 SLC39A1 PAX5 RIC1 SIX1 SIX2 NODAL RUNX2 RDH10 CPLANE2 PDGFRA MTHFD1 MEGF8 DLX2 TFAP2A EXT1 SIX4 INSIG1 MED12 CEP55 TULP3 TWIST1 TBX15 GNA11 COLEC10 EIF4A3 TGFB2 SMAD3 TIFAB FGF8 CRKL FREM1 SETD2 RAB23 TGFB3 FGF4…	73	cranial skeletal system development
GO:0060249	STRAP GAA ABCC8 PFKM HOXA13 P2RY1 ESRRB ANGPT1 LSR CHMP4B XIAP CA7 DEF8 SPATA7 RBP4 KMT2A MC4R SLC2A1 LIPA CAPN3 OCLN P2RX7 CCN2 GCNT2 TJP1 MFSD2A TNFRSF11A BBS1 GPR55 LAMC1 LCN1 USH1C TSPOAP1 MKKS COL2A1 FXN TJP2 STK39 RAC3 ILDR1 SERPINA3 CDH5 IL6 INAVA SH3GL2 NPY NELL2 CRACD SOX9 CLDN12 TJP3 P2RY4 VSIG1 NXNL1 INPP5D USH2A TNFSF11 FH MKS1 CRB2 IL20RA DCSTAMP BARD1 FGGY ZNF675 PIGR LPCAT1 TMEM175…	351	anatomical structure homeostasis
GO:0071621	CCL23 PPBP CD300H CCL18 RAC2 CXCL6 CXCR1 CCL15 PLA2G1B IL23A EDN1 CCL7 VAV1 ITGB2 CXCR2 CCL4L1 DAPK2 TNFAIP6 S100A14 CCL2 CCL14 CCL24 CCL13 CXCL1 LBP CXCL3 DPP4 C3AR1 CCL16 S100A9 XCL2 BST1 MPP1 CCL4L2 ITGA9 IL34 CSF3R MCU EDN2 S100A7 CCL19 GBF1 CCL3 CCL11 C1QBP RAC1 BSG PF4 CCL1 SLAMF1 TGFB2 CCL8 FCER1G CSF1R CXCL10 CXCL13 VAV3 CCL17 CKLF CMKLR1 PTK2 SCG2 SRP54 CXADR CXCL11 SLIT2 CD74 MAPK3 MOSP…	130	granulocyte chemotaxis
GO:0050658	SUPT6H NXF2 HNRNPA1L2 SENP2 FLOT1 IWS1 PABPN1 POM121 NXT1 MAGOHB UPF1 NXF2B NUP37 ATXN2 ALYREF NXF5 NPIPA1 NUP160 FYTTD1 POM121L12 SRSF7 NUP98 PHAX EIF4A3 NOL6 CKAP5 AAAS PARP11 TPR SEM1 AGFG1 EIF5A2 EIF5AL1 NUP153 SNUPN XPO1 KHDRBS1 PNPT1 NUP205 NXT2 IGF2BP2 DHX9 THOC6 BICD2 TGFBR2 SIDT1 NUTF2 THOC3 DDX19B XPOT HSF1 ARC NUP43 RFTN1 YTHDC1 TSC1 HNRNPA1 NUP155 UPF3B ZC3H11A NPAP1 MAGOH KHSRP UPF3A…	161	RNA transport
GO:0009206	ALDOA NDUFC2 NDUFB1 COX2 NDUFA13 ATP5PO NDUFB10 NDUFS1 NDUFA5 ATP5PD NDUFS5 ND1 ND2 ND3 ND4 IMPDH1 SLC25A12 SDHB FLCN NME6 NDUFS2 ATP5PB NDUFA2 ATP5MGL NDUFS4 NDUFA10 ANTKMT NDUFS3 NDUFB6 NME4 NME2 ATP5MC1 ATP5PF ATP5MK ATP5F1B DGUOK TAFAZZIN ATP8 NME3 NDUFS8 NDUFA11 PRKAG2 ND5 TGFB1 ATP5ME NME1-NME2 SDHC NDUFV1 PPARGC1A NDUFC1 ND6 NME7 ATP5F1D NDUFAB1 ATP5F1E TMSB4X ATP5MG NME5 NUDT2 NDUFB9 PID1…	113	purine ribonucleoside triphosphate biosynthetic process
GO:0002833	USP17L2 TASL FCN3 XIAP HSP90AA1 NLRP1 CLPB IFNK LILRA4 STAT5B TICAM2 MYD88 DDX60 PHB1 S100A14 COLEC10 HCK TLR10 TRIM15 PELI1 HLA-F DHX9 KLRC4 ZDHHC5 RTN4 SH2D1B NOD1 C1QBP TLR7 LYN KLRK1 NFKBIL1 ERBIN IRF4 DDX3X TRAF3 PAK1 BCL10 HMGB1 INAVA LAG3 PRKCE KLK5 IL12B POLR3F NINJ1 PQBP1 SLC15A3 RBM14 HLA-E POLR3B TNIP3 FADD ZCCHC3 POLR3C CD300A TRIL MEFV GRN TRIM41 HSPA1B HLA-DRB3 HEXIM1 HRG PRKCA GPR1…	322	positive regulation of response to biotic stimulus
GO:0072593	NDUFC2 MMP3 BECN1 CYBA GPX1 ABCD2 CCN1 NDUFA13 COX2 RHOA DRD5 SOD1 FOXM1 RAC2 PRDX2 NDUFS1 NOS3 STK17A BRCA1 EDN1 FOXO3 ATG5 FBLN5 PLIN5 IMMP2L CLCN3 PAX2 VAV1 ITGB2 CLEC7A ND2 DHFR FANCC PAGE4 PXDN RFK RIPK3 TLR4 P2RX7 TUSC2 CBR1 RIPK1 PDGFB NOX4 ACOX1 PRG3 NQO1 PLA2R1 CCN2 DUOXA2 FYN VDAC1 PARL HIF1A CTNS SLC25A33 MMP8 NDUFS4 AGT IL19 FPR2 BMP7 NDUFS3 LRRK2 TGFBR2 BST1 EIF6 CBS SLC30A10 DUOXA1 …	224	reactive oxygen species metabolic process
GO:0019218	PRKAA1 APOE SIRT1 SOD1 NFKB1 POR SEC14L2 ASAH1 ABCB11 CES1 ERLIN1 NR1D1 STAT5B DDX20 SCAP ARMC5 UGT1A8 WNT4 SF1 STARD4 NR5A1 ARV1 CGA NR1H4 EPHX2 DGKQ PROX1 RORA SNAI1 LPCAT3 FSHB CLCN2 NR0B1 MBTPS2 ACADVL KIT CYP27B1 NR3C1 SERPINA12 SREBF1 GNB3 DGAT2 PANK2 ABCG4 LEP MALRD1 PDE8B DKK3 ABCG1 MBTPS1 INSIG1 FMO5 RORC IFNG AKR1C3 BMP2 H6PD DAB2 SNAI2 DHH TSPO UGT1A1 FGF1 FGF19 INSIG2 TTC39B IL1A FGFR…	92	regulation of steroid metabolic process
GO:0035924	HRG ITGB1BP1 FOXC1 VEGFC PGF MAPK14 CCBE1 IL12B DAB2IP PTP4A3 DLL4 FLT4 MAP2K3 IL12A JCAD ADAMTS12 XDH PIK3CB VEGFD RELA PRKD2 SMOC2 ADGRA2 ROBO1 FLT1 GAS1 VCAM1 VEGFB ANXA1 CD63 KDR TNXB PIK3CA PDGFRB PDGFRA AKT1 NRP2 MT1G NOTCH1 RAMP2 PIK3CD VEGFA TSPAN12 NUS1 PRKD1 SEMA6A DCN MYO1C GAB1 SPRY2 NR4A1 HSPB1 ERN1 CADM4 MAPKAPK2 DLL1 EGR3 ATP2B4 NRP1 FLT3 ADAMTS3 SPHK1	62	cellular response to vascular endothelial growth factor stimulus
GO:0030510	SPART FOXD1 CCN1 HOXA13 VWC2L XIAP SFRP4 PPARG GPC3 SMAD4 GDF5 VWC2 SMAD7 UBE2O TNFAIP6 KCP GDF3 FSTL1 WNT5A PPM1A FST FZD1 SMURF2 LRP2 DLX1 TWSG1 SOX11 TBX20 HIPK2 ABL1 UBE2D1 SKIL HES5 ENG ZNF423 CRIM1 MSX1 GATA4 DAND5 BAMBI MICOS10-NBL1 TOB1 NOG NBL1 FKBP8 RBPMS2 CTDSPL2 SORL1 CER1 SKOR2 DKK1 NOTCH1 CHRDL2 RNF165 FBXL15 GREM1 RBPJ SMAD6 HES1 BMPER CDH5 SKI GDF2 HTRA1 PCSK6 ITGA3 FBN1 CHRD PELO…	104	regulation of BMP signaling pathway
GO:0002573	SPI1 BATF3 SIRT1 UBD LILRB3 GATA2 RB1 DHRS7B PRTN3 TESC JUNB LOC107987462 NKAP IL15 IL23A GAB2 CLPB RARA CTNNBIP1 PPARG JAGN1 GPC3 FES RUNX1 GATA1 CD109 TNFAIP6 TFE3 NDFIP1 TCIRG1 TLR4 BATF2 ACIN1 SNX10 RIPK1 OCSTAMP TOB2 TFRC CEBPE NEDD9 NKX2-3 IL25 LOC102725035 JUN TLR3 CDC42 BAP1 TNFRSF11A MTOR MYH9 LRRC17 FSHB TGFBR2 MAFB GPR55 GPR137 TCTA ID2 IL34 KIT HSF1 EVI2B NR3C1 OSCAR POU4F1 GBA1 ITGB6…	221	myeloid leukocyte differentiation
GO:0002705	SPI1 ARID5A SHLD1 CD1C STAT6 NLRP3 IL12A FOXP3 DHX36 FCGR1A IL23A STAP1 TICAM1 STAT5B STX7 VAV1 ITGB2 CLEC7A BTK CD226 EXOSC6 HPX P2RX7 MAD2L2 CRTAM CADM1 TFRC DENND1B B2M IL1R1 ZBTB1 HSPD1 HLA-F HLA-DRA TP53BP1 KMT5C KLRC4 CYRIB IL18 KIT CD28 MR1 CD177 EXOSC3 SH2D1B TNFSF4 FCER2 SASH3 ARG1 ZP3 LTA TRAF2 KLRC3 TBX21 HLA-G MAVS KLRK1 HLA-B NECTIN2 KLRC4-KLRK1 TGFB1 CD1B CD1D SLAMF1 NCR3 IL6 TYROBP…	139	positive regulation of leukocyte mediated immunity
GO:0071902	FZD4 SIRT1 PKD2 TAOK3 PDGFD CCND1 AKAP13 FZD8 DBF4B DAB2IP SPDYE2B RHOA CCNK SPDYE17 MAP3K13 HSP90AB1 ACSL1 CCNT2 PLA2G1B ERN2 CD24 PDGFC TAOK2 PSMD10 EDN1 CEMIP ERBB2 STRADA PKD1 CCNB1 PDGFA CCND2 CALM1 SOS1 NTF3 ADRA2A CKS1B STRADB MAPRE3 AKT1 EPHA4 AXIN1 WNT5A RAF1 SPDYE3 TLR4 EGF BMPR1B P2RX7 PDGFB NOX4 MTCP1 GH1 CCND3 MEF2C SYAP1 PROX1 TNFRSF11A CCNY LRRK2 TGFA IL34 KIT SPDYE6 TENM1 EPGN PTK…	227	positive regulation of protein serine/threonine kinase activity
GO:0019646	NDUFC2 NDUFB1 COX2 NDUFB10 NDUFS1 NDUFA5 COX5A COX5B NDUFS5 COX3 ND1 AFG1L ND2 ND3 ND4 NDUFA4 COX7B SDHAF2 SDHB COX7B2 NDUFS2 UQCR11 NDUFA2 UQCRH NDUFS4 COX7A2L NDUFA10 NDUFS3 NDUFB6 COX6A2 COX8C UQCRFS1 COX4I2 UQCRQ NDUFS8 COX1 ND5 COX6A1 COQ9 PARK7 SDHC NDUFV1 NDUFC1 COX8A CYCS ND6 NDUFAB1 COX15 NDUFC2-KCTD14 NDUFB9 COX4I1 NDUFB8 NDUFB4 NDUFAF1 UQCRC1 UQCR10 COX6B1 NDUFB3 COX7A2 PINK1 SDHA DLD …	90	aerobic electron transport chain
GO:0032612	RIPK2 NAIP PYDC2 LPL NLRP3 NLRP1 IL10 CLEC7A ORM2 GBP5 MYD88 PYDC1 PYHIN1 WNT5A SERPINB1 TLR4 P2RX7 NR1H4 PYCARD TLR8 NLRP2 ORM1 AIM2 HAVCR2 CARD18 NLRP7 NOD1 GHSR FFAR1 CARD8 CCL19 CCL3 CX3CR1 CEACAM1 MNDA LILRB4 STAT3 IFNG PANX2 HMGB1 TYROBP INAVA IL6 HSPB1 ELF4 STMP1 CASP1 NLRC4 TNFAIP3 GIT1 GHRL CD33 FZD5 F2R NOD2 TREM2 CARD17P HDAC2 ZC3H12A TLR6 AGER NLRP10 APP PML FFAR4 TMED10 FOXP1 MEFV SM…	113	interleukin-1 production
GO:0018108	EPHB4 HGF CD44 THY1 FLT4 MAP2K3 ANGPT1 CLK2 DMTN GGNBP2 CSPG4 FES ITGB2 INPP5F TNFRSF14 ADRA2A NCAPG2 PDGFRA TEC EPHA4 NCK2 EGF EPHB3 ANGPT4 FGF7 INSRR HCK GH1 NRG1 DGKQ RAP2B NEDD9 EFEMP1 IFNA2 MTOR AGT ROS1 DDR1 HSF1 SH2D1B ADAM17 LEP TNFRSF18 TTK LYN IL31RA FGR BMX LILRB4 IL6 IFNG NEURL1 NEK1 BTC PRKCE IBTK IL12B GHRL IL5 VPS25 CD74 MAPK3 EPHA2 PRKCZ LRP8 TNFRSF1A CNTF AXL HDAC2 CD300A EPHA3 L…	374	peptidyl-tyrosine phosphorylation
GO:0001952	CDH13 PHLDB2 PTEN THY1 RHOA S100A10 DMTN CD3E VCL SDC4 CLASP1 PLEKHA2 EFEMP2 WNT4 ONECUT2 ADAM15 BCAS3 ONECUT1 BCL6 LIMCH1 ABL1 SLC9A1 ITGB1BP1 LIMS1 FMN1 BST1 GSK3B DDR1 FERMT1 MMP14 MACF1 TSC1 PTK2B PIK3CB BCL2 RRAS JAG1 CX3CL1 DUSP3 JUP FAM107A TEK MYF5 RAC1 DISC1 CDKN2A DLC1 VEGFA GREM1 CCL28 AJAP1 APOD CAMSAP3 CORO1C GFUS PLET1 ARHGAP6 PKHD1 MYOC PTK2 PTPRA LDB1 NF2 CASK SEMA3E PRKCZ ACER2 S…	121	regulation of cell-matrix adhesion
GO:0070936	AMFR RNF34 KBTBD6 GABARAP KBTBD7 TNFAIP3 UBE2C UBE2T KLHL3 BFAR UBE2D4 ITCH RNF126 UBE2E3 UBE2Q2 SKP1 ZNRF1 ARIH2 HACE1 TOPORS CDC34 PPIA NEDD4L RNF8 UBE2K UBE2D3 RNF146 TTC3 FBXO38 BTRC RBX1 UBE3C UBE2G1 UBE2E1 RNF4 UBE2D2 RNF5 NHLRC4 CUL1 PRKN RNF6 BIRC2 UBE2A RNF187 SKP2 UBE2G2 RFFL DTX3L TRIM32 RNF152 UBE2E2 UBE3A TRIM44 SYVN1 UBE2H CUL3 UBE2B TRIM38 UBE2R2 IFI27 UBE2D1 MARCHF6 PELI1 NMI RNF2…	68	protein K48-linked ubiquitination
GO:0042274	RRP36 TBL3 RIOK2 ABT1 RPS6 LSM6 UTP6 UTP25 WDR3 RRP7A LTV1 WDR46 HELB ERAL1 RRS1 RIOK1 UTP23 PWP2 NOB1 PRKDC RIOK3 SURF6 RPS16 FCF1 SNU13 RCL1 TSR1 UTP20 RPS14 SRFBP1 RPSA TSR3 RPS28 IMP3 RPS15 RPS5 DDX52 NGDN HEATR1 NPM1 NAT10 PINX1 DHX37 DCAF13 UTP3 ERCC2 BMS1 MPHOSPH10 KRI1 GTF2H5 WDR43 IMP4 RPP40 RPS17 RPS19 MRPS11 UTP4 MRPS7 SLX9 RPS27L METTL17 RPL38 NOP14 RPS8 NOM1 BYSL NOL11 EMG1 RPS24 NOL…	78	ribosomal small subunit biogenesis
GO:0042471	FRZB HMX2 TBX1 GATA2 SOD1 COL11A1 EDN1 HMX3 TMIE CHRNA9 HOXA1 PAX2 LRIG3 TTC39C DLX6 TBX2 MYO6 GSC WNT5A ITGA8 FOXG1 SOBP SLC9A3R1 TSHZ1 MYO3B FGF9 PROX1 GRXCR2 CDH23 DVL1 MSX1 CTHRC1 SEC24B HOXA2 NTN1 PAX8 PLS1 HESX1 MAFB WDR19 EDNRA USH1C NOG ALDH1A3 EYA1 GBX2 POU4F3 COL2A1 MYO15A FZD6 TBX18 INSIG1 FOXI1 CEP290 EPHB2 FZD2 FGFR2 SOX9 STRC PDZD7 TCAP KCNQ1 INSIG2 SCRIB MAPK3 SLITRK6 LRIG1 DLX5 CH…	124	ear morphogenesis
GO:0051092	FLOT2 RIPK2 NLRP3 PRKCI FLOT1 CARD11 PSMA6 MAP3K13 IL18RAP PLA2G1B EDA TRIM8 MID2 PRKCB TRIM5 TICAM1 AMH CLEC7A CAPN3 MYD88 BTK TERF2IP WNT5A RIPK3 CARD14 TLR4 RAB7B CAV1 EP300 RIPK1 CARD9 RPS6KA5 PYCARD PRKD1 TFRC TRIM14 TRIM15 TLR3 TNFRSF11A TRIM6 AIM2 DHX9 AGT RNF31 CHUK HSPA1A S100A9 DDRGK1 IL18 TRIM37 NOD1 RELA PRKD2 TRIM62 CX3CR1 TRAF2 USP14 TRIM27 MTDH TRIM32 TLR9 INS TRIM13 GREM1 TRIM38 S…	155	positive regulation of NF-kappaB transcription factor activity
GO:0003012	KCNIP2 GAA BECN1 ABCC8 CACNB1 P2RY1 ATP2B1 KCNA5 MAP2K3 DOCK4 RYR2 PABPN1 NEDD4L TNNC2 MYOG NR4A3 ADORA2B SMAD4 TACR2 INPP5F GTF2IRD1 ADRA2A CAMK2B SCN5A CAMK2G SELENON CCN2 NOS1 SLC9A1 SCN11A MTOR AGT GATA4 ZDHHC21 CHRM3 NMU ASPH GLRX3 OXTR TNNT3 TNNI2 MYL3 LEP MKKS SLMAP GSTO1 TRPM4 ADRA2B JSRP1 ACTA2 RAP1GDS1 PARP2 DMPK PRKAG3 CACNA1C EZH2 FKBP1B FOXO1 TNNI3K ATP2B4 MYH14 TRPC3 BDKRB2 RCSD1 AC…	425	muscle system process
GO:0010721	SPART DICER1 PTEN IL4R ABCC8 TMEM176A FRZB AP1AR LILRB3 BRINP1 SOCS5 THY1 DAAM2 PTPRS GATA2 RB1 RNF10 ULK2 PRDX2 FOXP3 DMTN FOXJ1 TACSTD2 SEMA4B GDI1 RYK RARA ID1 ERBB2 RUNX1 PAEP WNT3 NR1D1 CAV3 PAX6 RNF6 RUFY3 SMAD7 MAP2 PGLYRP3 MBP TNFAIP6 WNT5A DAB1 TLR4 FCGR2B TOB2 DLX1 KIAA0319 RFLNB SOX11 SEMA6A TTPA SEMA3C BCL6 PROX1 TRPC5 LOC102725035 TLR3 B2M YWHAH HES5 IFNA2 SHB PGLYRP2 SEMA6B SEMA3G I…	286	negative regulation of cell development
GO:0036503	EDEM1 UBE4A FBXO44 BAG6 HSP90B1 TMEM67 USP13 ERLIN1 UGGT2 RHBDD1 MAN1B1 DNAJB9 UBXN1 CAV1 TOR1A SEL1L2 JKAMP RNF103 YOD1 UBXN10 AMFR FAM8A1 XBP1 RCN3 UBXN4 FOXRED2 HSPA5 FBXO6 NFE2L2 USP19 UBE2J2 ANKZF1 RHBDD2 DNAJB12 RNF5 NPLOC4 PRKN TMUB2 USP25 UBQLN2 USP14 ATF6 DNAJB2 CCDC47 CALR3 SGTA UBE2J1 TRIM13 GET4 FAF1 CLGN DNAJC18 FBXO27 UMOD ATXN3 UBE4B RNFT2 MAN1A1 STT3B BCAP31 PSMC6 VCP UGGT1 DERL3 …	110	ERAD pathway
GO:0050851	RIPK2 PLCL2 THY1 BTNL9 CARD11 BLNK FOXP3 CD3E PVRIG STAP1 SLC39A10 DGKZ PRKCB THEMIS SOS1 BTN3A2 TESPA1 TEC BTK IGLL5 CD226 THEMIS2 CD8B FCGR2B BTN2A2 CD247 ELF1 MEF2C FYN DENND1B BRAF ABL1 KHDRBS1 CBLB SHB NFKBIZ IGLL1 HLA-DQB1 RNF31 FYB2 CMTM3 MOG PRNP CD28 CACNB4 KCNN4 RFTN1 BTN3A3 BCL2 PRAM1 RELA LCK PRKD2 CTLA4 PSEN1 HHLA2 DUSP3 LPXN ADA NFKBID UBASH3A CEACAM1 CACNB3 HLA-DPB1 LYN BTNL2 NECTI…	175	antigen receptor-mediated signaling pathway
GO:0009408	CHORDC1 SIRT1 SCN9A LOC102724652 TFEC YWHAE SOD1 ST8SIA1 DHX36 NOS3 ATR DNAJB6 HSP90AB1 HSP90AA1 CETN1 CLPB DNAJB4 CXCL12 CALCA AKT1 SLU7 PDCD6 CD34 TRPV2 EP300 TPR NOS1 SCN11A MICB MAPKAPK2 MTOR DNAJC7 HSPA6 HSPA1A GSK3B HSPB2 TACR1 HSPA2 HSF1 TRPV3 BAG3 CD14 SST MICA DNAJC2 LYN PIRT PTGS2 HSBP1L1 DNAJA1 EIF2B3 ANO1 RBBP7 HSPB6 CXCL10 HSPB1 EIF2B2 GCLC ATXN3 SCN2B EIF2B4 CRNN PKLR CREBBP FGF1 TR…	113	response to heat
GO:0070555	RIPK2 CCL23 MAPK13 CYBA MAPK11 SELE PRKCI DAB2IP HDAC4 CCL18 NFKB1 CD47 ADAMTS12 CCL15 EDN1 UPF1 USP10 CCL7 NR1D1 CCL4L1 MTHFR EPO TNIP2 MMP2 MYD88 CCL2 CCL14 PCSK1 SMPD1 CCL24 RPS6KA5 CCL13 PYCARD CHI3L1 ST18 RORA IL1R1 AKAP12 HIF1A TNFRSF11A PTGIS CCL16 TOLLIP COMMD3-BMI1 ZBP1 IRAK4 XCL2 ANKRD1 CCL4L2 TAF9 NLRP7 TANK RELA CCL19 CCL3 VRK2 CCL11 RBMX BMI1 CCL1 SLC30A8 IL1RN CCL8 HES1 IL6 KMO MAP3…	136	response to interleukin-1
GO:0000245	CELF2 SF3B4 SF3B1 CELF1 PTBP2 SRPK1 SRSF1 SNRPC BUD13 SF3B3 SRSF9 SNRPD2 CELF4 SRPK2 RBMX2 SNRNP200 ISY1-RAB43 SCAF11 SNRPE SNRPF SF3B6 SRPK3 SF3B5 YTHDC1 SRSF10 PSIP1 CELF6 DDX39B PHF5A SMN2 SFSWAP SNRPB2 SNRPD1 SNRPA1 CELF5 HTATSF1 SRSF12 CELF3 SNRPD3 CRNKL1 PRPF6 SLU7 SF1 DDX46 ZRSR2 DDX1 USP39 GCFC2 TXNL4A SNRPG PRPF19 ISY1 SNRPB SF3A2 LUC7L SNIP1 NOL3 LUC7L2 NCBP1 SETX LUC7L3 SRSF5 PUF60 SF3…	74	spliceosomal complex assembly
GO:0043010	FOXC2 LOC102724652 BCAR3 STRA6 ATP2B1 THY1 CRYBG3 SMARCA4 RBP4 PAX2 PDGFRA BMPR1B NPHP1 SOX11 SHROOM2 WNT6 EFEMP1 MFSD2A TMEM231 SLC4A5 CTNS HESX1 CLCN2 CDK20 IFT140 TENM3 PRDM1 USH1C JAG1 MTERF4 CYP1B1 MYF5 RAB3GAP1 UNC45B PHACTR4 CEP290 CACNA1C FAT3 ALDH1A2 PKNOX1 ATP2B4 CRYGN SOX9 WNT2 FBN1 CDKN1C EPHA2 WNT5B CNTF HDAC2 CRB2 ATF4 ZHX2 VAX1 CRYAA LPCAT1 PITX2 BMP4 IFT172 AHI1 PYGO2 INHBA GJA8 B…	340	camera-type eye development
GO:0042773	NDUFC2 NDUFB1 COX2 NDUFB10 NDUFS1 NDUFA5 COX5A CHCHD2 COX5B NDUFS5 COX3 ND1 CCNB1 AFG1L ND2 ND3 ND4 NDUFA4 COX7B SDHAF2 SDHB BID COX7B2 NDUFS2 UQCR11 NDUFA2 UQCRH NDUFS4 COX7A2L NDUFA10 NDUFS3 NDUFB6 COX6A2 CDK1 COX8C UQCRFS1 DGUOK COX4I2 TAFAZZIN UQCRQ NDUFS8 COX1 ND5 COX6A1 COQ9 PARK7 SDHC NDUFV1 NDUFC1 COX8A CYCS ND6 NDUFAB1 COX15 NDUFC2-KCTD14 NDUFB9 COX4I1 NDUFB8 NDUFB4 NDUFAF1 UQCRC1 NDUFA1…	98	ATP synthesis coupled electron transport
GO:0006090	ALDOA PRKAA1 PFKM PC PFKP HDAC4 GAPDH PGK1 ENO2 ENO4 NR4A3 MLXIPL PGM1 FBP1 DHTKD1 PDHB SIRT6 P2RX7 PRKAG1 EP300 FLCN GCK OGDHL BPGM VDAC1 LDHB HIF1A SDS MTOR ARL2 SLC4A4 EIF6 ALDOB PKM PDHX PGAM2 HK3 PDK2 PSEN1 HTR2A TREX1 IER3 SLC2A6 PRKAG2 PDK3 ALDOC INS PRKAG3 MPC2 ME3 STAT3 IFNG PCK1 SLC4A1 ZBTB20 PFKFB2 DLAT PDHA1 PGAM1 NUPR1 OGT ACTN3 PFKFB1 GIT1 SRR PKLR LDHA ME2 INSR TPI1 ADPGK ENO1 PGK2…	109	pyruvate metabolic process
GO:0019080	MDFIC DENR TFAP4 TARBP2 MGAT5 SMARCA4 POU2F3 PCBP2 CCNT2 TRIM8 ATG5 MID2 MON1B MGAT4C MCTS1 PSMC3 MAN1B1 CSNK1A1 EP300 ZNF639 EIF3G SNW1 TRIM14 RRP1B ST6GALNAC4 JUN DHX9 GSK3B TAF11 PTBP1 MGAT4B SPCS1 EIF3F ST6GALNAC2 MGAT1 CCL3 TRIM62 SSB CDK9 CCNT1 TRIM27 MAN2A1 TRIM32 INPP5K TRIM13 PARP9 ATG12 FURIN EIF2D IFITM3 RSF1 USF1 UBP1 CTDP1 EIF3A HMGA2 ST3GAL3 MGAT2 GSK3A EIF3D PARP10 MGAT4A TARDBP EI…	99	viral gene expression
GO:0050867	SHLD1 STXBP1 THY1 BAD SMARCA4 RAG1 NKAP SLC39A10 NR4A3 SH3KBP1 ADORA2B STAT5B ITGB2 PLEK TNFRSF14 CAPN3 HLA-DQA1 MYD88 NCK2 IGLL5 EBI3 BTN2A2 CCN2 PELI1 SHB HLA-F LILRB2 COMMD3-BMI1 HLA-DRA HLA-DOB XBP1 TP53BP1 CYRIB PIK3R6 LEP LGALS1 TBX21 IL36B LYN KLRK1 ACTA2 FGR LILRB4 IL6 BCL10 HMGB1 IFNG SLC7A1 RASAL3 LILRB1 IL12B EFNB3 IL1RL1 IL5 PTAFR CD74 PRKCZ TNFRSF13C INPP5D TNFSF11 ICOS HLA-E AXL SMA…	390	positive regulation of cell activation
GO:0003229	FOXC2 MYBPC3 FOXC1 ZMPSTE24 NKX2-5 HAND1 ZFPM2 DLL4 ID2 COL11A1 ADAMTS9 RYR2 ISL1 MED1 HOPX MYH6 TGFBR1 EDNRA TNNC1 BMP10 POU4F1 NOG FOXH1 TPM1 MYL3 SMAD4 CHD7 TNNI3 SMAD7 PKP2 HEY2 DSP TGFB1 NOTCH1 IRX3 MYL2 FKBP1A BMPR1A TGFB2 LRP2 TBX3 HEG1 RBPJ TNNT2 NRG1 TBX5 PROX1 PPP1R13L TGFBR3 TNNI1 ENG PTCD2 FGFR2 MYH7 DSG2	55	ventricular cardiac muscle tissue development
GO:0034470	PIN4 MOV10L1 RRP36 ERI2 RIOK2 WDR18 ESF1 EBNA1BP2 LSM6 PUS1 WDR3 RRS1 HENMT1 ADAT3 UTP23 EXOSC1 PIWIL1 FTSJ3 NOL6 TRMT12 TRIT1 CTU2 TRMT2B RPP30 EXOSC8 SNU13 AGO1 POP5 LAS1L NOL9 PUS7 RCL1 EXD1 UTP20 RPS14 PPAN TFB2M SBDS C9orf64 MRPL1 OSGEPL1 MTERF4 TSR3 NOL8 POP1 GEMIN4 INTS3 RPS15 RPL7L1 NGDN TRIM71 LAGE3 DDX3X TRMT61A IL6 NVL HELQ INTS8 TRMO ADAR TRMT2A EXOSC9 DHX37 UTP14A TPRKB SUV39H1 MTFMT…	440	ncRNA processing
GO:1904427	PPP3CC PKD2 P2RY6 BAK1 P2RX4 THY1 RYR2 PLA2G1B KCNE1 P2RX1 CEMIP CRACR2A CALM1 VMP1 GJC2 CAPN3 SRI ATP2A1 F2RL3 P2RX7 CAV1 ABL1 SLC9A1 GSTM2 AKAP6 PPP3CB HSPA2 ADCYAP1R1 CACNB4 GRIN1 IL13 EHD3 HTT STIM1 GSTO1 JPH2 TRDN CACNB3 CDK5 CALM3 PLP1 RGN BDKRB1 CXCL10 STAC3 TRPC3 MS4A1 STIM2 CD19 PPP3R1 PPP3R2 KCNE2 CXCL11 TRPC1 GRM6 P2RX2 APLNR F2R CACNB2 XCL1 STIMATE STAC NIPSNAP2 G6PD CALM2 PLCG1 SUMO1…	92	positive regulation of calcium ion transmembrane transport
GO:0032651	RIPK2 NAIP PYDC2 LPL NLRP3 NLRP1 CLEC7A ORM2 GBP5 MYD88 PYDC1 PYHIN1 WNT5A SERPINB1 TLR4 P2RX7 PYCARD TLR8 NLRP2 ORM1 AIM2 CARD18 NLRP7 NOD1 GHSR FFAR1 CARD8 CCL19 CCL3 CX3CR1 MNDA LILRB4 STAT3 IL6 TYROBP IFNG INAVA HSPB1 ELF4 STMP1 CASP1 NLRC4 TNFAIP3 GIT1 GHRL CD33 FZD5 F2R NOD2 TREM2 CARD17P ZC3H12A TLR6 AGER APP PML FOXP1 FFAR4 MEFV SMAD3 TNF EGR1 PANX1 JAK2 SPHK1 CARD16 ERRFI1 HK1 IL17A ARRB…	97	regulation of interleukin-1 beta production
GO:0002702	RIPK2 ARID5A SHLD1 IL4R SIRT1 STAT6 NLRP3 DHX36 IL17F RBP4 NR4A3 PGC TICAM1 IL10 SPON2 TNFRSF14 CLEC7A SLC7A5 BTK MYD88 PHB1 DNAJB9 CD226 EXOSC6 WNT5A TLR4 HPX P2RX7 MAD2L2 CARD9 PYCARD TFRC VAMP3 DENND1B B2M TLR3 IL1R1 MAPKAPK2 TRIM6 HLA-F CD86 XBP1 TP53BP1 KMT5C IL18 KIT CD28 SASH3 EXOSC3 TNFSF4 NOD1 IL13 TRAF2 TBX21 TLR7 HLA-G MAVS LACC1 TGFB1 SEMA7A TLR9 IL33 SLAMF1 EPHB2 IL6 BCL10 MAP3K7 INA…	134	positive regulation of production of molecular mediator of immune response
GO:0071456	OPRD1 NDRG1 PRKAA1 SIRT1 PTEN MDM2 BAD PGK1 EGLN2 AQP1 HIF1AN EDN1 FOXO3 CHCHD2 ERO1A STC2 PPARG TMBIM6 JUND VASN KCNK3 NDNF EPHA4 HILPDA CD34 ANGPT4 HP1BP3 TBL2 HYOU1 ADO HIPK2 RORA SLC9A1 P4HB DNMT3A HIF1A MTOR PTGIS E2F1 BMP7 CPEB2 CYBB CBS EPAS1 AQP3 SLC2A4 KCNK2 PIK3CB NFE2L2 BCL2 USP19 TERT MDM4 EGLN3 RWDD3 PDK3 TP53 PTGS2 NOTCH1 RGCC FABP1 VEGFA DDAH1 ENDOG RBPJ BNIP3L SIRT4 CLCA1 PRKCE AT…	137	cellular response to hypoxia
GO:0045132	HFM1 TRIP13 NCAPH2 C1orf146 ANKLE1 FANCD2 BAG6 RMI1 MAEL ERCC4 BUB1B SGO2 C14orf39 TERB2 RAD51C TOP2A SPATA22 IHO1 MSH4 STAG3 REC8 CENPS-CORT PSMC3IP SUN1 SYCP1 SYCE3 SMC3 ZCWPW1 EME2 SYCE1L MAJIN TTK SYCE2 P3H4 CENPX EME1 RNF212B BUB1 SMC2 DMC1 HORMAD1 ACTR2 SGO1 SPO11 MRE11 ANKRD31 NUF2 SMC4 PRDM9 NDC1 ACTR3 MEIKIN MND1 NCAPH MEIOC ATM M1AP PTTG2 PTTG1 CORT MLH1 CCNE1 CHFR RAD21 CCNB1IP1 FMN2 P…	100	meiotic chromosome segregation
GO:0002381	RNF168 SUPT6H AICDA HLA-DQB1 SHLD1 HLA-DPA1 PAXIP1 LIG4 STAT6 IL27RA SWAP70 MSH2 HLA-DRA HLA-DOB TP53BP1 KMT5C C17orf99 NSD2 ATAD5 CD28 FOXP3 HLA-DRB5 HLA-DMB GAPT RNF8 EXOSC3 CLCF1 TNFSF4 HLA-DRB1 XCL1 CD40LG HLA-DOA IL2 NBN BATF CD40 UNG IL10 HLA-DRB4 CCR6 TBX21 HLA-DPB1 HLA-DQA1 HLA-DQB2 SLC15A4 BTK MLH1 NDFIP1 RIF1 EXOSC6 TRAF3IP2 TGFB1 MAD2L2 PARP3 SANBR IL4 TNFSF13 ERCC1 MSH6 APLF TFRC SHLD…	72	immunoglobulin production involved in immunoglobulin-mediated immune response
GO:0030522	USP17L2 NR2C1 FLOT2 FAM120B TASL RNF34 NEDD4 RIPK2 SIRT1 UFL1 CNOT2 TBX1 PTPRS FLOT1 RHOA TREML4 ESRRB NR2F1 EGLN2 BRCA1 SMARCA4 NR2E3 XIAP CST11 NR4A3 CLPB PLIN5 RARA NR1I3 PPARG LILRA4 LSM14A KMT2D NR1D1 OAS1 FOXA1 NCOA4 RWDD1 CYP24A1 RNF6 TNIP2 PAGR1 SKP2 MYD88 RBFOX2 PHB1 DDX60 TMF1 NR5A1 DDX17 DEFA3 CARM1 TCF21 PRAME TLR4 KDM4C CAV1 RAB7B EP300 GHRHR NR1H4 SNW1 SCGB2A2 SEC14L1 TLR8 NR2F2 SAF…	300	intracellular receptor signaling pathway
GO:0044782	FHDC1 ODAD3 MNS1 TBC1D24 CCDC32 DNAI2 ENO4 ATG5 TTC39C TCTN1 NOTO ONECUT2 KIF27 TCTN2 GFY ZMYND10 TPGS1 NEDD9 TMEM231 TTC12 CATIP SPAG6 UBXN10 TTBK2 INTU TBC1D16 BBS1 IFT140 RILPL1 CFAP70 DNAJB13 CFAP298 RFX2 MCIDAS MKKS HTT RAB3IP PIERCE2 CEP290 TBC1D7 FUZ CCP110 NEURL1 HDAC6 NEK1 GDI2 CIBAR2 RSPH6A RTTN JHY TAPT1 RAB17 CSNK1D UNC119B SEPTIN2 DNAI4 IFT27 KCNJ10 MKS1 DYNC2LI1 DNAH1 TCTN3 SEPTIN6 …	418	cilium organization
GO:0061035	BMP4 GLI3 WNT9A LOXL2 RARB FRZB ADAMTS7 CCN1 SCX NKX3-2 RARG BMP1 RFLNA BMPR2 TAPT1 WNT11 POR SNAI2 CCN4 CHADL ADAMTS12 TGFBR1 TRPS1 ZNF219 GDF6 SHOX2 BMP10 NOG MBOAT2 RARA ACVRL1 CTNNB1 LTBP3 PTH LEP SCIN LNPK SIX2 GDF5 RUNX2 SMPD3 SMAD7 PKDCC HOXA11 MDK WNT5A FGF18 MAF AXIN2 IHH BMPR1B PRKG2 GREM1 MUSTN1 SMAD3 PTHLH GLG1 CTSK KAT2A CCN2 ZBTB16 ZNF664-RFLNA RFLNB GDF2 BMP6 EFEMP1 SOX5 SOX6 BMP2 …	72	regulation of cartilage development
GO:0001910	SPI1 SERPINB9 CD1C IL12A CXCL6 IL23A STAP1 ICAM1 STAT5B STX7 VAV1 NCR1 CD226 RIPK3 CRTAM FCGR2B P2RX7 IL7R CADM1 B2M HLA-F PPP3CB HLA-DRA KLRC4 CYRIB HAVCR2 MR1 PIK3R6 CLEC12B CX3CR1 LEP ARG1 MICA CEACAM1 KLRC3 HLA-G KLRK1 HLA-B KLRC4-KLRK1 NECTIN2 CD1B CD1D NCR3 SERPINB4 TYROBP IL12RB1 KLRD1 LAG3 SH2D1A LILRB1 GFER IL12B CRK IL23R AP1G1 DNASE1 LAMP1 XCL1 SLC22A13 HLA-E HLA-A KIR2DL4 AGER FADD KL…	86	regulation of leukocyte mediated cytotoxicity
GO:0043588	LIPM DSG4 EREG ABCA12 LCE1C DNASE1L2 ALX4 FLNB SAV1 KRT78 SOX18 TMEM79 LSR NSDHL BCL11B POU2F3 ASAH1 OPN3 ASCL4 LCE2A UGCG OVOL2 EDA SLITRK5 SOX21 PKD1 SMAD4 COL1A1 PDGFA KRT27 GRHL3 SOS1 OVOL1 LCE1B PAX6 CLDN1 SCEL ITGB4 LCE1A CD109 KRT6C WNT5A ABCB6 PLA2G10 LDB2 STMN1 LCE1D FGF7 FST LCE2C LIPK KDF1 PIAS4 ARRDC3 ETV4 KRT5 CLIC4 TRPC4AP PALLD IRF6 SPRR4 SRSF6 KRTAP6-1 REG3A VDR SNAI1 ZDHHC21 LCE1…	303	skin development
GO:0009179	ALDOA PRKAA1 PFKM ENTPD2 HDAC4 CARD11 BAD GAPDH PGK1 PFKP ENO2 ENO4 MLXIPL PGM1 FBP1 DHTKD1 NT5E SIRT6 P2RX7 PRKAG1 EP300 FLCN GCK OGDHL BPGM HIF1A MTOR ENTPD4 ARL2 NUDT9 SLC4A4 MPP1 ALDOB EIF6 PKM PGAM2 HK3 DLG1 PSEN1 GUK1 LRGUK HTR2A TREX1 IER3 SLC2A6 PRKAG2 TJP2 ALDOC INS PRKAG3 STAT3 IFNG SLC4A1 ZBTB20 PFKFB2 PGAM1 NUPR1 OGT ACTN3 PFKFB1 GIT1 MAGI3 PKLR LDHA CASK NUDT18 INSR TPI1 ADPGK ENO1 A…	105	purine ribonucleoside diphosphate metabolic process
GO:0042632	APOC3 APOE SIRT1 LPL FABP4 HDAC9 APOM ABCB11 CD24 CES1 MED13 ABCG5 NR1D1 CAV3 ACSM1 PLA2G10 SEC24A DISP3 CAV1 COMMD9 NR1H4 PLSCR3 EPHX2 RORA PLA2G12B NR1H3 MTTP XBP1 IL18 PCSK9 NPC1L1 DGAT2 NPC1 ABCG4 MALRD1 CYP39A1 TMEM97 SREBF2 ACSM3 ABCG1 INSIG1 HNF4A GPIHBP1 MYLIP ABCA5 LCAT APOA4 SOAT2 CETP ABCA1 TSPO LIMA1 RALY TTC39B LIPC LRP5L EHD1 NPC2 FGFR4 CYP7A1 AKR1C1 MALL APOB LDLR ABCA2 LRP5 FABP3 …	86	cholesterol homeostasis
GO:0031349	USP17L2 TASL FCN3 FABP4 GPSM3 XIAP HSP90AA1 NLRP1 CLPB ADORA2B IFNK LILRA4 STAT5B ETS1 TICAM2 MYD88 DDX60 PHB1 S100A14 COLEC10 HCK TLR10 IDO1 TRIM15 PELI1 TNFRSF11A HLA-F DHX9 AGT S100A9 KLRC4 ZDHHC5 RTN4 SH2D1B NOD1 C1QBP LGALS1 TLR7 LYN KLRK1 PARK7 NFKBIL1 ERBIN IRF4 DDX3X TRAF3 PAK1 IL6 IFNG HMGB1 BCL10 PDCD4 INAVA LAG3 PRKCE KLK5 IL12B POLR3F NINJ1 IL1RL1 MAPK3 PQBP1 TNFRSF1A TNFSF11 SLC15A3 …	427	positive regulation of defense response
GO:0001933	CHORDC1 APOE HGF TFAP4 THY1 MYADM ANGPT1 APC FABP4 DMTN GGNBP2 INPP5F NCAPG2 UCHL1 NCK2 OCLN DGKQ KIRREL2 SHB AGT LRP1 CHP1 GNAQ LYN MEN1 PARK7 RASSF2 IMPACT LILRB4 RGN PTPRB PTPRO IFNG PDCD4 SH3GL2 FBLN1 ADAR IBTK TMED2 BDKRB2 INSM1 CDKN1C VPS25 PRKCZ DUSP1 PRKAR2A CD300A SPRY4 HEG1 ZNF675 ADNP WARS1 LATS1 HEXIM1 BMP4 SH3BP5 CDKN2C DNAJC10 PARD6A ARRB2 TAF7 PDE4D HMGCR PIP5KL1 AKT1S1 NLRP2B DBND…	319	negative regulation of protein phosphorylation
GO:0051053	GTPBP4 SHLD1 H1-6 GMNC RADX ANKLE1 SLX1B FOXP3 ATR OGG1 SMCHD1 KMT2A ERCC4 GZMA DNMT3L TERF2 TINF2 HELB NDFIP1 TERF2IP MAD2L2 FLCN MAGEF1 ACD DFFB BCL6 FBXO5 DCP2 XRN1 RTEL1 TFIP11 XRCC1 ANKRD1 TRIM28 TP53BP1 KCNK2 HSF1 SMARCAL1 HNRNPA1 H1-8 ENPP7 MCIDAS DNAJC2 FBH1 TERF1 CGAS STN1 HNRNPC TP53 MEN1 TEN1 RGN DPPA3 LIG3 H1-5 POT1 SLFN11 ERCC1 MSH3 PIF1 EXOSC10 NAT10 THOC1 GDF2 PINX1 CDKN1A H1-10 TR…	143	negative regulation of DNA metabolic process
GO:0046513	PRKAA1 CERS5 ORMDL1 ST8SIA2 ELOVL1 CCN1 B4GALT5 ASAH2 TLCD3B CERS3 ST3GAL3 AGK SPTSSA SMPD4 B3GALT2 ASAH1 ST3GAL2 UGCG GBA1 SPTLC2 ORMDL3 ST8SIA4 P2RX1 FA2H GAL3ST1 CERS2 B4GALT6 ENPP7 DEGS2 DEGS1 ST8SIA6 SAMD8 CLN8 ALOXE3 ORMDL2 CERS6 ST6GALNAC3 ALOX12B B3GALT1 B4GALT3 SGMS1 ST3GAL5 ST8SIA3 P2RX7 ST3GAL1 SMPD1 PRKCD SIRT3 SGMS2 ST6GALNAC6 SPHK2 B4GALNT1 SPTLC3 CERS4 CYP4F22 B3GALT4 ST6GALNAC5 PN…	68	ceramide biosynthetic process
GO:0050806	APOE CACNG4 PTEN DTNBP1 RASGRF2 STXBP1 NCSTN CCR2 FLOT1 STX1A CRHR2 CACNG8 RIMS1 RETN CRTC1 CA7 ZDHHC3 TACR2 STAU1 IGSF11 EPHA4 RIMS3 CCL2 NPTN ITPR3 MME PRKAR1B BRAF ABL1 SLC18A3 YTHDF1 CLSTN3 LRRTM1 CACNG5 LILRB2 GSK3B CACNG7 NMU SQSTM1 PTN TACR1 SLC24A1 PRNP PRKCG ARC GRIN2C OXT GRIN1 SLC1A1 PTK2B OXTR NOG GRIN2D SCGN ZDHHC12 GLUL ADRA1A CX3CR1 FAM107A NTRK2 NPS DRD2 GRIK2 PTGS2 KIF5B CALB1 IN…	152	positive regulation of synaptic transmission
GO:0043370	RIPK2 IL4R RC3H2 JAK3 HLA-DRA NLRP3 CD86 IL12B SOCS5 CD83 IL18 NCKAP1L ZBTB7B IL23R JUNB FOXP3 SASH3 TNFSF4 PRKCZ IL23A HLA-DRB1 RARA CCL19 RUNX3 GATA3 SH3RF1 RUNX1 IL2 BATF ZC3H12A NFKBID MALT1 MYB ANXA1 TNFSF18 SMAD7 TBX21 HLX CD80 KLHL25 CBFB IL4 IRF4 LGALS9 HMGB1 IFNG IL2RG IL12RB1 BCL6 IL27 RC3H1 NFKBIZ SHB LOXL3 SOCS1	55	regulation of CD4-positive, alpha-beta T cell differentiation
GO:0045787	BECN1 RAD51B CCND1 PAF1 HOXA13 KCNA5 NDC80 LFNG CHEK2 CCNT2 CDC25B PKD1 STAT5B CCNB1 FOXA1 FEN1 AURKC NCAPG2 PKN2 KMT2E FOXG1 EGF MTA3 CCN2 CCND3 FBXO5 SHB GLI1 UBXN2B HSF1 SPDYE6 APEX1 USP2 ANAPC5 RDX PBX1 ADAM17 TGM1 MEIS2 ASCL1 INS FAM83D DDX3X EZH2 SPAG5 BTC PRKCE CSPP1 OR2A4 MNAT1 CKS2 E2F7 CDC27 SRPK2 CRNN PRDM9 C6orf89 DYNLT3 CDC73 PLCB1 PLRG1 LGMN RCC2 PHIP TFDP1 NCAPG RPTOR ZBED6 ROCK2 S…	337	positive regulation of cell cycle
GO:0042116	IL4R KARS1 MYO18A STAP1 TICAM1 JUND NR1D1 ITGB2 IL10 IFI35 TNIP2 FCGR3A WNT5A PLA2G10 TLR4 FCGR2B IFNGR2 JMJD6 LBP RORA JUN TLR3 NR1H3 AIF1 HSPD1 MMP8 CD93 PLA2G4A LRRK2 CRTC3 HAVCR2 EDN2 SPACA3 IL13 TMEM229B FER1L5 SLC11A1 CCL3 CD200 CX3CR1 TAFA3 TREX1 IL31RA STK39 TLR9 IL33 SYT11 IL6 IFNG TYROBP TLR1 C1QA MIF PRKCE SHPK IL1RL1 MFHAS1 TRPV1 CD74 TREM2 BPI ATM ZC3H12A THBS1 TLR6 PJA2 C5AR1 AGER A…	105	macrophage activation
GO:0043967	BRD8 MSL3 OGT KAT7 KANSL2 BEND3 SIRT1 ZMPSTE24 TAF7 JADE2 KAT8 KAT5 TRRAP MCRS1 IWS1 EPC2 MSL2 SMARCB1 BRCA1 ING5 CHD5 PHF20 PER1 MEAF6 ACTL6A ATG5 ACTL6B HAT1 AUTS2 MUC1 NAA60 KANSL3 MRGBP RUVBL1 DMAP1 JADE1 VPS72 BRCA2 ING4 YEATS4 JADE3 EPC1 KANSL1 HCFC1 ARRB1 ING3 WDR5 IRF4 NAA40 ZZZ3 KAT2A MORF4L2 RUVBL2 PIH1D1 MBTD1 TRIM16 MSL1 EP400 ATF2 MORF4L1 LEF1 APBB1 ACTB CTBP1	64	histone H4 acetylation
GO:0046395	NUDT8 GCSH ABCD2 GLUD2 DDAH2 FAH CRYM SHMT2 NOS3 PM20D2 ABCB11 BDH2 ECH1 RIDA PLIN5 PAH AASS LDHD AADAT ACAD10 ADTRP GPT BCKDHA IVD NPL AKT1 GLYATL2 MCAT ACADS HSD17B4 ACOX1 HAL CPT2 EHHADH ABAT SARDH ETFBKMT ABCD4 ACOX3 NOS1 IDO1 CYP2W1 LPIN2 HADHA ALDH6A1 MFSD2A CYP4F3 TYSND1 QPRT SDS ETFB CYP26C1 UROC1 ASRGL1 MAT1A GAD1 HIBADH MTRR CBS ALDH8A1 ACADVL HGD SLC25A21 IDO2 OTC AIG1 PCCA OAT ACAD11 …	239	carboxylic acid catabolic process
GO:0140014	TRIP13 BECN1 CHMP2A HOXA13 NDC80 RIOK2 APC BORA MISP CHMP4B SMARCA4 CHEK2 CCDC61 CCNB1 SGO2 AURKC NCAPG2 RRS1 ABRAXAS1 EGF CEP55 TUBG2 SMARCA5 NME6 SPC24 FBXO5 UBXN2B NUDC ANAPC5 PPP1R9B TTK CCDC8 INS KIF11 PDS5A BTC SPAG5 SGO1 NUF2 CDC27 KIF18A ANAPC2 CDKN1C SPDL1 TPX2 DUSP1 TENT4A SMARCC2 LCMT1 PPP2R2D KLHDC8B PRMT5 STAG1 PHIP HSPA1B KIF25 TOM1L2 NCAPG CEP97 EPS8 CHMP1A SPHK1 BMP4 CDC16 FLNA TU…	326	mitotic nuclear division
GO:0006809	MMP8 HBB PKD2 NOS2 TSPO P2RX4 SOD2 CLU DDAH2 GCH1 DYNLL1 ASS1 CYB5R3 CD47 TRPV1 NOS3 GCHFR INSR HSP90AB1 HSP90AA1 EDN1 PTK2B DNM2 IL1B GLA NOS1AP KHSRP SIRPA TICAM1 CX3CR1 ZC3H12A PTX3 TLR6 IL10 CYP1B1 KLF4 CLEC7A AGXT2 RAC1 ASL AIF1 AKT1 KLRK1 CD34 PTGS2 KLRC4-KLRK1 CYB5B SPR TLR4 ARG2 DDAH1 CAV1 RGN SMAD3 AGTR2 NQO1 TNF MTARC1 KLF2 IFNG CD36 ACP5 NOS1 RORA ROCK2 ATP2B4 JAK2 PTGIS MTARC2 AGT	70	nitric oxide biosynthetic process
GO:0001906	SPI1 KLRF2 SERPINB9 CD1C CEBPG MUC7 CR1L GAPDH H2BC11 IL12A CXCL6 HTN1 FCGR1A HSP90AB1 IL23A STAP1 CST11 BCL2L1 PGLYRP4 ULBP1 ICAM1 STAT5B VAV1 STX7 IL10 NCR1 CLEC7A C9 PGLYRP3 FCGR3A MYD88 KIR3DL1 CD226 DEFA3 RIPK3 CLEC2A CRTAM P2RX7 FCGR2B TUSC2 CADM1 IL7R CCL13 DEFA6 IL11 UNC13D B2M HLA-F CD59 LYZ PPP3CB CORO1A HLA-DRA DEFB103A IL18 KLRC4 CYRIB HAVCR2 MR1 ATN1 FCER2 PIK3R6 H2BC12 IL13 DEFB103B…	191	cell killing
GO:0090130	CDH13 FOXC2 APOE EPHB4 DAAM2 FLT4 MAP2K3 ANGPT1 ADAMTS9 HDAC9 HDAC5 TACSTD2 APOH SMAD4 STAT1 ETS1 FAP PKN2 GLIPR2 EGF ANGPT4 FGF7 MCC DCN MAP3K3 EVL ARSB MTOR AGT MYH9 FERMT1 RTN4 SYNJ2BP ADAM17 ROBO1 CYP1B1 ACTA2 AGTR2 CDH5 IFNG HMGB1 ZNF580 GDF2 HDAC6 PRKCE TMSB4X CXCL13 ATP2B4 FGF4 SNAI2 SOX9 CARD10 EMC10 KRIT1 MAPRE2 EPHA2 ADGRB1 ANXA3 KANK2 SEMA5A PIK3R3 FOXP1 LGMN GRN ENPP2 ADAM9 ROCK2 BMP4…	311	tissue migration
GO:2000060	CDC20 PTEN SOCS5 MDM2 MKRN2 PSMD10 RBX1 SH3RF1 RNF19A CAV3 ZYG11B CDC20B SMAD7 FBXO22 AXIN1 AKT1 SIRT6 PYHIN1 CSNK1A1 EGF CAV1 MAGEF1 PRICKLE1 DET1 HECTD1 RNF14 DVL1 HSPA1A LRRK2 GSK3B DDRGK1 ZFAND2A TAF1 CDK5RAP3 PTK2B SH3RF3 NUB1 GBA1 ELOB NFE2L2 RFPL1 PSEN1 PRKN SUMO2 UBQLN2 DISC1 ZER1 IL33 DNAJB2 KEAP1 SGTA TRIB3 DAB2 GCLC PLK3 RCHY1 MAPK9 PTK2 BCAP31 GSK3A CSNK1D SMURF1 VCP HERPUD1 FBXW8 HSP…	114	positive regulation of ubiquitin-dependent protein catabolic process
GO:0044344	FGFRL1 FGF16 CD44 TBX1 KIF16B LHX1 ZFP36L2 HHIP COL1A1 SULF2 SOS1 TBX2 NDNF WNT4 CCL2 NPTN WNT5A FGF7 FGF20 CCN2 APLN KDM5B FGF9 SPRY1 NDST1 FGF5 ITGB1BP1 FRS2 PRDM14 FLRT1 DLL4 NOG FAM20C PRKD2 SMOC2 CPS1 FGF21 FGF22 FGFBP1 EXT1 OTX2 NGFR TRIM71 FUZ CREB3L1 DSTYK IQGAP1 CXCL13 FGFR2 FGF4 GCLC FLRT3 GALNT3 FGF1 FGF19 CHURC1 FRS3 SFRP1 LRIT3 SPRY3 CXCL8 GATA3 KLB THBS1 FIBP TDGF1 CEP57 SHISA2 FGF1…	105	cellular response to fibroblast growth factor stimulus
GO:0009952	POFUT1 FOXC2 TDRD7 MIB1 HOXB7 ALX4 TBX1 MESP2 LFNG PBX3 GRSF1 BHLHE41 WNT2B HOXA9 LHX1 PCSK5 WNT8A CTNNBIP1 MYF6 KMT2A GPC3 CDX1 WNT3 FEZF2 HOXC10 SMAD4 PAX6 PGAP1 HEY2 BARX1 GDF3 HOXA4 WNT5A GDF11 ATP6AP2 HOXB2 FEZF1 EP300 ABI1 PRICKLE1 TSHZ1 ZBTB16 PRKDC RIPPLY2 MEOX2 NR2F2 HOXB6 HIPK2 SEMA3C HES5 HEYL MSX1 ACVR2B GATA4 CYP26C1 LRP6 HOXA2 COMMD3-BMI1 FRS2 COBL CELSR2 RARG HES7 BPTF NRARP ARC DD…	219	anterior/posterior pattern specification
GO:0043254	APOE STXBP1 CLIP3 DAAM2 MYADM PRRT2 DMTN HSP90AA1 MED25 SLAIN2 CYRIA FES SPTBN2 PLEK SH3GLB1 SPTB MYD88 NCK2 OCLN PPM1A HCK NRG1 EVL TRAPPC12 C15orf62 MTOR FERMT1 CYRIB VPS16 HSF1 RDX TWF2 RNF4 MKKS TRAF2 HSPA8 PARK7 IMPACT TUBB4A DDX3X PAK1 CDH5 IFNG HMGB1 STXBP6 HDAC6 LCAT CYFIP2 PRKCE CRACD TMSB4X CXCL13 STMP1 SOX9 INSM1 BRK1 IL5 PRKCZ CCL26 SVIP RPS3 TPPP LCMT1 AMBRA1 MEFV ALOX15 HSPA1B STXBP…	401	regulation of protein-containing complex assembly
GO:0016447	RNF168 SUPT6H AICDA IL27RA SHLD1 PAXIP1 LIG4 STAT6 SWAP70 MSH2 TP53BP1 KMT5C NSD2 ATAD5 CD28 FOXP3 EXOSC3 RNF8 TNFSF4 CLCF1 XRCC4 CD40LG IL2 NBN BATF CD40 UNG IL10 NHEJ1 CCR6 TBX21 SLC15A4 MLH1 RIF1 NDFIP1 EXOSC6 TGFB1 MAD2L2 PARP3 TCF3 SANBR IL4 TNFSF13 POLB ERCC1 PRKDC MSH6 MSH3 APLF CYREN TFRC SHLD2 PTPRC YY1 THOC1 BCL6 KMT5B HMCES EXO1 HSPD1	60	somatic recombination of immunoglobulin gene segments
GO:0030203	CHST2 EGFLAM GNS CD44 SGSH CHST12 HEXA NFKB1 HS2ST1 ANGPT1 IL15 DSEL PGLYRP4 B3GALT6 CEMIP CHST15 NDST3 NDNF XYLT1 PGLYRP3 ITIH6 TNFAIP6 BGN B3GNT2 EGF CEMIP2 PDGFB DCN GCNT2 CHSY3 CHST11 NDST1 SLC10A7 CHST9 B3GNT4 B4GALT4 PGLYRP2 HPSE2 ITIH5 ITIH2 STAB2 ITIH3 CHPF EDNRA SPOCK2 SLC35D2 CHST7 PGLYRP1 EXT1 TGFB1 B3GNT3 CLTC CSGALNACT1 HS3ST1 HS3ST3A1 HMMR HS3ST2 B4GAT1 CSGALNACT2 HAS3 HYAL3 CHSY1 B…	119	glycosaminoglycan metabolic process
GO:1901607	CAD SDSL MTR PLOD3 SRR GLUD2 GLS2 MTRR CBS PYCR3 PSAT1 ASS1 SHMT2 ADI1 PCBD1 OTC LOC102724560 OAT MRI1 MTAP SEPHS2 BHMT2 NOXRED1 GLS GLUL ASNSD1 PAH PCBD2 CPS1 PHGDH BHMT PYCR2 AASS SHMT1 GOT1L1 AGXT2 DHFR DHFR2 SERINC3 MTHFR ASL CLN3 GLUD1 MTHFD1 BCAT1 AGXT PYCR1 GGT1 APIP SLC25A12 MTHFD2L PARK7 ALDH18A1 CTH SERINC5 HAO1 AASDHPPT PSPH ASNS GOT1 GOT2 NAGS BCAT2 ENOPH1 PLOD2 SEPHS1 ATP2B4 SDS ILVB…	70	alpha-amino acid biosynthetic process
GO:0015850	APOC3 PRKAA1 APOE SLC26A6 SIRT1 ABCA12 PIP4K2A DTNBP1 ATP8B1 REN STRA6 P2RY1 STX1A NAXE NFKB1 APOM AQP1 VPS52 ABCB11 OSBPL7 SCP2D1 RBP4 CES1 OSBPL10 CFTR P2RX1 PPARG VPS51 RAB3B NR0B2 ABCG5 NMB STARD3 ADRA2A SYT2 GALR1 CXCL12 TMF1 STARD4 SYT8 SLC22A24 PLA2G10 EGF SEC24A SELENOM ARV1 SYT5 SLC10A2 CAV1 SLC16A7 FGF20 TOR1A ABAT AKR1C4 SLC6A3 NOS1 ABCC4 KDM5B ABCB4 MSR1 SLC10A7 RAB3A NR1H3 SLC18A3 OS…	279	organic hydroxy compound transport
GO:0050709	KCNB1 APOE RAB11FIP5 ABCC8 PIM3 UTS2 IL12B GHRL RHBDF2 RAB11FIP1 FAM3D DRD3 IL12A SYT4 HMGCR RSAD2 F2R SRCIN1 SFRP1 SREBF1 GHSR RHBDF1 IL1B PPP3CA JAGN1 CD200 HADH UCP2 INHBB PTPN11 BMP8A SYTL4 PRKN ADTRP ADRA2A DRD2 RAB11FIP3 CCN3 VSNL1 FRMD4A NDUFAF2 SERGEF KCNJ11 INS IRS1 CHGA DRD4 PFKL MTNR1B CYP51A1 KLF7 FKBP1B ERP29 SIRT4 ACVR1C FOXO1 OPRM1 REST NR1H3 DPH3 MIDN PSMD9	62	negative regulation of protein secretion
GO:2000243	P2RY1 UNC5C LFNG RETN CDC25B TACR2 OVOL1 WNT4 RNASE10 NR5A1 FAM170B PLA2G10 PLAT WNT5A BNC1 CDC25A SMURF2 NPM2 PRSS37 FGF9 MSX1 APELA PRDM14 TACR1 SYCE3 OOEP OXT TACR3 OXTR AGO2 CFAP69 ZP3 C1QBP PRDM7 IQCF1 PDE3A LHFPL2 CCDC87 POMZP3 VEGFA DMRT1 ACVR1B RAD51AP1 SHH HYAL3 SOX9 PDE5A DHX37 ANKRD31 ZP4 CACNA1H PRDM9 PTAFR INSR MEIOC HDAC2 PLCB1 STRA8 CITED2 TAC4 SIRT2 VIP PLB1 SYDE1 MSX2 ZFPM2 INHBA…	87	positive regulation of reproductive process
GO:0090398	SPI1 EEF1E1 SIRT1 PTEN MAPK11 MAP2K3 NEK6 ULK3 MAGEA2B ING2 MORC3 TERF2 TBX2 SIRT6 H2AX PLA2R1 BMAL1 MAP3K3 BCL6 B2M ABL1 PNPT1 FBXO5 SLC30A10 PRELP ID2 VASH1 CDKN2B TP63 TERT NSMCE2 CGAS OPA1 HLA-G TP53 CDKN2A PRKCD MAP2K4 NPM1 MIF CDKN1A ABI3 MAPK8 CDK2 ZMPSTE24 MAPK14 MAPK9 MAP3K5 HMGA2 NEK4 ATM PAWR KIR2DL4 MNT RSL1D1 WRN CDKN1B PML CITED2 MAP2K6 BMPR1A MAP2K1 MAP2K7 YPEL3 ECRG4 YBX1 CDK6 ZKS…	97	cellular senescence
GO:2000107	BMP4 JAK3 LILRB1 BCL3 PIP AURKB CD74 MERTK BCL11B EFNA1 RAG1 GAS6 GHSR KITLG SLC39A10 BCL2L1 BCL2 NOD2 PRKCQ ORMDL3 CCL19 IL2 AXL KIFAP3 ADA CXCR2 FADD CXCL12 CCL21 IRF7 FOXP1 CCR5 DOCK8 SLC46A2 ARG2 SELENOS ST3GAL1 GPAM IL7R TSC22D3 ITPKB BCL10 PDCD1 NOC2L IRS2 IDO1 CCL5 ST6GAL1 BCL6 HSH2D MIF CCR7 HIF1A HCLS1 CD27 PTCRA	56	negative regulation of leukocyte apoptotic process
GO:0045665	GLI3 NEPRO HOXA2 MIB1 BMP7 ITGB1 GSK3B RHOA CTDSP1 RAP1GAP SLC6A4 ISL1 POU4F2 PHOX2B MED1 MAG SPAG9 FOXO3 PBX1 EIF2AK4 CNTF DTX1 JAG1 LMX1A DDX6 FEZF2 HMG20A CDK5RAP2 PAX6 WNT3A HES3 SIX3 ISL2 APP NOTCH3 HEY1 DIXDC1 LBX1 ASCL1 ZNF536 CNTN2 SOX3 TP73 DLX2 NOTCH1 FOXG1 EIF4ENIF1 DISP3 GDF11 IRX3 ASPM ZHX2 ID4 MEIS1 DLX1 SOX2 GPR37L1 TLX3 NKX2-2 LSM1 CALR HES1 NR2E1 SHH EIF4E B2M OLIG2 HES5 CNTN4 RE…	73	negative regulation of neuron differentiation
GO:0048469	KCNIP2 TRIP13 EREG PTH1R SLC26A6 TDRD7 REN C2CD6 NRCAM BSPH1 GPAT4 B4GALT5 GATA2 RB1 SLC26A3 VSX1 SOX18 TMEM79 MAP3K13 IL15 CDC25B EDN1 FOXO3 BFSP2 KCNE1 CFTR BFSP1 PPARG C1QL1 PAEP OOSP2 FOXA1 PCSK4 CLEC7A SIX3 TCP11X2 EPO YTHDF2 BTK SLFN14 PLA2G10 TYMS SPTBN4 GDF11 INSL3 TUSC2 BNC1 PICK1 GHRHR KIF14 EFCAB9 CATSPERE PTBP3 BHLHA15 BAP1 HES5 HIF1A FBXO5 REC8 SHB FEM1B SOX8 LRRK2 ADGRB3 EPAS1 RND1 …	188	cell maturation
GO:0051170	MDFIC TNPO3 RANBP6 CSE1L ANGPT1 PIK3R2 IPO5 POM121 NXT1 EFCAB7 HSP90AB1 RGPD5 AKT1 SIRT6 POM121L12 KPNA7 IPO4 NUP98 RGPD4 PRKAG1 IPO9 PRICKLE1 TPR PRKD1 RGPD2 SNUPN NUP153 FGF9 CBLB KPNA2 NXT2 ING1 KPNA4 AGT LRRK2 CHP1 CABP1 SQSTM1 TRIM28 NUTF2 BCL3 FERMT1 KPNA3 CDK1 RPAIN HNRNPA1 NUP155 BAG3 TNPO2 NPAP1 PKIG RGPD1 FAM53C UFM1 PSEN1 LEP FAM53A JUP KPNA5 DMAP1 APPL2 MAVS FAM53B TRAF3IP2 TP53 PTGS2…	167	import into nucleus
GO:1901016	NEDD4 KCNIP2 GRP FXYD2 ANK2 ABCC8 ITGB1 ABCC9 AMIGO1 KCNC1 YWHAE LRRC26 KCNE4 LRRC38 WWP2 KCNE2 LRRC52 KCNG1 ATP1B3 KCNC2 ALG10B NEDD4L NPPA VAMP2 DLG1 DNM2 TREM2 KCNE1 KLHL24 NETO2 NOS1AP CAV3 GALR2 KCNS2 ACTN2 KCNK3 CAB39 LRRC55 ATP1B2 AKAP9 STK39 RNF207 CAV1 KCNAB1 SUMO1 KCNRG LOC102723475 CASQ2 MTNR1B KCNE5 CACNA1D ANK3 GAL ATP1B1 CRBN NETO1 KCNS1 FHL1 KCNA1 OXSR1 KCNE3 AKAP6	62	regulation of potassium ion transmembrane transporter activity
GO:0001510	TRMT9B TRDMT1 MEPCE TYW3 FTSJ1 BUD23 TRMT6 DIMT1 MTO1 TRMT1L HENMT1 BCDIN3D TGS1 ALKBH8 TRMT5 FTSJ3 TRMT12 METTL3 FDXACB1 CMTR1 TRMT11 THUMPD2 TRMT2B ZCCHC4 METTL8 METTL15 SNRPD2 THUMPD3 TFB2M CMTR2 SNRPD1 METTL2A METTL14 WDR6 SNRPD3 DALRD3 METTL4 SNRPB TRMT61A TARBP1 TRMO TRMT2A THADA MRM1 RBM15B TRMT10B TRMT61B TRMT44 RBM15 METTL16 WDR4 NSUN5 WTAP TRMT1 METTL1 MRM2 TRMT10C GTPBP3 NSUN3 NOP2 MET…	86	RNA methylation
GO:0043467	PRKAA1 HDAC4 RHOA SHMT2 KHK OPN3 PPP1R3D CHCHD2 MLXIPL CAVIN3 FBP1 CCNB1 IDE NDUFA4 AKT1 PHLDA2 SIRT6 SLC25A12 P2RX7 NKX1-1 PPP1R3A PRKAG1 PDE12 EP300 FLCN ETFBKMT GCK UQCC2 PNPT1 HIF1A SLC25A33 MTOR COX7A2L PRELID1 PPP1R3B ARL2 SLC4A4 GSK3B EIF6 PHKG2 CDK1 TACO1 PSEN1 PPP1R3C HTR2A TREX1 IER3 SLC2A6 PRKAG2 TP53 PARK7 SLC25A23 INS PPP1CA INPP5K PPARGC1A STAT3 PPP1R3F IFNG TRAP1 COX17 SLC4A1 ZBTB2…	130	regulation of generation of precursor metabolites and energy
GO:0007596	TFPI EMILIN1 DTNBP1 APOE ANO6 MFSD2B SERPINF2 ENTPD2 STXBP1 MYL9 P2RY1 BLOC1S4 F9 SERPIND1 HPS4 PROC DGKK THBD HPS5 PRDX2 NOS3 DMTN EDN1 VCL F2RL2 F13A1 DGKZ P2RX1 HGFAC APOH ACTN1 GATA1 TSPAN32 VAV1 PROS1 PDGFA PLEK PLAUR ADTRP DGKH ADRA2A FAP PDGFRA TEC GNA12 CD34 BLOC1S6 PLAT F2RL3 TLR4 STXBP3 CAV1 TYRO3 F8 PDGFB CLIC1 TUBB1 C1GALT1C1 ABAT DGKQ FGA GP9 RAP2B PROZ GP5 ADAMTS18 ACTB CD59 MYH9 PL…	227	blood coagulation
GO:0032943	PLCL2 NCSTN LMO1 IFNA5 PRDX2 SLC39A10 BCL2L1 IFNK SH3RF1 STAT5B TNFRSF14 ARMC5 MYD88 NCK2 P2RX7 EBI3 IFNA1 BTN2A2 CCND3 SOX11 IDO1 PELI1 IFNA2 SHB IFNA17 LILRB2 COMMD3-BMI1 LEP LYN LILRB4 IL6 HMGB1 FKBP1B SLC7A1 DOCK2 RASAL3 LILRB1 IL12B IL5 CD74 TNFRSF13C INPP5D TNFRSF9 HLA-E RPS3 FADD CD300A SPN IFNE IKZF3 IL4I1 BMP4 NCKAP1L IGF1 HLA-DRB1 IFNA8 TIRAP CLEC4G IRS2 PSMB10 CARD11 RAC2 IL12A FOXP3 F…	311	mononuclear cell proliferation
GO:0046173	PTH1R P2RY6 IMPA1 HRH1 PGP P2RY1 ASAH2 GCH1 ADCYAP1R1 SPTSSA ACER3 PTAFR IP6K2 PCBD1 CYP27B1 ASAH1 IMPA2 ACER2 PTK2B GBA1 AVPR1B SPTLC2 GPER1 PCBD2 IPPK LHCGR IP6K3 SNCA LEP PTH FGF2 PLEK IP6K1 PPIP5K2 DHFR MAS1 CYP2R1 PPIP5K1 PTS PLCG2 SPR ISYNA1 PCK2 CYP3A4 SPHK2 SPTLC3 ACER1 CD244 GOT1 ITPKB PCK1 ITPKC ABCA2 NTSR1 SPTLC1 IPMK ASAH2B QDPR ITPKA SPTSSB CYP27A1 SPHK1	62	polyol biosynthetic process
GO:0007269	NRXN2 DTNBP1 GRM4 STXBP1 SV2A P2RY1 STX1A RAP1A RAP1B PRRT2 RIMS1 PFN2 GRIK5 P2RX1 UNC13B DOC2A PRKCB ASIC1 TACR2 CALM1 PPFIA3 RPH3A SEPTIN5 SYT2 STX2 PDZD11 RIMS3 SYT8 BLOC1S6 CADPS2 SYT5 P2RX7 FBXL20 STXBP3 CADPS LIN7C MCTP2 MEF2C BRAF OTOF SYN1 RAB3A SLC18A3 DVL1 LRRK2 CHRNB4 PRKCG CACNB4 CTBP2 VPS18 SV2B ERC2 HTR1B PSEN1 SYN2 UNC13C PRKN CDK5 CALM3 NAPB UNC13A RAB3GAP1 PCLO SYT11 STXBP2 KMO N…	140	neurotransmitter secretion
GO:0032465	BECN1 RHOA CIT BIRC5 CDC14A SPAST PKP4 CDC25B BCL2L1 KIF20B MRGPRX2 CALM1 SH3GLB1 MYO19 AURKC PKN2 UVRAG KIF14 FLCN MAP10 ZFYVE26 CDC42 BIRC6 TAS2R13 CDC14B RAB11A RACGAP1 E2F8 TAS1R2 GIPC1 FSD1 KIF23 DRD2 CALM3 VPS4A PIK3R4 CXCR5 CCP110 ECT2 PRKCE CSPP1 OR2A4 KLHL13 KIF20A PLK3 GIT1 E2F7 CETN2 CENPV CDCA8 DRD3 ENTR1 PDXP SVIL DCDC1 SSTR5 RAB11FIP3 PIN1 KIF3B CALM2 RXFP3 CUL3 PLK5 TEX14 PLK1 OR1A…	93	regulation of cytokinesis
GO:0070192	SPO11 TRIP13 NCAPD3 NCAPH2 MRE11 ANKRD31 C1orf146 MLH3 MEIOB PSMC3IP SMC4 ATRX PRDM9 NDC1 TEX11 SUN1 MSH5 SYCE1 MEI4 FANCD2 PPP2R1A TERB1 BRIP1 MEIKIN NCAPD2 SYCP1 SYCE3 BAG6 MND1 SMC3 ZCWPW1 MAEL NCAPH MEIOC SYCE1L BUB1B MAJIN ATM EHMT2 SIRT7 SGO2 SYCE2 C14orf39 TERB2 P3H4 SYCP2 AGO4 RAD51C RAD51 SPATA22 IHO1 MLH1 RNF212 GTF2B KASH5 RAD50 MSH4 RNF212B CCNE1 BUB1 CCNE2 RAD21 CCNB1IP1 SMC2 DMC1 HO…	74	chromosome organization involved in meiotic cell cycle
GO:0007422	DICER1 POU3F2 NDRG1 SOD1 ADGRG6 PMP22 ARTN ERBB2 RUNX1 NTF3 ISL2 CLDN1 NCMAP ONECUT2 ITGB4 AKT1 ETV1 SOX8 NFASC PLXNA4 NEFH SLC25A46 CDK1 POU4F1 HAND2 PALS1 NTRK2 ASCL1 HAPLN2 EGR2 CDK5 GSTM3 ERBB3 MED12 ASIC2 LGI4 SKI UGT8 NAB2 MYOC PPP3R1 SERPINI1 ADGRB1 ALDH3A2 FA2H RUNX3 PARD3 NHLH2 RXRG SOX10 GFRA3 CITED2 HOXD10 NTF4 SIRT2 NGF CNTNAP1 POU3F1 HOXD9 NF1 DAG1 ISL1 ADGRB2 SCN8A PRX NAB1 TBCE BDN…	79	peripheral nervous system development
GO:0002181	MIF4GD RPL8 RPL23A DENR DPH3P1 FTSJ1 YBX3 DHX36 RPS6 RPL3 RPL13A RPL36A RPL37 RPL21 RWDD1 MCTS1 YTHDF2 RPL18A HNRNPD RPL12 RPL31 ZC3H15 RPL26L1 RPS3A EIF3G METTL3 EIF3I RPL7A MTOR DHX9 RPS16 DHX29 RPL10A CPEB2 DRG1 PKM RPLP0 RPS2 PABPC1 RPL19 RPS14 EIF4B EIF3F LIN28A RPSA ETF1 EIF3J RPS28 RPL7 RPS4X RPS15 RPL22L1 DRG2 EIF3M RPS5 DPH7 RPL24 PAIP1 NCK1 EIF2B3 RPL17 RPL13 SH3BGRL EIF2D RPS23 RPLP1 R…	158	cytoplasmic translation
GO:0010212	RNF168 PRKAA1 SIRT1 CYBA GPX1 BAK1 CCND1 TOPBP1 KARS1 MDM2 THBD FANCD2 UIMC1 CLK2 MTA1 BRCA1 ATR CHEK2 BCL2L1 INTS7 RAD1 ABCG5 CCND2 VCAM1 FIGNL1 RAD51 TLK2 ABRAXAS1 BABAM2 SMPD1 H2AX POLB PRKDC ELK1 RAD9B DNMT3A TP53BP1 HSF1 HSPA5 KDM4D TANK BABAM1 ITGB6 RFWD3 EYA1 BCL2 XRRA1 XRCC4 TICRR TMEM109 ALAD TREX1 INTS3 TP53 HUS1 MEN1 RAD54L TRIM13 SWI5 GADD45A ERCC1 IKBIP RAD54B AEN ECT2 RAD51AP1 RHNO1…	142	response to ionizing radiation
GO:0072088	PKD2 FOXD1 HOXB7 HS2ST1 HOXD11 IRX1 WNT2B TACSTD2 LHX1 NPNT CTNNBIP1 GPC3 PKD1 PAX2 SMAD4 STAT1 WNT4 TCF21 SALL1 WNT6 GREB1L HES5 SOX8 AGT FMN1 PAX8 DLG1 NOG BCL2 PBX1 EYA1 MAGED1 IRX2 VEGFA GREM1 AGTR2 HS3ST3A1 HES1 SHH BMP2 SOX9 KLHL3 FGF1 GZF1 WNT9B CITED1 DCHS1 GATA3 MYC SIX1 LGR4 SMO HOXA11 LAMA5 HS3ST3B1 LIF WNK4 OSR1 BMP4 GLI3 AHI1 PTCH1 WT1 WNT11 TMEM59L WNT1 CTNNB1 HNF1B KIF26B FGF2 SIX2…	77	nephron epithelium morphogenesis
GO:1903706	BRAF LAG3 SLAMF8 PRMT1 PRELID1 ZC3H8 MEIS1 HLX AGER PTPN6 ZFP36L1 NCKAP1L ZAP70 AXL FSHB SOCS1 IFNG STAT3 ADA LDB1 CSF1 SMAD7 STAT5B FOXJ1 LOC102725035 ERBB2 B2M TRAF6 PBRM1 PRXL2A PLA2G3 SMARCD2 PTPRC MEF2C HIF1A FES JAK3 ZBTB16 BCL6 FBXW7 NKAP TYROBP PITHD1 ZMIZ1 CTNNBIP1 SCIN RIPK2 SASH3 FANCA ZBTB7B TCIM IL4I1 GFI1B IL27 LOC107987462 ISG15 TCF7 IRF1 CR1 IL17D PCK1 SLC46A2 H4C6 BATF CEBPA DUSP…	405	regulation of hemopoiesis
GO:0098813	HFM1 BECN1 TRIP13 CHMP2A C1orf146 ANKLE1 NDC80 RIOK2 APC CHMP4B SMARCA4 CCNB1 SGO2 FEN1 C14orf39 TERB2 AURKC NCAPG2 RRS1 IHO1 ABRAXAS1 CEP55 TUBG2 SMARCA5 STAG3 TRAPPC12 SPC24 GEM FBXO5 SUN1 SYCP1 NUDC SYCE3 ANAPC5 TTK SYCE2 RNF212B FAM83D KIF11 KIF2B SPAG5 SGO1 SPO11 NUF2 PRDM9 CDC27 KIF18A ANAPC2 SPDL1 DUSP1 TENT4A SMARCC2 LCMT1 CTCF KLHDC8B MLH1 STAG1 RCC2 RMI2 KIF25 NCAPG LATS1 CHMP1A CDC16 T…	316	nuclear chromosome segregation
GO:0008585	FZD4 SIRT1 EREG SOD1 LFNG NOS3 RETN AMHR2 FOXO3 BCL2L1 IMMP2L STAT5B SMAD4 AMH BMP15 GNRH1 WNT4 PDGFRA MMP2 TAF4 TNFAIP6 NR5A1 GAS2 MSH4 BMPR1B CGA FST NR2F2 FSHB A2M FOXL2 MMP14 ROBO2 KIT HSPA5 CASP2 BCL2 INHA LEP ZP3 PTX3 ACSBG1 CSMD1 VEGFA CTNNA1 PGR SGPL1 DMC1 GPR149 ZFY IDH1 EIF2B2 FANCG HYAL3 NUPR1 CCDC182 SPO11 EIF2B4 PTPRN PLEKHA1 CYP19A1 SLIT2 VGF INSR NRIP1 SFRP1 ATM MMP19 FSHR CASP3 AF…	105	female gonad development
GO:0019216	APOC3 APOE PIP4K2A POR NR4A3 CES1 HCAR1 STAT5B PPP2R5A FITM2 ADRA2A ARMC5 UGT1A8 PDGFRA EDF1 MTMR1 RNF213 ETFBKMT DGKQ MFSD2A MTOR CHP1 FMC1 CLCN2 ID2 ACADVL SERPINA12 SREBF1 MLYCD PDK2 CPT1A BSCL2 ABCG4 LEP PDE8B DKK3 LPIN1 WDTC1 LYN MBTPS1 FGR ABHD5 THRSP INS RGN SERPINA3 PPARGC1A IFNG IDH1 APOA4 PRKCE SOX9 SNAI2 FAM3A CD74 AMBRA1 NPC2 PLPP1 LDLR RPTOR LPCAT1 STUB1 FGFR3 SPHK1 FABP3 WASHC1 MLST…	335	regulation of lipid metabolic process
GO:0009914	TRPV6 ABCC8 PFKM FOXD1 AACS P2RY1 BAD KCNA5 RBP4 CFTR MC4R SMAD4 TACR2 ADRA2A CCKAR STXBP3 CAMK2G SOX11 C1QTNF3 MIDN AGT CRHR1 SREBF1 CPT1A LEP C2CD2L LTBP4 UBE2Q1 TRPM4 LYN PARK7 INS ILDR1 IL6 IFNG CELA2A FKBP1B FOXO1 PRKCE PFKFB2 CYB5R4 SLC3A2 GHRL RASL10B TNFSF11 RBM4 HADH TTR PTPN11 FOXA2 PLCB1 RAB11FIP3 GLUD1 PTPRN2 LIF TRPM2 UCN3 SCG5 NLGN2 SLCO1B1 KISS1 CRY2 NOS2 DOC2B INHBA CAPN10 HLA-DRB…	313	hormone transport
GO:0060395	INHBC VIM HEXA ABTB3 MAGI2 INHBE OVOL2 PPARG SMAD4 BMP15 GDF5 SMAD7 GDF3 GDF11 KIAA0319 NCEH1 HIPK2 JUN CILP BMP3 LRP1 BMP7 SPTBN1 WWTR1 ZMIZ2 TOB1 RBM14-RBM4 BMP10 ITGB6 SH2B1 UCMA INHA SMAD5 GDF1 ATOH8 TGFB1 HNF4A FAM89B TGFB2 GDF15 SMAD6 TGFB3 SKI GDF2 BMP2 DAB2 NUP93 GDF6 GDF7 RBM14 SMAD2 CITED1 TF SMAD9 AFP LEFTY2 GDF9 LEFTY1 PARP1 BMPR1A SUB1 SMAD3 SMAD1 JAK2 BMP4 INHBA BMPR2 ZMIZ1 TGFBR1 G…	85	SMAD protein signal transduction
GO:0051017	PHLDB2 CORO1B SERPINF2 ITGB1 SPIRE1 BAIAP2 PTGER4 RHOA FHDC1 PIK3R2 CD47 S100A10 DMTN PFN2 CCDC88A TACSTD2 PPFIA1 SDC4 VIL1 ACTN1 HSP90B1 ID1 FRMD7 CLASP1 RHPN1 PLEK LPAR1 WNT4 FSCN1 STMN1 CORO2B ALMS1 CGNL1 CCN2 EVL SHROOM2 NEDD9 ADD2 BRAF LIMCH1 CDC42 ABL1 SYNPO TMEFF2 TJP1 SLC9A1 AIF1 MTOR ZYX ITGB1BP1 PLS1 BAG4 MET TACR1 PFN3 AIF1L TSC1 PTK2B USH1C RDX S1PR1 RHPN2 RAPGEF3 SYNPO2L CX3CL1 FAM10…	156	actin filament bundle assembly
GO:0140888	AZI2 IFNA5 ISG15 PPARG IFNK TBKBP1 LSM14A OAS1 STAT1 OAS2 YTHDF2 MYD88 IFNA6 WNT5A HPX IFNGR2 IFNA1 HCK IFNW1 IFNA10 METTL3 IFNL2 NR1H3 IFNA2 TRIM6 IFNA17 ZBP1 TBK1 TTLL12 PARP14 SAMHD1 USP29 TANK IFNL1 ARG1 TREX1 SP100 MAVS JAK1 TP53 PTPN6 TRAF3 IFNG IFNA7 IRF1 USP27X PARP9 TRIM56 ADAR STAT2 IFNA13 IFITM3 IRGM IFITM1 IFNAR2 MUL1 CDC37 MED1 UBE2K IFNB1 IFNA4 IFITM2 FADD PTPN1 IFNAR1 IFNA16 TRIM41…	100	interferon-mediated signaling pathway
GO:0002697	USP17L2 SHLD1 SERPINB9 CD1C STXBP1 FCN3 ANGPT1 ATG5 RBP4 NR4A3 ADORA2B FES STAT5B ITGB2 SPON2 TNFRSF14 MYD88 PHB1 DDX60 DNAJB9 P2RX7 COLEC10 DENND1B UNC13D IFNA2 SHB HLA-F HLA-DRA A2M XBP1 TP53BP1 KLRC4 CYRIB SH2D1B NOD1 PIK3R6 PRAM1 CX3CR1 LEP C1QBP TRAF2 TBX21 TRPM4 TLR7 LYN KLRK1 FGR CD1B INS LILRB4 C4BPB UBE2J1 IRF4 IL6 IFNG HMGB1 BCL10 INAVA LAG3 CSMD3 KLK5 LILRB1 IL12B IL5 PTAFR CD74 PRKCZ …	376	regulation of immune effector process
GO:0031060	PRDM12 OGT SIRT1 KANSL2 PAXIP1 TTLL12 FAM47E PYGO2 MECP2 PAF1 ZNF274 DMRTC2 SUV39H1 ATRX MLLT6 KAT8 MCRS1 IWS1 PRMT6 KDM4D ZNF335 GCG BRCA1 SMARCB1 NSD1 PAXBP1 PHF20 FAM47E-STBD1 KDM1A CTNNB1 ZNF304 KMT2A GATA3 CTR9 AUTS2 NELFA SMAD4 KANSL3 MTF2 PAX5 CHTOP EHMT2 MYB KDM3A MTHFR SETD7 RNF20 EZHIP RIF1 NELFE KDM4A SKIC8 KPNA7 EHMT1 KANSL1 KDM4C HCFC1 GFI1 NNMT PHF1 WDR5 RTF1 H1-5 LMNA SMARCA5 RRP8 …	71	regulation of histone methylation
GO:0097191	SPI1 ZSWIM2 ZC3HC1 RNF34 BCL2L2 PTEN GPX1 BAK1 HGF NDUFA13 PDIA3 DAB2IP EYA4 BAD PRDX2 IL12A NOS3 BRCA1 FOXO3 BCL2L1 ZDHHC3 ICAM1 GATA1 SH3RF1 MCL1 DEDD2 PSME3 AKT1 RAF1 ITGAV BMPR1B P2RX7 DDX47 RB1CC1 CAV1 ZMYND11 RIPK1 BID EYA2 DAPK1 PYCARD FGA SKIL TLR3 BIRC6 FEM1B AGT IL19 PAK5 TNFRSF10B SGPP1 BCL2L10 HSPA1A GSK3B ACVR1 SRPX FASLG TMC8 MADD TNFRSF12A BAG3 CASP2 BCL2 RELA TERT IL7 EYA1 BCL2L14…	222	extrinsic apoptotic signaling pathway
GO:0018105	BCAR3 CD44 HGF EIF2AK3 IFNA5 ANGPT1 DMTN CHEK2 HSP90AB1 HSP90AA1 GGNBP2 PRKCB IFNK PKD1 INPP5F CAMK2B PKN2 NCK2 IFNA1 MTCP1 DGKQ NOS1 MAST4 IFNA2 MTOR IFNA17 CHUK TTBK2 NSD1 TTK STK32A PARK7 STK39 DMPK RASSF2 PAK1 IL6 IFNG HDAC6 PRKCE ATP2B4 BDKRB2 CDK2 SRPK2 SGK2 CSNK1D PRKCZ MAPK12 CNOT9 MAPKAP1 MAPK1 LIF PRKG2 MAP3K10 VRK1 TTBK1 RPTOR LATS1 IFNE ROCK2 DCLK1 HCLS1 PRKCA MARK1 ARRB2 PDE4D CDC7 C…	312	peptidyl-serine phosphorylation
GO:0008589	RFX4 RB1 ACTRT1 POR CD3E ULK3 HHIP GPC3 FOXA1 GAS8 TCTN1 TEDC1 STK36 RPGRIP1L FGF9 RORA NDST1 FBXL17 TXNDC15 RAB34 TUBD1 GLI1 INTU PDCL CDK20 IFT140 EVC SHOX2 GLIS2 SKOR2 CIBAR1 IHH TULP3 PRKACB CTNNA1 OTX2 FUZ KCTD21 TTC21B MGRN1 SCUBE1 SHH TEDC2 FGFR2 CHSY1 DHH KCTD6 CREBBP VCP SFRP1 GAS1 MKS1 CPLANE2 KIF7 WDR11 GORAB ZIC1 DYNC2H1 PRKACA UCHL5 GLI3 IFT172 PTCH1 DLG5 DCDC2 PTCH2 HERC4 SUFU ARMC9…	85	regulation of smoothened signaling pathway
GO:0009062	NUDT8 ABCD2 BDH2 ABCB11 ECH1 PLIN5 ACAD10 ADTRP IVD GLYATL2 AKT1 MCAT ACADS ACOX1 HSD17B4 CPT2 EHHADH ETFBKMT ABCD4 ACOX3 LPIN2 HADHA MFSD2A TYSND1 ETFB ACADVL AIG1 PCCA ACAD11 CPT1A LEP ACOXL LPIN1 NUDT7 PCCB DECR2 CNR1 LPIN3 HACL1 ACACB ECI1 ETFA FABP1 SLC27A4 CPT1B SCP2 PCK1 FAAH ALDH1L2 GCDH ILVBL CRAT HADHB PEX7 PHYH AMACR PLA2G15 SLC27A2 ACOX2 HADH ABCD3 ABHD2 SESN2 LONP2 ECHDC2 ABHD3 NUDT1…	99	fatty acid catabolic process
GO:0051304	CDC20 TRIP13 NCAPD3 BUB3 NCAPH2 CENPE RB1 TACC3 RIOK2 NDC80 APC BIRC5 NEK6 SMARCA4 SMARCAD1 CSNK2A2 BUB1B SMARCA2 CCNB1 PHF10 NCAPG2 CDC26 HASPIN BRD7 DPF3 MAD2L2 CSNK2A1 TPR SPC24 DYNC1LI1 BCL7A FBXO5 ACTB KNTC1 ANAPC15 ANAPC5 DIS3L2 GEN1 NSMCE2 CDC23 TTK PBRM1 KLHL22 BUB1 USP44 SMC2 BCL7B MAD2L1BP PCID2 UBE2C NUF2 SMC4 CDC27 SMARCD3 ZWILCH CDCA8 ANAPC2 SMARCC1 XRCC3 PSMG2 ZW10 MAD1L1 SMARCD1 SP…	117	chromosome separation
GO:1901657	APOBEC3B GBA2 UPP1 DNPH1 APOBEC3H ERH TH DPYD MTAP GLA AKR7A2 SLC34A1 APOBEC2 PGM2 GBA3 NT5E NT5C2 ADA2 ACP3 AKR1C4 ABHD10 CDADC1 AICDA TYW1B APOBEC3A_B NME4 CBR4 NT5C1A APOBEC3C TYW1 APRT XDH GBA1 PTGDR DGUOK APOBEC3F ADA ADK PRTFDC1 APOBEC3G APOBEC3A DTYMK NT5C1B AKR1C3 DERA NME5 AKR1B10 SULT1C4 HPRT1 FUCA2 AKR1B1 ATIC TYW5 OARD1 FUCA1 TK1 UPP2 AKR1C1 MACROD2 PNP AKR1C2 NT5C3A APOBEC1 GNMT TK2 …	81	glycosyl compound metabolic process
GO:0001935	CDH13 APOE SIRT1 CYBA FGF16 PPP1R16B EGFL7 GATA2 ITGA4 FLT4 IL12A ANGPT1 VEGFD FUT2 APOH PPARG STAT1 IL10 CXCL12 AKT1 PRKX PLXNB3 SIRT6 CCL2 CD34 WNT5A PDCD6 EGF ANGPT4 FGF7 CCL24 PDGFB CAV1 APLN PRKD1 PROK2 MEF2C NR2F2 PROX1 NRAS JUN HIF1A ITGB3 PRL ITGB1BP1 APELA LRG1 MMRN2 DLL4 MMP14 NRARP VASH1 XDH GHSR DLG1 PIK3CB SYNJ2BP PRKD2 ADAM17 LEP ARG1 VSTM4 CCL11 TEK FGFBP1 F3 NRP2 ATOH8 RGCC VEGFA …	158	endothelial cell proliferation
GO:0072171	BMP4 GLI3 PKD2 FMN1 PAX8 FOXD1 PTCH1 HOXB7 WT1 GDNF WNT11 HS2ST1 FGF1 HOXD11 TMEM59L WNT2B TACSTD2 LHX1 GZF1 NPNT DLG1 NOG BCL2 WNT9B PBX1 EYA1 WNT1 CTNNBIP1 MAGED1 CTNNB1 HNF1B CITED1 GPC3 DCHS1 GATA3 KIF26B PAX2 SMAD4 FGF2 MYC SIX2 SIX1 LGR4 ILK WNT4 SMO HOXA11 LAMA5 SIX4 TCF21 HS3ST3B1 SALL1 VEGFA FGF8 GREM1 AGTR2 SOX9 ADAMTS16 HS3ST3A1 HES1 WNT6 SHH GREB1L BMP2 SOX8 OSR1 AGT	67	mesonephric tubule morphogenesis
GO:0006766	SLC19A2 UGT1A4 SLC46A1 FOLR1 TPK1 SLC19A3 NFKB1 SHMT2 SLC52A1 PM20D2 SLC2A1 CYP24A1 DHFR RDH10 BCO1 MMAB GSTO2 PDXK MMADHC RFK MTHFD2L CBR1 LRP2 NQO1 PIAS4 ACP3 ABCD4 TTPA CYP2W1 CYP4F3 PNPO CYP27A1 SNAI1 CYP26C1 MTRR ALPL PSAT1 SLC25A32 CYP27B1 NPC1L1 CRABP1 PANK2 SHMT1 FLAD1 GSTO1 VNN1 UGT1A3 UBIAD1 HLCS RGN AMN AASDHPPT CYP4F2 SLC25A19 IFNG PLTP AKR1C3 ALDH1A2 ALDH1L2 CD320 GCLC SNAI2 VKORC1 M…	108	vitamin metabolic process
GO:0048663	POU3F2 BMP4 GLI3 FOXN4 NKX6-2 OLIG3 DBX1 GATA2 DMRT3 DLL4 ID2 ISL1 SUFU ESRP1 BCL11B TGFBR1 ZNF521 ATOH1 POU4F1 FKBP8 EYA1 GSX2 WNT1 CTNNB1 SMAD4 HOXC10 TBR1 FOXA1 FEZF2 SIX1 EHMT2 PAX6 NKX2-1 NOTCH3 ISL2 PTF1A LBX1 ASCL1 JAG2 NTRK3 GBX1 MYT1L EPOP DLX2 HOXD10 DMRTA2 NOTCH1 FOXG1 IHH GLI2 SOX1 DLX1 RBPJ TLX3 NKX2-2 LMO4 MNX1 SHH PROX1 CDC42 OLIG2 LHX3 OLIG1 DLL1 FEV GSX1 PRRX1 SOX9	68	neuron fate commitment
GO:0045670	CCR1 TMEM178A GPR137B LRRC17 FSHB LILRB1 NF1 IL12B LILRB3 FBN1 LTF MITF IL17A MAFB GPR55 UBASH3B GPR137 TCTA POU4F2 IL23R BGLAP IL23A SFRP1 POU4F1 INPP5D TREM2 TNFSF11 PPP3CA CTNNB1 CAMK4 IAPP CSF1 CCL3 TNFRSF11B SLC9B2 PPARGC1B CEBPB KLF10 PRXL2A TFE3 TNFAIP6 NOTCH2 TMEM64 FOS FSTL3 IL20 TLR4 GPR68 RASSF2 LILRB4 CARTPT OCSTAMP IL4 CREB1 TOB2 TNF PIK3R1 CLDN18 ZNF675 IFNG TYROBP NEDD9 PIAS3 LOC10…	70	regulation of osteoclast differentiation
GO:0010639	TRIP13 BECN1 BCL2L2 HGF CLIP3 MYADM NDC80 APC SLX1B PRRT2 DMTN CHMP4B TACSTD2 BCL2L1 SPTBN2 SMAD4 CCNB1 SPTB CORO2B FLCN CGNL1 SMARCA5 NME6 SPC24 TJP1 MCM2 DCP2 FBXO5 XRN1 RTEL1 TTBK2 LILRB2 OMA1 CYRIB TRIM37 RDX TWF2 MKKS TTK FXN IQCJ-SCHIP1 TBC1D7 TUBB4A ERCC1 CCP110 CDH5 PIF1 GDI2 HDAC6 CRACD TMSB4X ATXN7 ARHGAP6 MPV17L MNAT1 NUF2 RNF41 TNKS2 SPDL1 STYXL1 ARAP1 TPX2 ARPIN RBM14 BOK DUSP1 NUBP1…	356	negative regulation of organelle organization
GO:0002832	SERPINB9 PTPRS USP18 TARBP2 PRDX2 FOXP3 PCBP2 ATG5 PPARG LILRA4 OAS1 YTHDF2 SUSD4 RAB7B TYRO3 ILRUN METTL3 SEC14L1 BANF1 MICB RIOK3 NR1H3 HLA-F AHR TTLL12 A2M PARP14 SAMHD1 HAVCR2 USP15 CARD8 CLEC12B MICA ARG1 C1QBP NPLOC4 PPM1B CEACAM1 DRD2 HLA-G TREX1 TRAF3IP1 HLA-B NFKBIL1 NLRC3 TSPAN6 INS CR1 ERBIN TRIM38 SERPINB4 ATG12 KLRD1 HTRA1 ADAR STAT2 TNFAIP3 LILRB1 GFER ZDHHC18 DHX58 CRK MUL1 FGL2 FA…	121	negative regulation of response to biotic stimulus
GO:0046496	NADK NAXD SHPK NMRK1 MDH1 PGD NOCT SARM1 MLST8 TKT PARP16 ALDH1L2 PC NAXE DERA RPEL1 SLC5A8 IDO2 ME2 PARP10 KYNU FMO2 NAPRT ASPDH NUDT12 SLC22A13 NAMPT FMO1 GPD1L NMNAT3 DCXR AFMID PGLS TIGAR KCNAB2 HAAO IDH2 G6PD ME1 NMRK2 NOX1 TP53 RPE ACMSD NUDT13 FMO5 NADSYN1 NNT NNMT NADK2 RBKS PRPS2 H6PD NQO1 GCK NUDT17 NMNAT2 PARP9 RPTOR KMO IDO1 ALDH1L1 NMNAT1 LDHB IDH1 TALDO1 RPIA CD38 QPRT TP53I3 MTOR P…	73	nicotinamide nucleotide metabolic process
GO:0000281	CHMP2A MITD1 RHOA EXOC7 CIT APC RTKN BIRC5 SPAST CHMP4B KIF20B TTC19 EXOC2 CHMP1B CEP55 STMN1 CHMP4A ZFYVE26 EXOC4 SPTBN1 EFHC2 KIF4A CHMP5 USP8 CHMP2B PDCD6IP RACGAP1 EXOC6 KIF23 CHMP7 SNX18 VPS4A LZTS2 ECT2 KIF4B TRIM36 JTB EXOC5 EXOC3 KIF20A EXOC1 CDCA8 CKAP2 ARF1 EFHC1 DCDC1 ARL3 KLHDC8B CNTROB SEPTIN6 UNC119 SON ANK3 PLK1 RHOB POLDIP2 ROCK2 ESPL1 CHMP1A SNX33 ANKRD53 CHMP6 SNX9 AURKB BBS4 ST…	85	mitotic cytokinesis
GO:0070613	USP17L2 CLEC3B NLRC4 RNF139 CST7 CARD16 MYH9 LPCAT3 RFX4 SERPINF2 CCBE1 F12 LRRK2 TNP2 CAST MMP14 ANGPTL8 PRNP CARD18 ADAM8 S100A10 ASTL BAG2 NLRP7 IL1R2 XIAP ACP4 TMEM98 ENO1 CARD8 SERPINE1 GSN RUNX1 KLKB1 RPS6KA2 INPP5B GAS1 THBS1 CTSZ BCL2L12 PLAUR MELTF PLGRKT RHBDD1 HPN ANXA2 CLN3 SPON1 LDLRAD3 CNTN2 TNP1 MAGEA3 PLAT NKD2 SNX12 PRKACB CHAC1 GLG1 NOL3 CPB2 SERPINE2 PRSS37 PLAU SIRT4 PRKACA SR…	67	regulation of protein processing
GO:0009267	PRKAA1 MAP1LC3C SIRT1 BECN1 NIM1K MAX SLC38A3 ALB TFEB EIF2AK3 UPP1 KPTN WNT2B SLC39A5 FOXO3 ATG5 SLC34A1 WDR24 MYH13 SLC2A1 SH3GLB1 SLC7A5 KRT20 PLIN3 WNT4 MAP1LC3A PRKAG1 PICK1 FLCN RRAGA TBL2 RRP8 PRKD1 RRAGD BHLHA15 DAP MFSD2A TNFRSF11A MTOR BMT2 SIK1 LRRK2 XBP1 HSPA5 MIOS PCSK9 PLIN2 GABARAPL1 SREBF1 GBA1 NFE2L2 HNRNPA1 BCL2 RALB HNRNPL GABARAPL2 GLUL GCN1 WDR45 MYBBP1A MTMR3 LARS1 KLF10 HSP…	174	cellular response to starvation
GO:0031638	RIPK2 KLK3 NLRC4 APAF1 CLEC3B C1RL CIDEB BAK1 SERPINF2 F12 ASPH CUZD1 F9 BAD OMA1 PGK1 THBD MMP14 S100A10 CTSL ENO1 PRSS12 SERPINE1 HGFAC APOH RUNX1 HPR CTSH TBC1D10A KLKB1 THBS1 CTSZ CD5L PLAUR HP MELTF FADD PLGRKT NLRP6 HPN ANXA2 CASP9 H2BC1 GGT1 C1R LGMN PLAT KLK2 FGG PERP FGB PYCARD SERPINE2 CYCS FGA PLAU F11 IFI16 VSIR CYFIP2 CASP8 FURIN GRIN2A KLK1 DHCR24 PRSS3 CPB2	67	zymogen activation
GO:0031348	PYDC2 APOE SERPINB9 GPX1 NLRP3 CALCRL HGF PTGER4 SOCS5 RHBDF2 PTPRS USP18 RB1 PROC SOD1 TARBP2 PPARA NFKB1 FOXP3 PCBP2 MKRN2 METRNL ATG5 PPARG LILRA4 OAS1 NR1D1 SIGLEC10 IL10 YTHDF2 TNFAIP6 NT5E NDFIP1 PLA2G10 CD200R1 SUSD4 FCGR2B RAB7B TYRO3 HCK ILRUN NR1H4 METTL3 SEC14L1 FYN BANF1 C1QTNF3 RORA MICB RIOK3 NR1H3 YES1 TNFAIP8L2 PTGIS HLA-F FPR2 LPCAT3 A2M PARP14 TTLL12 SAMHD1 HAVCR2 USP15 GHSR GBA…	245	negative regulation of defense response
GO:0050729	MAPK13 NAIP LPL NLRP3 ACE KARS1 PTGER4 CCR2 FABP4 CD47 GPSM3 FCGR1A IL23A IL15 NLRP1 STAP1 C2CD4A ADORA2B STAT5B ETS1 IFI35 BTK CREB3L3 WNT5A GPR4 TLR4 CCL24 RIPK1 C2CD4B PYCARD OSMR TLR10 LBP IDO1 PTGER3 TLR3 TNFRSF11A MMP8 AIM2 DHX9 AGT ZBP1 S100A9 LRRK2 IL18 CD28 TNFSF4 CDK19 CCL3 TAFA3 ZP3 LTA LGALS1 TLR7 CNR1 PTGS2 PARK7 SNX4 TLR9 IL33 CCL1 NPY5R VAMP8 IL6 IFNG PDCD4 CLOCK FFAR2 CASP1 NUPR1 …	145	positive regulation of inflammatory response
GO:0001960	CARD16 PYDC2 NAIP STAT2 ADIPOQ SH2B3 TTLL12 PARP14 NR1H2 GPS2 OTOP1 SAMHD1 USP18 MMP12 H2BC11 MUL1 PTPN2 IL36RN SLIT2 IL1R2 GAS6 XIAP STAP1 F2RL1 CARD8 TREM2 YTHDF3 SLIT3 PPARG NLRP2B RNF113A PALM3 ROBO1 OAS1 ARG1 ECM1 OTUD4 YTHDF2 TREX1 PYDC1 PXDN RFFL CCDC3 BIRC7 CNOT7 IL1RN CAV1 APOA1 SIGIRR PELI3 NR1H4 PIAS4 METTL3 NOL3 ZNF675 IRAK3 TRAIP RABGEF1 IL6 PADI2 NLRP2 DCST1 CACTIN GSTP1 PTPRC CYLD …	73	negative regulation of cytokine-mediated signaling pathway
GO:0062197	BECN1 HGF BAD EIF2AK3 PRDX2 TBC1D24 ATG5 NR4A3 PJVK SIGMAR1 PAX2 SLC2A1 STAU1 DHFR CAPN3 PAGE4 PDGFRA MAP1LC3A SELENON MEAK7 MTOR GATA4 CHUK GPX7 HSF1 APEX1 PDK2 CYP1B1 FXN NFE2L1 PARK7 STK39 IMPACT INS ENDOG DDX3X PPARGC1A PRODH EZH2 IL6 ZNF580 FOXO1 HDAC6 TRAP1 APOA4 ATF2 BDKRB2 RCSD1 NUDT2 CAT MAPK3 OSER1 SLC4A11 AXL LRRC8E PNPLA8 HDAC2 NCOA7 RPS3 SESN2 ALDH3B1 STK25 G6PD MAPKAP1 MAPK1 FOXP1 P…	331	cellular response to chemical stress
GO:0032922	CSNK1E GFPT1 OGT SIRT1 CRY2 NOCT AHR HDAC3 MC3R PPARA ID2 DRD3 MTA1 TPTEP2-CSNK1E BHLHE41 CSNK1D PPP1CB NRIP1 KDM5A PER1 USP2 HDAC1 PER2 NUDT12 ZPBP2 RBM4 CAVIN3 MAGED1 ID1 NR0B2 KDM2A KMT2A HUWE1 NPAS2 HNF1B NR1D1 RELB HDAC2 MYCBP2 ZFHX3 NAMPT RAI1 PPP1CC LGR4 MYBBP1A DRD2 PML PRMT5 NCOA2 SIRT6 KDM8 PER3 HNRNPU ATF4 CIART PPP1CA ID4 RORC CARTPT NGFR PPARGC1A CRY1 BMAL1 CLOCK PASD1 RORA ID3 BHLHE…	72	circadian regulation of gene expression
GO:0006310	RNF168 HFM1 SHLD1 TRIP13 INO80D RAD51B PSMD14 C1orf146 NFRKB ANKLE1 MCM7 SLX1B RAG1 MEAF6 SMARCAD1 FEN1 C14orf39 FIGNL1 TEP1 RECQL IHO1 MCM6 H2AX MAGEF1 PIAS4 MCM2 RTEL1 AICDA C11orf80 TP53BP1 SYCP1 SYCE3 APEX1 RNF138 REC114 XRCC4 MRGBP TBX21 INTS3 MCM4 RNF212B ENDOG H1-5 SWI5 REV3L ERCC1 PIF1 RAD54B HMGB1 HELQ MORF4L1 INIP SPO11 MCM8 HMGB3 PRDM9 RNF8 ZRANB3 H1-2 MLH1 UBE2N BARD1 RAD51AP2 POLL IN…	325	DNA recombination
GO:0031644	OPRD1 DICER1 NRXN2 PTEN CACNG4 CBLN1 BAIAP2 HGF SHISA6 STX1A CELF4 RNF10 BEGAIN KLK8 EIF2AK3 WASF3 TBC1D24 NOS3 RIMS1 EDN1 UNC13B CNIH2 S1PR2 MYRF IL10 IGSF11 NCMAP SLC25A12 EIF4A3 PRKAR1B ABAT TMEM108 ACP3 OPRM1 SLC9A1 SCN11A DVL1 GRM1 AGT CACNG5 CUX2 LRRK2 RGS4 DLGAP4 DLGAP2 CHRNB4 GRIN2C OXT GRIN1 OPRK1 GHSR PTK2B GBA1 GRIN2D NPTXR OPRL1 NETO2 CCL3 LPIN1 GRIK2 ZNF488 EGR2 HTR2C TAFA4 DMPK IL33…	149	regulation of nervous system process
GO:0015807	SLC7A3 SLC38A2 SLC3A2 ACE2 SLC36A2 ITGB1 SLC3A1 SLC1A6 SLC38A3 PRAF2 SLC25A29 SLC38A7 SLC17A8 SLC17A7 SLC6A20 SLC43A2 SLC25A15 ARL6IP1 SLC7A11 ATP1A2 SLC7A9 SLC1A1 SLC38A6 SLC38A1 SLC66A1L SLC47A1 PER2 SLC38A5 SLC66A1 SLC7A13 SLC38A8 SLC25A22 SLC22A2 SLC38A4 SLC11A1 SLC7A8 PSEN1 SLC38A9 SLC25A2 ARG1 KCNJ10 SLC7A5 SERINC3 CLN8 CLN3 SFXN1 SLC43A1 SLC17A6 SLC25A12 SLC38A10 SLC1A2 SLC7A6 SLC25A18 SLC…	75	L-amino acid transport
GO:0032945	PTEN LGALS9B FOXP3 FOXJ1 SDC4 ERBB2 TSPAN32 IL10 TNFRSF14 BTK NDFIP1 CRTAM FCGR2B BTN2A2 TWSG1 SOX11 IDO1 CBLB PELI1 LGALS7 LILRB2 CD86 PLA2G2D HAVCR2 PRNP DLG1 SFTPD CTLA4 ARG1 IL2RA HLA-G PKN1 LYN PTPN6 TNFRSF13B IHH MNDA LILRB4 CR1 TYROBP VSIR SHH IL20RB RC3H1 TNFRSF21 PDE5A LILRB1 MARCHF7 RASSF5 SCRIB PRKAR1A MAD1L1 INPP5D XCL1 LGALS9C TMEM131L ATM PAWR CASP3 CD300A CD80 PDCD1LG2 SPN VTCN1 CD…	87	negative regulation of mononuclear cell proliferation
GO:1901343	EMILIN1 ABCC8 DAB2IP CCR2 NAXE PGK1 ADAMTS9 IL17F APOH PPARG ECSCR STAT1 WNT4 GPR4 ANGPT4 DCN SEMA6A TAFA5 PDE3B ISM1 CLDN5 AGT PRL ADGRB3 FASLG AGO1 VASH1 PIK3CB SYNJ2BP FOXO4 AMOT TEK KLF4 HLA-G PF4 MINAR1 RGCC NPPB TGFB2 THBS2 NPR1 GADD45A CREB3L1 GDF2 CXCL10 ATF2 ATP2B4 KLK3 ANGPTL7 GHRL EPN2 HOXA5 HSPG2 NIBAN2 KRIT1 STAB1 EPHA2 SEMA3E COL4A3 ADGRB1 SPINK5 SERPINE1 THBS1 SARS1 CCN6 SPARC PML …	102	negative regulation of vasculature development
GO:0098876	STX16 DENND1A C2CD6 GRIP1 EHD4 VTI1A ATP2C1 ARHGAP1 VPS52 PLA2G4E CNST LLGL1 RAB13 PTPN23 GOLPH3L VPS51 ACAP2 RAB7A INPP5F VPS13B EXOC2 ARHGAP8 DENND1B VAMP3 CMTM6 ACSL3 EXOC4 RAB34 SPTBN1 VPS29 BBS1 SNF8 MICALL2 MACF1 RSC1A1 SLC1A1 PHAF1 RAB11A OSBPL5 CCDC93 EPS15 RAB26 EHD3 GGA2 SORL1 EXOC6 ACTN2 PKDCC GOLPH3 STX12 DENND1C RABEP1 SNX4 MICALL1 SNX27 SNX12 SEC16A AMN VPS26C ATP9A SYS1 SNX17 GCC2 …	148	vesicle-mediated transport to the plasma membrane
GO:0071466	PRKAA1 CYP2C18 REN UGT2B28 GSTA3 RB1 MCM7 POR RAP2A TH CHEK2 EDN1 ABCB11 ACSL1 NAT1 FBP1 VAV1 ACSM1 UGT2B11 CYP2J2 CYP2C8 UCHL1 GSTO2 UGT1A8 CYP2D7 CYB5B CYP3A7-CYP3A51P ALDH3A1 CBR1 UMPS NQO1 CYP2S1 CRYZ TFRC MEF2C NCEH1 AOX1 CMBL BRAF CYP2W1 RNF149 RORA AHRR TLR3 ABCC4 GSTM2 UGT1A7 AIM2 E2F1 CD69 SLC22A7 AHR APOBEC3A_B AOC2 ANKRD1 ABCC3 GLYAT CYP2A7 PRNP GSTM4 HSF1 HSPA5 GRIN1 CYP2U1 N6AMT1 CYP…	182	cellular response to xenobiotic stimulus
GO:0050795	GRP APOE AHI1 ADORA1 GHRH HCRTR2 UTS2 ADORA2A STRA6 GHRL NMU RXFP4 MBD5 MC3R NPSR1 DRD3 SLC24A4 QRFP PTGDS OPRK1 RAG1 RETN GHSR TACR3 PENK GNB3 NR4A3 EIF2AK4 ADRB1 GPR171 OPRL1 UCN CHRNB2 LEPR HOXA1 HTR1A MC4R NPAS2 HTR1B NR1D1 CCL3 HDAC2 NPS ZFHX3 NLGN1 SGIP1 DRD2 CNR1 AGRP HTR1D CRH DLG4 MDK GRPR PARP1 PER3 INS VPS35 CSF2 RELN GHRHR CFAP20 EPHB2 ARRDC3 MTNR1B HTR2B STAT3 TTC21B MEF2C KCNA2 NPY …	75	regulation of behavior
GO:0071453	OPRD1 NDRG1 PRKAA1 SIRT1 PTEN MDM2 BAD PGK1 EGLN2 AQP1 CCDC115 HIF1AN ATP6V0A2 EDN1 FOXO3 CHCHD2 EEF2K STC2 ERO1A PPARG TMBIM6 JUND VASN LPAR1 KCNK3 NDNF AKT1 HILPDA EPHA4 CD34 CAV1 ANGPT4 PICK1 HP1BP3 ATP6V1G1 TBL2 HYOU1 ADO NDUFS2 HIPK2 RORA SLC9A1 P4HB DNMT3A HIF1A MTOR PTGIS E2F1 BMP7 CPEB2 CYBB CBS EPAS1 AQP3 SLC2A4 KCNK2 ATP6V0D1 TSC1 PIK3CB NFE2L2 BCL2 USP19 TERT MDM4 EGLN3 RWDD3 PDK3 TP53…	161	cellular response to oxygen levels
GO:0022406	STX16 VTI1B STXBP1 STX1A EXOC7 RAB12 RAB13 UNC13B CFTR RAB3B ICAM1 STX7 RAB7A PLEK VCAM1 VMP1 PPFIA3 TSNARE1 STX2 RAB15 EXOC2 BLOC1S6 STX8 MSN STXBP3 ESYT3 VAMP3 YKT6 SCFD2 STX17 RAB3A ESYT2 STX5 EXOC4 ESYT1 CHP1 CTBP2 VPS18 RALB PEX26 UNC13C EXOC6 STX12 MOSPD3 RAB3IP UNC13A CEP290 VAMP8 STXBP2 EXOC5 PSEN2 EXOC3 ATP2A2 GRAMD2A EXOC1 ATG14 STX1B SYTL2 RAB3C SYT1 STX10 AHCYL1 SNAP25 NDRG4 PACS2 RAB…	94	membrane docking
GO:1990542	SLC25A38 SLC25A53 SLC25A1 SLC25A29 SLC25A41 SLC25A22 TOMM70 MCUR1 SLC25A4 SLC25A42 AFG3L2 UCP3 TIMM44 SLC25A12 SLC25A40 SLC25A18 TIMM21 CPT2 BHLHA15 VDAC1 MCUB PNPT1 SLC25A33 HSPD1 MAIP1 CCDC51 MICU1 ABCB7 SLC25A32 SLC25A21 MCU CPT1A ABCB8 SLC25A23 SFXN5 MPC2 CPT1B TOMM7 TIMM17B MICU2 PSEN2 TIMM23B SLC8A3 PAM16 SLC25A15 MPC1 SLC25A5 PMPCB TOMM20L SLC25A20 TST UCP2 SLC25A39 TOMM20 SFXN1 SMDT1 TIMM…	92	mitochondrial transmembrane transport
GO:0030199	FOXC2 COLGALT2 ATP7A EMILIN1 FOXC1 LOXL2 COL13A1 SERPINF2 PLOD3 NF1 SERPINH1 ADAMTS7 LUM TLL2 SCX MMP11 BMP1 RB1 COL12A1 COL11A1 ADAMTS2 SFRP2 COL3A1 CHADL ADAMTS12 TGFBR1 DDR2 COL5A1 COL11A2 COL5A3 LOX CRTAP COL1A1 EFEMP2 VPS33B TLL1 DPT P3H4 CYP1B1 COL2A1 TNXB LOXL4 ANXA2 P4HA1 COLGALT1 PXDN COL1A2 EXT1 OPTC COL5A2 TGFB2 GREM1 AEBP1 VIPAS39 COMP FMOD LOXL1 ADAMTS14 FKBP10 COL14A1 LOXL3 ADAMTS3	62	collagen fibril organization
GO:0001838	FOLR1 MIB1 PLXNB2 HS2ST1 IRX1 OVOL2 SDC4 RARA KIF20B VANGL2 PAX2 TCTN1 MTHFR WNT4 WNT5A ARHGAP35 FZD1 LRP2 PRICKLE1 SOX4 LMO4 SOX11 WNT6 HECTD1 ABL1 HES5 HIF1A DVL1 VASP CTHRC1 SOX8 IFT52 SEC24B PAX8 BMP7 COBL RARG CDK20 IFT57 TSC1 CECR2 NOG IRX2 OPA1 FZD6 RALA TGFB1 LUZP1 MED12 TULP3 PRKACB DLC1 TRIM71 TGFB2 PHACTR4 GREM1 KAT2A FUZ BCL10 FZD2 SKI TRAF6 TMED2 SOX9 APAF1 CLUAP1 GRHL2 SCRIB SFRP1 G…	127	embryonic epithelial tube formation
GO:0032984	KIF2C MAP1LC3C BECN1 FRAT2 CHMP2A VTI1B CAPZA1 MICAL2 MID1IP1 APC GSPT1 DMTN SPAST CHMP4B SMARCA4 SNX14 TOM1 NOSTRIN PHF23 CFL2 SH3BP1 MAP1A ATG5 UPF1 VIL1 CLASP1 KLC1 NAV3 SPTBN2 DNAJC17 PLEK VMP1 CAPG SPTB GAK TRIM54 DNAJC6 MAP1LC3A LIX1 CHMP1B SET SCAF8 APEH SPTBN4 STMN1 EIF5A UVRAG CHMP4A KIF14 CKAP5 VIPAS39 MTRF1 LMOD1 DYRK3 EIF5A2 EIF5AL1 ADD2 CAPZA2 PYM1 STX17 KIF24 MAP1B TFIP11 TTBK2 SPTB…	248	protein-containing complex disassembly
GO:1902652	PRKAA1 APOE UGT1A4 ACO2 GBA2 MSMO1 SOD1 POR SEC14L2 PMVK APOL2 NSDHL CES1 CFTR NR0B2 LEPR ERLIN1 SCAP STARD3 FDX1 STARD4 DISP3 ARV1 SMPD1 NR1H4 EPHX2 DGKQ PLPP6 IDI1 CYP27A1 CH25H SULT2B1 LPCAT3 APOBR OSBPL1A APOC1 MBTPS2 CYP11B2 ACADVL CYB5R3 CYP27B1 PCSK9 CYP2C9 SERPINA12 GBA1 OSBPL5 NPC1L1 GNB3 CYP2D6 DGAT2 NPC1 SREBF1 EBP VLDLR LEP ABCG4 FDXR CYP39A1 PON1 MVK UGT1A3 SREBF2 ABCG1 MBTPS1 NFE2L1…	146	secondary alcohol metabolic process
GO:0018107	CAD RIPK2 CDC42BPA CIT DMTN CSNK2A2 CEMIP S1PR2 CALM1 SMAD7 AKT1 AXIN1 WNT5A EGF CSNK2A1 HIPK4 PRKDC PRKD1 DYRK3 DGKQ CHI3L1 HIPK2 CADM4 OXSR1 TRIM6 MTOR MYLK2 TBK1 BMP7 TGFBR2 LRRK2 GSK3B ACVR1 CDC42BPB CDK1 TAF1 CLK1 BCL2 PRKD2 TTC36 TTK MARK2 SBK1 CDK5 CALM3 PRKAG2 TGFB1 STK39 INPP5K PRKCD ACVR1B CAMK2D ATF2 CDK5R1 UMOD IRGM MAPK8 CDK10 DYRK1B EIF4G1 MAP3K12 GSK3A UBE2K STOX1 PARD3 CAMK2A CSNK…	109	peptidyl-threonine phosphorylation
GO:0003407	IGFN1 FOXN4 THY1 ATP2B1 SLC17A8 VSX1 TGIF2 SMARCA4 LHX1 ATP2B2 SDK1 SIX3 ATOH7 GDF11 HCN1 DLX1 HIPK2 RPGRIP1L THRB SOX8 DLL4 OBSL1 PRDM1 SLC1A1 CASP2 USH1C DIO3 PSEN1 NTRK2 NOTCH1 IHH CALB1 PDE6C TGFB2 NRL STAT3 HES1 FAT3 ATP2B4 CABP4 SOX9 DSCAM TTC8 SMARCD3 RPGRIP1 TOPORS POU4F2 CNTF NEUROD1 CRB2 ROM1 HIPK1 DLX2 ZHX2 TSPAN12 PROM1 SDK2 TFAP2B GPM6A MEGF11 AHI1 CRB1 NEUROD4 RP1 RS1 SLC17A7 ATP8A2…	79	neural retina development
GO:0051384	GJB2 PDCD7 ACE CCND1 TFAP4 ATP2B1 RHOA BAD POR PTGDS AANAT TH AQP1 EDN1 FOSL1 FOXO3 ZFP36L2 CALM1 IL10 CLDN1 ND3 UCP3 EPO FBXO32 TYMS PLAT PCSK1 GHRHR NPAS4 CBX3 AIF1 COMMD3-BMI1 A2M ACVR1 ALPL HSD3B1 OXT USP8 NR3C1 GHSR ABCA3 GBA1 SMYD3 BCL2 UCN CPS1 TAT FAM107A SSTR4 ARG1 PPARGC1B ACSBG1 CYP1B1 TPH2 ALAD NTRK3 BMI1 CALM3 PTGS2 HSD3B2 AVPR1A IL1RN NEFL FOSB IL22 IL6 AREG PCK1 IGFBP2 HDAC6 LCAT P…	147	response to glucocorticoid
GO:0032206	RTEL1 MAPKAPK5 HMBOX1 SLX1A INO80D MRE11 ATRX CCT3 NFRKB CCT8 INO80C CCT5 AURKB MCRS1 NABP2 SLX1B INO80B DHX36 TNKS2 PNKP GNL3 MAPK3 CCT4 ATR TFPT HNRNPA1 ACTL6A PRKCQ INO80 CTNNB1 PKIB SLX4 HNRNPA2B1 ATM NBN RUVBL1 TERF2 ACTR5 TINF2 PML MAPK15 MAPK1 SIRT6 HNRNPD TERF2IP NEK7 PARN FBXO4 MAP3K4 RAD50 CCT7 ACTR8 PPP1R10 CCT6A TCP1 POT1 INO80E ERCC1 NAF1 MAP2K7 ACD RUVBL2 CCT2 YY1 XRCC5 TNKS TERF1 N…	70	positive regulation of telomere maintenance
GO:0060760	RIPK2 IRGM PAFAH1B1 AGPAT2 HSPA1A C1QTNF4 ZBP1 PARP14 TBK1 LRRC70 RNF185 MMP12 TXK TAF9 MED1 CD74 USP29 UBE2K GAS6 EDN1 TSLP TREM2 IL7 ADAM17 LAPTM5 CSF1 AXL LSM14A CASP4 AGPAT1 PRKN NLRP6 TICAM2 FADD TRAF2 IRF7 IFIH1 MAVS WNT5A TRIM32 TLR4 CD300LF HPX GFI1 TRIM44 RIPK1 TRIM41 HSPA1B CXCR4 STING1 IKBKE PARP9 USP27X TLR2 IRF3 TRIM56 IL1R1 CPNE1 HIF1A TRIM6 RIGI DHX9 CASP1 NLRC5	64	positive regulation of response to cytokine stimulus
GO:0051205	MAIP1 TIMM10 TIMM13 EMC4 MTX1 ROMO1 EMC10 MAPK8 TIMM8A EMC7 MMGT1 TOMM6 TIMM9 NDUFA13 GRIN3B MAL SEC61A1 AGK PDCD5 TOMM22 EMC1 SAMM50 BAG6 TIMM29 HSP90AA1 EMC6 RTP1 TRAM2 EMC9 TRMT10B TOMM70 RTP4 WDR83OS GET1 MTX2 OXA1L RTP3 BCS1L EMC8 TIMM22 TOMM20 REEP1 MOAP1 BAX UBL4A GZMB CCDC47 SGTA TIMM8B CAMLG RTP5 EGFR COX18 TOMM7 TRAM1L1 GET4 GET3 TOMM40 TRAM1 BBC3 NMT1 TIMM10B EMC2 TOMM5 EMC3 HSPA4 RTP2	67	protein insertion into membrane
GO:0002698	SPI1 IL4R SERPINB9 SOCS5 CCR2 CR1L ANGPT1 CD47 FOXP3 FOXJ1 TMBIM6 IL10 SMAD7 PGLYRP3 CD46 PRG2 NDFIP1 SUSD4 FCGR2B C4BPA IL7R HFE BCL6 IFNA2 HLA-F PGLYRP2 CD59 PPP3CB AHR A2M HAVCR2 TNFSF4 IFNL1 CLEC12B CX3CR1 MICA ARG1 CEACAM1 TBX21 HLA-G CR2 PGLYRP1 HLX HLA-B TGFB1 PTPN6 IL33 INS SLAMF1 LILRB4 C4BPB CR1 TGFB2 TGFB3 SERPINB4 KLRD1 THOC1 IL20RB RC3H1 LOXL3 ENPP3 CSMD3 RC3H2 LILRB1 GFER CRK FGL2 S…	122	negative regulation of immune effector process
GO:0034284	PRKAA1 SLC26A6 CYBA ABCA12 GPX1 LPL ABCC8 ACE RHOA OXCT1 BAD DYNLL1 KHK TH SMARCA4 RMI1 GRIK5 FOXO3 MLXIPL UNC13B CFTR ICAM1 NR0B2 JAGN1 PAX2 SMAD4 NR1D1 GPR27 TXN2 ADRA2A SRI KCNJ11 RAF1 PCSK1 NOX4 GHRHR RASAL2 NR1H4 CCN2 SOX4 GCK HIF1A ZNF236 SIN3A ACVR2B GATA4 SLC2A5 HMGN3 EPHA5 RFX6 PPP3CB TGFBR2 PIM3 XBP1 COL6A2 OPRK1 SREBF1 PTK2B LIN28A GLUL FGF21 RAB11FIP2 LEP C2CD2L CCDC186 TRPM4 VSNL1 PD…	198	response to monosaccharide
GO:0009063	GCSH GLUD2 DDAH2 FAH CRYM SHMT2 NOS3 RIDA PAH AASS AADAT GPT BCKDHA IVD HAL ABAT SARDH NOS1 IDO1 ALDH6A1 SDS ETFB MAT1A UROC1 ASRGL1 GAD1 HIBADH MTRR CBS ALDH8A1 HGD SLC25A21 IDO2 OTC OAT GLUL TAT ARG1 SHMT1 AGXT2 ADHFE1 ACADSB ALDH4A1 GAD2 BCKDK ETFA DDAH1 PRODH AMDHD1 TDO2 KMO PRODH2 CARNMT1 BCAT2 CARNS1 ATP2B4 SDSL GSTZ1 HPD LOC102724560 KYNU GPT2 GLS CSAD HMGCLL1 HIBCH AFMID KYAT1 GLUD1 SLC25…	110	amino acid catabolic process
GO:0046879	TRPV6 GRP FZD4 NNAT ABCC8 PFKM FOXD1 AACS ABCA12 REN SLC16A10 P2RY1 RAB11FIP1 OXCT1 BAD STX1A DYNLL1 KCNA5 HNF1A AQP1 RETN EDN1 RBP4 CFTR SLC25A22 PPARG NR0B2 JAGN1 MC4R NR1D1 SMAD4 TACR2 NMB GPR27 ADRA2A ADCYAP1 GALR1 CCKAR SRI SIRT6 TMF1 BTK TCIRG1 KCNJ11 SELENOM RAF1 GJA1 GNA11 STXBP3 CGA CAMK2G PICK1 GHRHR NR1H4 SCT HFE ABAT SOX4 GCK BMAL1 SOX11 FGA UQCC2 VAMP3 IL11 KDM5B C1QTNF3 HIF1A SNX19 …	302	hormone secretion
GO:0055088	APOC3 PRKAA1 APOE SIRT1 ABCA12 LPL ORMDL1 ACSM2A FABP4 HDAC9 SURF4 APOM PNPLA4 ABCB11 CD24 MLXIPL CES1 TLCD3A PPARG MED13 ABCG5 NR1D1 CAV3 ACSM1 FITM2 PNPLA2 CERT1 PLA2G10 SEC24A DISP3 CAV1 ACOX1 COMMD9 NR1H4 OR10J5 PLSCR3 EPHX2 ACOX3 C1QTNF3 ABCB4 RORA PLA2G12B NR1H3 MTTP TLCD4 APOC4 TLCD2 PNPLA3 XBP1 RCN3 IL18 SLC25A46 ANGPTL4 RTN4 ABHD8 PCSK9 ABCA3 NPC1L1 TLCD1 ORMDL3 ITGB6 DGAT2 NR1D2 NPC1 AB…	157	lipid homeostasis
GO:0071347	MAPK13 CCL23 MAPK11 DAB2IP CCL18 NFKB1 CD47 ADAMTS12 CCL15 EDN1 UPF1 USP10 CCL7 NR1D1 CCL4L1 TNIP2 MMP2 MYD88 CCL2 CCL14 CCL24 RPS6KA5 CCL13 PYCARD ST18 RORA IL1R1 AKAP12 HIF1A PTGIS CCL16 TOLLIP COMMD3-BMI1 ZBP1 IRAK4 XCL2 ANKRD1 CCL4L2 NLRP7 TANK RELA CCL19 CCL3 VRK2 CCL11 RBMX BMI1 CCL1 IL1RN CCL8 HES1 IL6 KMO MAP3K7 TRAF6 RC3H1 GBP1 GBP2 MYLK3 HYAL3 SOX9 CCL17 ADAMTS7 IKBKB NKX3-1 MAPK3 SFRP1…	109	cellular response to interleukin-1
GO:0006164	ALDOA NDUFC2 ACSBG2 ELOVL3 ATP5PO SLC25A1 NDUFA13 COX2 PRPS1 PPCS ADCY4 SLC25A16 NDUFB10 NDUFB1 PRPS1L1 NDUFS1 NDUFA5 GUCA1C NOS3 ATP5PD ELOVL2 ACSL1 HACD1 ADSL ADORA2B NDUFS5 ND1 PAPSS1 ND2 ND3 ND4 PDHB LOC118142757 SLC26A1 SLC25A12 MTHFD2L IMPDH1 NCS1 SDHB PPCDC FLCN NME6 NDUFS2 ATP5PB NOS1 NDUFA2 ATP5MGL ACSL3 NDUFS4 NDUFA10 NDUFS3 NDUFB6 GART ANTKMT NME4 ADCY10 ADCY9 NME2 GUCY2F DCAKD PDHX AP…	241	purine nucleotide biosynthetic process
GO:0031123	INTS12 SUPV3L1 PAF1 ERI2 PAPOLB GRSF1 CPSF3 DHX36 INTS7 MBLAC1 TOE1 INTS2 CT45A2 ERI3 CPSF2 LSM11 EXOSC6 SCAF8 SNRPA INTS14 CT45A6 SSU72 PNPT1 INTS6 INTS1 CSTF1 EXOSC8 CT45A8 NUDT21 PABPC1 HSF1 EXOSC3 YTHDC1 RPRD1B INTS5 ZC3H14 LIN28A SAGE1 SSB CPSF7 CDK9 MTPAP CT45A3 EXOSC2 PCF11 PARN ELAC1 CT45A9 PTCD1 ZNF473 EXOSC10 INTS8 PAPOLG ELAC2 INTS9 EXOSC9 APLP1 USB1 CSTF2 TENT2 ZC3H3 CDC73 LIN28B CSTF…	111	RNA 3'-end processing
GO:0046686	CHUK ATP7A MAPK8 PCNA SOD2 MT1F HESX1 MAPK9 CYBB CAT MT1M SOD1 NUDT1 MT1X PRNP MMP9 HSF1 KIT CDK1 MAPK3 OGG1 MT1HL1 CYP1A2 TERT NPC1 MTF1 MT2A SORD SLC34A1 PTH MT4 ARG1 GPI HAAO CER1 ALAD MT1E CDKN1B SLC30A1 MAPK1 AKT1 MT1A MT1G ABCB6 GSS FOS MT1B DAXX SUMO1 ERCC1 HMOX1 EGFR NCF1 CPA1 MT3 AKR1C3 JUN MT1H GCLC	59	response to cadmium ion
GO:0008202	APOE CYP3A43 POR APOL2 CES1 CFTR STAT5B LIPA ARMC5 UGT1A8 PDGFRA SLC22A24 CBR1 HSD17B4 PIAS4 DGKQ CYB5R1 UGT1A7 CYP26C1 CLCN2 ACADVL CYB5R3 SERPINA12 SREBF1 PBX1 VLDLR LEP ABCG4 FDXR DKK3 SULT4A1 PDE8B CYP1B1 HSD3B2 NFE2L1 MBTPS1 DHRS11 CHST10 SGPL1 SCP2 IFNG LCAT APOA4 SNAI2 CAT AMACR FDFT1 SLC27A2 APOL1 G6PD LGMN NPC2 CYP3A7 AKR1C1 LSS LDLR HSD17B1 GC SQLE STUB1 MECP2 STAR CYP8B1 HSD17B12 HMGCS…	318	steroid metabolic process
GO:0070252	KCNJ3 MYL1 KCNA5 RYR2 NEDD4L VIL1 KCNE1 GJC1 CAV3 GPD1L SHTN1 SRI ATP2A1 GJA1 SCN5A CAV1 KCNJ2 LIMCH1 SLC9A1 DSG2 GATA4 MYLK2 DLG1 NUP155 JUP KCNJ5 KCND3 MYH3 TRPM4 ACTA2 CACNA1C TNNT2 CAMK2D MYL6B MYH7 MYBPC3 SCN2B ATP2A2 KCNE4 KCNQ1 KCNE2 MYH6 STC1 CCDC88C CACNB2 GSN MYL6 MYH2 SCN1B PIK3CA DSC2 SCN1A MYH8 SGCD KCNJ8 SCN4B KCNN2 RNF207 SCN3B SUMO1 FGF12 CTNNA3 KCNH2 PARVA MYL11 CACNA2D1 EPDR1 AD…	100	actin-mediated cell contraction
GO:0098586	NLRP3 MAPK11 NFKB1 IFNA5 IL12A HSP90AA1 TOMM70 IFNK OAS1 IFNA6 EIF5A IFNGR2 IFNA1 IFNW1 IFNA10 VWCE RRP1B IFNL2 TLR3 RIOK3 HIF1A TRIM6 IFNA2 IFNA17 CHUK POU2F2 IFNL1 CCL19 GBF1 TLR7 IFIH1 JAK1 EXT1 DDX3X IL6 IFNG IFNA7 LGALS8 CXCL10 ADAR IFI6 ATF2 IFNA13 POU2AF1 IRGM MAPK14 IFNAR2 ARF1 PENK IFNB1 IFNA4 GSDME ZC3H12A IFNAR1 FMR1 SMAD3 IFNA16 WDFY4 IKBKE IFNE JAK2 IFNLR1 MMP12 IFNA14 IFNA21 IFNA8 P…	78	cellular response to virus
GO:1902600	FXYD2 SLC46A1 ATP5PO COX2 ATP6V0A4 TESC ATP6V1G2 ATP5PD ATP6V0A2 COX5A CLCN3 SLC25A22 COX5B COX3 SLC25A4 ATP6V1C2 ND4 UCP3 NDUFA4 ATP6V1F CYB5A COX7B TCIRG1 CLCN5 OTOP3 SLC9A2 ATP6AP2 SLC25A18 SLC36A1 SLC9A3R1 ATP6V1G1 ATP5PB SLC9A8 SLC9A1 UQCRH ATP5MGL CTNS COX7A2L SLC17A5 ANTKMT CHP1 SLC9A6 SLC9B1 ATP6V0D1 ATP5PF ATP5MC1 ATP6V1D UQCRFS1 TACO1 ATP5F1B IL13 SLC11A1 COX4I2 SLC15A2 ATP8 ATP4B ATP6V…	155	proton transmembrane transport
GO:0007589	MTX1 CYBA GPAT4 CCND1 COX2 CSN3 AQP1 EDN1 ATG5 STAT5B OAS2 CAV1 GHRHR UMPS SCT ERBB4 APLN STATH VAMP3 SLC6A3 SLC4A5 HIF1A NR1H3 VDR PRL CHRM3 XBP1 CELSR2 TACR1 DDR1 KCNN4 XDH APRT OPRK1 NCOR2 OXTR FOXB1 UCN ADA GUCA1B AQP5 TRAF3IP2 STK39 NPPB VEGFA NPR1 P2RY2 ANO1 VAMP8 NEURL1 PRKCE SPINK1 MED1 NPR3 SLC22A2 SLC29A1 HK2 CSN2 VIP SLC29A2 CHRM1 WNK4 ATP7A ADORA1 NR1H2 PRLR SOCS2 ZBTB7B NEUROG1 VAMP2…	88	body fluid secretion
GO:0002699	USP17L2 SPI1 RIPK2 ARID5A SHLD1 SIRT1 IL4R CD1C STAT6 NLRP3 STXBP1 SOCS5 FCN3 CCR2 GATA2 RAC2 IL12A IL17F DHX36 MYO18A HLA-DMB FOXP3 FCGR1A IL23A STAP1 GAB2 RBP4 NR4A3 RARA PGC ADORA2B GATA1 FES TICAM1 STAT5B STX7 VAV1 ITGB2 IL10 SPON2 TNFRSF14 CLEC7A SLC7A5 MYD88 CD46 DDX60 PHB1 DNAJB9 WNT5A BTK CD226 EXOSC6 TLR4 HPX P2RX7 CRTAM MAD2L2 COLEC10 CARD9 CADM1 PYCARD TFRC DENND1B LBP VAMP3 UNC13D B2M…	258	positive regulation of immune effector process
GO:0034644	MAPK13 TRIAP1 MMP3 SIRT1 NEDD4 BAK1 MAPK11 DHX36 OPN3 AQP1 ATR NLRP1 RBX1 USP47 ERCC4 PPID N4BP1 RHBDD1 MMP2 SMPD1 EP300 CDC25A MME METTL3 NOC2L ZBTB1 TIMP1 OPN5 TAF1 TMEM161A TREX1 TP53 PTGS2 MMP1 POLK IMPACT OPN1SW PRKCD COPS9 ERCC1 RUVBL2 NPM1 MFAP4 RHNO1 PIERCE1 CRIP1 CDKN1A HYAL3 POLD1 MAPK14 PCNA XPC CREBBP MMP9 KDM1A NSMCE3 XPA MYC BMF ACTR5 HYAL2 PARP1 RPL26 ATF4 PIK3R1 DDB2 YY1 CERS1 PTP…	93	cellular response to UV
GO:0031397	CDC20 GTPBP4 BUB3 UFL1 SENP2 ATG5 RPL37 BUB1B N4BP1 SMAD7 AKT1 SPOPL UBXN1 MAD2L2 CAV1 HDAC8 SOX4 FYN ABL1 FBXO5 HSPA1A CHP1 SQSTM1 NXN U2AF2 PRKCG TAF1 TTC36 PSEN1 USP4 CDK5 SVBP RPS15 MINAR1 PARK7 DTX3L DNAJA1 TRIM44 USP44 PRKCE PINX1 GCLC TRIP12 OGT TNFAIP3 TSPO MARCHF7 PARP10 ADGRB1 GNL3L RPS3 PRMT3 RPL11 IVNS1ABP LIMK1 HSPA1B CRY1 MAD2L1 GLMN RPS20 GPS2 ARRB2 RPL23 OTUB1 PPIA OTUB2 BAG2 PER2…	82	negative regulation of protein ubiquitination
GO:0060350	BMP4 NAB2 FOXC1 RARB COL13A1 MMP13 ZMPSTE24 THBS3 SERPINH1 TGFBR2 CBS SCX ALPL RARG PEX7 MATN1 COL27A1 GHR BMPR2 BPNT2 MMP14 MMP16 POR COL3A1 LOC102724560 MEF2D STC1 SHOX2 NAB1 RARA DLX5 TRIP11 TRPV4 IFT80 COL1A1 CER1 COL2A1 SMPD3 RUNX2 TSKU NPPC HOXA11 EXT1 FGF18 AXIN2 IHH BMPR1B TMEM119 EXT2 COMP MEF2C ANXA6 INPPL1 FGFR3 BMP6 PHOSPHO1 ATF2 SOX9	58	endochondral bone morphogenesis
GO:0010586	DICER1 SPI1 DROSHA GATA2 NFKB1 SMARCA4 GNL3 FOSL1 FOXO3 RARA PPARG SMAD4 FOXA1 ETS1 IL10 BCDIN3D DDX17 MRTFB PDGFB APLN JUN PNPT1 HIF1A PRL DDX5 NR3C1 SREBF1 NCOR2 DIS3L2 TERT RELA LIN28A AGO2 POU2F1 KHSRP ZSWIM8 KLF4 SREBF2 TP53 PARN TGFB1 ATOH8 LILRB4 NGFR TRIM71 TGFB2 SMAD6 STAT3 EGFR SND1 BMP2 RC3H1 SOX9 RC3H2 TENT2 POU5F1 MYOCD LIN28B GATA3 ZC3H12A MYC GATA6 BMPR1A SMAD3 TNF YY1 NCOR1 TUT7 E…	94	miRNA metabolic process
GO:0015711	STXBP1 SLC1A6 SLC25A1 SLC38A1 CES1 CFTR SLC38A8 SLC2A1 SLC25A42 SERINC3 SLC22A24 PLA2G10 PLA2G4F SLC38A10 P2RX7 CA4 CYB5R1 PLA2G12B MFSD2A SLC4A5 TNFRSF11A GRM1 SLC1A4 CTNS MTTP AGT SLC22A7 FOLR3 PLA2G2C SLC38A6 SLC26A2 SLC26A4 LEP PROCA1 SLC35D2 RAB3GAP1 SLC17A9 SLC26A7 SLC25A19 SLC22A8 KMO SLC7A1 CYB5R4 UMOD BDKRB2 SLC3A2 ACE2 MFSD10 SLC43A2 SLC6A5 SLC27A2 AVPR1B SLC4A11 TNFSF11 LRRC8E PNPLA8 S…	373	organic anion transport
GO:0006400	TRMT9B ELP5 CDK5RAP1 TRDMT1 DPH3P1 TYW3 FTSJ1 DUS3L PUS1 THUMPD1 AARS2 TRMU ALKBH1 TRMT6 MTO1 TRMT1L BCDIN3D ALKBH8 TRMT5 TRMT12 TRIT1 DTWD2 TRMT11 THUMPD2 CTU2 TRMT2B GON7 TYW1B METTL8 ADAT2 THUMPD3 DUS4L PUS7 TYW1 C9orf64 OSGEPL1 METTL2A SSB WDR6 MOCS3 DALRD3 ELP4 TRMT61A ANKRD16 NAT10 TARBP1 TRMO TRMT2A CTU1 THADA YRDC TPRKB DUS1L PUS10 MTFMT TRMT10B TRMT61B TRMT44 QTRT2 WDR4 TYW5 TRUB1 QTRT1 …	93	tRNA modification
GO:1903008	USP36 PRKAA1 MAP1LC3C BECN1 UFL1 DENR RETREG1 SPAST ATG5 CSNK2A2 RIMOC1 KLC1 RRP7A HUWE1 SLC25A4 PNPLA2 MCTS1 MAP1LC3A FIS1 SPATA33 RB1CC1 DYRK3 VDAC1 NEDD9 PARL STX5 HIF1A PLAAT3 MTIF2 GOLGA2 SQSTM1 DDRGK1 SLC25A46 CDK1 PLIN2 GABARAPL2 GABARAPL1 GBA1 SREBF1 FKBP8 GBF1 UFM1 RETREG2 TAFAZZIN WDR45 HTT PRKN UFC1 MARK2 SREBF2 TP53 PARK7 KIF5B ATG9B ATG2A SPATA18 TOMM7 BNIP3L ATG12 HDAC6 RETREG3 VPS1…	139	organelle disassembly
GO:0045453	GPR137B PTH1R PRKCA TNFAIP3 FSHB NF1 GPR55 UBASH3B GPR137 SPP1 ADAM8 RAB3D HAMP BGLAP PTK2B NCDN DEF8 INPP5D S1PR1 LRRK1 TNFSF11 PLEKHM1 IL7 CTNNB1 LTBP3 IAPP TNFRSF11B MC4R PTH RAB7A PPARGC1B TF CALCA IL20RA TCIRG1 DCSTAMP TMEM64 EXT1 TPP1 IHH ADRB2 SYK P2RX7 SNX10 CCDC154 NOX4 TMEM119 CARTPT CTSK CLDN18 SIGLEC15 ZNF675 PDK4 IL6 TFRC CSF1R ACP5 SRC TRAF6 CD38 TNFRSF11A ITGB3 CSK	63	bone resorption
GO:0010827	ADIPOQ MAPK14 SORBS1 RHOQ ACE APPL1 PRKCI CLIP3 PID1 OSTN RSC1A1 FGF19 POU4F2 FABP5 GSK3A IGF1 OPN3 INSR EDNRA EDN1 PLA2G1B NFE2L2 CAPN10 RNASEL NR4A3 IL1B KLF15 TERT FGF21 PRKCB GPC3 CREBL2 PTH LEP ITLN1 ERFE APPL2 STXBP4 AKT1 PRKAG2 SIRT6 FFAR4 HK2 OCLN RTN2 GRB10 OSBPL8 ENPP1 C1QTNF12 SLC1A2 C2CD5 IRS1 STXBP3 INS RPS6KB1 INPP5K CLTCL1 ARPP19 PIK3R1 TNF GH1 AKT2 ASPSCR1 TRIB3 IRS2 MEF2A C3 BRAF…	73	regulation of glucose transmembrane transport
GO:0061157	CNOT2 NANOS3 PAN3 DHX36 DIS3 TNRC6B UPF1 ZFP36L2 RIDA NANOS2 DND1 MEX3D PATL1 YTHDF2 HNRNPD PDE12 METTL3 PNPT1 DCP2 SAMD4A YTHDF1 DHX9 CNOT8 CELF1 EXOSC8 AGO1 NANOS1 PABPC1 EXOSC3 TOB1 DIS3L2 AGO2 DCP1B KHSRP METTL14 CNOT10 BTG2 EXOSC2 PARN EIF4ENIF1 TRIM71 PAIP1 MOV10 RC3H1 CNOT1 EXOSC9 FTO RC3H2 NOCT SYNCRIP PNLDC1 TARDBP SAMD4B TENT4A ZC3H12A CNOT9 METTL16 NT5C3B MLH1 CSDE1 TNKS1BP1 HNRNPU PAN…	96	mRNA destabilization
GO:0043297	CLDN22 ARL2 FRMPD2 PRKCH DLG5 IKBKB MARVELD3 IL17A CLDN20 RHOA WNT11 FZD5 CLDN9 APC PECAM1 MICALL2 GRHL2 PAK2 MARVELD2 CLDN7 EPHA2 CLDN3 PDCD6IP VCL DLG1 AFDN NPHP4 RAB13 CLDN17 CLDN4 WDR1 CLDN16 ESAM TBCD CLDN19 PARD3 CLDN34 CLDN6 GPBAR1 CLDN1 F11R POF1B CLDN8 PKN2 SRF OCLN CLDN14 RAMP2 CLDN11 ROCK1 MPP7 CTNNA1 CLDN23 FBF1 CLDN25 CLDN18 TNF NPHP1 RHOC CDH5 MYO1C CLDN15 ECT2 CLDN2 PRKACA STRN TJP…	74	apical junction assembly
GO:0009948	BMP4 ETS2 TDRD7 TDRD15 FRS2 WT1 LDB1 MESP2 PLD6 FZD5 RNF2 NRARP DDIT3 NEUROG1 ZIC3 LHX1 WNT8A CTNNB1 GPC3 CDX1 TBXT WNT3 TASOR CDX2 SMAD4 TDRD10 SIX2 NODAL CER1 HOXD8 FOXA2 TDGF1 PGAP1 WLS HEY2 CDX4 GDF3 WNT5A AURKA EPB41L5 TDRKH TDRD5 BASP1 OTX2 TIFAB TBX3 PRICKLE1 TBX6 RIPPLY2 RIPPLY1 TDRD1 SKI SHH MESP1 PCSK6 TMED2 SRF TDRD6 DCANP1	59	anterior/posterior axis specification
GO:0072676	CCL23 CD99 CCR2 MYO1G GPR15LG RHOA ITGA4 CCL18 WASL CCL15 ARTN CCL7 ICAM1 ADTRP TNFRSF14 CCL4L1 CXCL12 HSD3B7 AKT1 CCL2 CCL14 DOCK8 WNT5A CD200R1 RIPK3 CRTAM MSN CCL24 CCL13 PYCARD SELENOK NEDD9 ABL1 OXSR1 AIF1 CCL16 IL27RA CORO1A CH25H XCL2 ADAM10 STK10 CXCL16 CCL4L2 PTK2B GBA1 S1PR1 S100A7 ADAM17 CCL19 MIA3 CCL3 CD200 CCL11 TBX21 KLRK1 KLRC4-KLRK1 EXT1 STK39 CCL1 APOD CCL8 PADI2 CXCL10 DEFA1B C…	124	lymphocyte migration
GO:0042593	PRKAA1 SIRT1 CYBA ABCA12 PFKM GPX1 ABCC8 ACE MBD5 OXCT1 BAD DYNLL1 ACSM2A PIK3R2 HNF1A RPS6 TH SMARCA4 RMI1 GRIK5 FOXO3 RBP4 MLXIPL KLF15 UNC13B CFTR PPARG LEPR ICAM1 JAGN1 OAS1 CAV3 SMAD4 NMB FOXA1 PAX2 NR1D1 GPR27 PAX6 ADRA2A ADIPOR1 AKT1 SRI SIRT6 DHPS KCNJ11 RAF1 ADIPOR2 STXBP3 NOX4 GHRHR NR1H4 SOX4 GCK PLSCR3 ASPSCR1 BHLHA15 HIF1A ZNF236 SIN3A GATA4 HMGN3 EPHA5 RFX6 PPP3CB PIM3 XBP1 SLC2A4 M…	237	glucose homeostasis
GO:1903052	CDC20 PTEN SOCS5 DAB2IP MDM2 BAG6 MKRN2 OSBPL7 PSMD10 RBX1 USP13 SH3RF1 RNF19A ECSCR CAV3 ZYG11B PSMC5 CDC20B SMAD7 PSMC3 AXIN1 AKT1 SIRT6 PYHIN1 CSNK1A1 EGF CAV1 MAGEF1 PRICKLE1 DET1 HECTD1 RNF14 DVL1 HSPA1A LRRK2 GSK3B DDRGK1 ZFAND2A PSMC1 TAF1 CDK5RAP3 PTK2B SH3RF3 NUB1 GBA1 ELOB NFE2L2 RFPL1 PSEN1 PRKN SUMO2 UBQLN2 DISC1 ZER1 PSMC4 IL33 DNAJB2 KEAP1 SGTA RGN TRIB3 DAB2 GCLC RNF40 NUPR1 ATXN3 …	139	positive regulation of proteolysis involved in protein catabolic process
GO:0051153	NKX2-5 RGS2 TBX1 HDAC4 HDAC9 BHLHE41 HDAC5 EDN1 MYOG TOMM70 MYF6 SMAD4 CAV3 RBM38 FZD7 TMEM119 NRG1 MEF2C PI16 BHLHA15 SMYD1 PROX1 MTOR MSX1 AKAP6 SIK1 FRS2 RGS4 XBP1 MMP14 SHOX2 PLPP7 BMP10 BCL2 MAMSTR MYF5 DKK1 TGFB1 NOTCH1 PARP2 TRIM32 DMPK KAT2A EZH2 SHH SOX6 BMP2 MYLK3 ACTN3 CTDP1 MAPK14 LOC102724428 HDAC3 NIBAN2 GSK3A HOPX TRIM72 MYOCD MYOD1 WNT3A G6PD CYP26B1 FOXP1 ATP11A YBX1 LMOD3 YY1 BM…	84	regulation of striated muscle cell differentiation
GO:0045824	STAT2 SERPINB9 TNFAIP3 LILRB1 GFER TTLL12 A2M PARP14 NR1H2 ZDHHC18 DHX58 ARRB2 OTOP1 CRK SAMHD1 MMP12 USP18 HAVCR2 MUL1 USP15 PTPN2 FAM3A ATG5 YTHDF3 PPARG CLEC12B HLA-E TRIM21 OAS1 MICA ARG1 ACOD1 HLA-A NLRX1 KIR2DL4 CEACAM1 LYAR DRD2 YTHDF2 HLA-G TREX1 HLA-B CNOT7 KLRC1 NLRC3 PARP1 SUSD4 INS VSIG4 TYRO3 CR1 GRN RPS19 METTL3 IRAK3 LGALS9 SERPINB4 CACTIN SLAMF8 IFI16 DCST1 BANF1 ATG12 KLRD1 OAS3 …	75	negative regulation of innate immune response
GO:0051983	CDC20 KIF2C RAD18 BECN1 TRIP13 NCAPD3 BUB3 NCAPH2 CENPE RB1 TACC3 MKI67 RIOK2 NDC80 APC BIRC5 NEK6 SMARCA4 CSNK2A2 BUB1B CCNB1 SMARCA2 PHF10 NCAPG2 IHO1 CDC26 HASPIN BRD7 DPF3 MAD2L2 CSNK2A1 TPR KAT2B SPC24 DYNC1LI1 FBXO5 BCL7A ACTB KNTC1 ANAPC15 LOC100533997 ANAPC5 GEN1 NSMCE2 CDC23 TTK PBRM1 KLHL22 KIF2B USP44 BUB1 SMC2 HORMAD1 BCL7B MAD2L1BP PCID2 UBE2C NUF2 SMC4 SMARCD3 CDC27 ZWILCH CDCA8 ANA…	132	regulation of chromosome segregation
GO:1903321	CDC20 GTPBP4 BUB3 UFL1 SENP2 MAGEA2B ATG5 RPL37 HMG20B BUB1B N4BP1 SMAD7 CAPN3 AKT1 SPOPL UBXN1 MAD2L2 CAV1 HDAC8 SOX4 FYN ABL1 FBXO5 HSPA1A CHP1 SQSTM1 NXN U2AF2 PRKCG TAF1 RELA TTC36 PSEN1 USP4 CDK5 SVBP RPS15 MINAR1 PARK7 DTX3L DNAJA1 TRIM44 USP44 COPS9 PRKCE PINX1 HMG20A GCLC TRIP12 OGT TNFAIP3 TSPO MARCHF7 FSCB PARP10 ADGRB1 GNL3L RPS3 PRMT3 RPL11 IVNS1ABP LIMK1 HSPA1B CRY1 MAD2L1 GLMN DCUN1…	94	negative regulation of protein modification by small protein conjugation or removal
GO:0001938	CDH13 SIRT1 CYBA PPP1R16B EGFL7 GATA2 ITGA4 FLT4 VEGFD IL10 CXCL12 AKT1 PLXNB3 SIRT6 PDCD6 WNT5A EGF FGF7 CCL24 PDGFB APLN PRKD1 PROX1 NRAS JUN HIF1A APELA LRG1 NRARP GHSR PRKD2 ADAM17 ARG1 CCL11 TEK FGFBP1 F3 NRP2 VEGFA PDCL3 STAT3 HMGB1 ZNF580 GDF2 BMP2 PROK1 EMC10 WNT2 VASH2 GHRL SCG2 IGF2 JCAD APLNR CCL26 AGTR1 VEGFB SEMA5A HMGB2 ANG PLCG1 VIP TNFSF12 POLD4 HMOX1 HTR2B RPTOR AGGF1 TNFSF12-TNF…	98	positive regulation of endothelial cell proliferation
GO:0030038	PHLDB2 SERPINF2 ITGB1 PTGER4 RHOA FHDC1 PIK3R2 CD47 S100A10 TACSTD2 PFN2 CCDC88A PPFIA1 SDC4 FRMD7 CLASP1 RHPN1 LPAR1 WNT4 STMN1 CORO2B ALMS1 CGNL1 CCN2 EVL TMEFF2 BRAF ABL1 LIMCH1 CDC42 TJP1 SLC9A1 MTOR ZYX ITGB1BP1 BAG4 MET TACR1 TSC1 PTK2B S1PR1 RHPN2 RAPGEF3 SYNPO2L MKKS PHACTR1 RAC1 RGCC DLC1 INPP5K PAK1 TGFB3 PPM1E ARHGAP6 PDLIM1 MYOC ARHGEF18 TTC8 CARMIL1 NF2 SFRP1 FERMT2 ARAP1 ACTG1 PDCD1…	105	contractile actin filament bundle assembly
GO:0031589	CDH13 STON1-GTF2A1L EGFLAM AP1AR CD44 THY1 MYADM NID2 ADAMTS9 ANGPT1 DMTN ADAMTS12 TACSTD2 TAOK2 PKD1 PLEKHA2 ITGB2 EFEMP2 VWC2 TNXB ONECUT2 ADAM15 EPHB3 CORO2B CCN2 GCNT2 DMP1 NEDD9 UNC13D SLC9A1 RELL2 DDR1 FERMT1 LAMC1 VWA2 ANTXR1 JAG1 VIT C1QBP MYF5 TTYH1 ATRN MEN1 RAC3 PTPRO SIGLEC1 NPY FBLN1 PRKCE GBP1 ARHGAP6 NTNG2 PRKCZ USH2A TRPM7 AXL CD63 MELTF MINK1 SPRY4 EPHA3 BCR RCC2 ITGAM ALOX15 TRI…	363	cell-substrate adhesion
GO:0006635	ADIPOQ HADHB ABCD2 PEX7 ACOT8 ACADVL PEX2 CROT AMACR BDH2 ABCB11 ACAD11 ACAT2 ECH1 SLC27A2 CPT1A PLIN5 ACAA2 ACOX2 HADH ETFDH AUH LEP ABCD3 ACOXL LONP2 SESN2 ACAD10 ECI2 DECR2 ECHDC2 IVD CNR1 ECHDC1 AKT1 DECR1 MCAT ACACB ACADS ACAT1 TWIST1 ECI1 ETFA IRS1 FABP1 PPARD CPT1B ACADL HSD17B4 EHHADH CPT2 ACOX1 AKT2 SCP2 ETFBKMT PEX5 ACAA1 HSD17B10 ABCD4 ACADM ACOX3 IRS2 ABCD1 HADHA MFSD2A TYSND1 PPARA A…	74	fatty acid beta-oxidation
GO:0001655	BMP4 AHI1 PTEN PSAPL1 GLI1 PAX8 BMP7 FRS2 HOXD13 SULF1 PTCH1 ACVR1 PRLR HOXA13 PLAG1 RARG GATA2 OSR1 WNT11 NKX3-1 CYP19A1 CYP7B1 HOXA9 SFRP1 LHX1 HOXB13 FOXB1 NOG PBX1 TP63 RARA CTNNB1 PAX2 AMH FOXA1 FGF10 ANXA1 ALOX15B CDKN1B MMP2 OSR2 HOXA11 WNT5A NOTCH1 EPHB3 EAF2 ID4 UBE3A SOX9 CRKL EPHB2 TNC ESR1 HELLS PSAP ACD AR SHH STK11 CRIP1 SERPINF1 SRD5A1 FGFR2 FEM1B SERPINB5 FKBP4 WDR77	67	urogenital system development
GO:0070988	AICDA CYP3A5 FTO PHF8 CYP3A43 APOBEC1 KDM6A KDM7A UTY APOBEC3A_B ALKBH5 TRIM28 APOBEC3C APOBEC3B APOBEC3H POR MMACHC KDM4D TOX KDM5C APEX1 ALKBH3 HSF4 TDG KDM5A CYP2C9 USP7 ALKBH4 CYP1A2 CYP2D6 KDM4B KDM1A PHF2 KDM2A GATA3 APOBEC3F KDM3B APOBEC2 HR RIOX2 PAX6 KDM5D STPG4 CYP2C8 PPME1 ALKBH1 KDM3A OTUD4 HNRNPAB KDM6B KDM4A FBXL19 CYP3A7-CYP3A51P KDM8 KDM4C CYP3A7 DPPA3 APOBEC3G APOBEC3A A1CF KDM1B…	74	demethylation
GO:0034504	LIMK2 MDFIC TNPO3 PAF1 TRIM29 CCT3 MDM2 YWHAE RANBP6 EIF2AK3 SUMO4 MEPCE IPO5 BANP ANGPT1 CSE1L PIK3R2 NXT1 POM121 CCT4 EFCAB7 DNAJB6 HSP90AB1 RGPD5 TRIM8 UTP25 MORC3 RRP7A SUPT7L COL1A1 POLR1A INTS13 RRS1 AKT1 SIRT6 PYHIN1 NR5A1 POM121L12 OTUD7B IPO4 KPNA7 TBRG1 NUP98 RGPD4 TRIM40 PYGO1 ILRUN TOR1A FLCN IPO9 PRICKLE1 ZBTB16 PRKD1 TPR TFRC RGPD2 FYN SUN2 SNUPN NUP153 FGF9 XPO1 CBLB KPNA2 DVL1 SIN…	304	protein localization to nucleus
GO:0030278	FBN2 ANO6 CCN1 PTGER4 ATP2B1 ISG15 NELL1 GATA1 ATRAID SMAD7 CALCA WNT4 WNT5A NBR1 TPH1 BMPR1B P2RX7 TMEM119 TOB2 ZBTB16 STATH RFLNB SOX11 MEF2C PHOSPHO1 HIF1A VDR ACVR2B RXRA BMP7 INTU ACVR1 PTN TACR1 RFLNA CYP27B1 OXT OMD PTK2B MGP BCL2 PBX1 S1PR1 FAM20C CCL3 DHRS3 PKDCC TRPM4 EGR2 DKK1 TGFB1 NOTCH1 RXRB TENT5A FZD9 TGFB2 GREM1 RBPJ AHSG ZNF664-RFLNA SMAD6 TGFB3 BMP2 IFITM5 CCDC134 SOX9 CCR1 CHS…	122	regulation of ossification
GO:0016445	RNF168 SUPT6H AICDA IL27RA SHLD1 PAXIP1 LIG4 STAT6 MSH2 SWAP70 TP53BP1 SAMHD1 KMT5C NSD2 ATAD5 CD28 FOXP3 EXOSC3 RNF8 TNFSF4 CLCF1 CTNNBL1 XRCC4 CD40LG IL2 NBN BATF CD40 UNG IL10 NHEJ1 CCR6 TBX21 POLQ MLH1 SLC15A4 NDFIP1 RIF1 EXOSC6 TGFB1 PMS2 MAD2L2 PARP3 TCF3 POLL SANBR IL4 TNFSF13 POLB ERCC1 PRKDC MSH6 MSH3 APLF CYREN TFRC SHLD2 PTPRC YY1 MCM3AP THOC1 BCL6 KMT5B HMCES EXO1 HSPD1	66	somatic diversification of immunoglobulins
GO:0033059	APOE DTNBP1 MREG RAB27A ANKRD27 MYO5A AP3D1 ARL6 AP1S1 BLOC1S4 BBS7 HPS4 GPR143 AP1M1 ZEB2 BBS5 RAB17 HPS5 AP3S1 AP1G1 BLOC1S3 RAB11A PMEL AP3S2 RAB11B BCL2 HPS1 BBS4 AP3B1 AP1S3 BBS2 AP1S2 RAB38 BLOC1S2 BLOC1S1 VPS33B DCTN2 MKKS POMC LYST CD63 SHROOM3 BLOC1S5 ASIP BLOC1S6 ABCB6 BACE2 HPS6 MLPH TYRP1 MYO7A PIKFYVE SNAPIN CDH3 RAB1A HPS3 KIF13A VPS33A RAB29 DCTN1 SHROOM2 AP3M1 RAB32 AP1B1	64	cellular pigmentation
GO:0030071	CDC20 TRIP13 BUB3 CENPE RB1 RIOK2 NDC80 APC BIRC5 NEK6 SMARCA4 BUB1B SMARCA2 CCNB1 PHF10 CDC26 HASPIN BRD7 DPF3 MAD2L2 TPR SPC24 DYNC1LI1 BCL7A FBXO5 ACTB KNTC1 ANAPC15 ANAPC5 GEN1 NSMCE2 CDC23 TTK PBRM1 KLHL22 USP44 BUB1 BCL7B MAD2L1BP PCID2 UBE2C NUF2 SMARCD3 CDC27 ZWILCH CDCA8 SMARCC1 XRCC3 PSMG2 ZW10 MAD1L1 SMARCD1 SPDL1 ACTL6B CENPF DUSP1 CDT1 SMARCC2 ATM CDK5RAP2 LCMT1 ZNF207 ARID2 RAD21 CU…	91	regulation of mitotic metaphase/anaphase transition
GO:1903829	ABCC8 AACS PFKM CCT3 CLIP3 HPS4 EIF2AK3 BAD NDC80 APC GNL3 HSP90AB1 TM9SF4 RBP4 CFTR PPID ITGB2 SH3GLB1 TNFAIP6 FIS1 EGF SEC24A PPM1A P2RX7 CORO2B TRAPPC12 NEDD9 C1QTNF3 MEAK7 LRP1 CHP1 CCT5 ZDHHC5 RTN4 UBE2J2 RDX PPP1R9B LEP C2CD2L TRPM4 PARK7 INS CEP290 SYT11 IFNG PRKCE PFKFB2 ATP2B4 B3GAT3 CARD10 PLK3 CCT8 GHRL EXOC1 CD33 EPHA2 PRKCZ SESN2 CDH1 STAC PLCB1 RBM22 OAZ1 GLUD1 ANG EPHA3 CCT7 LIF VR…	452	positive regulation of protein localization
GO:0032611	RIPK2 NAIP PYDC2 LPL NLRP3 NLRP1 CLEC7A ORM2 GBP5 MYD88 PYDC1 PYHIN1 WNT5A SERPINB1 TLR4 P2RX7 PYCARD TLR8 NLRP2 ORM1 AIM2 CARD18 NLRP7 NOD1 GHSR FFAR1 CARD8 CCL19 CCL3 CX3CR1 MNDA LILRB4 STAT3 IL6 TYROBP IFNG INAVA HSPB1 ELF4 STMP1 CASP1 NLRC4 TNFAIP3 GIT1 GHRL CD33 FZD5 F2R NOD2 TREM2 CARD17P ZC3H12A TLR6 AGER APP PML FFAR4 FOXP1 MEFV SMAD3 TNF EGR1 PANX1 JAK2 SPHK1 CARD16 ERRFI1 HK1 IL17A ARRB…	97	interleukin-1 beta production
GO:0043547	USP17L2 CCL23 TBC1D3D RASGRF2 TGM2 ITGB1 RASGEF1C BCAR3 GNB5 AGAP6 THY1 RGS16 TBC1D14 SIPA1L3 PRTN3 CCL18 RAP1A S100A10 FOXJ1 PKP4 ARHGAP25 CCL15 TBC1D7-LOC100130357 ARHGAP11A ARHGAP22 SH3BP1 USP6NL CCL7 ARHGEF16 TBC1D8 ERBB2 RALGAPA1 VAV1 RABGAP1 AGAP1 RGS1 SOS1 NTF3 GRHL3 CCL4L1 ADCYAP1 RSU1 TBC1D8B TBC1D21 ARHGAP27 WNT4 CCL2 CCL14 RGL4 WNT5A DOCK8 RGL2 BCAS3 ARHGAP35 ZC3H15 SRGAP2 CCL24 FLCN C…	283	positive regulation of GTPase activity
GO:0098900	KCNB1 ANK2 SCN9A FLNA ATP2A2 TACR1 CXADR RYR2 GBA1 DLG1 HCN4 CHRNB2 NOS1AP ADRA1A JUP CAV3 NPS CALM1 KCNAB2 FGF13 CACNB3 TRPM4 DSC2 CALM2 CNR1 PKP2 CALM3 CNR2 DSP TBX18 AKAP9 HCN3 RNF207 FMR1 CAV1 SCN5A SUMO1 CACNA2D1 CACNA1C HCN1 TMEM161B MTNR1B TNF HCN2 FGF12 KCNJ2 CAMK2D NTSR1 CTNNA3 GJA5 CD36 BIN1 SLC8A2 SLC9A1 GPR35 KCNE3 DSG2 RANGRF	58	regulation of action potential
GO:0150116	ARHGAP6 PHLDB2 HRG ITGB1BP1 PTEN LIMS1 FMN1 MYOC PTK2 PTPRA THY1 IQSEC1 LDB1 RHOA DUSP22 MMP14 MACF1 S100A10 DMTN MAPRE2 SFRP1 VCL TSC1 SDC4 FERMT2 ACVRL1 CLASP1 PEAK1 DUSP3 ACTG1 FAM107A THBS1 TLN1 TEK KDR RAC1 WNT4 ARF6 EPHA3 MAP4K4 BCAS3 EPB41L5 SLK ROCK1 COL16A1 GPM6B CLASP2 RCC2 DLC1 VEGFA SMAD3 GREM1 WDPCP PIK3R1 APOD DAPK3 PTPRJ SRC ABL1 LIMCH1 POLDIP2 SLC9A1 PPM1F EFNA5 CAMSAP3 ROCK2 CORO…	69	regulation of cell-substrate junction organization
GO:0072655	USP36 PRKAA1 MTX1 ABLIM3 TOMM6 NDUFA13 HPS4 RAC2 PMPCA HSP90AA1 CSNK2A2 C11orf65 IMMP2L TOMM70 HUWE1 CALM1 SH3GLB1 TIMM22 AKT1 TIMM44 FIS1 TIMM21 BID BAP1 PARL TOMM5 HSPD1 HSPA4 GDAP1 MAIP1 RNF31 TIMM8A BAG4 LRRK2 TIMM9 SAE1 MIPEP MICALL2 DDIT3 SAMM50 SREBF1 BAG3 UBE2J2 RHOU MTERF4 PRKN SREBF2 CALM3 HSPA1L MOAP1 RALA DNAJA1 UBL4B MFF COX18 TOMM7 BNIP3L SIRT4 TIMM17B TIMM10B TIMM23B NPEPPS SIAH3 T…	125	establishment of protein localization to mitochondrion
GO:0006956	C1RL COLEC11 CSMD3 C8G CD59 A2M C8A MASP1 CLU FCN3 C8B CR1L C1QC C1S CFD CFHR3 C4A FCN1 KRT1 IL1B TREM2 C5 C1QBP CFHR4 CD5L C6 C9 CFI C2 CR2 CD46 IGLL5 PHB1 C1R CFB CFHR2 RGCC C4B_2 MASP2 SUSD4 C1QB C4BPA CD55 COLEC10 VSIG4 C4BPB CR1 IGLL1 MFAP4 CFH C4B C3 C1QA C7 FCN2 PHB2 MBL2 CFHR5 CFP SERPING1 CFHR1	61	complement activation
GO:2000514	RIPK2 IL4R NLRP3 SOCS5 CARD11 LGALS9B JUNB FOXP3 CD3E IL23A RARA RUNX1 SH3RF1 SMAD7 NDFIP1 TWSG1 BCL6 IL27 CBLB LGALS7 SHB NFKBIZ HLA-DRA TGFBR2 CD86 IL18 CD28 SASH3 TNFSF4 TARM1 CCL19 NFKBID IL2RA TBX21 HLX KLHL25 IRF4 HMGB1 IFNG IL2RG IL12RB1 VSIR RC3H1 CD83 LOXL3 RC3H2 IL12B IL23R PRKCZ PRKCQ XCL1 LGALS9C RUNX3 GATA3 BATF ZC3H12A AGER CD80 CD274 CD55 HLA-DRB3 TNFSF18 SOCS1 JAK3 ITCH NCKAP1L ZB…	79	regulation of CD4-positive, alpha-beta T cell activation
GO:0033108	NDUFC2 TMEM223 NDUFB1 NDUFA13 NDUFB10 NDUFS1 NDUFA5 IMMP2L DMAC1 NDUFS5 UQCC1 ND1 COA5 TTC19 ND2 ND4 NDUFAF3 COA1 SDHAF2 TFAM TIMM21 ECSIT UQCC2 NDUFS2 NDUFA2 SLC25A33 NDUFS4 NDUFA10 NDUFS3 LYRM7 NDUFB6 OMA1 SDHAF3 SAMM50 TMEM186 UQCRFS1 TACO1 PET100 SCO2 TAFAZZIN NDUFAF7 FOXRED1 COX16 NDUFS8 NDUFAF8 NDUFA11 ND5 TMEM126A NDUFC1 TMEM126B COX18 ND6 NDUFAB1 COX17 STMP1 SMIM20 NUBPL NDUFB9 NDUFB8 NDU…	99	mitochondrial respiratory chain complex assembly
GO:1903350	DTNBP1 PALM TGM2 NCSTN GNB5 GNB1 DRD5 GNG2 OR10H2 ID1 HTR3C GNA11 SLC9A3R1 HRH4 OR10J5 HTR3A CHRM4 FCSK ABL1 NSG2 HTR5A SIN3A HTR3D CHRM3 LRRK2 GSK3B RGS4 KLF16 GNA15 SLC1A1 OR5T3 HTR1B HTR2A PRKN DRD2 GABPA HTR2C HTR3E OR6T1 HCN3 CHRM2 NSG1 HTR3B OR11H7 RGS8 HTR6 DRD3 GSK3A GNAI3 MAPK3 DNM2 HRH2 HTR1A GNAZ HDAC2 CHRM5 PRMT5 MAPK1 HTR1D ATF4 HTR2B GNAO1 DRD1 CHRM1 OR5T2 HRH1 OR10H3 FLNA GNA14 ARR…	89	response to dopamine
GO:0002889	SUPT6H CSMD3 IL27RA SHLD1 PAXIP1 STAT6 MSH2 TP53BP1 KMT5C CR1L C17orf99 NSD2 ATAD5 CD28 FOXP3 FOXJ1 EXOSC3 TNFSF4 FCER2 FCGR1A CLCF1 NOD2 TREM2 XCL1 HLA-E IL2 CD40 IL10 LTA TBX21 CR2 SLC15A4 BTK CD46 NDFIP1 CD226 EXOSC6 MLH1 RIF1 NECTIN2 TGFB1 PTPN6 HPX FCGR2B MAD2L2 SUSD4 C4BPA CD55 PARP3 C4BPB CR1 IL4 TNFSF13 TNF APLF TFRC SHLD2 PTPRC THOC1 C3 BCL6 KMT5B HMCES	63	regulation of immunoglobulin mediated immune response
GO:0060675	BMP4 GLI3 PKD2 FMN1 PAX8 FOXD1 PTCH1 HOXB7 WT1 GDNF WNT11 HS2ST1 FGF1 HOXD11 TMEM59L WNT2B TACSTD2 LHX1 GZF1 NPNT DLG1 NOG BCL2 WNT9B PBX1 EYA1 WNT1 CTNNBIP1 MAGED1 CTNNB1 HNF1B CITED1 GPC3 DCHS1 GATA3 KIF26B PAX2 SMAD4 FGF2 MYC SIX2 SIX1 LGR4 ILK WNT4 SMO HOXA11 LAMA5 SIX4 TCF21 HS3ST3B1 SALL1 VEGFA FGF8 GREM1 AGTR2 ADAMTS16 HS3ST3A1 HES1 WNT6 SHH GREB1L BMP2 SOX8 SOX9 AGT	66	ureteric bud morphogenesis
GO:0043393	RIPK2 CCL23 APOE DTNBP1 PLCL2 ACE PTPRF MITD1 HDAC4 FLOT1 SENP2 ITGA4 DHRS7B LFNG ANGPT1 HDAC5 HSP90AB1 LRPAP1 LOX FRMD7 ID1 TMBIM6 CTNNBIP1 TICAM1 PKD1 WFIKKN2 DDX11 GAS8 IL10 PLCL1 IDE MAP2 MAPRE3 AKT1 PHLDA2 ADAM15 WNT5A AKTIP CAV1 EFHB EP300 PDGFB HFE MAPRE1 HIPK2 ADD2 ABL1 CDC42 B2M CBLB CLDN5 PPP2CB DVL1 CTHRC1 ACTB AMFR TFIP11 ITGB1BP1 ADRB3 TTBK2 LRP1 LRRK2 GSK3B GOLGA2 SLPI MARK3 LDOC1 T…	202	regulation of protein binding
GO:0015914	APOC3 TRIAP1 APOE ABCA12 ANO6 ATP8B1 XKR5 PITPNM1 DBI SCP2D1 OSBPL10 ATP9B VMP1 PITPNC1 CERT1 PLA2G10 XKR9 P2RX7 SCARB2 PLSCR4 PLSCR3 ANO7 ATP10D ABCB4 PITPNB MFSD2A OSBPL2 MTTP PRELID1 ESYT1 ATP10A ATP8B2 ANO9 APOC1 FASLG ABCA7 ATP10B KCNN4 ABCA3 OSBPL5 ATP11C C2CD2L VAPA ABCA4 ATP8B4 ABCG1 SLC66A2 PITPNA PRKCD PRELID3B ATG9B ATP9A SCP2 PLTP XKR7 ATP11B ABCB1 APOA4 CETP SLC4A1 ABCA1 ANO3 XKR8 GL…	102	phospholipid transport
GO:0031503	CACNG4 BBS12 GRIP1 AP3D1 SHISA6 DYNLL1 RAP1A RIOK2 BIRC5 CACNG8 WASL C1QL2 ATR MAK SSNA1 ZDHHC3 CNIH2 ERBB2 LTV1 STX7 LPAR1 STAU1 TERF2 IFT46 SMAD7 RRS1 NPTN AP2A2 CILK1 SEH1L AP2S1 IPO9 ERBB4 DYNLT2B XPO1 IFT88 GPHN LCA5L IFT52 ITGB3 CACNG5 INTU HIP1 ADAM10 CACNG7 EIF6 LMNB1 WDR19 IFT57 IFT140 OPHN1 NUMB ARC MIOS SLC1A1 GHSR DLG1 RAB11A SYNJ2BP RALB IFT20 ATAD1 RPGR NETO2 DNM3 KIF5C GSG1L TRAF3I…	187	protein-containing complex localization
GO:0009749	PRKAA1 CYBA ABCA12 GPX1 LPL ABCC8 ACE RHOA OXCT1 BAD DYNLL1 KHK TH SMARCA4 RMI1 GRIK5 FOXO3 MLXIPL UNC13B CFTR ICAM1 NR0B2 JAGN1 PAX2 SMAD4 NR1D1 GPR27 TXN2 ADRA2A SRI KCNJ11 RAF1 PCSK1 NOX4 GHRHR RASAL2 NR1H4 CCN2 SOX4 GCK HIF1A ZNF236 SIN3A ACVR2B GATA4 HMGN3 EPHA5 RFX6 PPP3CB TGFBR2 PIM3 XBP1 COL6A2 OPRK1 SREBF1 PTK2B LIN28A GLUL FGF21 RAB11FIP2 C2CD2L CCDC186 TRPM4 VSNL1 PDK3 MEN1 HNF4A SLC30…	185	response to glucose
GO:0055002	KLHL41 MYH7 ADPRHL1 ANKRD23 ITGB1 NKX2-5 NEBL MYL9 AKAP13 MYPN ACTA1 ANKRD1 TNNT1 TCAP CFLAR MYH6 OBSL1 PRKAR1A TMOD1 CFL2 EDN1 BMP10 MYOZ2 KRT19 MYOM2 CSRP3 WDR1 SYNPO2L TNNT3 TPM1 ACTG1 SMAD4 CAV3 TMOD2 TMOD3 FHOD3 MYH3 ACTN2 CAPN3 PDGFRB PDGFRA NRAP SIX4 MYL2 LDB3 CSRP2 NEB LMOD2 PLEC OBSCN FLII TNNT2 LMOD1 TTN ACTC1 LMOD3 TMOD4 FLNC PGM5 MEF2A MYOZ1 CASQ1 PROX1 CSRP1 MYH11 SRF SDC1 MYLK3	68	striated muscle cell development
GO:0045055	SPI1 TRPV6 GRP ARHGAP17 KLRF2 DTNBP1 ABCA12 IL4R STXBP1 SV2A CCR2 P2RY1 RAB11FIP1 GPR15LG STX1A GATA2 RAP1B RAP1A RAC2 SYNGR2 PRRT2 TMEM79 DMTN PTGDS RIMS1 PFN2 GRIK5 GAB2 NR4A3 UNC13B P2RX1 DOC2A PRKCB ADORA2B FES MRGPRX2 GATA1 ITGB2 PLEK CALM1 ADRA2A PPFIA3 RPH3A SYT2 RAB15 SEPTIN5 STX2 FCGR3A RIMS3 SYT8 BTK BLOC1S6 CADPS2 SYT5 TPH1 P2RX7 FCGR2B STXBP3 FBXL20 CADPS WNT7A HCK VAMP3 OTOF UNC13D A…	234	regulated exocytosis
GO:0002688	SPI1 ANO6 CCR2 RAC2 IL12A GPSM3 IL23A EDN1 STAP1 VEGFD GPR18 CCL7 CXCR2 RIN3 DAPK2 CXCL12 TNFAIP6 S100A14 CCL2 WNT5A CREB3 LBP NEDD9 DPP4 OXSR1 C3AR1 AIF1 FPR2 PRSS56 XCL2 BST1 ADAM10 MPP1 PTN IL34 MCU MICOS10-NBL1 PTK2B EDN2 NBL1 S100A7 ADAM17 CCL19 CCL3 CX3CR1 C1QBP DEFB124 RAC1 LYN KLRK1 KLRC4-KLRK1 STK39 CCL1 SLAMF1 VEGFA GREM1 IL6 HMGB1 PADI2 IL6R CSF1R ZNF580 CXCL10 MIF CXCL13 CCR1 CMKLR1 S…	125	regulation of leukocyte chemotaxis
GO:0042886	SLC19A2 GRP SLC26A6 NNAT ABCC8 PFKM AACS SLC46A1 FOLR1 ABCA12 SLC16A10 SLC38A3 OXCT1 BAD STX1A DYNLL1 KCNA5 HNF1A AQP1 EDN1 RBP4 CFTR DISP1 SLC25A22 NR0B2 JAGN1 MC4R NR1D1 TACR2 GPR27 SLC14A2 ADRA2A ADCYAP1 SRI SIRT6 BRSK2 TCIRG1 CERT1 KCNJ11 RAF1 GJA1 GNA11 STXBP3 CAMK2G PICK1 SLC9A3R1 GHRHR LRP2 NR1H4 SCT HFE ABAT SOX4 GCK BMAL1 FGA UQCC2 ABCC4 ABCB4 HIF1A MTTP SNX19 MIDN ACVR2B HMGN3 EPHA5 RFX…	303	amide transport
GO:0001961	RIPK2 IRGM PAFAH1B1 AGPAT2 HSPA1A C1QTNF4 ZBP1 PARP14 TBK1 RNF185 MMP12 TXK CD74 MED1 USP29 UBE2K GAS6 EDN1 TSLP TREM2 IL7 ADAM17 LAPTM5 CSF1 AXL LSM14A CASP4 AGPAT1 PRKN NLRP6 TICAM2 FADD TRAF2 IRF7 MAVS WNT5A TRIM32 CD300LF HPX GFI1 TRIM44 RIPK1 TRIM41 HSPA1B CXCR4 STING1 IKBKE USP27X PARP9 IRF3 TRIM56 IL1R1 CPNE1 HIF1A TRIM6 CASP1 NLRC5	57	positive regulation of cytokine-mediated signaling pathway
GO:0010569	RTEL1 BRD8 PARPBP SHLD1 CHEK1 RADX ZNF365 USP51 TP53BP1 KAT5 TRRAP EPC2 OOEP TIMELESS MEAF6 ACTL6A KDM1A SMCHD1 RPA2 ERCC6 HDGFL2 PPP4R2 FBH1 RUVBL1 MRGBP DMAP1 WRAP53 FIGNL1 CGAS HELB KLHL15 POGZ VPS72 RAD51 YEATS4 POLQ FUS SIRT6 RIF1 TERF2IP KHDC3L EPC1 PARP1 MAD2L2 ING3 UBQLN4 PPP4C RMI2 ARID2 MAGEF1 WAS PIAS4 SETD2 MMS19 MORF4L2 RUVBL2 SHLD2 RECQL5 RAD51AP1 RBBP8 MBTD1 SPIDR HELQ MRNIP ACTR2 …	70	regulation of double-strand break repair via homologous recombination
GO:0010761	ITGB1BP1 PDLIM1 BAG4 ITGB1 UTS2 APPL1 ARHGAP4 PTK2 ARID5B DMTN HAS1 AQP1 DDR2 SDC4 CYGB SLC8A1 PRR5L TMEM201 FGF2 THBS1 CD248 TNS1 ILK CCN3 RAC1 APPL2 CLN3 PML AKT1 GNA12 ZFAND5 ACTA2 RFFL TGFB1 FER HYAL2 ARHGEF7 FUT8 RCC2 SLC9A3R1 PLEC GNA13 WDPCP PIP5K1A SGPL1 MACIR MTA2 BRAF PAK3 PRKCE IQGAP1 AKAP12 CORO1C ITGB3 LAMTOR2	55	fibroblast migration
GO:0099111	FLOT2 KLC3 BBS12 DTNBP1 UXT DYNC1H1 RAB6A AP3D1 CLIP3 ARHGAP21 BLOC1S4 KIF1A SOD1 DYNLL1 ODAD3 SPAST APBA1 MAK MAP1A CNIH2 DPCD SSNA1 GAS8 STAU1 COPG2 TERF2 IFT46 MAP2 UCHL1 FEZ1 DAW1 RAB21 ACTR10 SYNE2 BLOC1S6 KIF27 CILK1 SLC9A3R1 RHOT1 KIF1C STK36 DYNLT2B TMEM108 DYNC1I1 CDC42 DNAI1 ARL8A HIF1A CFAP54 LCA5L IFT52 SPAG6 IFT88 CFAP43 AP3B2 MREG WASF1 CCDC40 INTU BICD2 ADCY10 OFD1 SUN1 KIF4A NEFH …	211	microtubule-based transport
GO:0048771	FOXC2 PTH1R RSPO3 BAK1 ACE CCR2 MDM2 FLT4 NFKB1 NOS3 IL23A IL15 DEF8 CSPG4 ATG5 PPARG LEPR RUNX1 MC4R RAB7A GDF5 LIPA MMP2 CALCA TCIRG1 TPH1 GJA1 P2RX7 CAV1 SNX10 NOX4 TMEM119 TFRC MEF2C SEMA3C HIF1A TNFRSF11A VDR CTHRC1 ACVR2B AGT FSHB CBS EPAS1 SUCO PTN GPR55 TIMP1 IL18 GPR137 DLL4 MMP14 SPP1 EDNRA PTK2B NCDN S1PR1 HAND2 IL7 IAPP JAG1 HTR1B LEP ARG1 PPARGC1B P3H4 CEACAM1 SPP2 TP53 EXT1 TGFB1 IH…	167	tissue remodeling
GO:0016525	EMILIN1 ABCC8 CCR2 DAB2IP NAXE PGK1 ADAMTS9 IL17F APOH PPARG ECSCR STAT1 GPR4 ANGPT4 DCN SEMA6A TAFA5 PDE3B ISM1 CLDN5 AGT PRL ADGRB3 FASLG AGO1 VASH1 PIK3CB SYNJ2BP FOXO4 AMOT TEK KLF4 HLA-G PF4 MINAR1 RGCC NPPB TGFB2 THBS2 NPR1 GADD45A CREB3L1 GDF2 CXCL10 ATF2 ATP2B4 KLK3 GHRL EPN2 HOXA5 HSPG2 NIBAN2 KRIT1 STAB1 EPHA2 SEMA3E COL4A3 ADGRB1 SPINK5 SERPINE1 THBS1 SARS1 CCN6 SPARC PML E2F2 YJEFN3 T…	100	negative regulation of angiogenesis
GO:0051250	PTEN IL4R SOCS5 PRDX2 LGALS9B FOXP3 FOXJ1 SDC4 ERBB2 RUNX1 TSPAN32 IL10 TNFRSF14 SMAD7 PGLYRP3 BTK NDFIP1 SOCS6 CRTAM FCGR2B TYRO3 BTN2A2 HFE TWSG1 SOX11 IDO1 BCL6 CBLB PELI1 IFNA2 LGALS7 TNFAIP8L2 HLA-F PGLYRP2 LILRB2 CD86 PLA2G2D ID2 HAVCR2 PRNP NRARP SAMSN1 TNFSF4 DLG1 SFTPD TARM1 IFNL1 CTSG CTLA4 INHA DUSP3 MICA ARG1 CEACAM1 IL2RA TBX21 HLA-G PKN1 LYN PGLYRP1 HLX FGR PTPN6 TNFRSF13B IHH MNDA …	161	negative regulation of lymphocyte activation
GO:0021782	POU3F2 DICER1 NDRG1 PTEN VIM NCSTN B4GALT5 SOD1 ADGRG6 WASF3 NR1D1 MYRF LPAR1 NCMAP ITGB4 AKT1 TLR4 PICK1 SOX4 SOX11 HDAC11 HES5 LRP1 S100A9 SLC25A46 PSEN1 PALS1 NTRK2 ASCL1 CDK5 ZNF488 LYN CNTN2 MED12 PLP1 EIF2B3 ANO1 LGI4 IL6 IFNG SKI SHH C1QA EIF2B2 MYOC NKX6-2 NRROS EIF2B4 ADORA2A ROR1 PPP3R1 ERCC2 TENM4 IL1B TREM2 CNTF FA2H PARD3 B4GALT6 KCNJ10 C5AR1 TPPP PRDM8 AGER SOX10 CSPG5 APP SMO ASPA …	112	glial cell development
GO:0051293	MYH9 PAFAH1B1 PKHD1 LLGL2 DYNC1H1 ITGB1 SPIRE1 UBXN2B ENKD1 TLE6 INSC DYNLT1 KAT5 MCPH1 NDC80 NDE1 OOEP KPNB1 MISP ZW10 NUMA1 ANKFN1 LLGL1 SPDL1 CLASP1 SAPCD2 NUSAP1 GPSM1 MAP4 HTT GPSM2 PAX6 FGF10 CDK5RAP2 NLRP5 CENPA GJA1 MOS CLASP2 NSFL1C CFL1 FMN2 KIF25 MAPRE1 PLK1 SPRY2 DCTN1 ZBED3 SPRY1 MAD2L1 SPAG5 SPIRE2 NDEL1 FBXW11 ESPL1	55	establishment of spindle localization
GO:0032386	USP17L2 FRAT2 LOC102724652 HPS4 RIOK2 ANGPT1 IWS1 DMTN HSP90AB1 TM9SF4 GDI1 ITGB2 INPP5F SH3GLB1 RAB21 FIS1 PPM1A WWC1 ARHGAP8 NUP153 DHX9 CHP1 FERMT1 NEFH SREBF1 UBE2J2 RDX LEP PARK7 CEP290 UBE2J1 SCP2 GCC2 IFNG SPAG5 TAMALIN SIAH3 B3GAT3 PLK3 PTPN14 FRAT1 MAPK3 RBM4 SVIP GAS1 PTPN11 CDH1 PPP1R12A RBM22 ANXA2 OAZ1 ARHGAP44 MAPK1 BARD1 ITGAM ATG13 CRYAA RAB29 HCLS1 BMP4 FLNA REEP6 CAPN10 LEPROT S…	330	regulation of intracellular transport
GO:0072330	APOC3 PRKAA1 SIRT1 ACSBG2 LPL ELOVL3 ABCD2 MID1IP1 ACSM2A PTGDS BRCA1 ELOVL2 ABCB11 PLA2G1B EDN1 OSBPL7 HACD1 MLXIPL CES1 ERLIN1 HACD4 NR1D1 ACSM1 SCAP CYP2C8 RDH10 HSD3B7 LIPI STARD4 MCAT PLA2G10 PLA2G4F PTGES2 PRKAG1 CBR1 NR1H4 AKR1C4 IDO1 PROX1 GSTM2 HSD17B8 NR1H3 OSBPL2 SCD SDS PTGIS CYP27A1 PLA2G4A OSBPL1A XBP1 PRKAB1 CBR4 APOC1 EIF6 TBXAS1 ALDH8A1 SLC27A5 ACADVL GSTM4 CYP2C9 ALDH1A3 EDN2 EL…	206	monocarboxylic acid biosynthetic process
GO:0045069	APOBEC3B TARBP2 APOBEC3H LARP1 OAS1 PPID OAS2 N4BP1 STAU1 TOP2A MX1 PKN2 MPHOSPH8 PDE12 ILF3 BANF1 PROX1 TRIM6 PPIH AICDA SRPK1 APOBEC3A_B SLPI TRIM28 MORC2 APOBEC3C CD28 TMEM39A PABPC1 ZNFX1 BCL2 APOBEC3F ZC3HAV1 ADARB1 MAVS IFIH1 NOTCH1 INPP5K APOBEC3G APOBEC3A DDX3X TRIM38 SETDB1 HACD3 ADAR IFITM3 IFITM1 SRPK2 HMGA2 OASL PPIE BTBD17 RSAD2 RNASEL IFNB1 IFIT5 CXCL8 TASOR BST2 IFIT1 IFITM2 TNF FK…	85	regulation of viral genome replication
