# Supplementary material for: GeneAgent: self-verification language agent for gene-set analysis using domain databases
Source: Nat Methods. 2025 Jul 28;22(8):1677–85. doi: 10.1038/s41592-025-02748-6 (PMC12328209; doi:10.1038/s41592-025-02748-6)
Supplement: Supplementary file 5 — The source evaluated gene sets. [file 41592_2025_2748_MOESM5_ESM.zip › dataset/MsigDB/MsigDB.csv]

ID	Name	Count	Genes
MsigDB:70	Progeria	4	ZMPSTE24 BANF1 WRN LMNA
MsigDB:69	Peroxisome	8	PEX1 PEX2 PEX3 PEX4 PEX5 PEX6 PEX7 PEX8
MsigDB:4	Glycolysis Gocam	10	HK1 GPI PFKM ALDOA TPI1 GAPDH PGK1 PGAM2 ENO3 PKM
MsigDB:72	Sensory Ataxia	15	EGR2 NAGLU GPI DNAJC3 SH3TC2 TWNK PIEZO2 FLVCR1 MPZ PRX PMP22 KPNA3 POLG RNF170 AARS1
MsigDB:6	Endocytosis	16	AHSG CARMIL1 DNM2 DOCK2 EHD4 MAPKAPK2 MAPKAPK3 PPT1 PYCARD RAB34 SNX33 SNX5 UBE3A LRP1 CD36 LDLR
MsigDB:9	GO REG Autophagy PKRA	17	AKT1 CASP3 CCNY CDK5R1 HSPB1 IRGM KAT5 MLST8 NOD2 PIK3CA RPTOR SMCR8 SNCA STING1 STK11 TAB2 TRIB3
MsigDB:5	Ehlers Danlos Syndrome	19	TNXB C1R C1S B3GALT6 FKBP14 SLC39A13 DSE COL12A1 ADAMTS2 COL1A2 COL3A1 COL5A1 COL5A2 ZNF469 CHST14 AEBP1 PLOD1 B4GALT7 PRDM5
MsigDB:7	Fanconi Anemia Pathway	19	FANCC FANCD2 FANCA FANCB FANCE FANCF BRCA2 FANCI BRIP1 PALB2 RAD51C SLX4 FANCG FANCL ERCC4 UBE2T MAD2L2 RAD51 XRCC2
MsigDB:67	Molecular Sequestering	30	C1R CASQ2 CASTOR1 CDKN1A DDX56 EPN1 FTH1 GOPC HSPBP1 IMPACT INSIG1 INSIG2 LAPTM5 LCN2 NFKBIA PRDX4 PRNP S100A7 SEC14L1 SESN2 SLC39A4 SPI1 STAT3 TCN1 TMC8 TRIM15 TSSC4 XAF1 YWHAZ ZAR1
MsigDB:71	Regulation Of Presynaptic Membrane Potential	30	GABBR1 GABRA2 GABRA3 GABRA5 GABRB1 GABRB2 GABRR1 GLRA1 GRIA1 GRIA3 GRIA4 GRIK2 GRIK3 GRIK4 GRIK5 GRIN2B GRIN2D GRIN3B KCNA1 KCNA2 KCNA4 KCNC1 KCNC2 KCNJ11 KCNJ3 KCNJ8 KCNJ9 KCNMB4 SCN10A SCN1A
MsigDB:49	Notch Signaling	32	APH1A ARRB1 CCND1 CUL1 DLL1 DTX1 DTX2 DTX4 FBXW11 FZD1 FZD5 FZD7 HES1 HEYL JAG1 KAT2A LFNG MAML2 NOTCH1 NOTCH2 NOTCH3 PPARD PRKCA PSEN2 PSENEN RBX1 SAP30 SKP1 ST3GAL6 TCF7L2 WNT2 WNT5A
MsigDB:8	Postsynapse Calcium Transmembrane	33	ATP2B1 ATP2B2 CACNA1C CACNG2 CACNG3 CACNG4 CACNG5 CACNG7 CACNG8 CHRNA10 CHRNA7 CHRNA9 DRD2 F2R GPM6A GRIN1 GRIN2A GRIN2B GRIN2C GRIN2D GRIN3A GRIN3B HTR2A ITPR1 NCS1 P2RX4 P2RX7 PLCB1 PSEN1 SLC8A1 SLC8A2 SLC8A3 TRPV1
MsigDB:13	Angiogenesis	36	APOH APP CCND2 COL3A1 COL5A2 CXCL6 FGFR1 FSTL1 ITGAV JAG1 JAG2 KCNJ8 LPL LRPAP1 LUM MSX1 NRP1 OLR1 PDGFA PF4 PGLYRP1 POSTN PRG2 PTK2 S100A4 SERPINA5 SLCO2A1 SPP1 STC1 THBD TIMP1 TNFRSF21 VAV2 VCAN VEGFA VTN
MsigDB:32	Hedgehog Signaling	36	ACHE ADGRG1 AMOT CDK5R1 CDK6 CELSR1 CNTFR CRMP1 DPYSL2 ETS2 GLI1 HEY1 HEY2 L1CAM LDB1 MYH9 NF1 NKX6-1 NRCAM NRP1 NRP2 OPHN1 PLG PML PTCH1 RASA1 RTN1 SCG2 SHH SLIT1 THY1 TLE1 TLE3 UNC5C VEGFA VLDLR
MsigDB:52	Pancreas Beta Cells	40	ABCC8 AKT3 CHGA DCX DPP4 ELP4 FOXA2 FOXO1 G6PC2 GCG GCK HNF1A IAPP INS INSM1 ISL1 LMO2 MAFB NEUROD1 NEUROG3 NKX2-2 NKX6-1 PAK3 PAX4 PAX6 PCSK1 PCSK2 PDX1 PKLR SCGN SEC11A SLC2A2 SPCS1 SRP14 SRP9 SRPRB SST STXBP1 SYT13 VDR
MsigDB:63	WNT/Beta Catenin Signaling	42	ADAM17 AXIN1 AXIN2 CCND2 CSNK1E CTNNB1 CUL1 DKK1 DKK4 DLL1 DVL2 FRAT1 FZD1 FZD8 GNAI1 HDAC11 HDAC2 HDAC5 HEY1 HEY2 JAG1 JAG2 KAT2A LEF1 MAML1 MYC NCOR2 NCSTN NKD1 NOTCH1 NOTCH4 NUMB PPARD PSEN2 PTCH1 RBPJ SKP2 TCF7 TP53 WNT1 WNT5B WNT6
MsigDB:16	Apical Surface	44	ADAM10 ADIPOR2 AFAP1L2 AKAP7 APP ATP6V0A4 ATP8B1 B4GALT1 BRCA1 CD160 CROCC CRYBG1 CX3CL1 DCBLD2 EFNA5 EPHB4 FLOT2 GAS1 GATA3 GHRL GSTM3 HSPB1 IL2RB IL2RG LYN LYPD3 MAL MDGA1 NCOA6 NTNG1 PCSK9 PKHD1 PLAUR RHCG RTN4RL1 SCUBE1 SHROOM2 SLC22A12 SLC2A4 SLC34A3 SRPX SULF2 THY1 TMEM8B
MsigDB:56	Reactive Oxygen Species Pathway	49	ABCC1 ATOX1 CAT CDKN2D EGLN2 ERCC2 FES FTL G6PD GCLC GCLM GLRX GLRX2 GPX3 GPX4 GSR HHEX HMOX2 IPCEF1 JUNB LAMTOR5 LSP1 MBP MGST1 MPO MSRA NDUFA6 NDUFB4 NDUFS2 NQO1 OXSR1 PDLIM1 PFKP PRDX1 PRDX2 PRDX4 PRDX6 PRNP PTPA SBNO2 SCAF4 SELENOS SOD1 SOD2 SRXN1 STK25 TXN TXNRD1 TXNRD2
MsigDB:58	TGF-Beta Signaling	54	ACVR1 APC ARID4B BCAR3 BMP2 BMPR1A BMPR2 CDH1 CDK9 CDKN1C CTNNB1 ENG FKBP1A FNTA FURIN HDAC1 HIPK2 ID1 ID2 ID3 IFNGR2 JUNB KLF10 LEFTY2 LTBP2 MAP3K7 NCOR2 NOG PMEPA1 PPM1A PPP1CA PPP1R15A RAB31 RHOA SERPINE1 SKI SKIL SLC20A1 SMAD1 SMAD3 SMAD6 SMAD7 SMURF1 SMURF2 SPTBN1 TGFB1 TGFBR1 TGIF1 THBS1 TJP1 TRIM33 UBE2D3 WWTR1 XIAP
MsigDB:66	Meiosis I	54	ANKLE1 BCL2L11 BRIP1 CCNB1IP1 CENPC CENPS CENPX CNTD1 DMC1 EME1 EME2 ERCC4 FANCD2 HFM1 IHO1 KASH5 MAJIN MEI1 MEI4 MEIKIN MEIOB MEIOC MND1 MSH4 MSH5 MUS81 PSMC3IP PTTG1 PTTG2 PTTG3P RAD51 RAD51C RAD51D RAD54B RAD54L RMI1 RNF212 RNF212B SHOC1 SIX6OS1 SLX4 SPO11 SPO16 SYCE3 SYCP1 TERB1 TERB2 TEX11 TEX12 TEX15 TOP2A TOP2B TOP6BL TRIP13
MsigDB:73	T-Cell Proliferation	72	ABL1 ARMC5 BAX BTN3A1 CADM1 CARD11 CBLB CCND3 CD151 CD28 CD3E CLEC4G CORO1A CRTAM CTPS1 DLG1 DOCK2 DOCK8 EBI3 EFNB1 ELF4 ERBB2 FKBP1B FOXP3 FYN GPAM HES1 IDO1 IL12B IL15 IL2 IL20RB IL23A IL2RA ITCH KITLG LILRB1 LIPA LMBR1L MALT1 MSN NCSTN NDFIP1 P2RX7 PDE5A PELI1 PIK3CG PPP3CB PRDX2 PRKCQ PSMB10 PTPN6 PTPRC RASGRP1 RC3H1 RC3H2 RIPK2 RPS6 SASH3 SCGB1A1 SELENOK SH2D2A SHH SLC11A1 STAT5B TNFRSF4 TNF…
MsigDB:19	Cholesterol Homeostasis	74	ABCA2 ACAT2 ACSS2 ACTG1 ADH4 ALCAM ALDOC ANTXR2 ANXA13 ANXA5 ATF3 ATF5 ATXN2 AVPR1A CBS CD9 CHKA CLU CPEB2 CTNNB1 CXCL16 CYP51A1 DHCR7 EBP ECH1 ERRFI1 ETHE1 FABP5 FADS2 FASN FBXO6 FDFT1 FDPS GLDC GNAI1 GPX8 GSTM2 GUSB HMGCR HMGCS1 HSD17B7 IDI1 JAG1 LDLR LGALS3 LGMN LPL LSS MAL2 MVD MVK NFIL3 NIBAN1 NSDHL PCYT2 PDK3 PLAUR PLSCR1 PMVK PNRC1 PPARG S100A11 SC5D SCD SEMA3B SQLE SREBF2 STARD4 STX5 TM7S…
MsigDB:36	IL6-JAK-STAT3 Signaling	87	A2M ACVR1B ACVRL1 BAK1 CBL CCL7 CCR1 CD14 CD36 CD38 CD44 CD9 CNTFR CRLF2 CSF1 CSF2 CSF2RA CSF2RB CSF3R CXCL1 CXCL10 CXCL11 CXCL13 CXCL3 CXCL9 DNTT EBI3 FAS GRB2 HAX1 HMOX1 IFNAR1 IFNGR1 IFNGR2 IL10RB IL12RB1 IL13RA1 IL15RA IL17RA IL17RB IL18R1 IL1B IL1R1 IL1R2 IL2RA IL2RG IL3RA IL4R IL6 IL6ST IL7 IL9R INHBE IRF1 IRF9 ITGA4 ITGB3 JUN LEPR LTB LTBR MAP3K8 MYD88 OSMR PDGFC PF4 PIK3R5 PIM1 PLA2G2A PT…
MsigDB:64	Hydrolase Activity, Hydrolyzing O Glycosyl Compounds	91	ACER1 ACER2 ACER3 ADPRS AGL AMY1A AMY1B AMY1C AMY2A AMY2B CEMIP CEMIP2 CHI3L1 CHI3L2 CHIA CHIT1 CTBS EDEM1 EDEM2 EDEM3 ENGASE FUCA1 FUCA2 GAA GALC GANAB GANC GBA1 GBA2 GBA3 GLA GLB1 GLB1L GLB1L2 GLB1L3 GM2A GUSB HEXA HEXB HEXD HPSE HPSE2 HYAL1 HYAL2 HYAL3 HYAL4 IDUA KL LALBA LCT LCTL LYG1 LYG2 LYZ LYZL1 LYZL2 LYZL4 LYZL6 MAN1A1 MAN1A2 MAN1B1 MAN1C1 MAN2A1 MAN2A2 MAN2B1 MAN2B2 MAN2C1 MANBA MANEA M…
MsigDB:65	IG Receptor Binding	91	CLEC4D FES FGR IGHA1 IGHA2 IGHD IGHE IGHG1 IGHG2 IGHG3 IGHG4 IGHM IGHV1-18 IGHV1-2 IGHV1-24 IGHV1-3 IGHV1-45 IGHV1-46 IGHV1-58 IGHV1-69 IGHV1-69-2 IGHV1-69D IGHV1-8 IGHV1OR15-1 IGHV1OR15-9 IGHV1OR21-1 IGHV2-26 IGHV2-5 IGHV2-70 IGHV2-70D IGHV2OR16-5 IGHV3-11 IGHV3-13 IGHV3-15 IGHV3-16 IGHV3-20 IGHV3-21 IGHV3-23 IGHV3-30 IGHV3-30-3 IGHV3-30-5 IGHV3-33 IGHV3-35 IGHV3-38 IGHV3-43 IGHV3-48 IGHV3-49 IG…
MsigDB:55	Protein Secretion	96	ABCA1 ADAM10 ANP32E AP1G1 AP2B1 AP2M1 AP2S1 AP3B1 AP3S1 ARCN1 ARF1 ARFGAP3 ARFGEF1 ARFGEF2 ARFIP1 ATP1A1 ATP6V1B1 ATP6V1H ATP7A BET1 BNIP3 CAV2 CD63 CLCN3 CLN5 CLTA CLTC COG2 COPB1 COPB2 COPE CTSC DNM1L DOP1A DST EGFR ERGIC3 GALC GBF1 GLA GNAS GOLGA4 GOSR2 ICA1 IGF2R KIF1B KRT18 LAMP2 LMAN1 M6PR MAPK1 MON2 NAPA NAPG OCRL PAM PPT1 RAB14 RAB22A RAB2A RAB5A RAB9A RER1 RPS6KA3 SCAMP1 SCAMP3 SCRN1 SEC…
MsigDB:38	Interferon Alpha Response	97	ADAR B2M BATF2 BST2 C1S CASP1 CASP8 CCRL2 CD47 CD74 CMPK2 CMTR1 CNP CSF1 CXCL10 CXCL11 DDX60 DHX58 EIF2AK2 ELF1 EPSTI1 GBP2 GBP4 GMPR HELZ2 HERC6 HLA-C IFI27 IFI30 IFI35 IFI44 IFI44L IFIH1 IFIT2 IFIT3 IFITM1 IFITM2 IFITM3 IL15 IL4R IL7 IRF1 IRF2 IRF7 IRF9 ISG15 ISG20 LAMP3 LAP3 LGALS3BP LPAR6 LY6E MOV10 MVB12A MX1 NCOA7 NMI NUB1 OAS1 OASL OGFR PARP12 PARP14 PARP9 PLSCR1 PNPT1 PROCR PSMA3 PSMB8 PS…
MsigDB:12	Androgen Response	101	ABCC4 ABHD2 ACSL3 ACTN1 ADAMTS1 ADRM1 AKAP12 AKT1 ALDH1A3 ANKH APPBP2 ARID5B AZGP1 B2M B4GALT1 BMPR1B CAMKK2 CCND1 CCND3 CDC14B CDK6 CENPN DBI DHCR24 DNAJB9 ELK4 ELL2 ELOVL5 FADS1 FKBP5 GNAI3 GPD1L GSR GUCY1A1 H1-0 HERC3 HMGCR HMGCS1 HOMER2 HPGD HSD17B14 IDI1 INPP4B INSIG1 IQGAP2 ITGAV KLK2 KLK3 KRT19 KRT8 LIFR LMAN1 MAF MAK MAP7 MERTK MYL12A NCOA4 NDRG1 NGLY1 NKX3-1 PA2G4 PDLIM5 PGM3 PIAS1 PLPP1…
MsigDB:53	Peroxisome	104	ABCB1 ABCB4 ABCB9 ABCC5 ABCC8 ABCD1 ABCD2 ABCD3 ACAA1 ACOT8 ACOX1 ACSL1 ACSL4 ACSL5 ALB ALDH1A1 ALDH9A1 ATXN1 BCL10 CACNA1B CADM1 CAT CDK7 CEL CLN6 CLN8 CNBP CRABP1 CRABP2 CRAT CTBP1 CTPS1 DHCR24 DHRS3 DIO1 DLG4 ECH1 ECI2 EHHADH ELOVL5 EPHX2 ERCC1 ERCC3 ESR2 FABP6 FADS1 FDPS FIS1 GNPAT GSTK1 HAO2 HMGCL HRAS HSD11B2 HSD17B11 HSD17B4 HSD3B7 IDE IDH1 IDH2 IDI1 ISOC1 ITGB1BP1 LONP2 MLYCD MSH2 MVP NR1…
MsigDB:54	PI3K-AKT-MTOR Signaling	105	ACACA ACTR2 ACTR3 ADCY2 AKT1 AKT1S1 AP2M1 ARF1 ARHGDIA ARPC3 ATF1 CAB39 CAB39L CALR CAMK4 CDK1 CDK2 CDK4 CDKN1A CDKN1B CFL1 CLTC CSNK2B CXCR4 DAPP1 DDIT3 DUSP3 E2F1 ECSIT EGFR EIF4E FASLG FGF17 FGF22 FGF6 GNA14 GNGT1 GRB2 GRK2 GSK3B HRAS HSP90B1 IL2RG IL4 IRAK4 ITPR2 LCK MAP2K3 MAP2K6 MAP3K7 MAPK1 MAPK10 MAPK8 MAPK9 MAPKAP1 MKNK1 MKNK2 MYD88 NCK1 NFKBIB NGF NOD1 PAK4 PDK1 PFN1 PIK3R3 PIKFYVE PIN1…
MsigDB:18	Bile Acid Metabolism	112	ABCA1 ABCA2 ABCA3 ABCA4 ABCA5 ABCA6 ABCA8 ABCA9 ABCD1 ABCD2 ABCD3 ABCG4 ABCG8 ACSL1 ACSL5 AGXT AKR1D1 ALDH1A1 ALDH8A1 ALDH9A1 AMACR APOA1 AQP9 AR ATXN1 BBOX1 BCAR3 BMP6 CAT CH25H CROT CYP27A1 CYP39A1 CYP46A1 CYP7A1 CYP7B1 CYP8B1 DHCR24 DIO1 DIO2 EFHC1 EPHX2 FADS1 FADS2 FDXR GC GCLM GNMT GNPAT GSTK1 HACL1 HAO1 HSD17B11 HSD17B4 HSD17B6 HSD3B1 HSD3B7 IDH1 IDH2 IDI1 ISOC1 KLF1 LCK LIPE LONP2 MLYCD NE…
MsigDB:60	Unfolded Protein Response	113	ALDH18A1 ARFGAP1 ASNS ATF3 ATF4 ATF6 ATP6V0D1 BAG3 BANF1 CALR CCL2 CEBPB CEBPG CHAC1 CKS1B CNOT2 CNOT4 CNOT6 CXXC1 DCP1A DCP2 DCTN1 DDIT4 DDX10 DKC1 DNAJA4 DNAJB9 DNAJC3 EDC4 EDEM1 EEF2 EIF2AK3 EIF2S1 EIF4A1 EIF4A2 EIF4A3 EIF4E EIF4EBP1 EIF4G1 ERN1 ERO1A EXOC2 EXOSC1 EXOSC10 EXOSC2 EXOSC4 EXOSC5 EXOSC9 FKBP14 FUS GEMIN4 GOSR2 H2AX HERPUD1 HSP90B1 HSPA5 HSPA9 HYOU1 IARS1 IFIT1 IGFBP1 IMP3 KDELR3 K…
MsigDB:57	Spermatogenesis	135	ACE ACRBP ACRV1 ACTL7B ADAD1 ADAM2 ADCYAP1 AGFG1 AKAP4 ALOX15 ARL4A ART3 AURKA BRAF BUB1 CAMK4 CCNA1 CCNB2 CCT6B CDK1 CDKN3 CFTR CHFR CHRM4 CLGN CLPB CLVS1 CNIH2 COIL CRISP2 CSNK2A2 CST8 DBF4 DCC DDX25 DDX4 DMC1 DMRT1 DNAJB8 DPEP3 ELOVL3 EZH2 GAD1 GAPDHS GFI1 GMCL1 GPR182 GRM8 GSG1 GSTM3 H1-6 HBZ HOXB1 HSPA1L HSPA2 HSPA4L HTR5A IDE IFT88 IL12RB2 IL13RA2 IP6K1 JAM3 KIF2C LDHC LPIN1 MAP7 MAST2 MEP1…
MsigDB:20	Coagulation	138	A2M ACOX2 ADAM9 ANG ANXA1 APOA1 APOC1 APOC2 APOC3 ARF4 BMP1 C1QA C1R C1S C2 C3 C8A C8B C8G C9 CAPN2 CAPN5 CASP9 CD9 CFB CFD CFH CFI CLU COMP CPB2 CPN1 CPQ CRIP2 CSRP1 CTSB CTSE CTSH CTSK CTSO CTSV DCT DPP4 DUSP14 DUSP6 F10 F11 F12 F13B F2 F2RL2 F3 F8 F9 FBN1 FGA FGG FN1 FURIN FYN GDA GNB2 GNG12 GP1BA GP9 GSN HMGCS2 HNF4A HPN HRG HTRA1 ISCU ITGA2 ITGB3 ITIH1 KLF7 KLK8 KLKB1 LAMP2 LEFTY2 LGMN LRP1 …
MsigDB:22	DNA Repair	150	AAAS ADA ADCY6 ADRM1 AGO4 AK1 AK3 ALYREF APRT ARL6IP1 BCAM BCAP31 BOLA2 BRF2 CANT1 CCNO CDA CETN2 CLP1 CMPK2 COX17 CSTF3 DAD1 DCTN4 DDB1 DDB2 DGCR8 DGUOK DUT EDF1 EIF1B ELL ELOA ERCC1 ERCC2 ERCC3 ERCC4 ERCC5 ERCC8 FEN1 GMPR2 GPX4 GSDME GTF2A2 GTF2B GTF2F1 GTF2H1 GTF2H3 GTF2H5 GTF3C5 GUK1 HCLS1 HPRT1 IMPDH2 ITPA LIG1 MPC2 MPG MRPL40 NCBP2 NELFB NELFCD NELFE NFX1 NME1 NME3 NME4 NPR2 NT5C NT5C3A NUD…
MsigDB:27	Fatty Acid Metabolism	158	AADAT ACAA1 ACAA2 ACADL ACADM ACADS ACADVL ACAT2 ACO2 ACOT2 ACOT8 ACOX1 ACSL1 ACSL4 ACSL5 ACSM3 ACSS1 ADH1C ADH7 ADIPOR2 ADSL ALAD ALDH1A1 ALDH3A1 ALDH3A2 ALDH9A1 ALDOA AOC3 APEX1 AQP7 AUH BCKDHB BLVRA BMPR1B BPHL CA2 CA4 CA6 CBR1 CBR3 CD1D CD36 CEL CIDEA CPOX CPT1A CPT2 CRAT CRYZ CYP1A1 CYP4A11 CYP4A22 D2HGDH DECR1 DHCR24 DLD DLST ECH1 ECHS1 ECI1 ECI2 EHHADH ELOVL5 ENO2 ENO3 EPHX1 ERP29 ETFDH FA…
MsigDB:17	Apoptosis	161	ADD1 AIFM3 ANKH ANXA1 APP ATF3 AVPR1A BAX BCAP31 BCL10 BCL2L1 BCL2L10 BCL2L11 BCL2L2 BGN BID BIK BIRC3 BMF BMP2 BNIP3L BRCA1 BTG2 BTG3 CASP1 CASP2 CASP3 CASP4 CASP6 CASP7 CASP8 CASP9 CAV1 CCNA1 CCND1 CCND2 CD14 CD2 CD38 CD44 CD69 CDC25B CDK2 CDKN1A CDKN1B CFLAR CLU CREBBP CTH CTNNB1 CYLD DAP DAP3 DCN DDIT3 DFFA DIABLO DNAJA1 DNAJC3 DNM1L DPYD EBP EGR3 EMP1 ENO2 ERBB2 ERBB3 EREG ETF1 F2 F2R FAS FA…
MsigDB:35	IL2-STAT5 Signaling	199	ABCB1 ADAM19 AGER AHCY AHNAK AHR ALCAM AMACR ANXA4 APLP1 ARL4A BATF BATF3 BCL2 BCL2L1 BHLHE40 BMP2 BMPR2 CA2 CAPG CAPN3 CASP3 CCND2 CCND3 CCNE1 CCR4 CD44 CD48 CD79B CD81 CD83 CD86 CDC42SE2 CDC6 CDCP1 CDKN1C CISH CKAP4 COCH COL6A1 CSF1 CSF2 CST7 CTLA4 CTSZ CXCL10 CYFIP1 DCPS DENND5A DHRS3 DRC1 ECM1 EEF1AKMT1 EMP1 ENO3 ENPP1 EOMES ETFBKMT ETV4 F2RL2 FAH FGL2 FLT3LG FURIN GABARAPL1 GADD45B GALM GATA…
MsigDB:43	Mitotic Spindle	199	ABI1 ABL1 ABR ACTN4 AKAP13 ALMS1 ALS2 ANLN APC ARAP3 ARF6 ARFGEF1 ARFIP2 ARHGAP10 ARHGAP27 ARHGAP29 ARHGAP4 ARHGAP5 ARHGDIA ARHGEF11 ARHGEF12 ARHGEF2 ARHGEF3 ARHGEF7 ARL8A ATG4B AURKA BCAR1 BCL2L11 BCR BIN1 BIRC5 BRCA2 BUB1 CAPZB CCDC88A CCNB2 CD2AP CDC27 CDC42 CDC42BPA CDC42EP1 CDC42EP2 CDC42EP4 CDK1 CDK5RAP2 CENPE CENPF CENPJ CEP131 CEP192 CEP250 CEP57 CEP72 CKAP5 CLASP1 CLIP1 CLIP2 CNTRL CNTRO…
MsigDB:10	Adipogenesis	200	ABCA1 ABCB8 ACAA2 ACADL ACADM ACADS ACLY ACO2 ACOX1 ADCY6 ADIG ADIPOQ ADIPOR2 AGPAT3 AIFM1 AK2 ALDH2 ALDOA ANGPT1 ANGPTL4 APLP2 APOE ARAF ARL4A ATL2 ATP1B3 ATP5PO BAZ2A BCKDHA BCL2L13 BCL6 C3 CAT CAVIN1 CAVIN2 CCNG2 CD151 CD302 CD36 CDKN2C CHCHD10 CHUK CIDEA CMBL CMPK1 COL15A1 COL4A1 COQ3 COQ5 COQ9 COX6A1 COX7B COX8A CPT2 CRAT CS CYC1 CYP4B1 DBT DDT DECR1 DGAT1 DHCR7 DHRS7 DHRS7B DLAT DLD DNAJB9 …
MsigDB:11	Allograft Rejection	200	AARS1 ABCE1 ABI1 ACHE ACVR2A AKT1 APBB1 B2M BCAT1 BCL10 BCL3 BRCA1 C2 CAPG CARTPT CCL11 CCL13 CCL19 CCL2 CCL22 CCL4 CCL5 CCL7 CCND2 CCND3 CCR1 CCR2 CCR5 CD1D CD2 CD247 CD28 CD3D CD3E CD3G CD4 CD40 CD40LG CD47 CD7 CD74 CD79A CD80 CD86 CD8A CD8B CD96 CDKN2A CFP CRTAM CSF1 CSK CTSS CXCL13 CXCL9 CXCR3 DARS1 DEGS1 DYRK3 EGFR EIF3A EIF3D EIF3J EIF4G3 EIF5A ELANE ELF4 EREG ETS1 F2 F2R FAS FASLG FCGR2B F…
MsigDB:15	Apical Junction	200	ACTA1 ACTB ACTC1 ACTG1 ACTG2 ACTN1 ACTN2 ACTN3 ACTN4 ADAM15 ADAM23 ADAM9 ADAMTS5 ADRA1B AKT2 AKT3 ALOX15B AMH AMIGO1 AMIGO2 ARHGEF6 ARPC2 ATP1A3 B4GALT1 BAIAP2 BMP1 CADM2 CADM3 CALB2 CAP1 CD209 CD274 CD276 CD34 CD86 CD99 CDH1 CDH11 CDH15 CDH3 CDH4 CDH6 CDH8 CDK8 CDSN CERCAM CLDN11 CLDN14 CLDN15 CLDN18 CLDN19 CLDN4 CLDN5 CLDN6 CLDN7 CLDN8 CLDN9 CNN2 CNTN1 COL16A1 COL17A1 COL9A1 CRAT CRB3 CTNNA1 CT…
MsigDB:21	Complement	200	ACTN2 ADAM9 ADRA2B AKAP10 ANG ANXA5 APOA4 APOBEC3F APOBEC3G APOC1 ATOX1 BRPF3 C1QA C1QC C1R C1S C2 C3 C4BPB C9 CA2 CALM1 CALM3 CASP1 CASP10 CASP3 CASP4 CASP5 CASP7 CASP9 CBLB CCL5 CD36 CD40LG CD46 CD55 CD59 CDA CDH13 CDK5R1 CEBPB CFB CFH CLU COL4A2 CP CPM CPQ CR1 CR2 CSRP1 CTSB CTSC CTSD CTSH CTSL CTSO CTSS CTSV CXCL1 DGKG DGKH DOCK10 DOCK4 DOCK9 DPP4 DUSP5 DUSP6 DYRK2 EHD1 ERAP2 F10 F2 F3 F5 F7 …
MsigDB:23	E2F Targets	200	AK2 ANP32E ASF1A ASF1B ATAD2 AURKA AURKB BARD1 BIRC5 BRCA1 BRCA2 BRMS1L BUB1B CBX5 CCNB2 CCNE1 CCP110 CDC20 CDC25A CDC25B CDCA3 CDCA8 CDK1 CDK4 CDKN1A CDKN1B CDKN2A CDKN2C CDKN3 CENPE CENPM CHEK1 CHEK2 CIT CKS1B CKS2 CNOT9 CSE1L CTCF CTPS1 DCK DCLRE1B DCTPP1 DDX39A DEK DEPDC1 DIAPH3 DLGAP5 DNMT1 DONSON DSCC1 DUT E2F8 EED EIF2S1 ESPL1 EXOSC8 EZH2 GINS1 GINS3 GINS4 GSPT1 H2AX H2AZ1 HELLS HMGA1 HMGB…
MsigDB:24	Epithelial Mesenchymal Transition	200	ABI3BP ACTA2 ADAM12 ANPEP APLP1 AREG BASP1 BDNF BGN BMP1 CADM1 CALD1 CALU CAP2 CAPG CCN1 CCN2 CD44 CD59 CDH11 CDH2 CDH6 COL11A1 COL12A1 COL16A1 COL1A1 COL1A2 COL3A1 COL4A1 COL4A2 COL5A1 COL5A2 COL5A3 COL6A2 COL6A3 COL7A1 COL8A2 COLGALT1 COMP COPA CRLF1 CTHRC1 CXCL1 CXCL12 CXCL6 CXCL8 DAB2 DCN DKK1 DPYSL3 DST ECM1 ECM2 EDIL3 EFEMP2 ELN EMP3 ENO2 FAP FAS FBLN1 FBLN2 FBLN5 FBN1 FBN2 FERMT2 FGF2 FLNA…
MsigDB:28	G2M Checkpoint	200	ABL1 AMD1 ARID4A ATF5 ATRX AURKA AURKB BARD1 BCL3 BIRC5 BRCA2 BUB1 BUB3 CASP8AP2 CBX1 CCNA2 CCNB2 CCND1 CCNF CCNT1 CDC20 CDC25A CDC25B CDC27 CDC45 CDC6 CDC7 CDK1 CDK4 CDKN1B CDKN2C CDKN3 CENPA CENPE CENPF CHAF1A CHEK1 CHMP1A CKS1B CKS2 CTCF CUL1 CUL3 CUL4A CUL5 DBF4 DDX39A DKC1 DMD DR1 DTYMK E2F1 E2F2 E2F3 E2F4 EFNA5 EGF ESPL1 EWSR1 EXO1 EZH2 FANCC FBXO5 FOXN3 G3BP1 GINS2 GSPT1 H2AX H2AZ1 H2AZ2 H…
MsigDB:30	Glycolysis	200	ABCB6 ADORA2B AGL AGRN AK3 AK4 AKR1A1 ALDH7A1 ALDH9A1 ALDOA ALDOB ALG1 ANG ANGPTL4 ANKZF1 ARPP19 ARTN AURKA B3GALT6 B3GAT1 B3GAT3 B3GNT3 B4GALT1 B4GALT2 B4GALT4 B4GALT7 BIK BPNT1 CACNA1H CAPN5 CASP6 CD44 CDK1 CENPA CHPF CHPF2 CHST1 CHST12 CHST2 CHST4 CHST6 CITED2 CLDN3 CLDN9 CLN6 COG2 COL5A1 COPB2 CTH CXCR4 CYB5A DCN DDIT4 DEPDC1 DLD DPYSL4 DSC2 ECD EFNA3 EGFR EGLN3 ELF3 ENO1 ENO2 ERO1A EXT1 EXT2…
MsigDB:33	Heme Metabolism	200	ABCB6 ABCG2 ACKR1 ACP5 ACSL6 ADD1 ADD2 ADIPOR1 AGPAT4 AHSP ALAD ALAS2 ALDH1L1 ALDH6A1 ANK1 AQP3 ARHGEF12 ARL2BP ASNS ATG4A ATP6V0A1 BACH1 BCAM BLVRA BLVRB BMP2K BNIP3L BPGM BSG BTG2 BTRC C3 CA1 CA2 CAST CAT CCDC28A CCND3 CDC27 CDR2 CIR1 CLCN3 CLIC2 CPOX CROCCP2 CTNS CTSB CTSE DAAM1 DCAF10 DCAF11 DCUN1D1 DMTN E2F2 EIF2AK1 ELL2 ENDOD1 EPB41 EPB42 EPOR ERMAP EZH1 FBXO34 FBXO7 FBXO9 FECH FN3K FOXJ2 F…
MsigDB:34	Hypoxia	200	ACKR3 ADM ADORA2B AK4 AKAP12 ALDOA ALDOB ALDOC AMPD3 ANGPTL4 ANKZF1 ANXA2 ATF3 ATP7A B3GALT6 B4GALNT2 BCAN BCL2 BGN BHLHE40 BNIP3L BRS3 BTG1 CA12 CASP6 CAV1 CAVIN1 CAVIN3 CCN1 CCN2 CCN5 CCNG2 CDKN1A CDKN1B CDKN1C CHST2 CHST3 CITED2 COL5A1 CP CSRP2 CXCR4 DCN DDIT3 DDIT4 DPYSL4 DTNA DUSP1 EDN2 EFNA1 EFNA3 EGFR ENO1 ENO2 ENO3 ERO1A ERRFI1 ETS1 EXT1 F3 FAM162A FBP1 FOS FOSL2 FOXO3 GAA GALK1 GAPDH GAP…
MsigDB:37	Inflammatory Response	200	ABCA1 ABI1 ACVR1B ACVR2A ADGRE1 ADM ADORA2B ADRM1 AHR APLNR AQP9 ATP2A2 ATP2B1 ATP2C1 AXL BDKRB1 BEST1 BST2 BTG2 C3AR1 C5AR1 CALCRL CCL17 CCL2 CCL20 CCL22 CCL24 CCL5 CCL7 CCR7 CCRL2 CD14 CD40 CD48 CD55 CD69 CD70 CD82 CDKN1A CHST2 CLEC5A CMKLR1 CSF1 CSF3 CSF3R CX3CL1 CXCL10 CXCL11 CXCL6 CXCL8 CXCL9 CXCR6 CYBB DCBLD2 EBI3 EDN1 EIF2AK2 EMP3 EREG F3 FFAR2 FPR1 FZD5 GABBR1 GCH1 GNA15 GNAI3 GP1BA GPC3 …
MsigDB:40	Interferon Gamma Response	200	ADAR APOL6 ARID5B ARL4A AUTS2 B2M BANK1 BATF2 BPGM BST2 BTG1 C1R C1S CASP1 CASP3 CASP4 CASP7 CASP8 CCL2 CCL5 CCL7 CD274 CD38 CD40 CD69 CD74 CD86 CDKN1A CFB CFH CIITA CMKLR1 CMPK2 CMTR1 CSF2RB CXCL10 CXCL11 CXCL9 DDX60 DHX58 EIF2AK2 EIF4E3 EPSTI1 FAS FCGR1A FGL2 FPR1 GBP4 GBP6 GCH1 GPR18 GZMA HELZ2 HERC6 HIF1A HLA-A HLA-B HLA-DMA HLA-DQA1 HLA-DRB1 HLA-G ICAM1 IDO1 IFI27 IFI30 IFI35 IFI44 IFI44L IF…
MsigDB:45	MTORC1 Signaling	200	ABCF2 ACACA ACLY ACSL3 ACTR2 ACTR3 ADD3 ADIPOR2 AK4 ALDOA ARPC5L ASNS ATP2A2 ATP5MC1 ATP6V1D AURKA BCAT1 BHLHE40 BTG2 BUB1 CACYBP CALR CANX CCNF CCNG1 CCT6A CD9 CDC25A CDKN1A CFP COPS5 CORO1A CTH CTSC CXCR4 CYB5B CYP51A1 DAPP1 DDIT3 DDIT4 DDX39A DHCR24 DHCR7 DHFR EBP EDEM1 EEF1E1 EGLN3 EIF2S2 ELOVL5 ELOVL6 ENO1 EPRS1 ERO1A ETF1 FADS1 FADS2 FDXR FGL2 FKBP2 G6PD GAPDH GBE1 GCLC GGA2 GLA GLRX GMPS G…
MsigDB:48	Myogenesis	200	ABLIM1 ACHE ACSL1 ACTA1 ACTC1 ACTN2 ACTN3 ADAM12 ADCY9 AEBP1 AGL AGRN AK1 AKT2 ANKRD2 APLNR APOD APP ATP2A1 ATP6AP1 BAG1 BDKRB2 BHLHE40 BIN1 CACNA1H CACNG1 CAMK2B CASQ1 CASQ2 CAV3 CD36 CDH13 CDKN1A CFD CHRNA1 CHRNB1 CHRNG CKB CKM CKMT2 CLU CNN3 COL15A1 COL1A1 COL3A1 COL4A2 COL6A2 COL6A3 COX6A2 COX7A1 CRAT CRYAB CSRP3 CTF1 DAPK2 DENND2B DES DMD DMPK DTNA EFS EIF4A2 ENO3 EPHB3 ERBB3 FABP3 FDPS FGF2…
MsigDB:50	Oxidative Phosphorylation	200	ABCB7 ACAA1 ACAA2 ACADM ACADSB ACADVL ACAT1 ACO2 AFG3L2 AIFM1 ALAS1 ALDH6A1 ATP1B1 ATP5F1A ATP5F1B ATP5F1C ATP5F1D ATP5F1E ATP5MC1 ATP5MC2 ATP5MC3 ATP5ME ATP5MF ATP5MG ATP5PB ATP5PD ATP5PF ATP5PO ATP6AP1 ATP6V0B ATP6V0C ATP6V0E1 ATP6V1C1 ATP6V1D ATP6V1E1 ATP6V1F ATP6V1G1 ATP6V1H BAX BCKDHA BDH2 CASP7 COX10 COX11 COX15 COX17 COX4I1 COX5A COX5B COX6A1 COX6B1 COX6C COX7A2 COX7A2L COX7B COX7C COX8A C…
MsigDB:51	P53 Pathway	200	ABAT ABCC5 ABHD4 ACVR1B ADA AEN AK1 ALOX15B ANKRA2 APAF1 APP ATF3 BAIAP2 BAK1 BAX BLCAP BMP2 BTG1 BTG2 CASP1 CCND2 CCND3 CCNG1 CCNK CCP110 CD81 CD82 CDH13 CDK5R1 CDKN1A CDKN2A CDKN2AIP CDKN2B CEBPA CGRRF1 CLCA2 COQ8A CSRNP2 CTSD CTSF CYFIP2 DCXR DDB2 DDIT3 DDIT4 DEF6 DGKA DNTTIP2 DRAM1 EI24 ELP1 EPHA2 EPHX1 EPS8L2 ERCC5 F2R FAM162A FAS FBXW7 FDXR FGF13 FOS FOXO3 FUCA1 GADD45A GLS2 GM2A GPX2 H1-2 …
MsigDB:59	TNFA Signaling Via NFKB	200	ABCA1 ACKR3 AREG ATF3 ATP2B1 B4GALT1 B4GALT5 BCL2A1 BCL3 BCL6 BHLHE40 BIRC2 BIRC3 BMP2 BTG1 BTG2 BTG3 CCL2 CCL20 CCL4 CCL5 CCN1 CCND1 CCNL1 CCRL2 CD44 CD69 CD80 CD83 CDKN1A CEBPB CEBPD CFLAR CLCF1 CSF1 CSF2 CXCL1 CXCL10 CXCL11 CXCL2 CXCL3 CXCL6 DENND5A DNAJB4 DRAM1 DUSP1 DUSP2 DUSP4 DUSP5 EDN1 EFNA1 EGR1 EGR2 EGR3 EHD1 EIF1 ETS2 F2RL1 F3 FJX1 FOS FOSB FOSL1 FOSL2 FUT4 G0S2 GADD45A GADD45B GCH1 GE…
