# Supplementary material for: GeneAgent: self-verification language agent for gene-set analysis using domain databases
Source: Nat Methods. 2025 Jul 28;22(8):1677–85. doi: 10.1038/s41592-025-02748-6 (PMC12328209; doi:10.1038/s41592-025-02748-6)
Supplement: Supplementary file 6 — The statistical experimental data for Fig. 2. [file 41592_2025_2748_MOESM6_ESM.xlsx]

## Sheet: Figure 2a
Overall	Gene Ontology (mean±SD)			NeST (mean±SD)			MsigDB (mean±SD)
	GeneAgent	GPT-4 (Hu et al.)		GeneAgent	GPT-4 (Hu et al.)		GeneAgent	GPT-4 (Hu et al.)
Rouge-L	0.25±0.044	0.184±0.024		0.284±0.035	0.239±0.035		0.31±0.047	0.239±0.038
Rouge-1	0.262±0.044	0.201±0.030		0.293±0.037	0.252±0.036		0.31±0.047	0.239±0.038
Rouge-2	0.12±0.032	0.049±0.013		0.099±0.035	0.082±0.028		0.155±0.044	0.074±0.030
GeneAgent	Gene Ontology			NeST			MsigDB
	Rouge-L	Rouge-1	Rouge-2	Rouge-L	Rouge-1	Rouge-2	Rouge-L	Rouge-1	Rouge-2
Batch_1	0.268	0.281	0.101	0.348	0.348	0.174	0.082	0.082	0.042
Batch_2	0.283	0.299	0.132	0.296	0.296	0.077	0.099	0.099	0.058
Batch_3	0.305	0.315	0.163	0.258	0.258	0.045	0.239	0.239	0.108
Batch_4	0.296	0.309	0.164	0.252	0.274	0.074	0.23	0.23	0.075
Batch_5	0.241	0.257	0.122	0.268	0.29	0.074	0.327	0.327	0.142
Batch_6	0.16	0.175	0.057	0.226	0.249	0.054	0.391	0.391	0.167
Batch_7	0.201	0.211	0.093	0.221	0.243	0.029	0.321	0.321	0.161
Batch_8	0.248	0.253	0.14	0.219	0.219	0	0.412	0.412	0.275
Batch_9	0.244	0.254	0.128	0.191	0.191	0	0.476	0.476	0.259
GPT-4	Gene Ontology			NeST			MsigDB
	Rouge-L	Rouge-1	Rouge-2	Rouge-L	Rouge-1	Rouge-2	Rouge-L	Rouge-1	Rouge-2
Batch_1	0.178	0.191	0.065	0.232	0.232	0.041	0.257	0.257	0.083
Batch_2	0.158	0.17	0.043	0.215	0.238	0.029	0.25	0.25	0.1
Batch_3	0.172	0.188	0.038	0.215	0.237	0.063	0.219	0.219	0.05
Batch_4	0.147	0.163	0.033	0.184	0.207	0.063	0.148	0.148	0.017
Batch_5	0.151	0.163	0.034	0.236	0.258	0.089	0.176	0.176	0.067
Batch_6	0.198	0.214	0.057	0.239	0.239	0.126	0.133	0.133	0.05
Batch_7	0.216	0.237	0.067	0.254	0.264	0.118	0.16	0.16	0.083
Batch_8	0.206	0.232	0.055	0.303	0.316	0.157	0.177	0.177	0.083
Batch_9	0.204	0.227	0.04	0.264	0.284	0.15	0.117	0.117	0.042

## Sheet: Figure 2b
ID	GeneAgent	GPT-4 (Hu et al.)
GO:0032385	0.814985	0.814985
GO:0002468	0.66193	0.66193
GO:0033683	0.927025	0.924906
GO:0035672	0.757021	0.712904
GO:0048023	0.858612	0.858612
GO:0044029	0.400726	0.335511
GO:0048014	0.593319	0.593319
GO:0010845	0.827877	0.827877
GO:0050434	0.847239	0.638091
GO:0036265	0.754707	0.761901
GO:0039534	0.459088	0.381408
GO:1904779	0.866137	0.881248
GO:0031394	0.926503	0.649521
GO:0003175	0.640115	0.640115
GO:0014016	0.659866	0.698635
GO:1904995	0.571253	0.571253
GO:0032827	0.434731	0.434731
GO:1905007	0.472123	0.472031
GO:0035470	0.605641	0.619392
GO:2000295	0.67586	0.585791
GO:0086100	0.95831	0.966861
GO:0001787	0.54161	0.54161
GO:0036514	0.391837	0.393661
GO:1904179	0.674747	0.674747
GO:0061002	0.652605	0.715101
GO:0060745	0.483224	0.483224
GO:0090185	0.542323	0.542323
GO:0006222	0.738014	0.711736
GO:0048696	0.448913	0.444835
GO:0042447	0.874691	0.874691
GO:2000253	1	0.68373
GO:0090270	0.503862	0.565274
GO:0071934	0.946356	0.946356
GO:0015803	0.900084	0.892267
GO:0051340	0.869474	0.488709
GO:0034116	0.366924	0.433047
GO:0033483	0.666926	0.609102
GO:0061182	0.46494	0.488601
GO:0002436	0.563848	0.563848
GO:1901535	0.491456	0.653383
GO:0051660	0.684198	0.682351
GO:0072344	0.76827	0.7635
GO:0002769	0.865549	0.865549
GO:0000454	0.825639	0.594159
GO:0048319	0.772031	0.550043
GO:2000489	0.425277	0.53517
GO:0097065	0.580424	0.555807
GO:1903215	0.690696	0.627824
GO:0036295	0.508205	0.524746
GO:0045603	0.730821	0.761791
GO:0071316	0.961182	0.507822
GO:0050667	0.976488	0.976488
GO:0070444	0.651335	0.610954
GO:0018343	0.882451	0.874553
GO:0071415	0.482517	0.470374
GO:0060482	0.336725	0.366938
GO:0006477	0.655392	0.837592
GO:0035845	0.718686	0.784325
GO:0061091	0.951848	0.951848
GO:0034770	0.788066	0.581914
GO:0000957	0.864694	0.971533
GO:0031117	0.904186	0.904186
GO:0034085	0.798052	0.798052
GO:0048671	0.448299	0.594552
GO:0034036	0.692169	0.506787
GO:1990166	0.827318	0.830157
GO:0002863	0.806909	0.806909
GO:0100012	0.884729	0.849314
GO:0045200	0.672621	0.658933
GO:0007320	0.292867	0.473673
GO:0098903	0.797097	0.740402
GO:0003406	0.594722	0.467453
GO:0071691	0.723851	0.831134
GO:0034650	0.655209	0.552648
GO:0086101	0.875514	0.786278
GO:0042297	0.506718	0.498786
GO:0034759	0.803454	0.803454
GO:0019556	0.820963	0.529238
GO:1904238	0.604929	0.657581
GO:0045007	0.577275	0.577275
GO:0032811	0.908619	0.658516
GO:1903689	0.796766	0.462972
GO:2000317	0.76449	0.724845
GO:0000050	1	1
GO:0046348	0.935374	0.585492
GO:0003274	0.406456	0.346633
GO:0005981	0.643305	0.981809
GO:0015888	0.988852	0.988852
GO:0097340	0.871316	0.474886
GO:0032929	0.529154	0.709051
GO:0035426	0.648706	0.601691
GO:0046952	0.98655	0.98655
GO:0051598	0.724837	0.933368
GO:0030451	0.833782	0.83204
GO:0043420	0.631707	0.631707
GO:0099179	0.590807	0.684612
GO:0032100	0.58563	0.861931
GO:1903800	0.404289	0.552969
GO:0051045	1	0.671304
GO:0097324	0.410593	0.705763
GO:0002232	0.535724	0.661469
GO:0060838	0.575463	0.741367
GO:1900060	0.943355	0.875499
GO:0021819	0.6869	0.6869
GO:0060769	0.403572	0.574305
GO:0045586	0.818142	0.797279
GO:0001711	0.952853	0.746034
GO:0043152	0.533828	0.545605
GO:0033169	0.744494	0.720173
GO:0032447	0.435661	0.464583
GO:0010133	0.906278	0.906278
GO:2000480	0.427448	0.951035
GO:0009143	0.846376	0.846376
GO:1905244	0.424036	0.565073
GO:1903294	0.591147	0.89033
GO:0046855	0.754645	0.754645
GO:0006569	0.75064	0.75064
GO:0051142	0.432564	0.435903
GO:0032276	0.816995	0.654755
GO:0034164	0.594273	0.545992
GO:2000389	0.438731	0.736122
GO:1900121	0.807878	0.475333
GO:0062033	0.897163	0.878872
GO:0006771	0.927985	0.927985
GO:0019464	0.911399	0.911399
GO:0014004	0.419305	0.602874
GO:0070384	0.559326	0.475634
GO:1904020	0.965417	0.460512
GO:0070914	0.891495	0.885753
GO:0001542	0.288561	0.524812
GO:0140291	0.653442	0.600775
GO:1900020	0.379958	0.538387
GO:0071076	0.419284	0.684266
GO:2000669	0.903663	0.663379
GO:0061092	0.910871	0.910871
GO:1905429	0.415727	0.360156
GO:0060767	0.659317	0.658205
GO:0051122	0.622912	0.622912
GO:0046984	0.783329	0.783329
GO:0060385	0.551731	0.669223
GO:0009644	0.481417	0.463482
GO:0019276	0.670602	0.679798
GO:1903242	0.695614	0.500413
GO:0072048	0.81183	0.81183
GO:0043101	0.847447	0.847465
GO:0034158	0.587553	0.581942
GO:0033693	0.950457	0.950457
GO:0010739	1	0.427356
GO:2001013	0.424977	0.438948
GO:0002305	0.393345	0.424795
GO:1905461	0.702676	0.733855
GO:0014826	0.534367	0.534367
GO:0060556	0.965719	0.552722
GO:1901626	0.82526	0.82526
GO:0031508	0.98745	0.681108
GO:1901258	0.595063	0.625784
GO:1990918	0.689579	0.913517
GO:0001765	0.934622	0.618385
GO:0060397	0.534282	0.874669
GO:0002784	0.464211	0.524475
GO:0035977	0.811771	0.581834
GO:0010248	0.588292	0.593718
GO:0090381	0.703277	0.50469
GO:0060017	0.819375	0.65641
GO:0035735	0.773468	0.773468
GO:0032071	0.967275	0.593015
GO:0032489	0.512712	0.512712
GO:0048313	0.390744	0.420662
GO:0003129	0.807677	0.758418
GO:0048478	0.825491	0.825491
GO:0036476	0.747782	0.597459
GO:0009172	0.851245	0.851245
GO:0014717	0.825301	0.540921
GO:0061526	0.727007	0.727007
GO:0060686	0.559436	0.559436
GO:0010836	0.449112	0.453785
GO:0043144	0.709034	0.709034
GO:0061030	0.595834	0.414415
GO:0048711	0.713164	0.38417
GO:0032264	0.499136	0.499136
GO:1902499	0.738243	0.604438
GO:1904182	0.975084	0.975084
GO:0010482	0.863306	0.863306
GO:0034145	0.630486	0.627044
GO:0099004	0.489783	0.489783
GO:0061588	0.67933	0.665914
GO:0021800	0.79702	0.635172
GO:1900147	0.621698	0.50564
GO:0051697	0.477988	0.477988
GO:1900107	0.996819	0.996819
GO:0060594	0.644544	0.563138
GO:0071502	0.550113	0.511243
GO:0060242	0.494279	0.531892
GO:2000303	0.933749	0.898679
GO:0062028	0.696864	0.940212
GO:0097491	0.629719	0.543842
GO:0071440	0.469675	0.572859
GO:0070106	0.540441	0.39254
GO:0120180	0.476054	0.533689
GO:0035608	0.476856	0.476856
GO:0015862	0.863183	0.863183
GO:0031547	0.976523	0.937792
GO:0072423	0.793012	0.814215
GO:1904220	0.573115	0.728873
GO:0030949	0.916942	0.618662
GO:2000192	0.587453	0.625117
GO:0015879	0.990784	0.990784
GO:0006420	1	0.912042
GO:0060847	0.514843	0.507714
GO:0032070	0.583253	0.655411
GO:0010359	0.653309	0.870954
GO:0000379	0.882162	0.88005
GO:0010624	0.919964	0.566883
GO:1905289	0.478106	0.52961
GO:0090611	0.779691	0.777803
GO:0051775	0.460544	0.73555
GO:0060099	0.928207	0.879974
GO:0051798	0.407248	0.530582
GO:0048669	0.418284	0.414679
GO:1903233	0.593516	0.69295
GO:1903525	0.545872	0.639511
GO:1905636	0.664587	0.479358
GO:1902416	0.781495	0.781495
GO:1904447	0.892879	0.892879
GO:0051610	0.748979	0.748979
GO:1900038	0.529669	0.617068
GO:0009441	0.387089	0.480474
GO:0007512	0.876645	0.843013
GO:0060591	0.750852	0.705945
GO:0002925	0.566466	0.640328
GO:0060455	0.651101	0.751141
GO:1904669	0.737781	0.38217
GO:0035247	0.66419	0.601655
GO:2000643	0.710473	0.801806
GO:0045199	1	0.470203
GO:0015821	0.781404	0.781404
GO:0006596	0.949497	0.949497
GO:0003097	0.78795	0.69453
GO:0032055	0.885846	0.833443
GO:0002946	0.740708	0.761772
GO:0014733	0.821621	0.682594
GO:0008594	0.41747	0.84952
GO:0060715	0.364373	0.393503
GO:0035810	0.447021	0.392816
GO:0042758	0.904494	0.898228
GO:0061757	0.49752	0.501033
GO:0048012	0.938299	0.787966
GO:0001967	0.378563	0.389094
GO:0019364	0.662791	0.580317
GO:0001806	0.426615	0.494631
GO:0032277	0.635327	0.906418
GO:0002277	0.949056	0.731649
GO:0071545	0.77463	0.77463
GO:1905962	0.462199	0.51351
GO:1902389	0.884103	0.609604
GO:0021559	1	0.626888
GO:0010701	0.626798	0.729562
GO:0048170	1	0.806345
GO:0060297	0.834445	0.451771
GO:0033505	0.588272	0.481778
GO:0002645	0.68081	0.68081
GO:1901329	0.792499	0.880054
GO:2000288	0.744941	0.744941
GO:0046958	0.373043	0.372848
GO:0019640	0.619214	0.560681
GO:2001288	0.522005	0.732863
GO:0060480	0.448322	0.547421
GO:0120041	0.488856	0.456863
GO:0072683	0.572174	0.748066
GO:0036109	0.725781	0.725357
GO:1903543	0.624587	0.624587
GO:1905342	0.739318	0.710127
GO:0010745	0.658668	0.655517
GO:0015808	0.842039	0.844568
GO:0035437	0.864206	0.864206
GO:2000121	0.609651	0.576086
GO:0002572	0.833253	0.547485
GO:0002904	0.852203	0.828893
GO:0046666	0.701077	0.701077
GO:0089700	0.349326	0.538317
GO:0032831	0.557561	0.572686
GO:1905072	0.44435	0.44292
GO:0060664	0.469589	0.316596
GO:0072497	0.486459	0.489428
GO:0070543	0.537507	0.687383
GO:1902731	0.466472	0.515872
GO:0031283	0.680348	0.52787
GO:0086036	1	0.645805
GO:0007619	0.462372	0.436625
GO:0001993	0.714632	0.711366
GO:0006226	0.567037	0.62579
GO:1904751	0.822491	0.676533
GO:0044375	0.807866	0.807866
GO:0070459	0.629488	0.461313
GO:0090069	0.490934	0.458871
GO:0046013	0.688965	0.846097
GO:0016093	0.458923	0.451225
GO:0043335	0.428945	0.645643
GO:0006971	0.579468	0.579468
GO:0036491	0.73072	0.732266
GO:0070341	0.331245	0.579903
GO:1901315	0.722133	0.731865
GO:0060465	0.439081	0.47687
GO:0090240	0.600915	0.600915
GO:1901163	0.388044	0.476568
GO:0015871	0.985491	0.985491
GO:1903423	0.550962	0.729428
GO:0140199	0.53743	0.54613
GO:0060244	0.587277	0.70759
GO:1905097	0.592965	0.562224
GO:0035752	0.690982	0.554957
GO:0090237	0.715974	0.720711
GO:2000143	0.703925	0.81561
GO:1901506	0.713406	0.73504
GO:0032908	0.57292	0.64607
GO:0044868	0.694062	0.45963
GO:0007021	0.721863	0.820494
GO:0043376	0.538327	0.537903
GO:2000105	0.848611	0.862136
GO:1903679	0.505336	0.508704
GO:0061314	0.857942	0.857942
GO:0043084	0.436712	0.44768
GO:0070172	0.449092	0.797826
GO:0034653	0.972551	0.972551
GO:0009209	0.757775	0.83529
GO:0090076	0.447146	0.427059
GO:0019682	0.68791	0.772738
GO:0090625	0.818546	0.815885
GO:0060315	0.687737	0.764636
GO:1904688	0.704144	0.677797
GO:0001969	0.734685	0.734685
GO:1903391	0.652147	0.533869
GO:1905867	0.331635	0.331635
GO:0048541	0.342999	0.323187
GO:0090267	0.921114	0.921114
GO:2001138	0.849375	0.789741
GO:0071236	0.363187	0.582649
GO:0036486	0.551434	0.424334
GO:0040031	0.671578	0.641648
GO:0051901	0.420754	0.466811
GO:0044860	0.428457	0.433491
GO:0046063	0.617989	0.617989
GO:0021773	0.36175	0.469813
GO:0002940	0.691764	0.913129
GO:1903972	0.593209	0.676056
GO:0000964	0.826024	0.874452
GO:0030207	0.879764	0.518034
GO:0002265	0.457464	0.457464
GO:0000738	0.765926	0.759402
GO:0021529	0.364796	0.646336
GO:0072709	0.433377	0.433377
GO:1905605	0.662716	0.643007
GO:2000697	0.629071	0.527864
GO:0045050	0.730603	0.773964
GO:0060753	0.450738	0.450738
GO:0070343	0.444383	0.755195
GO:0060157	0.448424	0.440213
GO:1903147	0.77556	0.77556
GO:1902732	0.779399	0.850489
GO:0038156	0.747145	0.586842
GO:1901620	0.476978	0.752383
GO:1903367	0.591561	0.586486
GO:0032459	0.594587	0.649154
GO:0048293	0.544863	0.664138
GO:0070782	0.716391	0.651868
GO:0071484	0.50204	0.521298
GO:0034499	0.833918	0.833918
GO:2000367	0.551529	0.524439
GO:1990001	0.979759	0.713168
GO:0043465	0.509723	0.670327
GO:0072584	0.694124	0.554585
GO:0010496	0.310344	0.649553
GO:0072110	0.427307	0.424012
GO:0001796	0.535559	0.610413
GO:0070086	0.70019	0.684244
GO:0021856	0.493308	0.618344
GO:0071163	0.877126	0.804101
GO:0006384	0.92321	0.92321
GO:0003365	0.629522	0.446713
GO:0006863	0.696481	0.905893
GO:0036152	0.883228	0.881993
GO:1900148	0.464186	0.480186
GO:1900212	0.630952	0.630952
GO:0036261	0.345597	0.355481
GO:0060581	0.784695	0.661682
GO:0031581	0.501132	0.501132
GO:0099553	0.553255	0.567087
GO:0060398	0.666518	0.544697
GO:0006432	0.851171	0.864832
GO:1901906	0.788699	0.548847
GO:0044771	0.604835	0.748414
GO:0045006	0.570691	0.806728
GO:0033088	0.5429	0.5429
GO:0097374	0.425277	0.793734
GO:0003430	0.593175	0.793228
GO:0060842	0.432181	0.432181
GO:1902232	0.617682	0.739797
GO:0002423	0.638814	0.638814
GO:0097499	0.785949	0.749227
GO:0071863	0.455268	0.492365
GO:0001839	0.713017	0.514865
GO:0050966	0.763779	0.763779
GO:0014841	0.804524	0.804524
GO:0002838	0.870402	0.79036
GO:1990709	0.649131	0.685256
GO:0014055	0.922688	0.790755
GO:0000967	0.756538	0.757378
GO:0070458	0.724878	0.637638
GO:0006550	0.831673	0.825529
GO:0010626	0.945981	0.628547
GO:0046684	0.369482	0.369482
GO:0021681	0.676598	0.676598
GO:2000342	0.525681	0.569557
GO:1905516	0.739418	0.549758
GO:2000297	0.620471	0.757512
GO:1900223	0.402358	0.502412
GO:0010041	0.570953	0.495399
GO:1902426	0.607625	0.679151
GO:0050914	0.531905	0.548778
GO:0072102	0.471418	0.421585
GO:0006621	0.893414	0.893414
GO:0071612	0.380415	0.549448
GO:0090264	0.609016	0.609016
GO:1905166	0.746592	0.642777
GO:0015780	0.602531	0.606639
GO:0060287	0.670669	0.673056
GO:0070900	0.946962	0.845354
GO:0072520	0.409342	0.584204
GO:0032988	0.702509	0.616273
GO:1905288	0.408508	0.681469
GO:0003330	0.478154	0.524959
GO:0003140	0.516281	0.479859
GO:2001225	0.777965	0.88996
GO:0043382	0.684125	0.643067
GO:0072734	0.551798	0.581691
GO:0021869	0.423223	0.616656
GO:0033024	0.453201	0.418319
GO:0033153	0.453378	0.879872
GO:0033078	0.588049	0.588049
GO:0072197	0.733731	0.726832
GO:0030311	0.706138	0.708132
GO:0046074	0.605121	0.572701
GO:0006196	0.762865	0.762865
GO:1900119	0.812012	0.812012
GO:0002774	0.814155	0.568314
GO:1903942	0.473631	0.510549
GO:0010966	0.911566	0.88998
GO:0015870	0.773044	0.703234
GO:0060440	0.409343	0.409415
GO:0046054	0.637043	0.637043
GO:0021610	0.410861	0.654809
GO:0032532	0.59655	0.609685
GO:0002069	0.344852	0.30402
GO:0016189	0.766561	0.766561
GO:0051152	0.901222	0.467819
GO:0033262	0.823416	0.823416
GO:1903750	0.921565	0.481456
GO:0045448	0.564156	0.423998
GO:0032493	0.511397	0.590881
GO:1902024	0.777197	0.768298
GO:1905920	0.63851	0.685625
GO:1903826	0.825667	0.765086
GO:0051791	0.869412	0.86473
GO:1904891	0.793789	0.623071
GO:0060939	0.419057	0.434463
GO:1903912	0.647036	0.593947
GO:0071926	0.641494	0.956508
GO:0070432	0.549791	0.564657
GO:0072050	0.491813	0.525038
GO:0036481	0.808919	0.451968
GO:0045141	0.872842	0.872842
GO:1903845	0.504639	0.551121
GO:0060068	0.39392	0.41608
GO:0003163	0.609062	0.758922
GO:0001880	0.348385	0.349664
GO:0018344	0.878133	0.878133
GO:0097101	0.444137	0.444137
GO:1901078	0.426161	0.445843
GO:0002829	0.690346	0.748619
GO:1903044	0.880523	0.880523
GO:0048295	0.497855	0.397705
GO:0070278	0.41659	0.469797
GO:0061517	0.469964	0.514845
GO:0021891	0.610075	0.610075
GO:1903843	0.565452	0.418998
GO:0000023	0.632249	0.6832
GO:0002001	0.563068	0.441133
GO:0070934	1	0.569329
GO:0016095	0.527264	0.677969
GO:1901862	0.900363	0.649181
GO:0036483	0.598669	0.670077
GO:0097490	0.538004	0.546386
GO:0015757	0.768383	0.768383
GO:0071724	0.472372	0.509378
GO:0032430	0.890994	0.526674
GO:1990086	0.44694	0.466528
GO:0090269	0.428209	0.483469
GO:0033240	0.551435	0.838204
GO:0071169	0.758567	0.78615
GO:0090245	0.518994	0.518994
GO:0060716	0.382311	0.406749
GO:0060117	0.82722	0.821783
GO:0010801	0.613617	0.62778
GO:0050691	0.656397	0.656397
GO:0045869	0.52407	0.531108
GO:0002092	0.949173	0.505208
GO:0046385	0.709669	0.884951
GO:0035627	0.752193	0.752193
GO:0009187	0.971176	0.971176
GO:0002043	0.859663	0.859663
GO:0150077	0.837416	0.888015
GO:0072677	0.655156	0.655156
GO:0060231	0.523958	0.545691
GO:0036297	0.621185	0.618242
GO:0014037	0.759432	0.574091
GO:0042269	0.976683	0.625551
GO:0043162	0.742809	0.742943
GO:0002837	0.825816	0.825816
GO:0048679	0.827394	0.827394
GO:0051767	0.535984	0.529569
GO:0043001	1	0.759266
GO:0051150	0.766227	0.766227
GO:0008210	0.724627	0.724627
GO:0033233	0.991659	0.72131
GO:0019433	0.844079	0.844079
GO:0043278	0.490361	0.490361
GO:0055010	0.907464	0.907464
GO:2000010	0.967161	0.575474
GO:0002717	0.950428	0.718939
GO:0042402	0.853055	0.853055
GO:0062009	0.430844	0.432469
GO:0033194	0.764711	0.652351
GO:0070206	0.761052	0.45317
GO:0009084	0.821462	0.755914
GO:0030889	0.679457	0.679457
GO:0006895	0.790892	0.768824
GO:0031145	0.912694	0.738789
GO:0007063	0.907837	0.814258
GO:0010882	0.9594	0.944858
GO:0000272	0.668567	0.668567
GO:0009147	0.89102	0.797971
GO:0050913	0.975513	0.975513
GO:0002091	0.529946	0.493593
GO:1905564	0.517986	0.502609
GO:2000648	0.876832	0.746578
GO:0060142	0.477297	0.444059
GO:0101023	0.50247	0.599238
GO:0003401	0.560717	0.507429
GO:0055062	0.967163	0.967163
GO:0060088	0.768042	0.768042
GO:0018149	0.785944	0.384874
GO:0021801	0.779739	0.730614
GO:0032376	0.821463	0.821463
GO:0045773	0.954513	0.74525
GO:0051608	0.602383	0.588199
GO:0003071	0.741305	0.740811
GO:0010880	0.858154	0.805522
GO:0003254	0.777713	0.747554
GO:0031579	0.863181	0.886233
GO:0045724	0.889036	0.889036
GO:0019933	0.920835	0.694819
GO:0051904	0.807962	0.807962
GO:0072109	0.420232	0.44877
GO:0009954	0.515279	0.488986
GO:0097106	0.751062	0.751062
GO:0070886	0.967926	0.710659
GO:0019082	0.550502	0.550502
GO:0031468	0.617474	0.617474
GO:0002320	0.850555	0.73193
GO:0046337	0.816992	0.816992
GO:0007520	0.780715	0.780715
GO:1902230	1	0.676054
GO:1902932	0.506135	0.506135
GO:0034312	0.601636	0.646648
GO:0048741	0.870849	0.815328
GO:0030878	0.991243	0.991243
GO:0033617	0.846643	0.985248
GO:0050819	0.863313	0.773597
GO:0002921	0.632823	0.609998
GO:0006614	0.986522	0.673722
GO:0050820	0.890501	0.890501
GO:0060216	0.847821	0.847821
GO:0043576	0.518409	0.599297
GO:0032781	0.441923	0.44752
GO:0039535	0.712323	0.712376
GO:2000696	0.910704	0.686177
GO:0045342	0.950221	0.604875
GO:0050912	0.767895	0.767895
GO:2000378	0.86009	0.594871
GO:0045723	0.765769	0.775611
GO:0007339	0.417856	0.710487
GO:0010996	0.524868	0.529318
GO:0030194	0.778342	0.778342
GO:0014047	0.705468	0.688489
GO:0044342	0.519904	0.591333
GO:0035813	0.62632	0.735526
GO:0042304	0.778309	0.862467
GO:0035455	0.865268	0.877232
GO:1904994	0.641625	0.641625
GO:0070884	0.998057	0.986309
GO:0002762	0.728948	0.604391
GO:1903319	0.596286	0.515059
GO:0009219	0.87109	0.87109
GO:0090136	0.832585	0.831712
GO:0032717	1	0.584636
GO:0010884	0.766999	0.746247
GO:0051917	0.979651	0.904493
GO:0035812	0.316023	0.44368
GO:0006490	0.658131	0.653061
GO:0006450	0.718187	0.721843
GO:0006953	1	0.994273
GO:0019076	0.528012	0.528012
GO:0061049	0.780122	0.780122
GO:0031063	0.744035	0.744035
GO:0051654	0.760585	0.760585
GO:1903307	0.593696	0.696665
GO:0046638	0.778608	0.586562
GO:0045429	1	0.957522
GO:0032735	0.990892	0.561214
GO:0044090	0.778396	0.696446
GO:1901017	0.868504	0.868504
GO:0042307	0.461148	0.412431
GO:2000341	0.702901	0.597934
GO:0010744	0.610546	0.610546
GO:0017158	0.961237	0.951602
GO:0010092	0.551786	0.468443
GO:0050927	0.546788	0.532113
GO:0045821	0.818865	0.647184
GO:0002478	0.867229	0.867229
GO:0050901	0.830643	0.830643
GO:0035886	0.708581	0.444227
GO:0090050	0.868071	0.819802
GO:0140112	0.603741	0.603741
GO:0048536	0.871912	0.424161
GO:0007140	0.870479	0.825014
GO:0043032	0.752542	0.746271
GO:0032305	0.378564	0.598047
GO:0035036	0.36053	0.985839
GO:0035584	0.919951	0.43421
GO:0061620	0.867075	0.877508
GO:0006613	0.800352	0.800352
GO:0009208	0.689833	0.855572
GO:0032069	0.639923	0.651881
GO:0030947	0.77101	0.77101
GO:0008542	0.414223	0.531976
GO:0060339	0.664425	0.657437
GO:0098926	0.782676	0.782676
GO:0002861	0.481505	0.844397
GO:0007019	0.895366	0.895366
GO:0050926	0.526618	0.467714
GO:0051444	0.829221	0.652282
GO:0032516	0.944128	0.944128
GO:0021517	0.47258	0.47258
GO:0072170	0.836046	0.706744
GO:0046823	0.905593	0.576771
GO:0009083	0.97804	0.975189
GO:0034391	0.925073	0.568473
GO:0060384	0.354483	0.646637
GO:0051220	0.497768	0.497768
GO:1900017	0.655885	0.679979
GO:0099509	0.64345	0.832289
GO:1901739	0.929205	0.426924
GO:0048169	1	0.761272
GO:0023019	0.401472	0.593662
GO:0071985	0.751072	0.751072
GO:0071071	0.564668	0.771358
GO:0098868	0.771452	0.771452
GO:0045745	1	0.817735
GO:0072337	0.721533	0.721533
GO:0070723	0.433297	0.432269
GO:0048512	0.437645	0.825472
GO:0070168	0.495833	0.504564
GO:2001026	0.712596	0.712596
GO:0072074	0.911551	0.869448
GO:0050482	0.723301	0.720005
GO:0048240	0.889592	0.889592
GO:0099505	0.826176	0.848876
GO:0007379	0.578373	0.569315
GO:0045048	0.854503	0.69769
GO:0099054	0.584085	0.584085
GO:0030325	0.404432	0.430881
GO:1902547	0.791638	0.788754
GO:1904353	0.811856	0.529467
GO:0090207	0.961971	0.905785
GO:0034104	0.702799	0.633378
GO:0051446	0.665814	0.964032
GO:1902042	0.857369	0.646064
GO:0018146	0.60163	0.60163
GO:0031018	0.823079	0.823079
GO:0050687	0.669369	0.669369
GO:1904358	0.893833	0.893833
GO:0034389	0.796569	0.796569
GO:0031297	0.862162	0.862162
GO:0019896	0.870574	0.870574
GO:0042059	0.709369	0.609349
GO:1902683	0.715185	0.570331
GO:0001774	0.574354	0.80439
GO:0031294	0.654235	0.654235
GO:0033173	0.537451	0.993731
GO:0002675	0.885142	0.882482
GO:0090030	0.736141	0.834269
GO:0090208	0.87222	0.87222
GO:0097484	0.53635	0.558743
GO:0001829	0.40344	0.423757
GO:0043501	0.602486	0.646974
GO:0072012	0.723643	0.723643
GO:0010669	0.860445	0.601576
GO:1903959	0.809969	0.901743
GO:0006662	0.714659	0.680923
GO:0030212	0.979802	0.896009
GO:0000462	0.740272	0.782911
GO:0090520	0.99716	0.99716
GO:0035891	0.565083	0.565083
GO:0007212	0.734234	0.728802
GO:2000811	0.662299	0.738708
GO:0048490	0.750735	0.589493
GO:0022401	0.637859	0.636161
GO:0035435	1	0.745672
GO:0001964	0.605134	0.605134
GO:0021695	0.683958	0.610868
GO:0018195	0.536074	0.581607
GO:0048875	0.457632	0.457632
GO:0035195	0.75368	0.854054
GO:0010958	0.441923	0.727447
GO:0006244	0.845966	0.845966
GO:0002269	0.612754	0.612754
GO:0051127	0.7958	0.7958
GO:0060765	0.829388	0.555253
GO:0031076	0.751082	0.732103
GO:0061469	0.874114	0.458649
GO:0019320	0.785795	0.695196
GO:0044060	0.882124	0.882124
GO:1901385	0.841038	0.840913
GO:0001732	0.794869	0.794869
GO:0090036	0.864271	0.482701
GO:0046628	0.89413	0.89413
GO:0071354	0.877245	0.638002
GO:0000466	0.746902	0.730562
GO:0032634	0.572712	0.562217
GO:0097421	0.422547	0.429854
GO:0045066	0.965397	0.562081
GO:0035336	0.918175	0.848455
GO:0048873	0.679733	0.646356
GO:0030574	0.554894	0.718619
GO:2000765	0.776247	0.764701
GO:0045091	0.870955	0.604677
GO:0061756	0.470841	0.858349
GO:0097205	0.902419	0.902419
GO:0000002	0.902529	0.902529
GO:0034314	0.754608	0.761038
GO:0030705	0.663492	0.809187
GO:0060047	0.828699	0.828699
GO:0050832	0.765097	0.765097
GO:0090263	1	0.944459
GO:0090257	0.718781	0.635883
GO:0035108	1	1
GO:0007584	0.608808	0.622006
GO:0002011	0.544273	0.544273
GO:0046849	1	0.857241
GO:0031396	0.90198	0.904902
GO:0045639	0.683108	0.672704
GO:0006879	0.92858	0.92858
GO:0046034	0.72468	0.730228
GO:0030500	0.919498	0.919498
GO:0080164	0.956528	0.976475
GO:0002707	0.744638	0.866673
GO:0001942	0.934165	0.934165
GO:0009798	0.516745	0.516745
GO:0045913	0.697863	0.697863
GO:0007292	0.716582	0.716582
GO:0032755	0.599665	0.656217
GO:0007568	0.518228	0.522863
GO:0048568	0.5062	0.52016
GO:0002440	0.860267	0.860267
GO:0002366	0.75825	0.830792
GO:0060606	0.415347	0.415347
GO:0061180	0.492714	0.439432
GO:0050803	0.737708	0.756289
GO:1903556	0.92835	0.586505
GO:1904888	0.885852	0.854082
GO:0060249	0.553407	0.4992
GO:0071621	0.851394	0.881714
GO:0050658	0.75018	0.75018
GO:0009206	0.598666	0.598666
GO:0002833	0.717445	0.717445
GO:0072593	0.77968	0.77968
GO:0019218	0.794726	0.794726
GO:0035924	0.718935	0.718935
GO:0030510	0.729346	0.732288
GO:0002573	0.633714	0.633714
GO:0002705	0.89963	0.894844
GO:0071902	0.671298	0.532938
GO:0019646	0.77111	0.77111
GO:0032612	0.653259	0.58458
GO:0018108	0.764676	0.453888
GO:0001952	0.797915	0.792962
GO:0070936	0.756411	0.754485
GO:0042274	0.882292	0.882292
GO:0042471	0.672353	0.963713
GO:0051092	0.982997	0.663056
GO:0003012	0.711078	0.711078
GO:0010721	0.611226	0.611226
GO:0036503	0.830518	0.830518
GO:0050851	0.840177	0.827117
GO:0009408	0.85286	0.85286
GO:0070555	0.709435	0.799991
GO:0000245	0.950597	0.950597
GO:0043010	0.311893	0.736037
GO:0042773	0.766921	0.766921
GO:0006090	0.805649	0.805649
GO:0019080	0.486123	0.510249
GO:0050867	0.787545	0.713525
GO:0003229	0.853084	0.885369
GO:0034470	0.72424	0.72424
GO:1904427	0.83799	0.858044
GO:0032651	0.737267	0.740483
GO:0002702	0.831256	0.831256
GO:0071456	0.983611	0.828708
GO:0045132	0.960931	0.960931
GO:0002381	0.706728	0.593499
GO:0030522	0.448118	0.828566
GO:0044782	0.890294	0.890294
GO:0061035	0.924798	0.913942
GO:0001910	0.774815	0.774815
GO:0043588	0.737539	0.737539
GO:0009179	0.58859	0.539324
GO:0042632	0.726987	0.726987
GO:0031349	0.807703	0.721338
GO:0001933	0.894612	0.614682
GO:0051053	0.694695	0.694695
GO:0046513	0.866377	0.866377
GO:0050806	0.904392	0.904392
GO:0043370	0.798163	0.783741
GO:0045787	0.74134	0.95364
GO:0042116	0.906078	0.667469
GO:0043967	0.716307	0.716307
GO:0046395	0.70752	0.819335
GO:0140014	0.941073	0.894052
GO:0006809	0.947037	0.947037
GO:0001906	0.577264	0.558919
GO:0090130	0.564442	0.564442
GO:2000060	0.901669	0.909002
GO:0044344	0.910377	0.910377
GO:0009952	0.52527	0.425207
GO:0043254	0.699124	0.696551
GO:0016447	0.516009	0.516009
GO:0030203	0.927939	0.927939
GO:1901607	0.860926	0.782563
GO:0015850	0.526254	0.694968
GO:0050709	0.792304	0.631512
GO:2000243	0.670977	0.670977
GO:0090398	0.64097	0.64097
GO:2000107	0.940595	0.684175
GO:0045665	0.520681	0.520681
GO:0048469	0.488278	0.752244
GO:0051170	0.783698	0.783698
GO:1901016	0.895844	0.894856
GO:0001510	0.856729	0.951989
GO:0043467	0.612101	0.614782
GO:0007596	0.8488	0.885723
GO:0032943	0.777498	0.580213
GO:0046173	0.413171	0.413171
GO:0007269	0.706923	0.752512
GO:0032465	0.784203	0.784203
GO:0070192	0.808124	0.808124
GO:0007422	0.688204	0.688204
GO:0002181	0.798387	0.798387
GO:0010212	0.751147	0.751147
GO:0072088	0.746912	0.903077
GO:1903706	0.508666	0.670259
GO:0098813	0.874194	0.874194
GO:0008585	0.797474	0.797474
GO:0019216	0.971775	0.971775
GO:0009914	0.583407	0.593828
GO:0060395	0.853222	0.852537
GO:0051017	0.850424	0.850424
GO:0140888	0.929107	0.927785
GO:0002697	0.925781	0.925781
GO:0031060	0.901321	0.82438
GO:0097191	0.723117	0.723117
GO:0018105	0.61777	0.612458
GO:0008589	0.80277	0.80277
GO:0009062	0.95984	0.95984
GO:0051304	0.636401	0.636401
GO:1901657	0.631402	0.603529
GO:0001935	0.778408	0.778408
GO:0072171	0.794407	0.829037
GO:0006766	0.673099	0.673099
GO:0048663	0.850918	0.850918
GO:0045670	0.751323	0.751323
GO:0010639	0.590612	0.564006
GO:0002832	0.776537	0.731963
GO:0046496	0.864692	0.864692
GO:0000281	0.844023	0.844023
GO:0070613	0.631441	0.787543
GO:0009267	0.752382	0.752382
GO:0031638	0.562665	0.562665
GO:0031348	0.844198	0.756434
GO:0050729	0.912406	0.946281
GO:0001960	0.909946	0.711314
GO:0062197	0.885847	0.506886
GO:0032922	0.92428	0.92428
GO:0006310	0.807842	0.807842
GO:0031644	0.760788	0.760788
GO:0015807	0.919764	0.916012
GO:0032945	0.892867	0.661528
GO:1901343	0.913809	0.868142
GO:0098876	0.78626	0.87431
GO:0071466	0.673164	0.796102
GO:0050795	0.716086	0.716086
GO:0071453	0.79269	0.768348
GO:0022406	0.553168	0.553168
GO:1990542	0.914952	0.914952
GO:0030199	0.797476	0.797476
GO:0001838	0.488687	0.488687
GO:0032984	0.625016	0.624885
GO:1902652	0.55027	0.55027
GO:0018107	0.908407	0.467395
GO:0003407	0.604719	0.858214
GO:0051384	0.524174	0.524174
GO:0032206	0.886869	0.886869
GO:0060760	0.808683	0.745522
GO:0051205	0.68415	0.68415
GO:0002698	0.947528	0.865726
GO:0034284	0.72336	0.72336
GO:0009063	0.967665	0.967665
GO:0046879	0.742012	0.645205
GO:0055088	0.802046	0.802046
GO:0071347	0.824506	0.689892
GO:0006164	0.84358	0.610021
GO:0031123	0.805238	0.798976
GO:0046686	0.493582	0.459177
GO:0008202	0.786808	0.786808
GO:0070252	0.459059	0.610594
GO:0098586	0.681101	0.716418
GO:1902600	0.84208	0.880148
GO:0007589	0.769303	0.632165
GO:0002699	0.894699	0.894699
GO:0034644	0.875734	0.58358
GO:0031397	1	0.757372
GO:0060350	0.805019	0.805019
GO:0010586	0.67972	0.666917
GO:0015711	0.820539	0.738684
GO:0006400	0.946739	0.927631
GO:1903008	0.642914	0.642914
GO:0045453	0.87721	0.87721
GO:0010827	0.769033	0.769033
GO:0061157	0.714602	0.713641
GO:0043297	0.722298	0.722298
GO:0009948	0.81922	0.543832
GO:0072676	0.78968	0.78968
GO:0042593	0.986564	0.939683
GO:1903052	0.816383	0.820307
GO:0051153	0.664689	0.664689
GO:0045824	0.950088	0.894964
GO:0051983	0.803471	0.803471
GO:1903321	0.718881	0.595992
GO:0001938	0.820942	0.820942
GO:0030038	0.751363	0.751363
GO:0031589	0.821183	0.809591
GO:0006635	0.851912	0.845003
GO:0001655	0.644432	0.644432
GO:0070988	0.687512	0.727508
GO:0034504	0.737818	0.687636
GO:0030278	0.70011	0.849212
GO:0016445	0.495697	0.495697
GO:0033059	0.430066	0.682569
GO:0030071	0.865465	0.870114
GO:1903829	0.650876	0.478991
GO:0032611	0.683334	0.590503
GO:0043547	0.836442	0.645618
GO:0098900	0.537072	0.764351
GO:0150116	0.737396	0.565676
GO:0072655	0.786701	0.786701
GO:0006956	0.92017	0.92017
GO:2000514	0.748609	0.741703
GO:0033108	0.959962	0.959962
GO:1903350	0.537287	0.530237
GO:0002889	0.860713	0.860713
GO:0060675	0.839377	0.807584
GO:0043393	0.593674	0.631637
GO:0015914	0.837099	0.837099
GO:0031503	0.743374	0.648292
GO:0009749	0.453881	0.805862
GO:0055002	0.781829	0.781829
GO:0045055	0.758265	0.836274
GO:0002688	0.686589	0.816983
GO:0042886	0.624545	0.488207
GO:0001961	0.497323	0.671714
GO:0010569	0.43931	0.752279
GO:0010761	0.531082	0.52549
GO:0099111	0.753597	0.753005
GO:0048771	0.646505	0.693914
GO:0016525	0.366521	0.942191
GO:0051250	0.770207	0.770207
GO:0021782	0.730803	0.730803
GO:0051293	0.829373	0.829373
GO:0032386	0.924653	0.924653
GO:0072330	0.622598	0.622598
GO:0045069	0.585449	0.585449
NEST:256	0.985951	0.679039
NEST:134	0.551446	0.576548
NEST:125	0.879463	0.837315
NEST:58	1	0.699927
NEST:126	0.598953	0.641855
NEST:170	0.906127	0.868462
NEST:239	0.982305	0.846638
NEST:61	0.82641	0.797191
NEST:108	0.625772	0.545734
NEST:153	0.856659	0.897521
NEST:138	0.829661	0.926407
NEST:73	0.894711	0.872083
NEST:277	0.811097	0.406685
NEST:231	0.641684	0.662839
NEST:59	0.640766	0.622075
NEST:69	0.942685	0.730439
NEST:63	0.561958	0.78412
NEST:51	0.714242	0.516666
NEST:119	0.644658	0.584221
NEST:133	0.696054	0.618785
NEST:90	0.751538	0.540893
NEST:123	0.561833	0.505049
NEST:19	0.753861	0.671259
NEST:177	0.925819	0.940894
NEST:169	0.469549	0.738508
NEST:3	0.616281	0.607827
NEST:8	0.746256	0.856134
NEST:97	0.581917	0.544398
NEST:84	0.888942	0.890922
NEST:4	0.854697	0.51332
NEST:9	0.533695	0.578364
NEST:6	0.759838	0.564044
NEST:168	0.953404	0.509383
NEST:60	0.680178	0.592892
NEST:21	0.997115	0.714064
NEST:89	0.620307	0.966551
NEST:77	0.748034	0.727519
NEST:83	0.765891	0.650671
NEST:212	0.782769	0.938752
NEST:105	0.782699	0.743586
NEST:32	0.870838	0.512978
NEST:47	0.931862	1
NEST:130	0.812081	0.692079
NEST:91	0.826563	0.738203
NEST:10	0.665533	0.594537
NEST:85	0.777433	0.792469
NEST:34	0.875521	0.783373
NEST:50	0.578168	0.88904
NEST:30	0.593961	0.707178
NEST:79	0.73407	0.797854
GSS_70	0.844979	0.797287
GSS_69	0.93905	0.93905
GSS_4	0.818787	0.818787
GSS_72	1	0.581719
GSS_6	0.923151	0.699193
GSS_9	0.712834	0.521985
GSS_5	0.482022	0.482022
GSS_7	1	1
GSS_67	0.748444	0.470107
GSS_71	1	0.826176
GSS_49	0.981735	0.981735
GSS_8	0.858221	0.811829
GSS_13	0.465281	0.792372
GSS_32	0.464418	0.489179
GSS_52	0.812876	0.684089
GSS_63	0.608474	0.815258
GSS_16	0.497776	0.384365
GSS_56	0.720692	0.691638
GSS_58	0.974499	0.97442
GSS_66	1	0.854482
GSS_73	0.817817	0.818984
GSS_19	0.876235	0.876235
GSS_36	0.622332	0.61802
GSS_64	1	0.705881
GSS_65	0.742042	0.738233
GSS_55	0.655193	0.600203
GSS_38	0.587263	0.727527
GSS_12	0.384258	0.614731
GSS_53	0.822209	0.854821
GSS_54	0.606064	0.615512
GSS_18	0.646577	0.688686
GSS_60	1	0.715065
GSS_57	1	1
GSS_20	0.682605	0.752747
GSS_22	0.946808	0.905682
GSS_27	0.860605	1
GSS_17	0.89994	0.944182
GSS_35	0.418572	0.499128
GSS_43	0.729454	0.723563
GSS_10	0.476133	0.618648
GSS_11	0.502864	0.528059
GSS_15	0.608952	0.6076
GSS_21	0.437151	0.853906
GSS_23	0.601014	0.61272
GSS_24	0.62035	0.62035
GSS_28	0.73318	0.73318
GSS_30	0.788978	0.840811
GSS_33	0.769489	0.623652
GSS_34	0.512129	0.552134
GSS_37	0.902709	0.902709
GSS_40	0.631018	0.677605
GSS_45	0.514881	0.435786
GSS_48	0.823597	0.818205
GSS_50	0.818471	0.818471
GSS_51	0.799138	0.608818
GSS_59	0.500132	0.591944

## Sheet: Figure 2c
Gene Ontology				NeST				MsigDB
Index	GeneAgent	GPT-4 (Hu et al.)		Index	GeneAgent	GPT-4 (Hu et al.)		Index	GeneAgent	GPT-4 (Hu et al.)
1	1	1		1	1	1		1	1	1
2	1	1		2	1	1		2	1	1
3	1	1		3	1	1		3	1	1
4	1	1		4	1	1		4	1	1
5	1	1		5	1	1		5	1	0.999919
6	1	1		6	1	0.999594		6	1	0.999919
7	1	1		7	1	0.999432		7	1	0.999919
8	1	1		8	0.999919	0.999351		8	1	0.999919
9	1	1		9	0.999919	0.999188		9	1	0.999838
10	1	1		10	0.999838	0.999107		10	0.999919	0.999513
11	1	1		11	0.999838	0.999107		11	0.999919	0.999432
12	1	1		12	0.999838	0.998539		12	0.999919	0.999107
13	1	1		13	0.999838	0.99724		13	0.999756	0.999026
14	1	1		14	0.999432	0.99651		14	0.999675	0.999026
15	1	1		15	0.999351	0.996185		15	0.999594	0.998945
16	1	1		16	0.999188	0.995373		16	0.999513	0.998539
17	1	1		17	0.999188	0.99513		17	0.999188	0.998377
18	1	1		18	0.998864	0.994724		18	0.999107	0.998377
19	1	1		19	0.998782	0.994156		19	0.999026	0.998052
20	1	1		20	0.998782	0.992938		20	0.998864	0.99724
21	1	1		21	0.998377	0.992695		21	0.998864	0.996429
22	1	1		22	0.998295	0.99237		22	0.99862	0.996266
23	1	1		23	0.997646	0.991477		23	0.998539	0.993588
24	1	1		24	0.997646	0.98961		24	0.998458	0.992857
25	1	1		25	0.99586	0.988799		25	0.998295	0.992695
26	1	1		26	0.995536	0.98612		26	0.997403	0.992695
27	1	1		27	0.99375	0.984497		27	0.99724	0.99164
28	1	1		28	0.993669	0.978166		28	0.994886	0.989773
29	1	1		29	0.993669	0.974513		29	0.994724	0.987581
30	1	1		30	0.993019	0.971347		30	0.994562	0.983279
31	1	1		31	0.992857	0.967695		31	0.994075	0.979789
32	1	1		32	0.991558	0.966558		32	0.992938	0.973214
33	1	1		33	0.990179	0.964854		33	0.99099	0.96664
34	1	1		34	0.987338	0.960227		34	0.989773	0.958036
35	1	0.999919		35	0.986769	0.957224		35	0.98336	0.947727
36	1	0.999919		36	0.985065	0.95487		36	0.983279	0.945292
37	1	0.999919		37	0.98263	0.953815		37	0.970536	0.933929
38	1	0.999919		38	0.975649	0.950812		38	0.969075	0.932062
39	1	0.999919		39	0.974188	0.939205		39	0.945779	0.91599
40	1	0.999919		40	0.973377	0.92776		40	0.944968	0.91039
41	1	0.999919		41	0.970049	0.907873		41	0.92289	0.894318
42	1	0.999919		42	0.969643	0.902029		42	0.917614	0.841883
43	1	0.999919		43	0.957468	0.888312		43	0.906331	0.833604
44	1	0.999919		44	0.928166	0.879708		44	0.881494	0.813312
45	1	0.999919		45	0.925893	0.876867		45	0.841883	0.714123
46	1	0.999919		46	0.924188	0.842045		46	0.830357	0.712094
47	1	0.999919		47	0.855925	0.736445		47	0.808929	0.674188
48	1	0.999919		48	0.782224	0.652029		48	0.785552	0.662419
49	1	0.999919		49	0.767208	0.607143		49	0.781412	0.579627
50	1	0.999919		50	0.408036	0.557711		50	0.77224	0.547971
51	1	0.999919						51	0.636445	0.545536
52	1	0.999919						52	0.631981	0.545373
53	1	0.999919						53	0.596185	0.519481
54	1	0.999919						54	0.52987	0.292208
55	1	0.999919						55	0.125893	0.216396
56	1	0.999919						56	0.0957792	0.21526
57	1	0.999919
58	1	0.999919
59	1	0.999919
60	1	0.999919
61	1	0.999838
62	1	0.999838
63	1	0.999838
64	1	0.999838
65	1	0.999838
66	1	0.999838
67	0.999919	0.999838
68	0.999919	0.999838
69	0.999919	0.999838
70	0.999919	0.999838
71	0.999919	0.999838
72	0.999919	0.999838
73	0.999919	0.999838
74	0.999919	0.999838
75	0.999919	0.999838
76	0.999919	0.999838
77	0.999919	0.999838
78	0.999919	0.999838
79	0.999919	0.999838
80	0.999919	0.999838
81	0.999919	0.999838
82	0.999919	0.999756
83	0.999919	0.999756
84	0.999919	0.999756
85	0.999919	0.999756
86	0.999919	0.999756
87	0.999919	0.999756
88	0.999919	0.999756
89	0.999919	0.999756
90	0.999919	0.999756
91	0.999919	0.999756
92	0.999919	0.999756
93	0.999919	0.999756
94	0.999919	0.999756
95	0.999919	0.999756
96	0.999919	0.999756
97	0.999838	0.999756
98	0.999838	0.999756
99	0.999838	0.999756
100	0.999838	0.999756
101	0.999838	0.999675
102	0.999838	0.999675
103	0.999838	0.999675
104	0.999838	0.999675
105	0.999838	0.999675
106	0.999838	0.999675
107	0.999838	0.999675
108	0.999838	0.999675
109	0.999838	0.999675
110	0.999838	0.999675
111	0.999838	0.999675
112	0.999838	0.999594
113	0.999838	0.999594
114	0.999838	0.999594
115	0.999838	0.999594
116	0.999838	0.999594
117	0.999838	0.999594
118	0.999838	0.999594
119	0.999838	0.999594
120	0.999838	0.999594
121	0.999838	0.999594
122	0.999838	0.999594
123	0.999838	0.999594
124	0.999838	0.999594
125	0.999756	0.999594
126	0.999756	0.999594
127	0.999756	0.999594
128	0.999756	0.999513
129	0.999756	0.999513
130	0.999756	0.999513
131	0.999756	0.999513
132	0.999756	0.999513
133	0.999756	0.999513
134	0.999756	0.999513
135	0.999756	0.999513
136	0.999756	0.999513
137	0.999756	0.999513
138	0.999756	0.999513
139	0.999756	0.999513
140	0.999756	0.999513
141	0.999756	0.999432
142	0.999756	0.999432
143	0.999756	0.999432
144	0.999756	0.999432
145	0.999756	0.999432
146	0.999675	0.999432
147	0.999675	0.999432
148	0.999675	0.999351
149	0.999675	0.999351
150	0.999675	0.999351
151	0.999675	0.999351
152	0.999675	0.999351
153	0.999675	0.999351
154	0.999675	0.999351
155	0.999675	0.999351
156	0.999675	0.999351
157	0.999675	0.999351
158	0.999675	0.999269
159	0.999675	0.999269
160	0.999675	0.999269
161	0.999594	0.999269
162	0.999594	0.999269
163	0.999594	0.999269
164	0.999594	0.999269
165	0.999594	0.999269
166	0.999594	0.999269
167	0.999594	0.999269
168	0.999594	0.999269
169	0.999594	0.999269
170	0.999594	0.999269
171	0.999594	0.999188
172	0.999594	0.999188
173	0.999594	0.999188
174	0.999594	0.999188
175	0.999594	0.999188
176	0.999594	0.999188
177	0.999594	0.999188
178	0.999594	0.999188
179	0.999594	0.999188
180	0.999513	0.999107
181	0.999513	0.999107
182	0.999513	0.999107
183	0.999513	0.999107
184	0.999513	0.999107
185	0.999513	0.999107
186	0.999513	0.999107
187	0.999513	0.999026
188	0.999513	0.999026
189	0.999513	0.999026
190	0.999513	0.999026
191	0.999513	0.999026
192	0.999513	0.999026
193	0.999513	0.999026
194	0.999513	0.999026
195	0.999513	0.999026
196	0.999513	0.999026
197	0.999432	0.998945
198	0.999432	0.998945
199	0.999432	0.998864
200	0.999432	0.998864
201	0.999432	0.998864
202	0.999432	0.998864
203	0.999432	0.998864
204	0.999432	0.998864
205	0.999432	0.998864
206	0.999432	0.998864
207	0.999351	0.998864
208	0.999351	0.998864
209	0.999351	0.998864
210	0.999351	0.998864
211	0.999351	0.998864
212	0.999351	0.998864
213	0.999351	0.998782
214	0.999351	0.998782
215	0.999351	0.998782
216	0.999351	0.998782
217	0.999351	0.998782
218	0.999269	0.998701
219	0.999269	0.998701
220	0.999269	0.998701
221	0.999269	0.99862
222	0.999269	0.99862
223	0.999269	0.99862
224	0.999269	0.99862
225	0.999269	0.99862
226	0.999269	0.99862
227	0.999269	0.998539
228	0.999269	0.998539
229	0.999269	0.998539
230	0.999269	0.998539
231	0.999269	0.998539
232	0.999269	0.998539
233	0.999269	0.998539
234	0.999269	0.998539
235	0.999269	0.998539
236	0.999188	0.998458
237	0.999188	0.998458
238	0.999188	0.998458
239	0.999107	0.998377
240	0.999107	0.998377
241	0.999107	0.998377
242	0.999107	0.998377
243	0.999107	0.998377
244	0.999107	0.998295
245	0.999107	0.998295
246	0.999107	0.998295
247	0.999107	0.998295
248	0.999026	0.998214
249	0.999026	0.998214
250	0.999026	0.998214
251	0.999026	0.998214
252	0.999026	0.998133
253	0.999026	0.998133
254	0.999026	0.998133
255	0.999026	0.998133
256	0.998945	0.998133
257	0.998945	0.998052
258	0.998945	0.998052
259	0.998945	0.998052
260	0.998864	0.998052
261	0.998864	0.998052
262	0.998864	0.998052
263	0.998864	0.998052
264	0.998864	0.998052
265	0.998864	0.99789
266	0.998864	0.99789
267	0.998864	0.99789
268	0.998864	0.99789
269	0.998782	0.99789
270	0.998782	0.99789
271	0.998782	0.99789
272	0.998782	0.99789
273	0.998782	0.99789
274	0.998782	0.99789
275	0.998701	0.997808
276	0.998701	0.997808
277	0.998701	0.997808
278	0.99862	0.997808
279	0.99862	0.997727
280	0.99862	0.997727
281	0.99862	0.997727
282	0.99862	0.997646
283	0.99862	0.997646
284	0.99862	0.997646
285	0.99862	0.997646
286	0.99862	0.997565
287	0.99862	0.997565
288	0.998539	0.997565
289	0.998539	0.997565
290	0.998539	0.997565
291	0.998539	0.997484
292	0.998539	0.997403
293	0.998539	0.997403
294	0.998539	0.997403
295	0.998458	0.997403
296	0.998458	0.997321
297	0.998458	0.997321
298	0.998458	0.997321
299	0.998377	0.997321
300	0.998377	0.997321
301	0.998377	0.99724
302	0.998377	0.997159
303	0.998377	0.997159
304	0.998377	0.997159
305	0.998295	0.997078
306	0.998214	0.997078
307	0.998214	0.997078
308	0.998214	0.997078
309	0.998214	0.996997
310	0.998214	0.996997
311	0.998214	0.996997
312	0.998133	0.996916
313	0.998133	0.996916
314	0.998133	0.996916
315	0.998133	0.996834
316	0.998133	0.996834
317	0.998052	0.996834
318	0.998052	0.996834
319	0.998052	0.996753
320	0.998052	0.996753
321	0.998052	0.996753
322	0.997971	0.996753
323	0.99789	0.996672
324	0.99789	0.996591
325	0.99789	0.996591
326	0.99789	0.99651
327	0.99789	0.99651
328	0.99789	0.99651
329	0.99789	0.99651
330	0.997808	0.996429
331	0.997808	0.996429
332	0.997808	0.996347
333	0.997727	0.996347
334	0.997727	0.996266
335	0.997727	0.996266
336	0.997727	0.996266
337	0.997727	0.996266
338	0.997646	0.996185
339	0.997646	0.996185
340	0.997565	0.996185
341	0.997565	0.995942
342	0.997565	0.995942
343	0.997565	0.995942
344	0.997484	0.995942
345	0.997403	0.99586
346	0.997403	0.99586
347	0.997403	0.995698
348	0.997321	0.995698
349	0.997321	0.995617
350	0.997321	0.995617
351	0.997321	0.995617
352	0.99724	0.995617
353	0.99724	0.995617
354	0.99724	0.995536
355	0.99724	0.995455
356	0.99724	0.995455
357	0.997159	0.995455
358	0.997159	0.995373
359	0.997159	0.995292
360	0.997159	0.995292
361	0.997078	0.99513
362	0.997078	0.995049
363	0.996997	0.995049
364	0.996997	0.994886
365	0.996916	0.994886
366	0.996916	0.994886
367	0.996916	0.994805
368	0.996834	0.994805
369	0.996834	0.994724
370	0.996834	0.994724
371	0.996834	0.994643
372	0.996834	0.994643
373	0.996753	0.994643
374	0.996753	0.994562
375	0.996672	0.994562
376	0.996672	0.994481
377	0.996591	0.994399
378	0.996591	0.994318
379	0.99651	0.994318
380	0.99651	0.994318
381	0.99651	0.994237
382	0.99651	0.994237
383	0.996429	0.994075
384	0.996429	0.994075
385	0.996429	0.994075
386	0.996429	0.993994
387	0.996347	0.993994
388	0.996347	0.993994
389	0.996266	0.993994
390	0.996266	0.993994
391	0.996266	0.993994
392	0.996266	0.993912
393	0.996185	0.993912
394	0.996185	0.993912
395	0.996185	0.993831
396	0.996104	0.993669
397	0.996023	0.993669
398	0.996023	0.993588
399	0.996023	0.993588
400	0.995942	0.993425
401	0.995942	0.993425
402	0.99586	0.993425
403	0.99586	0.993425
404	0.99586	0.993344
405	0.995779	0.993344
406	0.995698	0.993263
407	0.995698	0.993263
408	0.995617	0.993263
409	0.995617	0.993182
410	0.995536	0.993019
411	0.995536	0.993019
412	0.995536	0.993019
413	0.995536	0.992857
414	0.995536	0.992857
415	0.995455	0.992857
416	0.995455	0.992776
417	0.995455	0.992614
418	0.995455	0.992614
419	0.995455	0.992532
420	0.995455	0.992532
421	0.995373	0.992451
422	0.995373	0.992451
423	0.995373	0.992289
424	0.995292	0.992208
425	0.99513	0.992127
426	0.995049	0.991964
427	0.994968	0.991964
428	0.994968	0.991802
429	0.994886	0.991802
430	0.994805	0.991721
431	0.994724	0.991721
432	0.994724	0.991721
433	0.994724	0.99164
434	0.994643	0.991558
435	0.994643	0.991558
436	0.994643	0.991558
437	0.994643	0.991477
438	0.994562	0.991477
439	0.994562	0.991396
440	0.994562	0.991396
441	0.994481	0.991315
442	0.994399	0.991234
443	0.994399	0.991153
444	0.994318	0.991071
445	0.994318	0.991071
446	0.994237	0.991071
447	0.994237	0.99099
448	0.994075	0.990909
449	0.994075	0.990828
450	0.993994	0.990584
451	0.993994	0.990503
452	0.993994	0.990503
453	0.993994	0.990503
454	0.993994	0.990422
455	0.993994	0.990341
456	0.993831	0.99026
457	0.993831	0.990097
458	0.993831	0.989935
459	0.99375	0.989935
460	0.99375	0.989935
461	0.993669	0.989935
462	0.993588	0.989935
463	0.993425	0.989854
464	0.993425	0.989854
465	0.993425	0.989692
466	0.993425	0.98961
467	0.993425	0.98961
468	0.993425	0.989448
469	0.993344	0.989286
470	0.993263	0.989205
471	0.993263	0.988799
472	0.993101	0.988799
473	0.993019	0.988718
474	0.993019	0.988636
475	0.993019	0.988636
476	0.993019	0.988555
477	0.992857	0.988474
478	0.992857	0.988474
479	0.992857	0.988474
480	0.992614	0.988312
481	0.992532	0.987906
482	0.992532	0.987744
483	0.992451	0.987662
484	0.99237	0.987581
485	0.992208	0.9875
486	0.992208	0.987338
487	0.992208	0.987338
488	0.992127	0.987256
489	0.992127	0.987256
490	0.991964	0.987094
491	0.991802	0.987013
492	0.991802	0.986932
493	0.991802	0.986688
494	0.991721	0.986607
495	0.991721	0.986526
496	0.99164	0.986445
497	0.99164	0.986364
498	0.99164	0.986364
499	0.991477	0.986201
500	0.991477	0.985958
501	0.991477	0.985795
502	0.991477	0.985795
503	0.991396	0.985714
504	0.991315	0.985633
505	0.991153	0.985633
506	0.991071	0.985552
507	0.991071	0.985471
508	0.991071	0.985227
509	0.991071	0.984984
510	0.991071	0.984578
511	0.99099	0.984578
512	0.990909	0.984497
513	0.990909	0.984334
514	0.990666	0.984253
515	0.990584	0.984172
516	0.990503	0.984172
517	0.990503	0.98401
518	0.990503	0.983766
519	0.990422	0.983604
520	0.990341	0.983523
521	0.99026	0.98336
522	0.99026	0.983279
523	0.990097	0.983198
524	0.990097	0.983198
525	0.990097	0.982792
526	0.990016	0.982468
527	0.989935	0.982386
528	0.989935	0.982386
529	0.989854	0.982305
530	0.989854	0.982143
531	0.989773	0.981575
532	0.98961	0.981494
533	0.989529	0.98125
534	0.989448	0.98125
535	0.989448	0.981169
536	0.989367	0.981088
537	0.989205	0.981006
538	0.989123	0.980925
539	0.989123	0.980763
540	0.988961	0.980438
541	0.98888	0.980032
542	0.988799	0.979951
543	0.988799	0.979708
544	0.988718	0.979464
545	0.988636	0.979383
546	0.988555	0.97914
547	0.988555	0.979058
548	0.988474	0.978653
549	0.988474	0.97849
550	0.988231	0.97849
551	0.988231	0.978409
552	0.988149	0.978166
553	0.988068	0.978003
554	0.987906	0.977841
555	0.987581	0.97776
556	0.9875	0.977597
557	0.9875	0.977354
558	0.9875	0.977273
559	0.987256	0.976948
560	0.987094	0.976786
561	0.987094	0.976705
562	0.987013	0.976623
563	0.986932	0.976623
564	0.986932	0.97638
565	0.986607	0.976218
566	0.986526	0.976136
567	0.986364	0.976055
568	0.986201	0.975812
569	0.986201	0.975812
570	0.985795	0.975731
571	0.985633	0.975568
572	0.985471	0.975568
573	0.985227	0.975081
574	0.985065	0.975
575	0.984984	0.974432
576	0.984984	0.973945
577	0.984903	0.973864
578	0.984821	0.973701
579	0.984659	0.973539
580	0.984578	0.973458
581	0.984578	0.973214
582	0.984416	0.973052
583	0.984172	0.972971
584	0.984172	0.972403
585	0.984172	0.972078
586	0.984091	0.971753
587	0.984091	0.971591
588	0.98401	0.97151
589	0.98401	0.971185
590	0.983523	0.971185
591	0.98336	0.97086
592	0.982873	0.97086
593	0.982792	0.970698
594	0.982792	0.970698
595	0.982468	0.97013
596	0.981575	0.97013
597	0.981494	0.969886
598	0.98125	0.969643
599	0.981006	0.969156
600	0.980763	0.968831
601	0.980438	0.968506
602	0.980032	0.967776
603	0.979951	0.967289
604	0.979951	0.967045
605	0.979708	0.966883
606	0.979464	0.96664
607	0.979302	0.966234
608	0.97914	0.966071
609	0.978896	0.965422
610	0.978815	0.965341
611	0.978734	0.965179
612	0.978734	0.964935
613	0.97849	0.96461
614	0.978409	0.964448
615	0.978409	0.964367
616	0.978003	0.964367
617	0.977841	0.963799
618	0.977597	0.963718
619	0.977516	0.963474
620	0.977273	0.963231
621	0.977029	0.962987
622	0.976461	0.962175
623	0.976461	0.961851
624	0.97638	0.961851
625	0.976218	0.961688
626	0.976055	0.961364
627	0.975974	0.961282
628	0.975974	0.960795
629	0.975812	0.960552
630	0.975812	0.960552
631	0.975731	0.960552
632	0.975649	0.960471
633	0.975	0.96039
634	0.974675	0.960146
635	0.974188	0.959821
636	0.973945	0.959821
637	0.973864	0.959578
638	0.973864	0.958847
639	0.973701	0.958279
640	0.973539	0.957873
641	0.973458	0.957549
642	0.973458	0.957549
643	0.973458	0.957468
644	0.973214	0.957305
645	0.971591	0.956818
646	0.971185	0.955844
647	0.971104	0.955601
648	0.970698	0.955601
649	0.970536	0.955195
650	0.970455	0.954627
651	0.969399	0.954464
652	0.969237	0.954302
653	0.969237	0.953166
654	0.968994	0.952841
655	0.968831	0.952354
656	0.968669	0.952273
657	0.968425	0.952273
658	0.967289	0.952192
659	0.967208	0.95211
660	0.966477	0.951705
661	0.965909	0.95138
662	0.965341	0.951218
663	0.965179	0.950731
664	0.965016	0.950325
665	0.964367	0.949026
666	0.964367	0.948214
667	0.96388	0.94789
668	0.963474	0.94724
669	0.963474	0.947078
670	0.963231	0.946916
671	0.962987	0.945779
672	0.9625	0.945536
673	0.962175	0.944805
674	0.961769	0.944805
675	0.961607	0.944562
676	0.961364	0.944075
677	0.960146	0.943912
678	0.958198	0.943506
679	0.958117	0.943263
680	0.957711	0.942451
681	0.957468	0.942045
682	0.956981	0.941721
683	0.956088	0.941396
684	0.955844	0.93961
685	0.955601	0.938149
686	0.954627	0.937987
687	0.953409	0.937906
688	0.953328	0.937338
689	0.952354	0.936851
690	0.952273	0.936607
691	0.951542	0.93612
692	0.951218	0.935065
693	0.951136	0.934821
694	0.950649	0.934821
695	0.949432	0.934091
696	0.949188	0.933279
697	0.949026	0.932873
698	0.948377	0.932711
699	0.948295	0.93263
700	0.948214	0.931737
701	0.948052	0.931656
702	0.94789	0.930844
703	0.947646	0.930763
704	0.94724	0.930519
705	0.94724	0.930276
706	0.946753	0.929789
707	0.945779	0.928571
708	0.945698	0.928003
709	0.945617	0.927922
710	0.945617	0.927922
711	0.945536	0.926623
712	0.945049	0.926055
713	0.944805	0.925406
714	0.943425	0.924675
715	0.941721	0.924594
716	0.940666	0.924351
717	0.940016	0.92362
718	0.939529	0.923214
719	0.939123	0.922971
720	0.938555	0.918912
721	0.937987	0.91875
722	0.9375	0.918425
723	0.937338	0.918019
724	0.934903	0.91664
725	0.934091	0.914529
726	0.932873	0.913961
727	0.930844	0.913636
728	0.930438	0.913555
729	0.930276	0.913231
730	0.930195	0.912419
731	0.929383	0.911688
732	0.928896	0.910633
733	0.928571	0.910065
734	0.928003	0.907062
735	0.927922	0.906169
736	0.926136	0.905519
737	0.926055	0.905032
738	0.925649	0.904789
739	0.925406	0.904545
740	0.924838	0.90276
741	0.924351	0.901136
742	0.92362	0.9
743	0.923214	0.898295
744	0.922971	0.897321
745	0.921672	0.897159
746	0.921347	0.896997
747	0.918506	0.896185
748	0.918425	0.89586
749	0.918425	0.895779
750	0.914286	0.895536
751	0.909903	0.894643
752	0.90974	0.893994
753	0.908685	0.893263
754	0.908198	0.892938
755	0.906169	0.892776
756	0.906088	0.892289
757	0.904302	0.890666
758	0.901542	0.890666
759	0.898295	0.890097
760	0.897159	0.890016
761	0.89586	0.890016
762	0.895779	0.887662
763	0.895536	0.887175
764	0.894643	0.885227
765	0.893994	0.884091
766	0.893344	0.88401
767	0.892289	0.883929
768	0.891071	0.880925
769	0.890016	0.880682
770	0.889935	0.879789
771	0.889854	0.878247
772	0.888961	0.878247
773	0.887662	0.87638
774	0.885227	0.876055
775	0.885227	0.875325
776	0.884578	0.874919
777	0.883523	0.873052
778	0.882305	0.872808
779	0.880519	0.872727
780	0.879545	0.872159
781	0.879302	0.871997
782	0.878409	0.871916
783	0.878247	0.871591
784	0.878166	0.871104
785	0.877435	0.868912
786	0.87638	0.868588
787	0.876055	0.868344
788	0.875325	0.866477
789	0.872403	0.866315
790	0.872159	0.864529
791	0.871997	0.864123
792	0.871916	0.859903
793	0.871104	0.859334
794	0.868912	0.859334
795	0.868588	0.851218
796	0.867208	0.851218
797	0.866477	0.850244
798	0.865584	0.848864
799	0.864042	0.848701
800	0.859334	0.846672
801	0.859172	0.846347
802	0.858442	0.846104
803	0.857143	0.846023
804	0.855114	0.840909
805	0.854221	0.839854
806	0.85414	0.837419
807	0.853815	0.835308
808	0.85211	0.834984
809	0.849026	0.834578
810	0.847808	0.833685
811	0.846672	0.832873
812	0.846104	0.827192
813	0.844318	0.825244
814	0.841153	0.82362
815	0.840909	0.821916
816	0.839042	0.821429
817	0.837256	0.818263
818	0.83612	0.817289
819	0.834984	0.816153
820	0.833117	0.815503
821	0.831981	0.815422
822	0.829627	0.81461
823	0.828084	0.814448
824	0.825162	0.814205
825	0.824756	0.812013
826	0.821916	0.810552
827	0.819318	0.810308
828	0.818344	0.808685
829	0.81664	0.806331
830	0.816153	0.803653
831	0.815828	0.803084
832	0.815503	0.800568
833	0.815179	0.800487
834	0.814448	0.798945
835	0.814205	0.798377
836	0.80836	0.794886
837	0.807792	0.79375
838	0.807711	0.792857
839	0.807305	0.790503
840	0.806331	0.787419
841	0.799838	0.783117
842	0.79789	0.781412
843	0.796834	0.781412
844	0.79586	0.780276
845	0.792857	0.77987
846	0.791721	0.778896
847	0.791234	0.778571
848	0.790503	0.77849
849	0.783117	0.775731
850	0.782873	0.773782
851	0.780357	0.773539
852	0.777354	0.771997
853	0.773945	0.770211
854	0.773782	0.765097
855	0.771997	0.759578
856	0.771429	0.757468
857	0.766315	0.756737
858	0.761445	0.755438
859	0.759578	0.751786
860	0.756006	0.748052
861	0.751786	0.746185
862	0.749838	0.731737
863	0.748052	0.72638
864	0.735146	0.722971
865	0.731088	0.716153
866	0.729627	0.714448
867	0.729058	0.711201
868	0.721185	0.707711
869	0.717776	0.705276
870	0.717695	0.702516
871	0.716153	0.700406
872	0.714448	0.696997
873	0.709172	0.695698
874	0.707873	0.695617
875	0.702029	0.695617
876	0.700568	0.695373
877	0.697484	0.695292
878	0.696185	0.695211
879	0.695698	0.690503
880	0.695617	0.69026
881	0.695292	0.688636
882	0.695211	0.686445
883	0.693588	0.685308
884	0.69026	0.685065
885	0.689854	0.684253
886	0.686445	0.68263
887	0.686282	0.675325
888	0.685308	0.672403
889	0.68263	0.671753
890	0.680438	0.67086
891	0.677354	0.669481
892	0.670292	0.667045
893	0.66599	0.664205
894	0.665828	0.660633
895	0.661364	0.659821
896	0.658929	0.658442
897	0.658442	0.656737
898	0.657224	0.654383
899	0.644237	0.646916
900	0.644156	0.631899
901	0.641396	0.631656
902	0.637744	0.630925
903	0.636769	0.628166
904	0.631656	0.621997
905	0.621997	0.62013
906	0.621347	0.615909
907	0.619886	0.612906
908	0.618182	0.602435
909	0.616477	0.602273
910	0.593994	0.599188
911	0.590422	0.594237
912	0.586769	0.592776
913	0.586282	0.590828
914	0.583442	0.590422
915	0.579789	0.586282
916	0.578815	0.581494
917	0.574594	0.580438
918	0.574269	0.579789
919	0.569075	0.57711
920	0.564854	0.576623
921	0.56388	0.573864
922	0.562094	0.572321
923	0.525487	0.571672
924	0.522159	0.569643
925	0.519481	0.569075
926	0.517532	0.563393
927	0.513636	0.558117
928	0.512825	0.555844
929	0.509659	0.548945
930	0.506737	0.545617
931	0.480601	0.529464
932	0.480357	0.528571
933	0.480276	0.527922
934	0.478247	0.525487
935	0.471347	0.519075
936	0.458847	0.518506
937	0.456981	0.517532
938	0.451867	0.505357
939	0.451867	0.501461
940	0.450974	0.500406
941	0.448945	0.498701
942	0.444318	0.480357
943	0.441721	0.477679
944	0.440666	0.476623
945	0.437419	0.466721
946	0.434821	0.462662
947	0.424513	0.460552
948	0.423377	0.458766
949	0.413799	0.456818
950	0.41112	0.45625
951	0.400244	0.452679
952	0.386688	0.448945
953	0.386688	0.443425
954	0.384497	0.440666
955	0.382386	0.437419
956	0.377435	0.435471
957	0.371429	0.424513
958	0.369805	0.416396
959	0.361526	0.413799
960	0.355682	0.407224
961	0.354221	0.407224
962	0.352679	0.404302
963	0.348133	0.393263
964	0.332062	0.390016
965	0.325406	0.370617
966	0.31664	0.365503
967	0.316315	0.362419
968	0.294075	0.356818
969	0.293912	0.356494
970	0.285633	0.351705
971	0.285227	0.35138
972	0.282873	0.338231
973	0.257792	0.336769
974	0.246185	0.324351
975	0.220617	0.321753
976	0.208117	0.305114
977	0.207873	0.302435
978	0.200406	0.294075
979	0.191071	0.276299
980	0.17914	0.260146
981	0.171834	0.236282
982	0.170292	0.227435
983	0.162825	0.219805
984	0.162419	0.207386
985	0.157468	0.201867
986	0.153247	0.19375
987	0.149594	0.168912
988	0.1375	0.162825
989	0.116477	0.162419
990	0.101299	0.1375
991	0.0979708	0.124756
992	0.0844968	0.124026
993	0.0772727	0.12362
994	0.0693182	0.114367
995	0.0521104	0.0824675
996	0.0451299	0.0448864
997	0.0448864	0.04375
998	0.0122565	0.0291396
999	0.0108766	0.0198864
1000	0.00681818	0.00211039

## Sheet: Figure 2d
	Proportion of Matched Term	Number of Exact Matched Terms	Total Number of Summarized Terms
no synopsis	0.56	195	348
ontological synopsis	0.688	282	410
narrative synopsis	0.525	199	379
verification report	0.807	296	367
