# Supplementary material for: GeneAgent: self-verification language agent for gene-set analysis using domain databases
Source: Nat Methods. 2025 Jul 28;22(8):1677–85. doi: 10.1038/s41592-025-02748-6 (PMC12328209; doi:10.1038/s41592-025-02748-6)
Supplement: Supplementary file 7 — The statistical experimental data for Fig. 3. [file 41592_2025_2748_MOESM7_ESM.xlsx]

## Sheet: Figure 3a
Category	Number
Failure	55
Successful	15848
Supports		13258
Partially Supports		233
Refutes		1252
Unknow		1115

## Sheet: Figure 3b
Index	Type of Verification	API
1	Analytical Narratives	E-utils
2	Analytical Narratives	AgentAPI
3	Process Name	Enrichr
4	Process Name	Enrichr
5	Analytical Narratives	E-utils
6	Analytical Narratives	E-utils
7	Analytical Narratives	E-utils
8	Process Name	Enrichr
9	Process Name	Enrichr
10	Process Name	Enrichr
11	Analytical Narratives	E-utils
12	Process Name	Enrichr
13	Analytical Narratives	E-utils
14	Analytical Narratives	E-utils
15	Process Name	Enrichr
16	Analytical Narratives	E-utils
17	Process Name	Enrichr
18	Analytical Narratives	E-utils
19	Process Name	Enrichr
20	Process Name	Enrichr
21	Process Name	Enrichr
22	Process Name	Enrichr
23	Analytical Narratives	E-utils
24	Analytical Narratives	E-utils
25	Process Name	Enrichr
26	Analytical Narratives	AgentAPI
27	Analytical Narratives	E-utils
28	Process Name	Enrichr
29	Analytical Narratives	E-utils
30	Analytical Narratives	E-utils
31	Process Name	Enrichr
32	Process Name	Enrichr
33	Process Name	Enrichr
34	Process Name	Enrichr
35	Analytical Narratives	E-utils
36	Analytical Narratives	E-utils
37	Process Name	Enrichr
38	Analytical Narratives	E-utils
39	Analytical Narratives	AgentAPI
40	Process Name	Enrichr
41	Analytical Narratives	AgentAPI
42	Process Name	Enrichr
43	Analytical Narratives	E-utils
44	Analytical Narratives	E-utils
45	Analytical Narratives	E-utils
46	Process Name	Enrichr
47	Process Name	Enrichr
48	Process Name	Enrichr
49	Analytical Narratives	E-utils
50	Analytical Narratives	AgentAPI
51	Process Name	Enrichr
52	Analytical Narratives	E-utils
53	Process Name	Enrichr
54	Process Name	Enrichr
55	Process Name	g:Profiler
56	Analytical Narratives	E-utils
57	Process Name	Enrichr
58	Process Name	Enrichr
59	Process Name	Enrichr
60	Analytical Narratives	E-utils
61	Process Name	Enrichr
62	Analytical Narratives	E-utils
63	Process Name	Enrichr
64	Process Name	Enrichr
65	Process Name	Enrichr
66	Process Name	Enrichr
67	Analytical Narratives	E-utils
68	Analytical Narratives	E-utils
69	Analytical Narratives	E-utils
70	Process Name	Enrichr
71	Analytical Narratives	E-utils
72	Analytical Narratives	AgentAPI
73	Analytical Narratives	E-utils
74	Analytical Narratives	E-utils
75	Process Name	Enrichr
76	Analytical Narratives	E-utils
77	Process Name	Enrichr
78	Analytical Narratives	AgentAPI
79	Analytical Narratives	E-utils
80	Process Name	Enrichr
81	Process Name	Enrichr
82	Analytical Narratives	E-utils
83	Analytical Narratives	AgentAPI
84	Analytical Narratives	AgentAPI
85	Analytical Narratives	E-utils
86	Analytical Narratives	AgentAPI
87	Analytical Narratives	E-utils
88	Process Name	Enrichr
89	Process Name	g:Profiler
90	Process Name	Enrichr
91	Process Name	Enrichr
92	Analytical Narratives	AgentAPI
93	Analytical Narratives	E-utils
94	Process Name	Enrichr
95	Analytical Narratives	E-utils
96	Process Name	Enrichr
97	Analytical Narratives	AgentAPI
98	Analytical Narratives	AgentAPI
99	Analytical Narratives	AgentAPI
100	Process Name	Enrichr
101	Process Name	Enrichr
102	Analytical Narratives	AgentAPI
103	Analytical Narratives	E-utils
104	Analytical Narratives	E-utils
105	Analytical Narratives	E-utils
106	Analytical Narratives	E-utils
107	Analytical Narratives	AgentAPI
108	Process Name	Enrichr
109	Analytical Narratives	AgentAPI
110	Analytical Narratives	E-utils
111	Analytical Narratives	AgentAPI
112	Analytical Narratives	E-utils
113	Process Name	Enrichr
114	Process Name	Enrichr
115	Process Name	g:Profiler
116	Analytical Narratives	E-utils
117	Process Name	g:Profiler
118	Process Name	Enrichr
119	Analytical Narratives	E-utils
120	Process Name	Enrichr
121	Process Name	Enrichr
122	Process Name	Enrichr
123	Analytical Narratives	E-utils
124	Analytical Narratives	E-utils
125	Analytical Narratives	E-utils
126	Process Name	Enrichr
127	Analytical Narratives	AgentAPI
128	Analytical Narratives	AgentAPI
129	Process Name	Enrichr
130	Process Name	g:Profiler
131	Analytical Narratives	E-utils
132	Process Name	Enrichr
133	Analytical Narratives	AgentAPI
134	Analytical Narratives	E-utils
135	Analytical Narratives	E-utils
136	Analytical Narratives	E-utils
137	Analytical Narratives	E-utils
138	Process Name	Enrichr
139	Process Name	Enrichr
140	Process Name	Enrichr
141	Process Name	Enrichr
142	Process Name	Enrichr
143	Analytical Narratives	E-utils
144	Analytical Narratives	E-utils
145	Process Name	Enrichr
146	Process Name	Enrichr
147	Analytical Narratives	E-utils
148	Analytical Narratives	AgentAPI
149	Analytical Narratives	E-utils
150	Analytical Narratives	E-utils
151	Process Name	Enrichr
152	Analytical Narratives	E-utils
153	Analytical Narratives	E-utils
154	Process Name	Enrichr
155	Analytical Narratives	E-utils
156	Analytical Narratives	E-utils
157	Process Name	Enrichr
158	Process Name	Enrichr
159	Process Name	Enrichr
160	Analytical Narratives	E-utils
161	Process Name	Enrichr
162	Analytical Narratives	AgentAPI
163	Analytical Narratives	E-utils
164	Process Name	Enrichr
165	Process Name	Enrichr
166	Analytical Narratives	E-utils
167	Analytical Narratives	E-utils
168	Analytical Narratives	E-utils
169	Process Name	Enrichr
170	Process Name	Enrichr
171	Analytical Narratives	E-utils
172	Analytical Narratives	E-utils
173	Process Name	Enrichr
174	Process Name	Enrichr
175	Analytical Narratives	E-utils
176	Analytical Narratives	E-utils
177	Analytical Narratives	AgentAPI
178	Analytical Narratives	E-utils
179	Analytical Narratives	E-utils
180	Analytical Narratives	E-utils
181	Process Name	g:Profiler
182	Analytical Narratives	E-utils
183	Process Name	Enrichr
184	Analytical Narratives	E-utils
185	Analytical Narratives	AgentAPI
186	Process Name	Enrichr
187	Analytical Narratives	AgentAPI
188	Analytical Narratives	E-utils
189	Analytical Narratives	E-utils
190	Analytical Narratives	E-utils
191	Process Name	Enrichr
192	Analytical Narratives	E-utils
193	Process Name	Enrichr
194	Analytical Narratives	E-utils
195	Process Name	Enrichr
196	Analytical Narratives	E-utils
197	Analytical Narratives	E-utils
198	Analytical Narratives	E-utils
199	Analytical Narratives	E-utils
200	Process Name	Enrichr
201	Analytical Narratives	E-utils
202	Analytical Narratives	E-utils
203	Process Name	Enrichr
204	Process Name	Enrichr
205	Process Name	Enrichr
206	Analytical Narratives	E-utils
207	Process Name	Enrichr
208	Analytical Narratives	E-utils
209	Process Name	Enrichr
210	Process Name	Enrichr
211	Process Name	Enrichr
212	Process Name	Enrichr
213	Analytical Narratives	E-utils
214	Analytical Narratives	AgentAPI
215	Process Name	Enrichr
216	Analytical Narratives	E-utils
217	Process Name	Enrichr
218	Process Name	Enrichr
219	Analytical Narratives	AgentAPI
220	Process Name	Enrichr
221	Analytical Narratives	E-utils
222	Analytical Narratives	E-utils
223	Analytical Narratives	AgentAPI
224	Analytical Narratives	AgentAPI
225	Process Name	Enrichr
226	Process Name	Enrichr
227	Process Name	Enrichr
228	Analytical Narratives	E-utils
229	Process Name	Enrichr
230	Process Name	g:Profiler
231	Analytical Narratives	E-utils
232	Process Name	Enrichr
233	Analytical Narratives	E-utils
234	Process Name	Enrichr
235	Analytical Narratives	E-utils
236	Analytical Narratives	E-utils
237	Analytical Narratives	E-utils
238	Analytical Narratives	E-utils
239	Process Name	g:Profiler
240	Analytical Narratives	E-utils
241	Process Name	Enrichr
242	Analytical Narratives	AgentAPI
243	Process Name	Enrichr
244	Analytical Narratives	AgentAPI
245	Analytical Narratives	E-utils
246	Process Name	g:Profiler
247	Analytical Narratives	AgentAPI
248	Process Name	Enrichr
249	Analytical Narratives	E-utils
250	Analytical Narratives	E-utils
251	Analytical Narratives	E-utils
252	Process Name	Enrichr
253	Process Name	Enrichr
254	Analytical Narratives	E-utils
255	Analytical Narratives	AgentAPI
256	Process Name	Enrichr
257	Process Name	Enrichr
258	Analytical Narratives	Enrichr
259	Analytical Narratives	E-utils
260	Process Name	Enrichr
261	Analytical Narratives	E-utils
262	Process Name	Enrichr
263	Analytical Narratives	E-utils
264	Analytical Narratives	AgentAPI
265	Process Name	Enrichr
266	Analytical Narratives	E-utils
267	Process Name	Enrichr
268	Process Name	Enrichr
269	Analytical Narratives	E-utils
270	Analytical Narratives	AgentAPI
271	Analytical Narratives	AgentAPI
272	Analytical Narratives	E-utils
273	Process Name	Enrichr
274	Analytical Narratives	E-utils
275	Analytical Narratives	E-utils
276	Analytical Narratives	E-utils
277	Process Name	Enrichr
278	Process Name	Enrichr
279	Analytical Narratives	E-utils
280	Analytical Narratives	AgentAPI
281	Analytical Narratives	E-utils
282	Analytical Narratives	E-utils
283	Analytical Narratives	AgentAPI
284	Analytical Narratives	Enrichr
285	Analytical Narratives	E-utils
286	Process Name	Enrichr
287	Process Name	Enrichr
288	Analytical Narratives	E-utils
289	Analytical Narratives	E-utils
290	Analytical Narratives	AgentAPI
291	Process Name	Enrichr
292	Analytical Narratives	AgentAPI
293	Process Name	Enrichr
294	Process Name	Enrichr
295	Process Name	Enrichr
296	Analytical Narratives	AgentAPI
297	Process Name	Enrichr
298	Analytical Narratives	AgentAPI
299	Analytical Narratives	E-utils
300	Process Name	Enrichr
301	Analytical Narratives	E-utils
302	Analytical Narratives	E-utils
303	Process Name	Enrichr
304	Analytical Narratives	E-utils
305	Analytical Narratives	E-utils
306	Analytical Narratives	E-utils
307	Process Name	Enrichr
308	Analytical Narratives	E-utils
309	Analytical Narratives	E-utils
310	Process Name	Enrichr
311	Analytical Narratives	E-utils
312	Process Name	Enrichr
313	Analytical Narratives	AgentAPI
314	Analytical Narratives	E-utils
315	Analytical Narratives	E-utils
316	Process Name	Enrichr
317	Process Name	Enrichr
318	Process Name	Enrichr
319	Analytical Narratives	E-utils
320	Analytical Narratives	E-utils
321	Analytical Narratives	E-utils
322	Process Name	Enrichr
323	Process Name	Enrichr
324	Analytical Narratives	AgentAPI
325	Analytical Narratives	E-utils
326	Process Name	Enrichr
327	Process Name	Enrichr
328	Process Name	Enrichr
329	Process Name	Enrichr
330	Analytical Narratives	AgentAPI
331	Analytical Narratives	E-utils
332	Process Name	Enrichr
333	Process Name	g:Profiler
334	Analytical Narratives	E-utils
335	Analytical Narratives	AgentAPI
336	Process Name	g:Profiler
337	Analytical Narratives	E-utils
338	Process Name	Enrichr
339	Analytical Narratives	E-utils
340	Analytical Narratives	E-utils
341	Process Name	Enrichr
342	Process Name	Enrichr
343	Analytical Narratives	E-utils
344	Process Name	Enrichr
345	Analytical Narratives	AgentAPI
346	Analytical Narratives	E-utils
347	Analytical Narratives	E-utils
348	Process Name	Enrichr
349	Process Name	Enrichr
350	Analytical Narratives	E-utils
351	Process Name	g:Profiler
352	Process Name	Enrichr
353	Analytical Narratives	AgentAPI
354	Process Name	g:Profiler
355	Analytical Narratives	E-utils
356	Analytical Narratives	E-utils
357	Process Name	Enrichr
358	Process Name	Enrichr
359	Process Name	Enrichr
360	Process Name	Enrichr
361	Process Name	Enrichr
362	Analytical Narratives	E-utils
363	Analytical Narratives	E-utils
364	Process Name	Enrichr
365	Process Name	Enrichr
366	Process Name	g:Profiler
367	Analytical Narratives	E-utils
368	Analytical Narratives	E-utils
369	Process Name	Enrichr
370	Process Name	Enrichr
371	Analytical Narratives	E-utils
372	Analytical Narratives	E-utils
373	Analytical Narratives	E-utils
374	Process Name	Enrichr
375	Analytical Narratives	E-utils
376	Process Name	Enrichr
377	Process Name	Enrichr
378	Process Name	Enrichr
379	Analytical Narratives	E-utils
380	Analytical Narratives	E-utils
381	Analytical Narratives	E-utils
382	Process Name	Enrichr
383	Process Name	Enrichr
384	Analytical Narratives	E-utils
385	Process Name	Enrichr
386	Analytical Narratives	E-utils
387	Process Name	Enrichr
388	Analytical Narratives	E-utils
389	Process Name	Enrichr
390	Process Name	Enrichr
391	Process Name	Enrichr
392	Analytical Narratives	E-utils
393	Analytical Narratives	E-utils
394	Process Name	Enrichr
395	Process Name	Enrichr
396	Analytical Narratives	E-utils
397	Process Name	Enrichr
398	Analytical Narratives	E-utils
399	Analytical Narratives	E-utils
400	Analytical Narratives	E-utils
401	Process Name	Enrichr
402	Analytical Narratives	E-utils
403	Analytical Narratives	E-utils
404	Analytical Narratives	E-utils
405	Analytical Narratives	E-utils
406	Process Name	Enrichr
407	Analytical Narratives	E-utils
408	Process Name	Enrichr
409	Process Name	Enrichr
410	Analytical Narratives	AgentAPI
411	Analytical Narratives	E-utils
412	Analytical Narratives	E-utils
413	Process Name	Enrichr
414	Analytical Narratives	AgentAPI
415	Analytical Narratives	E-utils
416	Process Name	Enrichr
417	Analytical Narratives	E-utils
418	Analytical Narratives	Enrichr
419	Analytical Narratives	E-utils
420	Analytical Narratives	E-utils
421	Process Name	Enrichr
422	Process Name	g:Profiler
423	Analytical Narratives	E-utils
424	Analytical Narratives	E-utils
425	Analytical Narratives	E-utils
426	Analytical Narratives	E-utils
427	Analytical Narratives	E-utils
428	Analytical Narratives	AgentAPI
429	Analytical Narratives	AgentAPI
430	Analytical Narratives	E-utils
431	Analytical Narratives	AgentAPI
432	Process Name	Enrichr
433	Analytical Narratives	E-utils
434	Analytical Narratives	E-utils
435	Process Name	Enrichr
436	Analytical Narratives	E-utils
437	Analytical Narratives	AgentAPI
438	Process Name	Enrichr
439	Process Name	Enrichr
440	Process Name	Enrichr
441	Process Name	Enrichr
442	Analytical Narratives	E-utils
443	Analytical Narratives	E-utils
444	Process Name	Enrichr
445	Process Name	Enrichr
446	Process Name	Enrichr
447	Analytical Narratives	E-utils
448	Analytical Narratives	E-utils
449	Analytical Narratives	AgentAPI
450	Process Name	Enrichr
451	Analytical Narratives	E-utils
452	Analytical Narratives	E-utils
453	Analytical Narratives	E-utils
454	Process Name	Enrichr
455	Process Name	Enrichr
456	Process Name	Enrichr
457	Analytical Narratives	E-utils
458	Process Name	Enrichr
459	Process Name	Enrichr
460	Analytical Narratives	E-utils
461	Analytical Narratives	E-utils
462	Process Name	Enrichr
463	Process Name	Enrichr
464	Analytical Narratives	AgentAPI
465	Process Name	Enrichr
466	Process Name	Enrichr
467	Process Name	Enrichr
468	Process Name	Enrichr
469	Process Name	Enrichr
470	Analytical Narratives	AgentAPI
471	Analytical Narratives	E-utils
472	Process Name	Enrichr
473	Process Name	Enrichr
474	Analytical Narratives	E-utils
475	Process Name	Enrichr
476	Analytical Narratives	E-utils
477	Process Name	Enrichr
478	Analytical Narratives	E-utils
479	Analytical Narratives	E-utils
480	Process Name	Enrichr
481	Analytical Narratives	E-utils
482	Process Name	g:Profiler
483	Analytical Narratives	E-utils
484	Process Name	Enrichr
485	Process Name	g:Profiler
486	Analytical Narratives	E-utils
487	Process Name	Enrichr
488	Analytical Narratives	AgentAPI
489	Analytical Narratives	E-utils
490	Analytical Narratives	E-utils
491	Process Name	g:Profiler
492	Analytical Narratives	Enrichr
493	Process Name	Enrichr
494	Process Name	Enrichr
495	Analytical Narratives	E-utils
496	Analytical Narratives	E-utils
497	Analytical Narratives	E-utils
498	Process Name	Enrichr
499	Process Name	g:Profiler
500	Process Name	Enrichr
501	Analytical Narratives	E-utils
502	Process Name	g:Profiler
503	Analytical Narratives	E-utils
504	Analytical Narratives	E-utils
505	Analytical Narratives	E-utils
506	Process Name	Enrichr
507	Process Name	Enrichr
508	Process Name	Enrichr
509	Process Name	Enrichr
510	Process Name	Enrichr
511	Process Name	Enrichr
512	Process Name	g:Profiler
513	Process Name	Enrichr
514	Analytical Narratives	E-utils
515	Analytical Narratives	E-utils
516	Process Name	Enrichr
517	Analytical Narratives	E-utils
518	Analytical Narratives	AgentAPI
519	Process Name	Enrichr
520	Process Name	Enrichr
521	Process Name	Enrichr
522	Analytical Narratives	AgentAPI
523	Analytical Narratives	AgentAPI
524	Analytical Narratives	E-utils
525	Process Name	Enrichr
526	Process Name	Enrichr
527	Analytical Narratives	AgentAPI
528	Analytical Narratives	E-utils
529	Process Name	Enrichr
530	Analytical Narratives	E-utils
531	Analytical Narratives	E-utils
532	Analytical Narratives	AgentAPI
533	Process Name	g:Profiler
534	Process Name	g:Profiler
535	Analytical Narratives	AgentAPI
536	Analytical Narratives	E-utils
537	Analytical Narratives	AgentAPI
538	Analytical Narratives	E-utils
539	Process Name	Enrichr
540	Process Name	Enrichr
541	Process Name	Enrichr
542	Analytical Narratives	E-utils
543	Process Name	Enrichr
544	Process Name	Enrichr
545	Process Name	Enrichr
546	Analytical Narratives	E-utils
547	Analytical Narratives	AgentAPI
548	Analytical Narratives	AgentAPI
549	Analytical Narratives	E-utils
550	Analytical Narratives	AgentAPI
551	Analytical Narratives	E-utils
552	Process Name	Enrichr
553	Process Name	Enrichr
554	Analytical Narratives	E-utils
555	Process Name	Enrichr
556	Process Name	Enrichr
557	Analytical Narratives	AgentAPI
558	Process Name	g:Profiler
559	Analytical Narratives	E-utils
560	Process Name	Enrichr
561	Analytical Narratives	AgentAPI
562	Analytical Narratives	E-utils
563	Analytical Narratives	E-utils
564	Process Name	Enrichr
565	Process Name	Enrichr
566	Analytical Narratives	E-utils
567	Process Name	Enrichr
568	Analytical Narratives	E-utils
569	Analytical Narratives	E-utils
570	Process Name	Enrichr
571	Process Name	Enrichr
572	Analytical Narratives	E-utils
573	Process Name	Enrichr
574	Analytical Narratives	E-utils
575	Analytical Narratives	E-utils
576	Process Name	E-utils
577	Analytical Narratives	E-utils
578	Process Name	Enrichr
579	Process Name	Enrichr
580	Process Name	g:Profiler
581	Analytical Narratives	E-utils
582	Analytical Narratives	AgentAPI
583	Analytical Narratives	AgentAPI
584	Analytical Narratives	E-utils
585	Process Name	Enrichr
586	Process Name	Enrichr
587	Analytical Narratives	E-utils
588	Analytical Narratives	E-utils
589	Analytical Narratives	E-utils
590	Process Name	Enrichr
591	Analytical Narratives	E-utils
592	Analytical Narratives	E-utils
593	Analytical Narratives	E-utils
594	Process Name	Enrichr
595	Process Name	Enrichr
596	Process Name	Enrichr
597	Process Name	Enrichr
598	Process Name	Enrichr
599	Process Name	Enrichr
600	Process Name	Enrichr
601	Analytical Narratives	E-utils
602	Analytical Narratives	AgentAPI
603	Process Name	Enrichr
604	Analytical Narratives	E-utils
605	Analytical Narratives	E-utils
606	Process Name	Enrichr
607	Process Name	Enrichr
608	Process Name	Enrichr
609	Process Name	Enrichr
610	Analytical Narratives	AgentAPI
611	Process Name	Enrichr
612	Process Name	Enrichr
613	Analytical Narratives	E-utils
614	Analytical Narratives	E-utils
615	Analytical Narratives	AgentAPI
616	Analytical Narratives	E-utils
617	Analytical Narratives	E-utils
618	Process Name	Enrichr
619	Analytical Narratives	E-utils
620	Analytical Narratives	E-utils
621	Analytical Narratives	AgentAPI
622	Analytical Narratives	E-utils
623	Process Name	Enrichr
624	Process Name	Enrichr
625	Process Name	Enrichr
626	Process Name	Enrichr
627	Analytical Narratives	AgentAPI
628	Analytical Narratives	E-utils
629	Analytical Narratives	E-utils
630	Analytical Narratives	E-utils
631	Analytical Narratives	AgentAPI
632	Analytical Narratives	AgentAPI
633	Analytical Narratives	E-utils
634	Analytical Narratives	E-utils
635	Analytical Narratives	E-utils
636	Process Name	Enrichr
637	Analytical Narratives	AgentAPI
638	Analytical Narratives	AgentAPI
639	Process Name	E-utils
640	Analytical Narratives	AgentAPI
641	Analytical Narratives	E-utils
642	Process Name	Enrichr
643	Analytical Narratives	AgentAPI
644	Process Name	Enrichr
645	Process Name	Enrichr
646	Process Name	Enrichr
647	Process Name	Enrichr
648	Analytical Narratives	E-utils
649	Analytical Narratives	AgentAPI
650	Analytical Narratives	E-utils
651	Analytical Narratives	E-utils
652	Process Name	Enrichr
653	Process Name	Enrichr
654	Analytical Narratives	E-utils
655	Process Name	Enrichr
656	Process Name	Enrichr
657	Analytical Narratives	E-utils
658	Analytical Narratives	E-utils
659	Process Name	Enrichr
660	Process Name	Enrichr
661	Process Name	Enrichr
662	Analytical Narratives	E-utils
663	Process Name	Enrichr
664	Process Name	Enrichr
665	Process Name	Enrichr
666	Process Name	Enrichr
667	Analytical Narratives	E-utils
668	Analytical Narratives	E-utils
669	Process Name	Enrichr
670	Analytical Narratives	AgentAPI
671	Process Name	E-utils
672	Analytical Narratives	E-utils
673	Process Name	Enrichr
674	Analytical Narratives	E-utils
675	Process Name	Enrichr
676	Process Name	Enrichr
677	Process Name	Enrichr
678	Process Name	Enrichr
679	Analytical Narratives	E-utils
680	Process Name	Enrichr
681	Process Name	Enrichr
682	Process Name	g:Profiler
683	Analytical Narratives	E-utils
684	Process Name	g:Profiler
685	Analytical Narratives	E-utils
686	Process Name	Enrichr
687	Analytical Narratives	E-utils
688	Process Name	Enrichr
689	Analytical Narratives	E-utils
690	Analytical Narratives	E-utils
691	Analytical Narratives	E-utils
692	Analytical Narratives	AgentAPI
693	Analytical Narratives	AgentAPI
694	Process Name	Enrichr
695	Analytical Narratives	E-utils
696	Analytical Narratives	E-utils
697	Process Name	g:Profiler
698	Analytical Narratives	E-utils
699	Analytical Narratives	E-utils
700	Analytical Narratives	AgentAPI
701	Analytical Narratives	E-utils
702	Process Name	Enrichr
703	Process Name	Enrichr
704	Analytical Narratives	E-utils
705	Analytical Narratives	E-utils
706	Analytical Narratives	E-utils
707	Analytical Narratives	E-utils
708	Analytical Narratives	E-utils
709	Analytical Narratives	E-utils
710	Process Name	Enrichr
711	Analytical Narratives	E-utils
712	Analytical Narratives	E-utils
713	Process Name	Enrichr
714	Analytical Narratives	AgentAPI
715	Analytical Narratives	E-utils
716	Analytical Narratives	E-utils
717	Process Name	Enrichr
718	Analytical Narratives	E-utils
719	Process Name	Enrichr
720	Process Name	Enrichr
721	Process Name	Enrichr
722	Analytical Narratives	AgentAPI
723	Analytical Narratives	E-utils
724	Analytical Narratives	E-utils
725	Analytical Narratives	E-utils
726	Process Name	Enrichr
727	Process Name	Enrichr
728	Analytical Narratives	E-utils
729	Process Name	Enrichr
730	Analytical Narratives	E-utils
731	Analytical Narratives	E-utils
732	Process Name	Enrichr
733	Analytical Narratives	E-utils
734	Analytical Narratives	E-utils
735	Process Name	Enrichr
736	Analytical Narratives	E-utils
737	Analytical Narratives	AgentAPI
738	Process Name	Enrichr
739	Analytical Narratives	E-utils
740	Analytical Narratives	AgentAPI
741	Analytical Narratives	E-utils
742	Process Name	Enrichr
743	Process Name	Enrichr
744	Process Name	Enrichr
745	Process Name	g:Profiler
746	Process Name	g:Profiler
747	Analytical Narratives	E-utils
748	Process Name	Enrichr
749	Analytical Narratives	E-utils
750	Process Name	Enrichr
751	Analytical Narratives	AgentAPI
752	Analytical Narratives	E-utils
753	Process Name	Enrichr
754	Analytical Narratives	E-utils
755	Process Name	Enrichr
756	Process Name	Enrichr
757	Process Name	Enrichr
758	Analytical Narratives	AgentAPI
759	Analytical Narratives	E-utils
760	Analytical Narratives	AgentAPI
761	Analytical Narratives	E-utils
762	Analytical Narratives	E-utils
763	Analytical Narratives	E-utils
764	Analytical Narratives	E-utils
765	Process Name	Enrichr
766	Process Name	Enrichr
767	Analytical Narratives	E-utils
768	Process Name	Enrichr
769	Process Name	Enrichr
770	Process Name	g:Profiler
771	Analytical Narratives	E-utils
772	Process Name	Enrichr
773	Process Name	Enrichr
774	Process Name	Enrichr
775	Analytical Narratives	E-utils
776	Process Name	Enrichr
777	Analytical Narratives	E-utils
778	Analytical Narratives	AgentAPI
779	Process Name	Enrichr
780	Process Name	Enrichr
781	Process Name	Enrichr
782	Process Name	Enrichr
783	Process Name	Enrichr
784	Analytical Narratives	E-utils
785	Analytical Narratives	E-utils
786	Analytical Narratives	E-utils
787	Analytical Narratives	E-utils
788	Analytical Narratives	E-utils
789	Process Name	Enrichr
790	Analytical Narratives	E-utils
791	Analytical Narratives	AgentAPI
792	Analytical Narratives	E-utils
793	Process Name	Enrichr
794	Process Name	Enrichr
795	Analytical Narratives	E-utils
796	Analytical Narratives	Enrichr
797	Analytical Narratives	E-utils
798	Analytical Narratives	E-utils
799	Process Name	Enrichr
800	Process Name	Enrichr
801	Process Name	Enrichr
802	Process Name	Enrichr
803	Analytical Narratives	AgentAPI
804	Analytical Narratives	E-utils
805	Analytical Narratives	E-utils
806	Process Name	Enrichr
807	Process Name	Enrichr
808	Analytical Narratives	AgentAPI
809	Analytical Narratives	E-utils
810	Analytical Narratives	E-utils
811	Analytical Narratives	E-utils
812	Analytical Narratives	E-utils
813	Process Name	Enrichr
814	Process Name	Enrichr
815	Process Name	Enrichr
816	Process Name	Enrichr
817	Analytical Narratives	E-utils
818	Process Name	Enrichr
819	Process Name	Enrichr
820	Process Name	Enrichr
821	Analytical Narratives	E-utils
822	Analytical Narratives	E-utils
823	Process Name	Enrichr
824	Analytical Narratives	E-utils
825	Process Name	g:Profiler
826	Process Name	Enrichr
827	Analytical Narratives	E-utils
828	Analytical Narratives	AgentAPI
829	Analytical Narratives	AgentAPI
830	Analytical Narratives	AgentAPI
831	Process Name	Enrichr
832	Process Name	Enrichr
833	Analytical Narratives	E-utils
834	Analytical Narratives	E-utils
835	Analytical Narratives	E-utils
836	Analytical Narratives	E-utils
837	Analytical Narratives	E-utils
838	Process Name	Enrichr
839	Analytical Narratives	E-utils
840	Analytical Narratives	E-utils
841	Analytical Narratives	E-utils
842	Analytical Narratives	E-utils
843	Process Name	Enrichr
844	Process Name	Enrichr
845	Analytical Narratives	E-utils
846	Analytical Narratives	E-utils
847	Process Name	Enrichr
848	Process Name	Enrichr
849	Analytical Narratives	AgentAPI
850	Process Name	Enrichr
851	Analytical Narratives	E-utils
852	Process Name	Enrichr
853	Analytical Narratives	E-utils
854	Process Name	Enrichr
855	Analytical Narratives	E-utils
856	Process Name	Enrichr
857	Process Name	Enrichr
858	Process Name	Enrichr
859	Analytical Narratives	E-utils
860	Process Name	g:Profiler
861	Analytical Narratives	E-utils
862	Analytical Narratives	E-utils
863	Process Name	Enrichr
864	Analytical Narratives	AgentAPI
865	Analytical Narratives	E-utils
866	Analytical Narratives	AgentAPI
867	Process Name	Enrichr
868	Analytical Narratives	AgentAPI
869	Analytical Narratives	AgentAPI
870	Process Name	g:Profiler
871	Analytical Narratives	E-utils
872	Process Name	Enrichr
873	Process Name	Enrichr
874	Process Name	Enrichr
875	Analytical Narratives	E-utils
876	Process Name	Enrichr
877	Analytical Narratives	E-utils
878	Process Name	Enrichr
879	Analytical Narratives	AgentAPI
880	Analytical Narratives	E-utils
881	Analytical Narratives	E-utils
882	Analytical Narratives	E-utils
883	Analytical Narratives	E-utils
884	Process Name	Enrichr
885	Analytical Narratives	E-utils
886	Process Name	Enrichr
887	Analytical Narratives	AgentAPI
888	Process Name	Enrichr
889	Analytical Narratives	AgentAPI
890	Process Name	Enrichr
891	Analytical Narratives	AgentAPI
892	Analytical Narratives	E-utils
893	Analytical Narratives	E-utils
894	Process Name	Enrichr
895	Process Name	g:Profiler
896	Process Name	Enrichr
897	Process Name	Enrichr
898	Analytical Narratives	E-utils
899	Process Name	Enrichr
900	Analytical Narratives	E-utils
901	Process Name	Enrichr
902	Analytical Narratives	E-utils
903	Analytical Narratives	AgentAPI
904	Analytical Narratives	E-utils
905	Process Name	Enrichr
906	Process Name	Enrichr
907	Analytical Narratives	E-utils
908	Process Name	Enrichr
909	Analytical Narratives	E-utils
910	Process Name	Enrichr
911	Analytical Narratives	E-utils
912	Analytical Narratives	AgentAPI
913	Analytical Narratives	E-utils
914	Analytical Narratives	AgentAPI
915	Process Name	Enrichr
916	Analytical Narratives	E-utils
917	Analytical Narratives	E-utils
918	Analytical Narratives	AgentAPI
919	Analytical Narratives	E-utils
920	Analytical Narratives	E-utils
921	Analytical Narratives	E-utils
922	Analytical Narratives	E-utils
923	Analytical Narratives	AgentAPI
924	Process Name	g:Profiler
925	Process Name	Enrichr
926	Process Name	Enrichr
927	Analytical Narratives	E-utils
928	Process Name	Enrichr
929	Analytical Narratives	E-utils
930	Analytical Narratives	AgentAPI
931	Process Name	Enrichr
932	Analytical Narratives	E-utils
933	Process Name	Enrichr
934	Process Name	Enrichr
935	Process Name	Enrichr
936	Process Name	Enrichr
937	Process Name	Enrichr
938	Analytical Narratives	AgentAPI
939	Analytical Narratives	AgentAPI
940	Analytical Narratives	E-utils
941	Process Name	Enrichr
942	Process Name	g:Profiler
943	Process Name	g:Profiler
944	Analytical Narratives	AgentAPI
945	Analytical Narratives	AgentAPI
946	Analytical Narratives	E-utils
947	Analytical Narratives	E-utils
948	Process Name	Enrichr
949	Analytical Narratives	E-utils
950	Process Name	Enrichr
951	Analytical Narratives	E-utils
952	Process Name	Enrichr
953	Process Name	Enrichr
954	Analytical Narratives	E-utils
955	Process Name	Enrichr
956	Process Name	Enrichr
957	Process Name	Enrichr
958	Process Name	Enrichr
959	Analytical Narratives	AgentAPI
960	Process Name	Enrichr
961	Process Name	Enrichr
962	Analytical Narratives	E-utils
963	Process Name	Enrichr
964	Analytical Narratives	E-utils
965	Process Name	Enrichr
966	Process Name	Enrichr
967	Analytical Narratives	AgentAPI
968	Analytical Narratives	E-utils
969	Process Name	Enrichr
970	Process Name	Enrichr
971	Process Name	Enrichr
972	Process Name	Enrichr
973	Analytical Narratives	E-utils
974	Process Name	Enrichr
975	Process Name	Enrichr
976	Process Name	Enrichr
977	Process Name	Enrichr
978	Analytical Narratives	E-utils
979	Analytical Narratives	E-utils
980	Process Name	Enrichr
981	Process Name	Enrichr
982	Process Name	Enrichr
983	Process Name	Enrichr
984	Process Name	Enrichr
985	Analytical Narratives	E-utils
986	Process Name	Enrichr
987	Process Name	Enrichr
988	Process Name	Enrichr
989	Process Name	Enrichr
990	Analytical Narratives	E-utils
991	Analytical Narratives	E-utils
992	Analytical Narratives	E-utils
993	Analytical Narratives	AgentAPI
994	Analytical Narratives	Enrichr
995	Process Name	g:Profiler
996	Process Name	Enrichr
997	Analytical Narratives	E-utils
998	Process Name	Enrichr
999	Process Name	Enrichr
1000	Analytical Narratives	E-utils
1001	Analytical Narratives	E-utils
1002	Analytical Narratives	E-utils
1003	Analytical Narratives	E-utils
1004	Process Name	Enrichr
1005	Analytical Narratives	AgentAPI
1006	Process Name	Enrichr
1007	Analytical Narratives	E-utils
1008	Analytical Narratives	E-utils
1009	Analytical Narratives	E-utils
1010	Process Name	Enrichr
1011	Process Name	Enrichr
1012	Analytical Narratives	E-utils
1013	Analytical Narratives	E-utils
1014	Analytical Narratives	E-utils
1015	Analytical Narratives	AgentAPI
1016	Analytical Narratives	E-utils
1017	Analytical Narratives	AgentAPI
1018	Process Name	Enrichr
1019	Process Name	Enrichr
1020	Process Name	Enrichr
1021	Process Name	Enrichr
1022	Process Name	Enrichr
1023	Process Name	Enrichr
1024	Analytical Narratives	E-utils
1025	Analytical Narratives	E-utils
1026	Analytical Narratives	E-utils
1027	Process Name	Enrichr
1028	Process Name	g:Profiler
1029	Analytical Narratives	E-utils
1030	Analytical Narratives	AgentAPI
1031	Process Name	Enrichr
1032	Analytical Narratives	E-utils
1033	Analytical Narratives	AgentAPI
1034	Analytical Narratives	E-utils
1035	Process Name	Enrichr
1036	Process Name	Enrichr
1037	Analytical Narratives	E-utils
1038	Analytical Narratives	E-utils
1039	Analytical Narratives	E-utils
1040	Process Name	g:Profiler
1041	Analytical Narratives	E-utils
1042	Process Name	Enrichr
1043	Process Name	Enrichr
1044	Analytical Narratives	E-utils
1045	Process Name	Enrichr
1046	Analytical Narratives	E-utils
1047	Process Name	Enrichr
1048	Analytical Narratives	E-utils
1049	Process Name	Enrichr
1050	Process Name	Enrichr
1051	Analytical Narratives	E-utils
1052	Process Name	Enrichr
1053	Process Name	Enrichr
1054	Process Name	Enrichr
1055	Process Name	Enrichr
1056	Process Name	g:Profiler
1057	Analytical Narratives	AgentAPI
1058	Process Name	g:Profiler
1059	Process Name	Enrichr
1060	Process Name	Enrichr
1061	Process Name	Enrichr
1062	Process Name	Enrichr
1063	Analytical Narratives	E-utils
1064	Process Name	Enrichr
1065	Process Name	Enrichr
1066	Process Name	Enrichr
1067	Analytical Narratives	AgentAPI
1068	Process Name	Enrichr
1069	Process Name	Enrichr
1070	Process Name	g:Profiler
1071	Process Name	Enrichr
1072	Process Name	Enrichr
1073	Process Name	Enrichr
1074	Analytical Narratives	E-utils
1075	Analytical Narratives	E-utils
1076	Analytical Narratives	E-utils
1077	Analytical Narratives	E-utils
1078	Analytical Narratives	E-utils
1079	Process Name	Enrichr
1080	Analytical Narratives	E-utils
1081	Analytical Narratives	E-utils
1082	Analytical Narratives	E-utils
1083	Analytical Narratives	AgentAPI
1084	Analytical Narratives	E-utils
1085	Analytical Narratives	E-utils
1086	Analytical Narratives	E-utils
1087	Analytical Narratives	E-utils
1088	Analytical Narratives	AgentAPI
1089	Process Name	Enrichr
1090	Analytical Narratives	E-utils
1091	Process Name	g:Profiler
1092	Analytical Narratives	AgentAPI
1093	Process Name	Enrichr
1094	Process Name	Enrichr
1095	Analytical Narratives	AgentAPI
1096	Process Name	Enrichr
1097	Analytical Narratives	E-utils
1098	Process Name	Enrichr
1099	Analytical Narratives	E-utils
1100	Analytical Narratives	E-utils
1101	Process Name	Enrichr
1102	Process Name	Enrichr
1103	Process Name	Enrichr
1104	Analytical Narratives	E-utils
1105	Analytical Narratives	E-utils
1106	Analytical Narratives	E-utils
1107	Process Name	Enrichr
1108	Analytical Narratives	AgentAPI
1109	Analytical Narratives	AgentAPI
1110	Analytical Narratives	E-utils
1111	Analytical Narratives	E-utils
1112	Process Name	Enrichr
1113	Process Name	Enrichr
1114	Process Name	Enrichr
1115	Process Name	Enrichr
1116	Process Name	Enrichr
1117	Analytical Narratives	E-utils
1118	Analytical Narratives	E-utils
1119	Process Name	Enrichr
1120	Analytical Narratives	E-utils
1121	Analytical Narratives	E-utils
1122	Process Name	Enrichr
1123	Analytical Narratives	E-utils
1124	Analytical Narratives	E-utils
1125	Process Name	g:Profiler
1126	Process Name	Enrichr
1127	Process Name	Enrichr
1128	Analytical Narratives	E-utils
1129	Analytical Narratives	E-utils
1130	Process Name	Enrichr
1131	Process Name	Enrichr
1132	Analytical Narratives	AgentAPI
1133	Process Name	Enrichr
1134	Analytical Narratives	E-utils
1135	Analytical Narratives	AgentAPI
1136	Process Name	Enrichr
1137	Process Name	Enrichr
1138	Analytical Narratives	E-utils
1139	Process Name	Enrichr
1140	Process Name	Enrichr
1141	Analytical Narratives	E-utils
1142	Analytical Narratives	E-utils
1143	Process Name	g:Profiler
1144	Process Name	Enrichr
1145	Analytical Narratives	E-utils
1146	Process Name	Enrichr
1147	Analytical Narratives	E-utils
1148	Process Name	Enrichr
1149	Analytical Narratives	E-utils
1150	Process Name	g:Profiler
1151	Process Name	Enrichr
1152	Analytical Narratives	E-utils
1153	Process Name	Enrichr
1154	Analytical Narratives	E-utils
1155	Process Name	Enrichr
1156	Analytical Narratives	E-utils
1157	Process Name	Enrichr
1158	Analytical Narratives	AgentAPI
1159	Analytical Narratives	E-utils
1160	Analytical Narratives	E-utils
1161	Process Name	Enrichr
1162	Analytical Narratives	E-utils
1163	Analytical Narratives	E-utils
1164	Analytical Narratives	E-utils
1165	Process Name	Enrichr
1166	Process Name	Enrichr
1167	Process Name	Enrichr
1168	Process Name	Enrichr
1169	Analytical Narratives	E-utils
1170	Process Name	Enrichr
1171	Analytical Narratives	AgentAPI
1172	Analytical Narratives	AgentAPI
1173	Analytical Narratives	AgentAPI
1174	Process Name	Enrichr
1175	Analytical Narratives	E-utils
1176	Process Name	Enrichr
1177	Analytical Narratives	E-utils
1178	Analytical Narratives	E-utils
1179	Analytical Narratives	E-utils
1180	Analytical Narratives	E-utils
1181	Analytical Narratives	AgentAPI
1182	Process Name	Enrichr
1183	Process Name	g:Profiler
1184	Process Name	Enrichr
1185	Analytical Narratives	AgentAPI
1186	Process Name	Enrichr
1187	Process Name	Enrichr
1188	Process Name	Enrichr
1189	Analytical Narratives	AgentAPI
1190	Process Name	g:Profiler
1191	Analytical Narratives	E-utils
1192	Analytical Narratives	AgentAPI
1193	Analytical Narratives	E-utils
1194	Analytical Narratives	AgentAPI
1195	Process Name	Enrichr
1196	Analytical Narratives	E-utils
1197	Analytical Narratives	E-utils
1198	Analytical Narratives	E-utils
1199	Process Name	Enrichr
1200	Process Name	Enrichr
1201	Process Name	Enrichr
1202	Analytical Narratives	E-utils
1203	Analytical Narratives	AgentAPI
1204	Analytical Narratives	E-utils
1205	Analytical Narratives	E-utils
1206	Analytical Narratives	E-utils
1207	Process Name	Enrichr
1208	Analytical Narratives	E-utils
1209	Analytical Narratives	AgentAPI
1210	Process Name	Enrichr
1211	Analytical Narratives	AgentAPI
1212	Process Name	g:Profiler
1213	Process Name	Enrichr
1214	Analytical Narratives	AgentAPI
1215	Analytical Narratives	E-utils
1216	Process Name	g:Profiler
1217	Analytical Narratives	E-utils
1218	Analytical Narratives	AgentAPI
1219	Analytical Narratives	E-utils
1220	Process Name	g:Profiler
1221	Analytical Narratives	E-utils
1222	Process Name	Enrichr
1223	Analytical Narratives	E-utils
1224	Analytical Narratives	E-utils
1225	Process Name	Enrichr
1226	Analytical Narratives	AgentAPI
1227	Process Name	Enrichr
1228	Analytical Narratives	E-utils
1229	Process Name	g:Profiler
1230	Process Name	Enrichr
1231	Analytical Narratives	E-utils
1232	Process Name	Enrichr
1233	Analytical Narratives	E-utils
1234	Analytical Narratives	E-utils
1235	Analytical Narratives	AgentAPI
1236	Process Name	Enrichr
1237	Analytical Narratives	E-utils
1238	Process Name	Enrichr
1239	Analytical Narratives	AgentAPI
1240	Process Name	Enrichr
1241	Process Name	Enrichr
1242	Analytical Narratives	E-utils
1243	Process Name	Enrichr
1244	Analytical Narratives	E-utils
1245	Analytical Narratives	AgentAPI
1246	Process Name	g:Profiler
1247	Analytical Narratives	AgentAPI
1248	Analytical Narratives	E-utils
1249	Analytical Narratives	E-utils
1250	Analytical Narratives	AgentAPI
1251	Process Name	Enrichr
1252	Process Name	Enrichr
1253	Analytical Narratives	E-utils
1254	Analytical Narratives	AgentAPI
1255	Process Name	Enrichr
1256	Analytical Narratives	E-utils
1257	Analytical Narratives	AgentAPI
1258	Process Name	Enrichr
1259	Analytical Narratives	E-utils
1260	Process Name	Enrichr
1261	Process Name	Enrichr
1262	Process Name	Enrichr
1263	Analytical Narratives	E-utils
1264	Process Name	Enrichr
1265	Analytical Narratives	E-utils
1266	Analytical Narratives	E-utils
1267	Process Name	Enrichr
1268	Analytical Narratives	E-utils
1269	Process Name	Enrichr
1270	Analytical Narratives	E-utils
1271	Process Name	Enrichr
1272	Process Name	Enrichr
1273	Analytical Narratives	E-utils
1274	Process Name	Enrichr
1275	Analytical Narratives	E-utils
1276	Analytical Narratives	E-utils
1277	Analytical Narratives	E-utils
1278	Analytical Narratives	E-utils
1279	Analytical Narratives	AgentAPI
1280	Process Name	Enrichr
1281	Process Name	Enrichr
1282	Analytical Narratives	E-utils
1283	Analytical Narratives	E-utils
1284	Process Name	Enrichr
1285	Process Name	Enrichr
1286	Analytical Narratives	AgentAPI
1287	Process Name	Enrichr
1288	Analytical Narratives	AgentAPI
1289	Process Name	Enrichr
1290	Analytical Narratives	E-utils
1291	Analytical Narratives	E-utils
1292	Analytical Narratives	E-utils
1293	Analytical Narratives	E-utils
1294	Process Name	Enrichr
1295	Analytical Narratives	AgentAPI
1296	Analytical Narratives	E-utils
1297	Process Name	Enrichr
1298	Process Name	Enrichr
1299	Analytical Narratives	E-utils
1300	Process Name	Enrichr
1301	Process Name	Enrichr
1302	Process Name	g:Profiler
1303	Analytical Narratives	E-utils
1304	Analytical Narratives	E-utils
1305	Process Name	Enrichr
1306	Analytical Narratives	AgentAPI
1307	Process Name	Enrichr
1308	Analytical Narratives	AgentAPI
1309	Analytical Narratives	E-utils
1310	Process Name	Enrichr
1311	Analytical Narratives	AgentAPI
1312	Analytical Narratives	E-utils
1313	Process Name	Enrichr
1314	Analytical Narratives	E-utils
1315	Analytical Narratives	E-utils
1316	Analytical Narratives	E-utils
1317	Analytical Narratives	E-utils
1318	Process Name	Enrichr
1319	Analytical Narratives	E-utils
1320	Analytical Narratives	E-utils
1321	Analytical Narratives	E-utils
1322	Analytical Narratives	E-utils
1323	Analytical Narratives	AgentAPI
1324	Analytical Narratives	E-utils
1325	Process Name	Enrichr
1326	Process Name	Enrichr
1327	Process Name	Enrichr
1328	Analytical Narratives	AgentAPI
1329	Process Name	Enrichr
1330	Analytical Narratives	E-utils
1331	Analytical Narratives	E-utils
1332	Process Name	Enrichr
1333	Process Name	Enrichr
1334	Analytical Narratives	AgentAPI
1335	Analytical Narratives	AgentAPI
1336	Process Name	Enrichr
1337	Analytical Narratives	E-utils
1338	Process Name	Enrichr
1339	Analytical Narratives	E-utils
1340	Analytical Narratives	E-utils
1341	Analytical Narratives	E-utils
1342	Process Name	Enrichr
1343	Analytical Narratives	E-utils
1344	Analytical Narratives	E-utils
1345	Analytical Narratives	E-utils
1346	Process Name	Enrichr
1347	Analytical Narratives	AgentAPI
1348	Process Name	Enrichr
1349	Analytical Narratives	E-utils
1350	Analytical Narratives	E-utils
1351	Process Name	Enrichr
1352	Process Name	Enrichr
1353	Analytical Narratives	E-utils
1354	Analytical Narratives	AgentAPI
1355	Analytical Narratives	E-utils
1356	Analytical Narratives	E-utils
1357	Process Name	Enrichr
1358	Process Name	Enrichr
1359	Process Name	Enrichr
1360	Analytical Narratives	AgentAPI
1361	Analytical Narratives	E-utils
1362	Analytical Narratives	E-utils
1363	Analytical Narratives	E-utils
1364	Process Name	Enrichr
1365	Process Name	Enrichr
1366	Analytical Narratives	E-utils
1367	Process Name	Enrichr
1368	Analytical Narratives	E-utils
1369	Analytical Narratives	E-utils
1370	Process Name	Enrichr
1371	Process Name	g:Profiler
1372	Analytical Narratives	E-utils
1373	Analytical Narratives	AgentAPI
1374	Analytical Narratives	E-utils
1375	Analytical Narratives	E-utils
1376	Analytical Narratives	E-utils
1377	Process Name	Enrichr
1378	Process Name	Enrichr
1379	Analytical Narratives	AgentAPI
1380	Analytical Narratives	E-utils
1381	Analytical Narratives	E-utils
1382	Analytical Narratives	E-utils
1383	Process Name	Enrichr
1384	Process Name	Enrichr
1385	Analytical Narratives	E-utils
1386	Analytical Narratives	E-utils
1387	Process Name	Enrichr
1388	Process Name	Enrichr
1389	Analytical Narratives	E-utils
1390	Analytical Narratives	AgentAPI
1391	Analytical Narratives	E-utils
1392	Analytical Narratives	E-utils
1393	Process Name	Enrichr
1394	Analytical Narratives	AgentAPI
1395	Analytical Narratives	E-utils
1396	Process Name	Enrichr
1397	Analytical Narratives	E-utils
1398	Analytical Narratives	E-utils
1399	Analytical Narratives	E-utils
1400	Analytical Narratives	AgentAPI
1401	Process Name	Enrichr
1402	Analytical Narratives	E-utils
1403	Process Name	Enrichr
1404	Analytical Narratives	E-utils
1405	Analytical Narratives	E-utils
1406	Process Name	Enrichr
1407	Analytical Narratives	E-utils
1408	Process Name	Enrichr
1409	Analytical Narratives	AgentAPI
1410	Analytical Narratives	E-utils
1411	Process Name	Enrichr
1412	Analytical Narratives	Enrichr
1413	Process Name	Enrichr
1414	Analytical Narratives	AgentAPI
1415	Process Name	Enrichr
1416	Process Name	Enrichr
1417	Analytical Narratives	E-utils
1418	Process Name	Enrichr
1419	Process Name	Enrichr
1420	Process Name	Enrichr
1421	Process Name	Enrichr
1422	Analytical Narratives	E-utils
1423	Process Name	Enrichr
1424	Analytical Narratives	E-utils
1425	Process Name	Enrichr
1426	Process Name	Enrichr
1427	Analytical Narratives	E-utils
1428	Process Name	Enrichr
1429	Process Name	Enrichr
1430	Process Name	Enrichr
1431	Analytical Narratives	E-utils
1432	Process Name	Enrichr
1433	Process Name	Enrichr
1434	Analytical Narratives	E-utils
1435	Analytical Narratives	AgentAPI
1436	Analytical Narratives	AgentAPI
1437	Analytical Narratives	E-utils
1438	Analytical Narratives	E-utils
1439	Process Name	Enrichr
1440	Process Name	Enrichr
1441	Process Name	Enrichr
1442	Analytical Narratives	AgentAPI
1443	Process Name	Enrichr
1444	Analytical Narratives	AgentAPI
1445	Analytical Narratives	E-utils
1446	Analytical Narratives	AgentAPI
1447	Process Name	Enrichr
1448	Analytical Narratives	E-utils
1449	Process Name	Enrichr
1450	Process Name	Enrichr
1451	Analytical Narratives	E-utils
1452	Analytical Narratives	AgentAPI
1453	Process Name	Enrichr
1454	Analytical Narratives	AgentAPI
1455	Analytical Narratives	E-utils
1456	Process Name	Enrichr
1457	Process Name	E-utils
1458	Analytical Narratives	E-utils
1459	Process Name	g:Profiler
1460	Analytical Narratives	E-utils
1461	Process Name	Enrichr
1462	Analytical Narratives	E-utils
1463	Analytical Narratives	AgentAPI
1464	Analytical Narratives	E-utils
1465	Process Name	Enrichr
1466	Process Name	g:Profiler
1467	Analytical Narratives	E-utils
1468	Process Name	E-utils
1469	Analytical Narratives	E-utils
1470	Process Name	Enrichr
1471	Process Name	Enrichr
1472	Process Name	Enrichr
1473	Process Name	Enrichr
1474	Analytical Narratives	AgentAPI
1475	Analytical Narratives	E-utils
1476	Analytical Narratives	AgentAPI
1477	Analytical Narratives	AgentAPI
1478	Process Name	Enrichr
1479	Analytical Narratives	E-utils
1480	Process Name	Enrichr
1481	Analytical Narratives	E-utils
1482	Analytical Narratives	E-utils
1483	Process Name	Enrichr
1484	Process Name	Enrichr
1485	Process Name	Enrichr
1486	Process Name	g:Profiler
1487	Analytical Narratives	E-utils
1488	Analytical Narratives	E-utils
1489	Process Name	Enrichr
1490	Analytical Narratives	E-utils
1491	Process Name	Enrichr
1492	Process Name	Enrichr
1493	Process Name	Enrichr
1494	Analytical Narratives	E-utils
1495	Process Name	Enrichr
1496	Process Name	Enrichr
1497	Process Name	Enrichr
1498	Process Name	Enrichr
1499	Process Name	Enrichr
1500	Process Name	Enrichr
1501	Process Name	Enrichr
1502	Process Name	Enrichr
1503	Analytical Narratives	E-utils
1504	Analytical Narratives	E-utils
1505	Process Name	Enrichr
1506	Process Name	g:Profiler
1507	Process Name	Enrichr
1508	Process Name	Enrichr
1509	Process Name	Enrichr
1510	Analytical Narratives	E-utils
1511	Analytical Narratives	E-utils
1512	Process Name	Enrichr
1513	Process Name	Enrichr
1514	Analytical Narratives	AgentAPI
1515	Analytical Narratives	AgentAPI
1516	Process Name	Enrichr
1517	Process Name	Enrichr
1518	Analytical Narratives	E-utils
1519	Process Name	Enrichr
1520	Analytical Narratives	E-utils
1521	Process Name	Enrichr
1522	Analytical Narratives	E-utils
1523	Analytical Narratives	E-utils
1524	Analytical Narratives	E-utils
1525	Process Name	Enrichr
1526	Process Name	Enrichr
1527	Analytical Narratives	AgentAPI
1528	Process Name	Enrichr
1529	Analytical Narratives	E-utils
1530	Process Name	Enrichr
1531	Process Name	Enrichr
1532	Process Name	Enrichr
1533	Process Name	g:Profiler
1534	Process Name	Enrichr
1535	Process Name	Enrichr
1536	Analytical Narratives	E-utils
1537	Process Name	Enrichr
1538	Process Name	Enrichr
1539	Process Name	Enrichr
1540	Analytical Narratives	AgentAPI
1541	Analytical Narratives	E-utils
1542	Process Name	Enrichr
1543	Analytical Narratives	E-utils
1544	Process Name	Enrichr
1545	Analytical Narratives	E-utils
1546	Analytical Narratives	E-utils
1547	Analytical Narratives	E-utils
1548	Analytical Narratives	AgentAPI
1549	Analytical Narratives	E-utils
1550	Analytical Narratives	E-utils
1551	Process Name	Enrichr
1552	Process Name	Enrichr
1553	Process Name	Enrichr
1554	Analytical Narratives	E-utils
1555	Analytical Narratives	E-utils
1556	Analytical Narratives	AgentAPI
1557	Process Name	Enrichr
1558	Analytical Narratives	AgentAPI
1559	Analytical Narratives	E-utils
1560	Analytical Narratives	AgentAPI
1561	Process Name	g:Profiler
1562	Process Name	Enrichr
1563	Analytical Narratives	E-utils
1564	Process Name	Enrichr
1565	Analytical Narratives	E-utils
1566	Process Name	Enrichr
1567	Process Name	Enrichr
1568	Process Name	g:Profiler
1569	Process Name	Enrichr
1570	Analytical Narratives	E-utils
1571	Analytical Narratives	E-utils
1572	Analytical Narratives	E-utils
1573	Process Name	Enrichr
1574	Process Name	Enrichr
1575	Process Name	Enrichr
1576	Analytical Narratives	E-utils
1577	Process Name	Enrichr
1578	Process Name	Enrichr
1579	Analytical Narratives	E-utils
1580	Analytical Narratives	E-utils
1581	Process Name	Enrichr
1582	Analytical Narratives	E-utils
1583	Analytical Narratives	AgentAPI
1584	Process Name	Enrichr
1585	Process Name	Enrichr
1586	Process Name	Enrichr
1587	Analytical Narratives	E-utils
1588	Analytical Narratives	E-utils
1589	Analytical Narratives	AgentAPI
1590	Process Name	Enrichr
1591	Process Name	Enrichr
1592	Analytical Narratives	E-utils
1593	Analytical Narratives	E-utils
1594	Analytical Narratives	E-utils
1595	Process Name	Enrichr
1596	Process Name	Enrichr
1597	Analytical Narratives	E-utils
1598	Process Name	Enrichr
1599	Analytical Narratives	E-utils
1600	Process Name	Enrichr
1601	Process Name	Enrichr
1602	Process Name	Enrichr
1603	Process Name	Enrichr
1604	Analytical Narratives	E-utils
1605	Analytical Narratives	E-utils
1606	Analytical Narratives	E-utils
1607	Analytical Narratives	AgentAPI
1608	Analytical Narratives	E-utils
1609	Analytical Narratives	E-utils
1610	Analytical Narratives	E-utils
1611	Process Name	g:Profiler
1612	Analytical Narratives	AgentAPI
1613	Analytical Narratives	AgentAPI
1614	Process Name	Enrichr
1615	Analytical Narratives	E-utils
1616	Process Name	Enrichr
1617	Analytical Narratives	AgentAPI
1618	Analytical Narratives	E-utils
1619	Analytical Narratives	AgentAPI
1620	Process Name	Enrichr
1621	Analytical Narratives	E-utils
1622	Analytical Narratives	E-utils
1623	Analytical Narratives	E-utils
1624	Analytical Narratives	AgentAPI
1625	Process Name	Enrichr
1626	Process Name	Enrichr
1627	Analytical Narratives	E-utils
1628	Process Name	Enrichr
1629	Analytical Narratives	E-utils
1630	Process Name	Enrichr
1631	Process Name	Enrichr
1632	Analytical Narratives	E-utils
1633	Process Name	Enrichr
1634	Process Name	Enrichr
1635	Process Name	E-utils
1636	Process Name	Enrichr
1637	Analytical Narratives	E-utils
1638	Analytical Narratives	E-utils
1639	Analytical Narratives	E-utils
1640	Process Name	Enrichr
1641	Process Name	Enrichr
1642	Analytical Narratives	E-utils
1643	Analytical Narratives	E-utils
1644	Analytical Narratives	AgentAPI
1645	Analytical Narratives	E-utils
1646	Process Name	Enrichr
1647	Process Name	Enrichr
1648	Process Name	Enrichr
1649	Process Name	Enrichr
1650	Analytical Narratives	E-utils
1651	Process Name	Enrichr
1652	Analytical Narratives	E-utils
1653	Process Name	Enrichr
1654	Analytical Narratives	E-utils
1655	Analytical Narratives	E-utils
1656	Analytical Narratives	E-utils
1657	Process Name	Enrichr
1658	Analytical Narratives	E-utils
1659	Analytical Narratives	E-utils
1660	Analytical Narratives	E-utils
1661	Analytical Narratives	E-utils
1662	Process Name	Enrichr
1663	Process Name	Enrichr
1664	Process Name	Enrichr
1665	Process Name	Enrichr
1666	Analytical Narratives	E-utils
1667	Process Name	Enrichr
1668	Analytical Narratives	E-utils
1669	Process Name	Enrichr
1670	Process Name	Enrichr
1671	Analytical Narratives	E-utils
1672	Analytical Narratives	E-utils
1673	Analytical Narratives	E-utils
1674	Process Name	Enrichr
1675	Process Name	Enrichr
1676	Analytical Narratives	AgentAPI
1677	Analytical Narratives	AgentAPI
1678	Analytical Narratives	AgentAPI
1679	Analytical Narratives	E-utils
1680	Process Name	g:Profiler
1681	Analytical Narratives	AgentAPI
1682	Analytical Narratives	E-utils
1683	Analytical Narratives	E-utils
1684	Process Name	Enrichr
1685	Process Name	Enrichr
1686	Process Name	g:Profiler
1687	Analytical Narratives	E-utils
1688	Analytical Narratives	E-utils
1689	Process Name	Enrichr
1690	Process Name	Enrichr
1691	Analytical Narratives	E-utils
1692	Analytical Narratives	AgentAPI
1693	Analytical Narratives	AgentAPI
1694	Analytical Narratives	E-utils
1695	Analytical Narratives	E-utils
1696	Process Name	E-utils
1697	Analytical Narratives	E-utils
1698	Process Name	Enrichr
1699	Process Name	Enrichr
1700	Process Name	Enrichr
1701	Process Name	Enrichr
1702	Analytical Narratives	E-utils
1703	Process Name	Enrichr
1704	Analytical Narratives	E-utils
1705	Analytical Narratives	E-utils
1706	Process Name	Enrichr
1707	Process Name	Enrichr
1708	Process Name	Enrichr
1709	Analytical Narratives	E-utils
1710	Process Name	Enrichr
1711	Process Name	Enrichr
1712	Analytical Narratives	AgentAPI
1713	Analytical Narratives	E-utils
1714	Process Name	Enrichr
1715	Analytical Narratives	E-utils
1716	Process Name	Enrichr
1717	Analytical Narratives	AgentAPI
1718	Process Name	Enrichr
1719	Process Name	Enrichr
1720	Process Name	Enrichr
1721	Process Name	Enrichr
1722	Analytical Narratives	E-utils
1723	Analytical Narratives	E-utils
1724	Analytical Narratives	E-utils
1725	Process Name	Enrichr
1726	Analytical Narratives	E-utils
1727	Process Name	Enrichr
1728	Process Name	Enrichr
1729	Analytical Narratives	E-utils
1730	Analytical Narratives	E-utils
1731	Analytical Narratives	AgentAPI
1732	Analytical Narratives	E-utils
1733	Analytical Narratives	E-utils
1734	Analytical Narratives	E-utils
1735	Analytical Narratives	AgentAPI
1736	Process Name	Enrichr
1737	Analytical Narratives	AgentAPI
1738	Analytical Narratives	E-utils
1739	Process Name	Enrichr
1740	Process Name	Enrichr
1741	Analytical Narratives	AgentAPI
1742	Analytical Narratives	E-utils
1743	Process Name	Enrichr
1744	Analytical Narratives	E-utils
1745	Analytical Narratives	E-utils
1746	Process Name	Enrichr
1747	Process Name	Enrichr
1748	Analytical Narratives	E-utils
1749	Analytical Narratives	E-utils
1750	Process Name	Enrichr
1751	Process Name	Enrichr
1752	Process Name	Enrichr
1753	Analytical Narratives	AgentAPI
1754	Process Name	Enrichr
1755	Process Name	g:Profiler
1756	Analytical Narratives	AgentAPI
1757	Analytical Narratives	E-utils
1758	Analytical Narratives	E-utils
1759	Process Name	Enrichr
1760	Process Name	Enrichr
1761	Analytical Narratives	E-utils
1762	Process Name	Enrichr
1763	Process Name	Enrichr
1764	Analytical Narratives	E-utils
1765	Process Name	Enrichr
1766	Process Name	Enrichr
1767	Process Name	Enrichr
1768	Analytical Narratives	E-utils
1769	Analytical Narratives	E-utils
1770	Process Name	Enrichr
1771	Analytical Narratives	E-utils
1772	Analytical Narratives	AgentAPI
1773	Analytical Narratives	E-utils
1774	Analytical Narratives	AgentAPI
1775	Analytical Narratives	E-utils
1776	Analytical Narratives	E-utils
1777	Process Name	Enrichr
1778	Process Name	Enrichr
1779	Analytical Narratives	E-utils
1780	Analytical Narratives	E-utils
1781	Process Name	Enrichr
1782	Analytical Narratives	AgentAPI
1783	Process Name	Enrichr
1784	Analytical Narratives	E-utils
1785	Process Name	Enrichr
1786	Analytical Narratives	E-utils
1787	Analytical Narratives	E-utils
1788	Analytical Narratives	E-utils
1789	Process Name	Enrichr
1790	Process Name	Enrichr
1791	Analytical Narratives	E-utils
1792	Analytical Narratives	AgentAPI
1793	Analytical Narratives	AgentAPI
1794	Process Name	Enrichr
1795	Process Name	E-utils
1796	Process Name	Enrichr
1797	Process Name	Enrichr
1798	Analytical Narratives	AgentAPI
1799	Analytical Narratives	E-utils
1800	Process Name	Enrichr
1801	Analytical Narratives	E-utils
1802	Process Name	g:Profiler
1803	Analytical Narratives	E-utils
1804	Analytical Narratives	AgentAPI
1805	Process Name	Enrichr
1806	Analytical Narratives	E-utils
1807	Analytical Narratives	E-utils
1808	Process Name	Enrichr
1809	Analytical Narratives	E-utils
1810	Analytical Narratives	E-utils
1811	Analytical Narratives	E-utils
1812	Analytical Narratives	E-utils
1813	Analytical Narratives	E-utils
1814	Process Name	Enrichr
1815	Process Name	Enrichr
1816	Analytical Narratives	E-utils
1817	Analytical Narratives	E-utils
1818	Process Name	Enrichr
1819	Process Name	Enrichr
1820	Analytical Narratives	E-utils
1821	Process Name	Enrichr
1822	Process Name	Enrichr
1823	Analytical Narratives	E-utils
1824	Process Name	Enrichr
1825	Analytical Narratives	E-utils
1826	Process Name	Enrichr
1827	Process Name	Enrichr
1828	Analytical Narratives	E-utils
1829	Process Name	g:Profiler
1830	Process Name	Enrichr
1831	Process Name	Enrichr
1832	Process Name	Enrichr
1833	Process Name	Enrichr
1834	Analytical Narratives	E-utils
1835	Process Name	Enrichr
1836	Analytical Narratives	E-utils
1837	Analytical Narratives	E-utils
1838	Analytical Narratives	AgentAPI
1839	Analytical Narratives	E-utils
1840	Process Name	Enrichr
1841	Process Name	Enrichr
1842	Analytical Narratives	E-utils
1843	Analytical Narratives	AgentAPI
1844	Analytical Narratives	E-utils
1845	Process Name	Enrichr
1846	Process Name	Enrichr
1847	Process Name	Enrichr
1848	Process Name	Enrichr
1849	Analytical Narratives	AgentAPI
1850	Process Name	Enrichr
1851	Analytical Narratives	E-utils
1852	Process Name	Enrichr
1853	Analytical Narratives	AgentAPI
1854	Process Name	Enrichr
1855	Process Name	Enrichr
1856	Analytical Narratives	E-utils
1857	Process Name	Enrichr
1858	Analytical Narratives	E-utils
1859	Analytical Narratives	E-utils
1860	Analytical Narratives	E-utils
1861	Process Name	Enrichr
1862	Process Name	Enrichr
1863	Process Name	Enrichr
1864	Process Name	Enrichr
1865	Analytical Narratives	E-utils
1866	Analytical Narratives	E-utils
1867	Process Name	Enrichr
1868	Analytical Narratives	AgentAPI
1869	Analytical Narratives	E-utils
1870	Analytical Narratives	E-utils
1871	Process Name	Enrichr
1872	Process Name	Enrichr
1873	Analytical Narratives	E-utils
1874	Analytical Narratives	E-utils
1875	Analytical Narratives	AgentAPI
1876	Analytical Narratives	E-utils
1877	Process Name	Enrichr
1878	Analytical Narratives	AgentAPI
1879	Process Name	Enrichr
1880	Process Name	Enrichr
1881	Process Name	Enrichr
1882	Analytical Narratives	E-utils
1883	Analytical Narratives	E-utils
1884	Analytical Narratives	E-utils
1885	Process Name	Enrichr
1886	Analytical Narratives	E-utils
1887	Process Name	Enrichr
1888	Process Name	Enrichr
1889	Analytical Narratives	E-utils
1890	Process Name	Enrichr
1891	Analytical Narratives	E-utils
1892	Analytical Narratives	AgentAPI
1893	Analytical Narratives	AgentAPI
1894	Process Name	Enrichr
1895	Process Name	Enrichr
1896	Analytical Narratives	E-utils
1897	Process Name	Enrichr
1898	Process Name	Enrichr
1899	Process Name	Enrichr
1900	Process Name	g:Profiler
1901	Process Name	Enrichr
1902	Process Name	Enrichr
1903	Analytical Narratives	E-utils
1904	Process Name	Enrichr
1905	Analytical Narratives	E-utils
1906	Analytical Narratives	E-utils
1907	Analytical Narratives	E-utils
1908	Analytical Narratives	AgentAPI
1909	Analytical Narratives	AgentAPI
1910	Process Name	Enrichr
1911	Analytical Narratives	E-utils
1912	Analytical Narratives	AgentAPI
1913	Analytical Narratives	AgentAPI
1914	Analytical Narratives	E-utils
1915	Process Name	Enrichr
1916	Analytical Narratives	AgentAPI
1917	Process Name	Enrichr
1918	Process Name	Enrichr
1919	Analytical Narratives	E-utils
1920	Analytical Narratives	E-utils
1921	Process Name	Enrichr
1922	Analytical Narratives	E-utils
1923	Process Name	Enrichr
1924	Analytical Narratives	E-utils
1925	Analytical Narratives	E-utils
1926	Process Name	Enrichr
1927	Analytical Narratives	AgentAPI
1928	Process Name	Enrichr
1929	Analytical Narratives	E-utils
1930	Analytical Narratives	E-utils
1931	Analytical Narratives	E-utils
1932	Process Name	Enrichr
1933	Process Name	Enrichr
1934	Analytical Narratives	E-utils
1935	Analytical Narratives	E-utils
1936	Process Name	Enrichr
1937	Process Name	Enrichr
1938	Process Name	Enrichr
1939	Analytical Narratives	E-utils
1940	Analytical Narratives	AgentAPI
1941	Process Name	Enrichr
1942	Analytical Narratives	E-utils
1943	Analytical Narratives	E-utils
1944	Analytical Narratives	E-utils
1945	Process Name	Enrichr
1946	Analytical Narratives	E-utils
1947	Analytical Narratives	AgentAPI
1948	Process Name	Enrichr
1949	Analytical Narratives	E-utils
1950	Analytical Narratives	AgentAPI
1951	Process Name	Enrichr
1952	Analytical Narratives	E-utils
1953	Process Name	Enrichr
1954	Process Name	Enrichr
1955	Process Name	Enrichr
1956	Process Name	Enrichr
1957	Analytical Narratives	E-utils
1958	Process Name	Enrichr
1959	Analytical Narratives	E-utils
1960	Analytical Narratives	E-utils
1961	Analytical Narratives	E-utils
1962	Analytical Narratives	E-utils
1963	Analytical Narratives	E-utils
1964	Process Name	g:Profiler
1965	Analytical Narratives	E-utils
1966	Analytical Narratives	E-utils
1967	Process Name	Enrichr
1968	Analytical Narratives	E-utils
1969	Analytical Narratives	E-utils
1970	Process Name	Enrichr
1971	Analytical Narratives	AgentAPI
1972	Process Name	Enrichr
1973	Analytical Narratives	AgentAPI
1974	Process Name	Enrichr
1975	Process Name	Enrichr
1976	Analytical Narratives	E-utils
1977	Analytical Narratives	E-utils
1978	Analytical Narratives	AgentAPI
1979	Analytical Narratives	E-utils
1980	Analytical Narratives	AgentAPI
1981	Process Name	Enrichr
1982	Process Name	Enrichr
1983	Analytical Narratives	E-utils
1984	Analytical Narratives	E-utils
1985	Analytical Narratives	E-utils
1986	Analytical Narratives	AgentAPI
1987	Analytical Narratives	E-utils
1988	Analytical Narratives	AgentAPI
1989	Process Name	Enrichr
1990	Process Name	Enrichr
1991	Process Name	Enrichr
1992	Process Name	Enrichr
1993	Analytical Narratives	E-utils
1994	Process Name	Enrichr
1995	Process Name	Enrichr
1996	Analytical Narratives	E-utils
1997	Analytical Narratives	E-utils
1998	Analytical Narratives	E-utils
1999	Process Name	Enrichr
[truncated: 17,274 more rows]

## Sheet: Figure 3c
API	Database	Database Utilization Numbers	Total
g:Profiler	GSEA Databases (8)	594	594
Enrichr	Reactome	2938	8310
	KEGG_Human	208
	BioPlanet	3116
	MsigDB_Hallmark	2048
E-utils	NCBI Gene	7304	7819
	NCBI PubMed	515
AgentAPI	Complex Portal	1437	2550
	NCBI Gene-Disease	280
	PPI Database	718
	Consserved Domain	115

## Sheet: Figure 3d
Decisions made by selfVeri-Agent	Nubmers of databases used for verfication	Count
Unknow	Zero	1131
Supports/Partially Supports/Refutes	One	11289
	Two	2420
	Three or more	1008

## Sheet: Figure 3e
	Correct	Partially Correct	Incorrect	Total
Support	80	6	2	88
Partially Support	14	0	1	15
Refutes	27	1	0	28
Unknow	1	0	0	1
Total	122	7	3	132
