# Supplementary material for: GeneAgent: self-verification language agent for gene-set analysis using domain databases
Source: Nat Methods. 2025 Jul 28;22(8):1677–85. doi: 10.1038/s41592-025-02748-6 (PMC12328209; doi:10.1038/s41592-025-02748-6)
Supplement: Supplementary file 8 — The statistical experimental data for Extended Data Fig. 1. [file 41592_2025_2748_MOESM8_ESM.xlsx]

## Sheet: Extended Figure 1a
Threshold	GeneAgent	GPT-4 (Hu et al.)
= 1.0	15	3
≥0.9	170	104
≥0.8	383	313
≥0.7	614	545

## Sheet: Extended Figure 1b
Category	Number
Others	598
[0.7,0.9)	402
More similar to ancestor		303
Less similar to ancestor		99
