# Supplementary material for: GeneAgent: self-verification language agent for gene-set analysis using domain databases
Source: Nat Methods. 2025 Jul 28;22(8):1677–85. doi: 10.1038/s41592-025-02748-6 (PMC12328209; doi:10.1038/s41592-025-02748-6)
Supplement: Supplementary file 9 — The statistical experimental data for Extended Data Fig. 4. [file 41592_2025_2748_MOESM9_ESM.xlsx]

## Sheet: Sheet1
	GeneAgent (full verification configuration)	GeneAgent (w/ verification of process name)	GeneAgent (w/ verification of analytical narratives)
Similarity Score	0.761	0.731	0.688
Rouge-L	0.284	0.244	0.176
Rouge-1	0.293	0.253	0.189
Rouge-2	0.099	0.093	0.04
