# Supplementary material for: GeneAgent: self-verification language agent for gene-set analysis using domain databases
Source: Nat Methods. 2025 Jul 28;22(8):1677–85. doi: 10.1038/s41592-025-02748-6 (PMC12328209; doi:10.1038/s41592-025-02748-6)
Supplement: Supplementary file 10 — The statistical experimental data for Extended Data Fig. 5. [file 41592_2025_2748_MOESM10_ESM.xlsx]

## Sheet: Extended Figure 5a
Overall	NeST (mean±SD)			MsigDB (mean±SD)
	GeneAgent	Enrichment		GeneAgent	Enrichment
Rouge-L	0.284±0.035	0.225±0.039		0.31±0.047	0.238±0.046
Rouge-1	0.293±0.037	0.225±0.039		0.31±0.047	0.245±0.047
Rouge-2	0.099±0.035	0.077±0.035		0.155±0.044	0.146±0.045
Enrichment	NeST			MsigDB
	Rouge-L	Rouge-1	Rouge-2	Rouge-L	Rouge-1	Rouge-2
Batch_1	0.335	0.335	0.173	0.08	0.08	0.063
Batch_2	0.25	0.25	0.07	0.093	0.093	0.07
Batch_3	0.168	0.168	0.02	0.156	0.156	0.11
Batch_4	0.1325	0.1325	0.02	0.106	0.106	0.06
Batch_5	0.159	0.159	0.02	0.228	0.228	0.16
Batch_6	0.161	0.161	0	0.276	0.276	0.19
Batch_7	0.169	0.169	0	0.287	0.307	0.167
Batch_8	0.18	0.18	0	0.377	0.397	0.25
Batch_9	0.16	0.16	0	0.375	0.395	0.2
GeneAgent	NeST			MsigDB
	Rouge-L	Rouge-1	Rouge-2	Rouge-L	Rouge-1	Rouge-2
Batch_1	0.348	0.348	0.174	0.082	0.082	0.042
Batch_2	0.296	0.296	0.077	0.099	0.099	0.058
Batch_3	0.258	0.258	0.045	0.239	0.239	0.108
Batch_4	0.252	0.274	0.074	0.23	0.23	0.075
Batch_5	0.268	0.29	0.074	0.327	0.327	0.142
Batch_6	0.226	0.249	0.054	0.391	0.391	0.167
Batch_7	0.221	0.243	0.029	0.321	0.321	0.161
Batch_8	0.219	0.219	0	0.412	0.412	0.275
Batch_9	0.191	0.191	0	0.476	0.476	0.259

## Sheet: Extended Figure 5b
ID	GeneAgent	GSEA
NEST:256	0.985951	0.985951
NEST:134	0.551446	0.485617
NEST:125	0.879463	0.901591
NEST:58	1	1
NEST:126	0.598953	0.598953
NEST:170	0.906127	0.953538
NEST:239	0.982305	1
NEST:61	0.82641	0.758565
NEST:108	0.625772	0.492999
NEST:153	0.856659	0.749834
NEST:138	0.829661	0.526085
NEST:73	0.894711	0.623477
NEST:277	0.811097	0.868465
NEST:231	0.641684	0.6398
NEST:59	0.640766	0.821425
NEST:69	0.942685	0.875481
NEST:63	0.561958	0.40974
NEST:51	0.714242	0.421763
NEST:119	0.644658	0.574098
NEST:133	0.696054	0.696054
NEST:90	0.751538	0.74364
NEST:123	0.561833	0.503651
NEST:19	0.753861	0.576273
NEST:177	0.925819	0.746231
NEST:169	0.469549	0.395389
NEST:3	0.616281	0.496797
NEST:8	0.746256	0.762694
NEST:97	0.581917	0.516894
NEST:84	0.888942	0.541497
NEST:4	0.854697	0.779362
NEST:9	0.533695	0.542647
NEST:6	0.759838	0.625671
NEST:168	0.953404	0.953404
NEST:60	0.680178	0.680178
NEST:21	0.997115	0.639481
NEST:89	0.620307	0.668186
NEST:77	0.748034	0.753129
NEST:83	0.765891	0.695535
NEST:212	0.782769	0.782769
NEST:105	0.782699	0.782699
NEST:32	0.870838	0.884436
NEST:47	0.931862	0.944182
NEST:130	0.812081	0.735012
NEST:91	0.826563	0.877235
NEST:10	0.665533	0.600376
NEST:85	0.777433	0.777433
NEST:34	0.875521	0.482506
NEST:50	0.578168	0.578168
NEST:30	0.593961	0.467833
NEST:79	0.73407	0.471054
GSS_70	0.844979	0.854957
GSS_69	0.93905	0.886444
GSS_4	0.818787	0.810126
GSS_72	1	1
GSS_6	0.923151	0.757849
GSS_9	0.712834	0.484934
GSS_5	0.482022	0.567566
GSS_7	1	0.528781
GSS_67	0.748444	0.942544
GSS_71	1	1
GSS_49	0.981735	0.996302
GSS_8	0.858221	0.77054
GSS_13	0.465281	0.463286
GSS_32	0.464418	0.464418
GSS_52	0.812876	0.853621
GSS_63	0.608474	0.589675
GSS_16	0.497776	0.544751
GSS_56	0.720692	0.720692
GSS_58	0.974499	0.875886
GSS_66	1	1
GSS_73	0.817817	0.998303
GSS_19	0.876235	0.626606
GSS_36	0.622332	0.688421
GSS_64	1	0.997464
GSS_65	0.742042	0.780141
GSS_55	0.655193	0.632168
GSS_38	0.587263	0.587263
GSS_12	0.384258	0.619537
GSS_53	0.822209	0.466001
GSS_54	0.606064	0.557826
GSS_18	0.646577	0.584282
GSS_60	1	0.969831
GSS_57	1	0.70652
GSS_20	0.682605	0.760866
GSS_22	0.946808	0.431525
GSS_27	0.860605	0.835814
GSS_17	0.89994	0.89994
GSS_35	0.418572	0.502019
GSS_43	0.729454	0.717271
GSS_10	0.476133	0.476133
GSS_11	0.502864	0.502864
GSS_15	0.608952	0.606317
GSS_21	0.437151	0.516099
GSS_23	0.601014	0.592137
GSS_24	0.62035	0.599774
GSS_28	0.73318	0.739069
GSS_30	0.788978	0.758315
GSS_33	0.769489	0.76113
GSS_34	0.512129	0.512129
GSS_37	0.902709	1
GSS_40	0.631018	0.631018
GSS_45	0.514881	0.493667
GSS_48	0.823597	0.823597
GSS_50	0.818471	0.748011
GSS_51	0.799138	0.546167
GSS_59	0.500132	0.538734
